# Supplementary material for: Comparative RNA-Seq Analysis of High- and Low-Oil Yellow Horn During Embryonic Development
Source: Int J Mol Sci. 2018 Oct 8;19(10):3071. doi: 10.3390/ijms19103071 (PMC6212864; doi:10.3390/ijms19103071)
Supplement: Supplementary file 1 [file ijms-19-03071-s001.zip]

Archive with 19 entries (18 files):
- ijms-355635 Supplementary for final check/
- ijms-355635 Supplementary for final check/Supplementary Data 1 All assembled genes in the yellow horn transcriptome.fasta
- ijms-355635 Supplementary for final check/Supplementary File10_Table S8 The enriched GO items based on identified DEGs between HO81 and LO81.xlsx
- ijms-355635 Supplementary for final check/Supplementary File11_Table S9 DEGs between HO40 and LO40 in different KEGG pathways.xlsx
- ijms-355635 Supplementary for final check/Supplementary File12_Table S10 DEGs between HO54 and LO54 in different KEGG pathways.xlsx
- ijms-355635 Supplementary for final check/Supplementary File13_Table S11 DEGs between HO68 and LO68 in different KEGG pathways.xlsx
- ijms-355635 Supplementary for final check/Supplementary File14_Table S12 DEGs between HO81 and LO81 in different KEGG pathways.xlsx
- ijms-355635 Supplementary for final check/Supplementary File15_Table S13.xlsx
- ijms-355635 Supplementary for final check/Supplementary File16_Table S14 Differentially expressed transcription factors between HO and LO lines at different developmental stages.xlsx
- ijms-355635 Supplementary for final check/Supplementary File17_Table S15.xlsx
- ijms-355635 Supplementary for final check/Supplementary File18_Table S16 Primers used in qPCR for validating DEGs.docx
- ijms-355635 Supplementary for final check/Supplementary File2-Figure S1.docx
- ijms-355635 Supplementary for final check/Supplementary File3_Table S1 DEGs between HO40 and LO40.xlsx
- ijms-355635 Supplementary for final check/Supplementary File4_Table S2 The enriched GO items based on identified DEGs between HO40 and LO40.xlsx
- ijms-355635 Supplementary for final check/Supplementary File5_Table S3 DEGs between HO54 and LO54.xlsx
- ijms-355635 Supplementary for final check/Supplementary File6_Table S4 The enriched GO items based on identified DEGs between HO54 and LO54.xlsx
- ijms-355635 Supplementary for final check/Supplementary File7_Table S5 DEGs between HO68 and LO68.xlsx
- ijms-355635 Supplementary for final check/Supplementary File8_Table S6 The enriched GO items based on identified DEGs between HO68 and LO68.xlsx
- ijms-355635 Supplementary for final check/Supplementary File9_Table S7 DEGs between HO81 and LO81.xlsx
