# Supplementary material for: Comparative RNA-Seq Analysis of High- and Low-Oil Yellow Horn During Embryonic Development
Source: Int J Mol Sci. 2018 Oct 8;19(10):3071. doi: 10.3390/ijms19103071 (PMC6212864; doi:10.3390/ijms19103071)
Supplement: Supplementary file 1 [file ijms-19-03071-s001.zip › ijms-355635 Supplementary for final check/Supplementary Data 1 All assembled genes in the yellow horn transcriptome.fasta]

>TRINITY_DN10000_c0_g1 transcript_ID=TRINITY_DN10000_c0_g1_i1
CTCAAAATGTAACAATTATCCAAAAATATGCTACTTAGGTATCAATCTGACTGATAAATC
TGGACTGGTACCTTACACAACATATCTTGTAAGAAATACATTCCTAACTATGAAGTTAAA
CATGTGCATTTCTATAAACTATACCCATCATATCCTTTATCCACTTATTATGGACCAAAA
GAGGTGTGCTGTGAACCTATTGAGCAAAATATGTGCAAAATATCATGAACAAATGTCATG
GAAGCCAATATGAGTACTATACACACGCTCACTCCTTCTAACTCCCACATTGCACC
>TRINITY_DN10001_c0_g1 transcript_ID=TRINITY_DN10001_c0_g1_i1
CTCCACCGCTTGTGCGGGCCCCCGTCAATTCCTTTGAGTTTTAATCTTGCGACCGTACTC
CCCAGGCGGAATGCTTAAAGCGTTAGCGGCGCCACTGAGGTGCATGCACCCCAACGGCTA
GCATTCATCGTTTACAGCGTGGACTACCAGGGTATCTAATCCTGTTTGCTCCCCACGCTT
TCGCGCCTCAGCGTCAGAACCGGACCAGACAGCCGCCTT
>TRINITY_DN10001_c0_g2 transcript_ID=TRINITY_DN10001_c0_g2_i1
CTCCACCGCTTGTGCGGGCCCCCGTCAATTCCTTTGAGTTTTAATCTTGCGACCGTACTC
CCCAGGCGGAATGCTTAAAGCGTTAGCTGCGCCACTAGTGAGTAAACCCACTAACGGCTG
GCATTCATCGTTTACGGCGTGGACTACCAGGGTATCTAATCCTGTTTGCTCCCCACGCTT
TCGCGCCTCAGCGTCAGAACCGGACCAGACAGCCGCCTT
>TRINITY_DN10001_c0_g3 transcript_ID=TRINITY_DN10001_c0_g3_i1
CTCCACCGCTTGTGCGGGCCCCCGTCAATTCCTTTGAGTTTTAATCTTGCGACCGTACTC
CCCAGGCGGAATGCTTAATGCGTTAGCGGCGCCACAGAAGTGCATGCACCCCTACGGCTA
GCATTCATCGTTTACAGCGTGGACTACCAGGGTATCTAATCCTGTTTGCTCCCCACGCTT
TCGCGCCTCAGCGTCAGAACCGGACCAGACAGCCGCCTT
>TRINITY_DN10002_c0_g1 transcript_ID=TRINITY_DN10002_c0_g1_i1
ACTGTGAATTTGCGATGCTAGACATCACATTTGGCATACGCACAATTGAAGCATCTTGGC
TATAACTACCCTGTAGATTGTTAAAACTGATTAACAAATTAGTACTAGTCACCACAAATC
AAGCAAGATGAGACCAAATTTTGGTACAACTTGCTCAGGTCAATCAAGCAACTTCGCATA
GGAGATAAAGTTTATGGATAGTTCTTCTTTAAAAGTGATGGATGAATTTAGAACTATTTA
AAAACAACAAAACTTTTTAATTTCTAGTACTTCATGAAAACATCCAAAGAGAAGATAACT
AGAATGCTAAGTTTTACTACATGTTATGGGGTAATATCCAAATAAGCCATTTACATCTGA
AAATATTGTAGAAACAGAGAGAGCGAAGGAGTGTACTGAC
>TRINITY_DN10003_c0_g1 transcript_ID=TRINITY_DN10003_c0_g1_i2
GGCAGAAGTATTGAAGTTTTTCTCAACACATTATTATGATTTATATAATTCAAAATTCAG
TTAATCACCATTGAAAATGAGCGAGGGAAACACAGAAAAACACACGACTCAATGTGTCCA
GAAGAGACAATAACTTATAACGACCATAACTGAAACCTTAAATCCAACGCTGGAGCCTGG
AACCAACAATAAAACTAGTAAATACAAAAACTCAAATTTAAGGAATGCATGGATAAGTTC
CACCACCAGTCCCGGCACCACCAGCTCCACCGCCACCAGCACCACCAGCACCACCAATGC
CACCAGCTCCACCTCCTAGACCCCCGCCACCTGCTCCTCCTCCTAGACCCCCGCCACCTG
CTCCTCCTCCTAGACCCCCGCCACCTGCTCCTCCTCCTAGACCCCCGCCACCTGC
>TRINITY_DN10004_c0_g1 transcript_ID=TRINITY_DN10004_c0_g1_i1
CCGATTCTTCTTCCTATTTAAGTCTAAACCACCCTTAACTGTCACCAATCCACATACAAA
TATACCCACATAAATCAACCTCTTTTGCTTCGTACCAGAGACCGCTTACCGGCCAAGATG
ATAGTGTGCTTGGAGAGATTCATGCCCGAGAACGACGCCGAGTCTAGACCGGACGACGAC
GTTTCCAGCATATGCAACACTCTAGACCTCCAAGGCGGTATCGAGTGCGGCGGCTCTACC
GGCTTGGCCGACAAAGATTTCGGCGGGATGTATTCTTTCAAGCCCCTCGCAATAATCAGG
CCGACGGCCGCGGATGACGTGGCCAGGGTAGTCAAAGCGGCCTCGCGGTCGTCGAATCTG
ACGGTGGCCGCCAGGGGCAACGGCCACTCCATCAACGGCCAAGCGATGGCCCCTCGCGGC
CTCGTCCTCGACATGCGCTCCACCGAGGACAAC
>TRINITY_DN10005_c0_g1 transcript_ID=TRINITY_DN10005_c0_g1_i1
GGAGTGAAACAGATCAATAACTTTTATTAGCTGAAGAAAAATTGAATTTTACATGAAAAG
GAAGTTTGTTAGATCATTTTTTGTGGCGTTCAAATAAAAGGAGAAACATCCATTTACAAA
ATGTAGTAGCAGAAAGAGATGAATGCAGCAATGCCACTTAAGATACAAAGTCTGTCCAAC
CTGCTTTCATTTCTCATCTTCTCTTCTTTTAACTCGCTTTGCACTTTTGAATATAAATGA
CAAGACTCCAGAACTTCACTGTAGTTTTTGCTTCGATGGCAGCTCAAGGCTTCCTTGAGA
ATCAGCAGACTGTTTCTTCCATTAACATGAGCACCTTCCATGTCTTCCAACTGCATGCTC
AACTCTGTTAACTTGAGAGTTGTTTGAACACCCTCTCCCTCAGTATGGACGACTCTGAAC
TTCATTATCAGAATGCATTCCACGACTTGACATGGAAGAATGTCTTTGGCAGGAAGAACG
GATCCAAAGCGTATCACAAAATCCTTGTCCGTTGGCCAATGCCTCTGTCCACCAAGAGGG
CTCCAGCTAGCAAGATTAGCAGCTTGCTTTATCTTTTTGTTTACAACAATCCAACTAAGC
CGGATTCCATCACGAAGCTCTTTCCAAAGCTTCCCATCTTTCCTTTCTTTCTCCATGGAG
GAAATTGGTGGAAGACCATCAGCAACCGAAAGGGTAACTTCACCTTCATTGTCATCATCT
CCAGTTGCATATGTAAGAAGATCAATGCGAAACGGGCAGTTGTAAAACCAACCATTGAAT
CCATTAGCATTAGGTATGCCCGACAAGACTTTTGAACATATTGATTTATCTTTATATCTG
ATATCTACAATAGAAACAAAATCTGATGGTGAAATACTTTCAAATTCTTCCATATCGCCA
TAGTACTCAGCTTCAGTCCATTCTTCTGGGTACTCGAGATATTTATTCCAATGGTACTCG
GCAACTTCCTTGTTGACAATAAGAGGAAAACAGTCTGCATAGAACTTTCGAAATCCACCA
ATAGAAGATATTAAACTTTTGACATCCTCCCTATTGGTTGAAGGCCACATCGACGAACAC
ACATTTTCCCACAATCTCTCCTCTTTTGAGATGGAACAAAATGCAGCACAAGCACATGCT
GCACTAGCTAAAGTTGGGCCATCCAAACGCCTTAATATGTCATAAAAGATATCACTGCTC
AATGAAGCCATACTCTCAACTGGTGCAACTGACATGGCGACTGACCTCATAAATTAACGG
ATGCAGATACCAAGGTCTGACTCTTTTGAGGAATTTAAGGAGATACCCAGATAAATCGGA
CGAGGAATGGTTGATTAGAAGAAGAAGGGTTTACGAGTCACTTTCTTTTGAACCGGATTT
TGTCTTGAGGAAGATTTCTCCTTCTCGGGTGCTATACTGCGTCTGTTTCATCTTGTGAAA
CCCACCACGACACTTGGCCCTCCAACCAGTGATTCTATCTAGTCCATTTATTTTCACTAG
TCACAGGATATCCATCCTTATTGAGCGGACCCACCACCCAAACTAAATATCCTTAAAATC
ATTTTTAAACACCACTCAAGTTCAACTTCTATCATCTGCTAACCATGTTTAGTTTATAGT
GATGTCGTCGGCAAGATTTCTTTTAGACGATTACAATTTACAAAGAAACAGAGAACCCAA
TTCAATTATTTTATTTTCCAATTTCCACTTCCCCTTATCAAAGGGCTTCTAATATTTTAG
TTGAATTAACATTTATTTGCTAATTTAATGTTTCAA
>TRINITY_DN10006_c0_g1 transcript_ID=TRINITY_DN10006_c0_g1_i1
GAGCTGATTCTCAAAAAAAACAAAAGAAGAAAAATGCATTTTAAGAGCCCAAAGGGAAAA
GTAAAAAAGGACTTGATAGGAACTTATTAATCAATCATGCACTAATTATACATCAAAAAA
TAAGCCGCCCTGTTTGGTAATATTATTAGTTACTCTACACAAATTATTCTAGACAACATA
TTCACATTTAAGAAAGAACAAAAATGTAAAAAGAAGCATATAAACCCATTTTCTGCAGAC
AAAGCACTAATAGGGGCAATTAACTATTTTTCAACATCTCACAAAAGCAAAATATTTGCA
ATTCAGTGACCACTGAGAAAAACGGTCATTAGCTGCACTGGTCCACTTTTTCACTGTCAA
AACTGCAATATTTAGTGGTTTGTCCTCGTCAGCATAAGTAAAAGTTACAAGTTGACAAAT
GGCTGACTGGTACTTGAGCAAAAAATTGACCAGTGACTACAGGTTTCTGTGATTTTCAGA
CAGTGAAGGTTGTCGATTAACAATATGAATTCCACCATAACTACTAGAATTATCTAAAGT
TGTTGCAAGTGAAAGGCAAGAACTTCAATTAACAGATGCTTAGTTTTGCTCTTCTATTAA
TAAGAATGGGAAAACCTCCTCAGCTTACCTTTTCACTTCCACTGTTCTGTTACTACTAAA
TTGAAGCTAAAACATCTTTGTCTGATATCTCAGTTACAATGTGTGTGAGTGTACAACAAC
AAAACAAGGAAAGGGCGAAAAGCTTAAAAGCAATATAAATTATCTACCAGCACCTTTTGG
AGTTGAGAATCATGATCAAGTCTCGTGTTTTCCTATTTGTCAGCAAAGAAATGGCCAAGG
AAACATCATATAACATAG
>TRINITY_DN10006_c0_g2 transcript_ID=TRINITY_DN10006_c0_g2_i1
CTTCAAACCCTCTTTCAATTTTACCTCGTGATGTTTCTTTTCATCCAATGCAGTAACTAC
TCTGTCTAGATATCTGAAGTTTTGATCAAATCCAGAGTTAAATACAGTAGAACTCAGTCA
AGAAACATGACTACTTATCAATGAACCGAGACAAAATGAAAACAAAGTGATAACAAATGA
GAAGGTGATCCAGTCAAAAAACTTCAATAGCTAATCTGTACGGACCAGGTTGAGCTGATT
CTCAAAAAAACCAAAAGAAGAAAAATGCATTTTAAGAGCCCAAAGGGAAAAGTAAAAAAG
GACTTGATAGGAACTTATTAATCAATCATGCACTAATTATACATCAAAAAATAAGCCGCC
CTGTTTGGTAATATTATTAGTTACTCTACACAAATTATTCTAGACAACATATTCACATTT
AAGAAAGAACAAAAATGTAAAAAGAAGCATATAAACCCATTTTCTGCAGACAAAGCACTA
ATAGGGGCAATTAACTATTTTTCAACATCTCACAAAAGCAAAATATTTGCAATTCAGTGA
CCACTGAGAAAAACGGTCATTAGCTGCACTGGTCCACTTTTTCACTGTCAAAACTGCAAT
ATTTAGTGGTTTGTCCTCGTCAGCATAAGTAAAAGTTACAAGTTGACAAATGGCTGACTG
GTACTTGAGCAAAAAATTGACCAGTGACTACAGGTTTCTGTGATTTTCAGACAGTGAAGG
TTGTCGATTAACAATATGAATTCCACCATAACTACTAGAATTATCTAAAGTTGTTGCAAG
TGAAAGGCAAGAACTTCAATTAACAGATGCTTAGTTTTGCTCTTCTATTAATAAGAATGG
GAAAACCTCCTCAGCTTACCTTTTCACTTCCACTGTTCTGTTACTACTAAATTGAAGCTA
AAACATCTTTGTCTGATATCTCAGTTACAATGTGTGTGAGTGTACAACAACAAAACAAGG
AAAGGGCGAAAAGCTTAAAAGCAATATAAATTATCTACCAGCACCTTTTGGAGTTGAGAA
TCATGATCAAGTCTCGTGTTTTCCTATTTGTCAGCAAAGAAATGGCCAAGGAAACATCAT
ATAACATAG
>TRINITY_DN10007_c0_g1 transcript_ID=TRINITY_DN10007_c0_g1_i1
AATTAGTGTGATAATCATATATATATTCTAAGCTTGACTGGAATATTGATTTATTGTCAA
AACTCATCAGCATACATCTATTGAACTCAAGGACTTTAGTCAAAACTCATCGGCACACAT
CTGAATTGCTCGGGATGATTCTACATGAACAATAACAAAACAACTACAACTACAACAACA
AAAGCTGACTTGGGTCGACCACAAAACATAAGTTTCCCATTCAGCTGTAATAGGTTCGAA
TAATCAGCCAAGTAAGAACAGTTCACCAAACATCTAGGGAGACAGTCGTGGGGACTAATT
CATGAAGCCAATTGGAGATACTTTTCCTTCTTGATATGTAGCGTGCGCTTTCTTTTTCAC
AAACCCAGTTGTTAAACCCTCTAAAAACCTTCTGGCATGGCGTAACAGCAAGCACTTTGA
GTGCAACTGAATTCTCAAGCAAATACTTCAAGAGCTCAACTTCATGCTTATTACCATAGA
ATCCATTGATCTCAAGTTCAGTTAGATGCTGATGGGGACATTCAGGAAGAAGCCTCTCTA
TCTCCTTCGGCTCTTTGACAAAGCTTGGAGAGAACAAATTTAATTGTAGCTTCTGCAATG
AAGGGAAGGCCTTGAGGATGTAAGCAATCCAGTTCAGTCTGTCTTCATCATGAAATGGGT
AAATGCTGAGAACCAATTCCTTGACATTGGTAAATGCAGGTCCACTATCTGGTAGCTCAA
GTACCTGATCTTCAAAGGAAATTAGCTTGGTATGCAAAAAGAAGGCAAAAACATTGTAAA
TTACTCTATGAAATAATGGAAGAACTTCTATTAAACATTTGCTTCCACTCACATTCATGG
ACAAAATTGAGTG
>TRINITY_DN10007_c0_g2 transcript_ID=TRINITY_DN10007_c0_g2_i1
AATTAGTGTGATAATCATATATATATTCTAAGCTTGACTGGAATATTGATTTATTGTCAA
AACTCATCAGCATACATCTATTGAACTCAAGGACTTTAGTCAAAACTCATCGGCACACAT
CTGAATTGCTCGGGATGATTCTACATGAACAATAACAAAACAACTACAACTACAACAACA
AAAGCTGACTTGGGTCGACCACAAAACATAAGTTTCCCATTCAGCTGTAATAGGTTCGAA
TAATCAGCCAAGTAAGAACAGTTCACCAAACATCTAGGGAGACAGTCGTGGGGACTAATT
CATGAAGCCAATTGGAGATACTTTTCCTTCTTGATATGTAGCGTGCGCTTTCTTTTTCAC
AAACCCAGTTGTTAAACCCTCTAAAAACCTTCTGGCATGGCGTAACAGCAAGCACTTTGA
GTGCAACTGAATTCTCAAGCAAATACTTCAAGAGCTCAACTTCATGCTTATTACCATAGA
ATCCATTGATCTCAAGTTCAGTTAGATGCTGATGGGGACATTCAGGAAGAAGCCTCTCTA
TCTCCTTCGGCTCTTTGACAAAGCTTGGAGAGAACAAATTTAATTGTAGCTTCTGCAATG
AAGGGAAGGCCTTGAGGATGTAAGCAATCCAGTTCAGTCTGTCTTCATCATGAAATGGGT
AAATGCTGAGAACCAATTCCTTGACATTGGTAAATGCAGGTCCACTATCTGGTAGCTCAA
GTACATTCATGGACAAAATTGAGTGTAAATTCAGTTTTTCCAGTTGAGGTAGCTCACTTG
CCAATCTTGTGAGAGCATACGTTACACCATACAGTCGATTCTTCTGCGTGAAACAGAGAT
AAGCTTCGACCAGATTGGGGACATGTTTGAAGGAGAAGCTAACTAGAGGACCAGTATATT
CCAATCTTATGATGTTCTCAGATGATATCTCAAGCTTATTTAATCTTAAACAGTCTTGTA
TTCTCAAGAACTTCAACCGGAGGTTTGGACCACCGAAATCTAAATTGACAAGATCCTGGC
AAAGATGAAGAGTCAATGTTTCAAGAACCAAACAATTCGATAAGAGCTTCTTCAACATTT
CGTCACTAATACATACACGTCGCAATTCAAGTGAGATCAAGGAGTTGAGACAATTGGAAC
TCAGAGGTGCACTGAAAGTGCATGAATTCAGTTTCAGATGCTTTAGATAACTTTTTCTCC
CTGGTGCAGCAAGAATCCCGCAATCAAATTTATAATGTTCAAGGTGAGTTGAACAGGCAC
AGTTCTCCATATAACTGCAAGACTCTGATAGGTTGAGATCAATAATTTCAACTTCCCTCA
TAGCAGCACAACTGATCCAGTGGTCAATATGAGAAGAAAACTCCTTGCCCAATTGACAAT
GGACTGTTAATGAATTAATCTTCAGGCCCTTGCAACGTTGGTGCATTATTTGATCGACTC
GTTGTACAAACTTACACCTTTCTAGATGTCTGCTCGATTCATTTATACAAGTAGATGGCC
TTAGCTGAGCTGTGCTTCCAAGTACATTAAGAGAATCAAACTTGAGGTCGGAGTGACAGG
TCCAAATGGATCTCCAGCTTTTTGACAAAATACTAGTCCTCACAGCCTCTCTCAGCGGCA
GCAAGGAAATAATTTCTAAAAGAATCCCATCGGGTAGCTCCGCAAGAGGGTCCCCTCTTA
TCATCAACTCGGCAGTTTTCAATCGTTTTATACCCATCGTGTTTTCCTTCGTAATTCACT
ACTAGTGATCACAATTACAAAGTAGAGGAAGCAAGTGCAAGAATTAAGTGGGGTTTGATT
TCTGTGGGGGTGGGGGTATTTATTTTGTTCATCTCCGATTAGAACAAGGAAGTTGAAGTC
TCCCACTAGGTACTTTATCTGGATTCCACAGATCGGAAGAGCACACGTCTGAACTCCAGT
CACATCACGATCTCGTATGCCGTCTTCTGC
>TRINITY_DN10009_c0_g1 transcript_ID=TRINITY_DN10009_c0_g1_i1
CAGCTCTTGTTAGAATCCAATCCCTACTTCTAAGGGATTGTGTTCTTCTCTTTTGTGTAT
ATATTCCTAGTTAGTGTCTATTGTAAAATAATATTGATATAGAAAATTCAAAATCTTCAT
AGTATCAAAGCTACCCTCAATTTGAGATTTTTTCCAGCAGCTGCTTATTCCGGCAGCTCA
CTGCTTTTTCCGGCAGTTTTTTCCAGCAACTTC
>TRINITY_DN10009_c0_g2 transcript_ID=TRINITY_DN10009_c0_g2_i1
CAGCTCTTGTTAGAATCCAATCCCTACTTCTAAGGGATTGTGTTCTTCTCTTTTGTGTAT
ATATTCCTAGTTAGTGTCTATTGTAAAATAATATTGATATAGAAAATTCAAAATCTTCAT
AGTATCAAAGCTACCCTCAATTTGAGATTTTTTCCAGCAGCTGCTTATTCCAGCAGCTCA
CTGCTTTTTCCGACAGTTTTTTCCAGCATTTCCGCTGCTCATTCCGGCAGCCACAATAAC
TTATTTTTCTTCCCCTGCACGTTCCTCGTCATC
>TRINITY_DN1000_c0_g1 transcript_ID=TRINITY_DN1000_c0_g1_i1
CCACTAAACTTACACCCTTCCCTCTTGGTTAAACTCTCTGCAATAATAAAGTTTATGCAA
TCAGCACCTTTCAACCAAAAACAGTTGTCTTTGTTGGACCATGACATTGCCATCTTCCTT
CTATGGAATGTATTCCCAGCTTAACCATCAGATCCTTTGCCTTTTTTTTTTTTTCTAAGT
AAACATCCTCAACAAAGATTGCAGATCCTCAACAAAGATTGCAGCTGGCTTAAGGAATCA
ATATATCAGAGGGCTGAAATCAAAACTTGCCCATAAACTAAACACTATCGTCTAAAACAA
TACTGAATTTGGTTGGTAAGATCTTAAAATTTAGACTATACAACTCTGTACTCGCACTCC
AGTGATATGTGATTCTTAAGTAGCCGTCTCATAGTGTAATCTGTAATTGCTTGATAATCC
AGATTTTAAACAAAGAACAA
>TRINITY_DN1000_c0_g2 transcript_ID=TRINITY_DN1000_c0_g2_i1
CCACTAAACTTACACCCTTCCCTCTTGGTTAAACTCTCTGCAATAATAAAGTTTATGCAA
TCAGCACCTTTCAACCAAAAACAGTTGTCTTTGTTGGACCATGACATTGCCATCTTCCTT
CTATGGAATGTATTCCCAGCTTAACCATCAGATCCTTTGCCTTTTTTTTTTTTTCTAAGT
AAACATCCTCAACAAAGATTGCAGATCCTCAACAAAGATTGCAGAGCTGGGAATCGGGTA
TCGAGCTTCTTCCTCATAGTG
>TRINITY_DN10010_c0_g1 transcript_ID=TRINITY_DN10010_c0_g1_i1
TAGCCAAAATCAAAGCATGATTTTCATTAAACGAACATTAAAATCATTGTTACTCATCAA
CTCAACATCCATGTAATTTACATTTAGAAGTTTTTATTCCAAAAAACAAAAAAATCAGTC
AGCTTCTTGTAAGCCACCCAACACGACGGACCCAACAAACAAACCAGCGGCGCCAACACC
AAGAGCACCGGCCACCACAGCCTGTAGTGCCACCAGCCCAACCGAATCATCAGGAATCAC
CACCACCGCCACCACCGCCGCCAGAAATATCGGCAGCGCCGCCGATGCCAGGGCCGAAGG
GGACGTGCCGGCCGCCTTCTCCAGCAAACTCAGCAGGCCCAGCTCCTCCGCTTTGGAGAG
CAGACCCAGCTTCTCCAGAGACGATAGAGTGAGACCCAGCTCCTCGGCTTTCGACAAAAG
ACCCGCCTTTTCGACGTTGCTCAACACTTTACGCTGCTCGAGCTTCTTGAAGACGTCCAC
GTCCACCTCCTCGCTCCCTTCGTAGAAGATCCCCGCCCCGAACCACTGCTTCTCCCAGTT
CCCGTCGTACTTGTTAACCTTCTTTTTGGGGGCCATGGCGACAACTGTTGTGGAGGCATT
TTTGGCGGGAAAGGCGCGGCTGAAGCGGGGTTTCGAGTAGGAGGAGAGGAAGCTGTTGTT
TTGGAGTGTACGTAGATGAGAGGCTGCCGTTGGTGCAGAAACCGCCATGGATGATAAGTG
ATCACAGAGAAAAATTATTGATATTCTTTGCGGTGGTTTTTTTCTTTGCGAATTTTTTCT
TGGTTAGAAGGGTTGCCACGTAGGATTGTTT
>TRINITY_DN10010_c0_g2 transcript_ID=TRINITY_DN10010_c0_g2_i1
TAGCCAAAATCAAAGCATGATTTTCATTAAACGAACATTAAAATCATTGTTACTCATCAA
CTCAACATCCATGTAATTTACATTTAGAAGTTTTTATTCCAAAAAACAAAAAAATCAGTC
AGCTTCTTGTAAGCCACCCAACACGACGGACCCAACAAACAAACCAGCGGCGCCAACACC
AAGAGCACCGGCCACCACAGCCTGTAGTGCCACCAGCCCAACCGAATCATCAGGAATCAC
CACCACCGCCACCACCGCCGCCAGAAATATCGGCAGCGCCGCCGATGCCAGGGCCGAAGG
GGACGTGCCGGCCGCCTTCTCCAGCAAACTCAGCAGGCCCAGCTCCTCCGCTTTGGAGAG
CAGACCCAGCTTCTCCAGAGACGATAGAGTGAGACCCAGCTCCTCGGCTTTCGACAAAAG
ACCCGCCTTTTCGACGTTGCTCAACACTTTACGCTGCTCGAGCTTCTTGAAGACGTCCAC
GTCCACCTCCTCGCTCCCTTCGTAGAAGATCCCCGCCCCGAACCACTGCTTCTCCCAGTT
CCCGTCGTACTTGTTAACCTGCCATGGGATTTACGTTAACGGTTCTCGTTTGGAATTCGG
GACAGCTATTCGAAATCTTAGTGAAAGAGTCGAAGAAAAATGGAATATTTTTTTGTCTGA
AGTGTACCTTCTTTTTGGGGGCCATGGCGACAACTGTTGTGGAGGCATTTTTGGCGGGAA
AGGCGCGGCTGAAGCGGGGTTTCGAGTAGGAGGAGAGGAAGCTGTTGTTTTGGAGTGTAC
GTAGATGAGAGGCTGCCGTTGGTGCAGAAACCGCCATGGATGATAAGTGATCACAGAGAA
AAATTATTGATATTCTTTGCGGTGGTTTTTTTCTTTGCGAATTTTTTCTTGGTTAGAAGG
GTTGCCACGTAGGATTGTTT
>TRINITY_DN10010_c0_g3 transcript_ID=TRINITY_DN10010_c0_g3_i1
TAGCCAAAATCAAAGCATGATTTTCATTAAACGAACATTAAAATCATTGTTACTCATCAA
CTCAACATCCATGTAATTTACATTTAGAAGTTTTTATTCCAAAAAACAAAAAAATCAGTC
AGCTTCTTGTAAGCCACCCAACACGACGGACCCAACAAACAAACCAGCGGCGCCAACACC
AAGAGCACCGGCCACCACAGCCTGTAGTGCCACCAGCCCAACCGAATCATCAGGAATCAC
CACCACCGCCACCACCGCCGCCAGAAATATCGGCAGCGCCGCCGATGCCAGGGCCGAAGG
GGACGTGCCGGCCGCCTTCTCCAGCAAACTCAGCAGGCCCAGCTCCTCCGCTTTGGAGAG
CAGACCCAGCTTCTCCAGAGACGATAGAGTGAGACCCAGCTCCTCGGCTTTCGACAAAAG
ACCCGCCTTTTCGACGTTGCTCAACACTTTACGCTGCTCGAGCTTCTTGAAGACGTCCAC
GTCCACCTCCTCGCTCCCTTCGTAGAAGATCCCCGCCCCGAACCACTGCTTCTCCCAGTT
CCCGTCGTACTTGTTAACCTGCCATGGGATTTACGTTAACGGTTCTCGTTTGGAATTCGG
GACAGCTTCTTTTTGGGGGCCATGGCGA
>TRINITY_DN10011_c0_g1 transcript_ID=TRINITY_DN10011_c0_g1_i1
TTCATACAAATTATTATTAATTAATTTAATTTCCAAAATACACCAAAAAATAAATGCCAT
TTCTAGACCCCCCACCAAACAACATCAATATTTCACCTCAATAATTTTCCTTCATGGGGT
CCCACTTTCATCAATCAAACATCATGACTCATCACAAAAAAAAAATAGTAACAAAATTAA
GAGATAATGAGAGAGATTACCAAACTAAATACCCACTAATTAATAATTATTATCATAACT
ATTTTTTTTTTTAAATACTAAAATTATTTTCACATTAAAAGTCCCAAAAAAAAAAAAACA
AGAGAGAGAGTTAGAGATTATTACAAGCAAAAAAAAAAAAAAAACTACTACTCAGTCATG
CTTGAAAATATCTGCTGTTGGGTGAGGCTGACCGGCAACGTAGTCCAGCAGCCCTTCACC
GGCGGAGTCAGCGGCGGCAGGCGGCGATGTCTTGCCGAAGAAGATGACGACGACCAGGAA
GAGGGCGGTGGAGAGGAAGAGAGGCCAGAAGTAGGCTAAAATGTTGAGGAAACTTGGTGC
AAGAAGGACGATAGAGAGGAGAAGAAGAGAGAAAATTAGTGTGAATATTATGTGGAACTT
GAACCTGAGAATACTTTCTGGGATCTCCATACTTGGGGTTTTCATTTCTTCTTTCTTTTT
TTTTTTTTCTGTTTGGATGAGAGAAAATTTTTTGAGGAGGGAAGAAAATGAGAGAGAGAG
AGGACTGAGAGAGAAAATATTGTTTTGGTTTTGGGTGTTTTTTTATGGAGAGTGAGAGCA
AAAAAAAAAAA
>TRINITY_DN10011_c0_g2 transcript_ID=TRINITY_DN10011_c0_g2_i1
TTCATACAAATTATTATTAATTAATTTAATTTCCAAAATACACCAAAAAATAAATGCCAT
TTCTAGACCCCCCACCAAACAACATCAATATTTCACCTCAATAATTTTCCTTCATGGGGT
CCCACTTTCATCAATCAAACATCATGACTCATCACAAAAAAAAAATAGTAACAAAATTAA
GAGATAATGAGAGAGATTACCAAACTAAATACCCACTAATTAATAATTATTATCATAACT
ATTTTTTTTTTTAAATACTAAAATTATTTTCACATTAAAAGTCCCAAAAAAAAAAAAACA
AGAGAGAGAGTTAGAGATTATTACAAGCAAAAAAAAAAACTACTACTCAGTCATGCTTGA
AAATATCTGCTGTTGGGTGAGGCTGACCGGCAACGTAGTCCAGCAGCCCTTCACCGGCGG
AGTCAGCGGCGGCAGGCGGCGATGTCTTGCCGAAGAAGATGACGACGACCAGGAAGAGGG
CGGTGGAGAGGAAGAGAGGCCAGAAGTAGGCTAAAATGTTGAGGAAACTTGGTGCAAGAA
GGACGATAGAGAGGAGAAGAAGAGAGAAAATTAGTGTGAATATTATGTGGAACTTGAACC
TGAGAATACTTTCTGGGATCTCCATACTTGGGGTTTTCATTTCTTCTTTCTTTTTTTTTT
TTTCTGTTTGGATGAGAGAAAATTTTTTGAGGAGGGAAGAAAATGAGAGAGAGAGAGGAC
TGAGAGAGAAAATATTGTTTTGGTTTTGGGTGTTTTTTTATGGAGAGTGAGAGCAAAAAA
AAAAAA
>TRINITY_DN10012_c0_g1 transcript_ID=TRINITY_DN10012_c0_g1_i1
CTTCGTATCTGCTGTACAAGGCAGGAACTGTGACGGATATGAGAGTTCCTGTCACCAAAA
TAATGTCAAATATGTGAACACATCACAGTGAAGAACTTTGTATGTAACAAGCTGGATTAT
TAAAATGACAAAATGACTCCTTGATAAACCAAAAAATTATTGAAAATGTGTTGGTCAATT
CACTTGTGCTGAAGCACAAATAAGCAGCCATCCAAAACCGCCAGGATGTTCAAGAAAAAC
CACGAGTTTTTGTTATAAAGCTTCAAACAAATATTAATTGCCCTATCCTTCACCATAGGG
AAGGACTGCATGAAATTCAGTGGCAACAACTTTTACAGTTGGAAAAAGCAATATATAAAC
>TRINITY_DN10012_c0_g2 transcript_ID=TRINITY_DN10012_c0_g2_i1
CTTCGTATCTGCTGTACAAGGCAGGAACTGTGACGGATATGAGAGTTCCTGTCACCAAAA
TAATGTCAAATATGTGAACACATCACAGTGAAGAACTTTGTATGTAACAAGCTGGATTAT
TAAAATGACAAAATGACTCCTTGATAAACCAAAAAATTATTGAAAATGTGTTGGTCAATT
CACTTGTGCTGGAGCACAAATAAGCAGCGATCCAAAACTGCCAGGATGTTCAAGAAAAAC
CACGAGTTTTTGTTATAAAGCTTCAAACAAATATTAATTGCCCTATCCTTCACCATAGGG
AAGGACTGCATGAAATTCAGTGGCAACAACTTTTACAGTTGGAAAAAGCAATATATAAAC
AAATCAAACAAGATTACAAAGAATATAAGGCCGAACAGTTTCACAGTTACGATGCAAGAC
AAATGATGATCGAGCATACCGATATAGGCTAGTGTGAAGAATGAGAAGTAGCTACCAATA
GCAGAAAGGAGCCAAAGACAGACTACC
>TRINITY_DN10013_c0_g1 transcript_ID=TRINITY_DN10013_c0_g1_i1
GAAAAAAAAAAAAAAAAGCAAATAATTTCGGATAGCCATGGCAAATAGGGATGAGGCTGG
CAGTGGGTCGCAGTCCAACAAACAACGATTTGAAGTCATAGAAGAAAATTAAGAGCGGAT
TTTCAAGTCGCTAGCAGAGTTGACCACAACCATTATGAATTTGCAAGAGTCCTTCGAGAG
GAGGGAACGTCGACAGGCTGAAACCAATGAGGGGAACCGATAGACAGGCGGACTTATGGG
GAAGAACGACGATCACAAGGCTCTAGGCATGGGGCTGGATTTTCTGAGATTGACGAAAGA
AACCGTGGAGTAAGGTTAGGTGGGCGTGTAGAACGGGGGCCATTAGTAGTCGAACGATGG
TTGCATGACAGGGATTCAGAAATGGAAAAGGGTGAGGGTGAGGGTTCCGATGAGGAAGAC
CGGAGGTTTGACCAAAGACACTGTGATCGTATGCCCGT
>TRINITY_DN10013_c0_g2 transcript_ID=TRINITY_DN10013_c0_g2_i1
GAAAAAAAAAAAAAAAAGCAAATAATTTCGGATAGCCATGGCAAATAGGGATGAGGCTGG
CAGTGGGTCGCAGTCCAACAAACAACGATTTGAAGTCATAGAAGAAAATTAAGAGCGGAT
TTTCAAGTCGCTAGCAGAGTTGACCACAACCATTATGAATTTGCAAGAGTCCTTCGAGAG
GAGGGAACGTCGACAGGCTGAAACCAATGAGGGGAACCGATAGACAGGCGGACTTATGGG
GAAGAACGACGATCACAAGGCTCTAGGCATGGGGCTGGATTTTCTGAGATTGACGAAAGA
AACCGTGGAGTAAGGTTAGGTGGGCGTGTAGAACGGGGGCCATTAGTAGTCGAACGATGG
TTGCATGACAGGGATTCAGAAATGGAAAAGGGTGAGGGTGAGGGTTCCGATGAGGAAGAC
CGGAGGTTTGACCAGAGACACTGTGATCGTATGCCCGTTTATGAGCGACAAAGGGACCCG
CCAAGGCGCGAGACCGAGTTTGATGGTGAAAAGCGGCGAGAGAGATATAATAGTCGGGGA
CCCAGGAAACCAAAGGTAGATTTCCCGCGTTTTAATGGTGGTGACCCGCATGAGTGGCTA
GATAAAGTGGAACACTACTTTCGGGTCTATGAAGTGATTGGGGAAGACCG
>TRINITY_DN10014_c0_g1 transcript_ID=TRINITY_DN10014_c0_g1_i1
GTTTGGTGGGTGCTTTTTAGAGGAGTGTCAAACAGAAAGCAAGTGAAGTGAAACAACCAA
GAGAGAGAGAGAGAGAGAGAGAGAGAGAGAGAGAGAGTGTGTGGTTTGCTGGTTAGCTAC
TTAGCTGAGCTGAGCTTATTAATGGAGGGTACTGAAAATGGTGGTGACAGAGTCAGCAGC
AGAGAAGAGAGAGAGAAACAAATGCTTTTTATTTTATC
>TRINITY_DN10014_c0_g2 transcript_ID=TRINITY_DN10014_c0_g2_i1
GTTTGGTGGGTGCTTTTTAGAGGAGTGTCAAACAGAAAGCAAGTGAAGTGAAACAACCAA
GAGAGAGAGAGAGAGAGAGAGAGAGAGAGTGTGTGGTTTGCTGGTTAGCTACTTAGCTGA
GCTGAGCTTATTAATGGAGGGTACTGAAAATGGTGGTGACAGAGTCAGCAGCAGAGAAGA
GAGAGAGAAACAAATGCTTTTTATTTTATC
>TRINITY_DN10014_c0_g3 transcript_ID=TRINITY_DN10014_c0_g3_i1
GTTTGGTGGGTGCTTTTTAGAGGAGTGTCAAACAGAAAGCAAGTGAAGTGAAACAACCAA
GAGAGAGAGAGAGAGAGAGAGAGAGAGTGTGTGGTTTGCTGGTTAGCTACTTAGCTGAGC
TGAGCTTATTAATGGAGGGTACTGAAAATGGTGGTGACAGAGTCAGCAGCAGAGAAGAGA
GAGAGAAACAAATGCTTTTTATTTTATC
>TRINITY_DN10014_c0_g4 transcript_ID=TRINITY_DN10014_c0_g4_i1
GTTTGGTGGGTGCTTTTTAGAGGAGTGTCAAACAGAAAGCAAGTGAAGTGAAACAACCAA
GAGAGAGAGAGAGAGAGAGAGAGAGAGTGTGTGGTTTGCTGGTTAGCTACTTAGCTGAGC
TGAGCTTATTAATGGAGGGTAACTGAAAATGGTGGTGACAGAGTCAGCAGCAGAGAAGAG
AGAGAGAAACAAATGCTTTTTATTTTATCAGACAGAGAGAGAGAGAGAGTGAGAGAGGGA
TTGCTTTTAATTTGCCTGGTTTTGT
>TRINITY_DN10014_c0_g5 transcript_ID=TRINITY_DN10014_c0_g5_i1
GTTTGGTGGGTGCTTTTTAGAGGAGTGTCAAACAGAAAGCAAGTGAAGTGAAACAACCAA
GAGAGAGAGAGAGAGAGAGAGAGTGTGTGGTTTGCTGGTTAGCTACTTAGCTGAGCTGAG
CTTATTAATGGAGGGTACTGAAAATGGTGGTGACAGAGTCAGCAGCAGAGAAGAGAGAGA
GAAACAAATGCTTTTTATTTTATC
>TRINITY_DN10014_c0_g6 transcript_ID=TRINITY_DN10014_c0_g6_i1
GTTTGGTGGGTGCTTTTTAGAGGAGTGTCAAACAGAAAGCAAGTGAAGTGAAACAACCAA
GAGAGAGAGAGAGAGAGAGAGAGAAAGTGTGGTTTGCTGGTTAGCTACTTAGCTGAGCTG
AGCTTATTAATGGAGGGTACTGAAAATGGTGGTGACAGAGTCAGCAGCAGAGAAGAGAGA
GAGAAACAAATGCTTTTTATTTTATCAGACAGAGAGAGAGAGAGAGTGAGAGAGGGATTG
CTTTTAATTTGCCTGGTTTTGT
>TRINITY_DN10014_c0_g7 transcript_ID=TRINITY_DN10014_c0_g7_i1
GTTTGGTGGGTGCTTTTTAGAGGAGTGTCAAACAGAAAGCAAGTGAAGTGAAACAACCAA
GAGAGAGAGAGAGAGAGAGAGAGAGAGAGAGAGTGTGTGGTTTGCTGGTTAGCTACTTAG
CTGAGCTGAGCTTATTAATGGAGGGTACTGAAAATGGTGGTGACAGAGTCAGCAGCAGAG
AAGAGAGAGAGAAACAAATGCTTTTTATTTTATC
>TRINITY_DN10014_c0_g8 transcript_ID=TRINITY_DN10014_c0_g8_i1
GTTTGGTGGGTGCTTTTTAGAGGAGTGTCAAACAGAAAGCAAGTGAAGTGAAACAACCAA
GAGAGAGAGAGAGAGAGAGAGAGAGTGTGTGGTTTGCTGGTTAGCTACTTAGCTGAGCTG
AGCTTATTAATGGAGGGTACTGAAAATGGTGGTGACAGAGTCAGCAGCAGAGAAGAGAGA
GAGAAACAAATGCTTTTTATTTTATC
>TRINITY_DN10014_c0_g9 transcript_ID=TRINITY_DN10014_c0_g9_i1
GTTTGGTGGGTGCTTTTTAGAGGAGTGTCAAACAGAAAGCAAGTGAAGTGAAACAACCAA
GAGAGAGAGAGAGAGAGAGAGAGAGAGAGAGTGTGTGGTTTGCTGGTTAGCTACTTAGCT
GAGCTGAGCTTATTAATGGAGGGTACTGAAAATGGTGGTGACAGAGTCAGCAGCAGAGAA
GAGAGAGAGAAACAAATGCTTTTTATTTTATC
>TRINITY_DN10015_c0_g1 transcript_ID=TRINITY_DN10015_c0_g1_i1
AATCATTGTCTTCAAAAGGAAGGACTACTCTGCCTCTAAAACCAACCGCCGGTCCCCTGC
TCCAATGTAGGAAAAACAATTAAAATCAAAAACTATAAAATTAAAATGCAACTTTTCACC
CAAAAAAAAAATCACTCCAGTTTGTTCCAAAATCTTTACTGTTAATATAGATGAGTATAC
AAATCCTTCTGCATGACATAAACAGGATATGAAGAAATGCAGACATTGGGGCACACTCCC
GTAAATCTCTTCGTTGAGAAAACATTAGAAGGCATATTATGGTCTCACAATGATGCAAAC
GTTGTGTGATACAACTGAAGTAACAGATAGAATGTCCCTCTCCAAGCCCAATCTTCCTGT
GCCATTAAAAAGATCTACAACTCACACTAAAAATATTGCAGTTTACACATAGTGCAATGG
TATACCTTAAAGTAGGTTGCAAGTGAGAAGTTCCAGATGGTGCGGTACCTACATATCTTA
CTCTATCACCTTTCTTGAAA
>TRINITY_DN10016_c0_g1 transcript_ID=TRINITY_DN10016_c0_g1_i1
TTAACACCTTATCAAATACTTTTTGTGTCTCATCGCCAGTCAAGTCAACTCTAACCTGAT
AACTGAACAACATGAGATAGTGACAGACTAGCTGGTGGTCTCACAAAAAAAGCAGGACAG
GCAACTAAAAGAACCACCAACACCTAACTGGACAACTATTATTGTCTTCATCTCCTTACA
ATTCTGGCAAGAAAATCCATTTACCTGGCCTCAAAAATCTTTTTGTATCTTATCCTAGAA
ATTTTAATGACATTCATCAGAGTCTTAGAGTCCAAACGGCATAACATTCAAGATAAAATA
GATATCGGATGTCTGAGCAACATGAATGCGCGCAGCAACACCTGTTTGCTGTTTGCATCC
ACTTTTATGATCTCCCACACAAGCCTTGAATACTATGAATGAGCATAAGCATAGCATCAA
TTCTTGATGCGAAAGCACAAGAATACACAGAGAGAATTTGCAACGGAGAATGAAATACTT
ACAACATGACTAAATTAGACAAAC
>TRINITY_DN10017_c0_g1 transcript_ID=TRINITY_DN10017_c0_g1_i1
GCCAATCCCAAATCCTCTCTTTGATACAACTGGTGAAAAGGGGCCTGAATCCTGCTGGCT
TTGATCTGAGATATAAACATCTAATATTGAGTAGTTTCAAAATCTTTACATAAACTTTCA
CTTCATATGTTCAATCAATTAATCAATAACTTAATACTTTAGAAAACCAACCAGAAGCGA
CTCTCGTTTATTTCTTTGGGCCTGTGAATCAGGAGTACGGAAGGGATGGGGTCTAAAATA
AAAGTGCTTTTTAAAAAGAAGCAAAACATTCGCAAGAGTTTTCAAGCTAATATCCTCCAT
TTAGACACTAGCTTGACTTTCCATCGGGCAACAAACAGTCAATGGGTTGTTACTATTATC
CTTTTTGACAATTCACTTTTATCATCACCTGGAAAAATTTGGTATGTACTAATCAATCTG
GAATTTAATGGTTTATCAGCTTCAATGCTTGTTAACAGACAATAGTCATGACTGATACAT
GTATTTGCAACGTTTCATCTACACAACCAAAGAAGAAATAAATAAACAAAATCATGCCAA
TATATTAAAAAAAAATGAACTTTTGATTTACCTGCTACACCAGAAACAGCTACTTCAACT
TCCCCACGTCCTCCGGGGCCCTTCAT
>TRINITY_DN10017_c0_g2 transcript_ID=TRINITY_DN10017_c0_g2_i1
GCCAATCCCAAATCCTCTCTTTGATACAACTGGTGAAAAGGGGCCTGAATCCTGCTGGCT
TTGATCTGAGATATAAACATCTAATATTGAGTAGTTTCAAAATCTTTACATAAACTTTCA
CTTCATATGTTCAATCAATTAATCAATAACTTAATACTTTAGAAAACCAACCAGAAGCGA
CTCTCGTTTATTTCTTTGGGCCTGTGAATCAGGAGTCTATTACCCACGGAAGGGATGGGG
TCTAAAATAAAAGTGCTTTTTAAAAAGAAGCAAAACATTCGCAAGAGTTTTCAAGCTAAT
ATCCTCCATTTAGACACTAGCTTGACTTTCCATCGGGCAACAAACAGTCAATGGGTTGTT
ACTATTATCCTTTTTGACAATTCACTTTTATCATCACCTGGAAAAATTTGGTATGTACTA
ATCAATCTGGAATTTAATGGTTTATCAGCTTCAATGCTTGTTAACAGACAATAGTCATGA
CTGATACATGTATTTGCAACGTTTCATCTACACAACCAAAGAAGAAATAAATAAACAAAA
TCATGCCAATATATTAAAAAAAAATGAACTTTTGATTTACCTGCTACACCAGAAACAGCT
ACTTCAACTTCCCCACGTCCTCCGGGGCCCTTCAT
>TRINITY_DN10019_c0_g1 transcript_ID=TRINITY_DN10019_c0_g1_i1
GTCCAGTATAACCAGGAGGGATAGAAGGAGAAAGAAGCTTGACCACAAAATGCACCACAT
GTTCCTGCATAAAAACATAAAATCTTGAGAAGGAGGAAGTACAATCTTCTTCATAATGAA
AAAAGGAAAAATCAAATGCATCAAGCCAATGAAAATATCTCTTAAATCTAAACAGAGGCT
CAATGGAACTTTCCTATTTGAAATGGAACCTTGTGGTTGTGCAAAAGGGCTCAGCATCTT
GCACTATACACTACAAAGTTACAGTCATAAACCCATAAAACACCTCTTACTCCACTTTTC
TGAATATTCCATCCACGGCTGAGGGATGCACCACATAAAATTTTAGCAGCTGCTGACCGC
T
>TRINITY_DN10019_c0_g2 transcript_ID=TRINITY_DN10019_c0_g2_i1
GTCCAGTATAACCAGGAGGGATAGAAGGAGAAAGAAGCTTGACCACAAAATGCACCACAT
GTTCCTGCATAAAAACATAAAATCTTGAGAAGGAGGAAGTACAATCTTCTTCATAATGAA
AAAAGGAAAAATCAAATGCATCAAGCCAATGAAAATATCTCTTAAATCTAAACAGAGGCT
CAATGGAACTTTCCTATTTGAAATGGAACCTTGTGGTTGTGCAAAAGGGCTCAGCATCTT
GCACTATACACTACAAAGTTACAGTCATAAACCCATAAAACACCTCTTACTCCACTTTTC
TGCTCCTCCAGCCAAAAAAAAAGTATAAGAGTCATAAATCCTAAAACATAATACTAAATC
CATAAATCACCTTTGAGCAATAACAAAAAAAATCTTTAGATGATCATATATACAAGAGCA
CCTTCAAAGCAGCTACATTAACATGTTAAATATTGTTGTCAGTCAATATGCTACCTGAAT
ATTCC
>TRINITY_DN1001_c0_g1 transcript_ID=TRINITY_DN1001_c0_g1_i1
ATTGCCTTGCATCCATTTTTTATAACTGAGCTATGAACTTGATCTCCTTCCTCATCCATT
CCTTCATCTGCTAAAGCTCCAAGAACAGTTGAAAATGTAAAAGGGTTAGGCTTAACACCC
TCAACTTGCATTCTAATAAAAAGTTCTAATGTTGTCTCATTCTCCCCATTACGGGCATAA
CCAGTCAACAATGAAGTCCAAGAAACCACATTCTTCTCATTCATTTGATCAAAAACTATC
CTTCCATCTTCCACATTATTAGTTTTCATATACATATCAACAAGAGAAGTACCAACACTA
ACATCCTCCACCAAACCAGTCTTGATACATTGAGAATGCACTTGTCTACCAACAACATGA
TCAAACAAGCATCCACAGACCTTCAAAACACAAGAAAGGGTCGACCTATCAACAGGTAAC
CCCGAACGACGAATACCCAAGAAGAGACTGAGAGCTTCCTGGTTGAGGTTACGGCGAGAA
TAATAAAAAAGTAGGTGATTGTGTTGTGCGAGATTTGGTTGGGTACATTCGTCGAACAGA
TGGTGTTCTACCTTGAAAGAAGTGGCATGTGATGACGACAGAAAAGGGTTTTTGAGAGCA
ATGAAAGGTTGCTTTGCGCGGGATCTTGTCAAACTTGAAATCATACTCCCCTTTAACTTA
ACAATGGAACTAATAGCATTTGCTTGTGGAGGCCCGGAAGATGATATGGAGTAGAGTAGC
CAATTTTTTTTTTTTTTTTTT
>TRINITY_DN10020_c0_g1 transcript_ID=TRINITY_DN10020_c0_g1_i1
CCATTGCATCTACTTGAGATGAATCAGATTCTCTTATACAGGCTCTTGTTGATTCTGCCA
CTTCATCTCAAATTTGAGTTGAATTCCAATTCCATGAGTCACTTTGAAGCACCCGCATAA
AATGAATGTCTTTTACTCAAGGCAAACTGAATTGCTATATAATATCATTAGGATAAAGTT
TTTAGTTGTACACAACCTTAATCATTTTAATCGTAAAGTTATAATCTCCAACTAAC
>TRINITY_DN10020_c0_g2 transcript_ID=TRINITY_DN10020_c0_g2_i1
CCATTGCATCTACTTGAGATGAATCAGATTCTCTTATACAGGCTCTTGTTGATTCTGCCA
CTTCATCTCAAATTTGAGTTGAATTCCAATTCCATGAGTCACTTTTGAAGCACCCGCATA
AAATGAATGTCTTTTACTCAAGGCAAACTGAATTGCTATATAATATCATTAGGATAAAGT
TTTTAGTTGTACACAACCTTAATCATTTTAATCGTAAAGTTATAATCTCCAACTAAC
>TRINITY_DN10021_c0_g1 transcript_ID=TRINITY_DN10021_c0_g1_i1
ATTTTGTATCAGGAAATTCAGCTATAGTTAGAATTGGATGGAATCCCAGCTTGTCTGATT
CTTATACTTCAAATTCAAAAAAAATTTAATTTAATGCTACCAAGCACAATAATAACATAT
TATACTAACACAAGAACAATTAGAGTTAATGAACACAATCTCCCAAGAACCCCATTAAAA
TCAAGGACATCAAGGGCTCAATCCTTTAAATATTACTCAATAAAAGCTAACTAAAAACTA
CAAAATCAAAATCAAATTAATTCAATCTCCGATTGTCCATAACCCCATTTGAATTCAATT
GCAAATTCGACTCTGAAAAAAAAATAAAAATACTCAAACCAAAAACACAGAAAGAACCAA
ATTCCAACATCTTATAATAAAAATCAAAACTTGAAGAATCAAATTCATAATTCAGGAAAA
AAGAAAACAACCCATGATTCAAAATACAAAATCAAAGAGAAGTTACCATAGAAAAGCTAT
CCCTTATAAAGGGAGCCACAGTCCACTCACTTGT
>TRINITY_DN10021_c0_g2 transcript_ID=TRINITY_DN10021_c0_g2_i1
TGTACCACCAACAGCAGACCCGATCTAAATTATTCACATCACCAAAAGACAAAACACCAC
AAATAAGAAGCAGGAACTAAAAAATTAAAAATTACCATGTGGAAAATTGCAAGGTTAGTA
CAGTTGCATTTTGTATCAGGGAATTCAGCTATAGTTAGAATTGGATGGAATCCCAGCTTG
TCTGATTCTTATACTTCAAATTCAAAAAAAATTTAATTTAATGCTACCAAGCACAATAAT
AACATATTATACTAACACAAGAACAATTAGAGTTAATGAACACAATCTCCCAAGAACCCC
ATTAAAATCAAGGACATCAAGGGCTCAATCCTTTAAATATTACTCAATAAAAGCTAACTA
AAAACTACAAAATCAAAATCAAATTAATTCAATCTCCGATTGTCCATAACCCCATTTGAA
TTCAATTGCAAATTCGACTCTGAAAAAAAAATAAAAATACTCAAACCAAAAACACAGAAA
GAACCAAATTCCAACATCTTATAATAAAAATCAAAACTTGAAGAATCAAATTCATAATTC
AGGAAAAAAGAAAACAACCCATGATTCAAAATACAAAATCAAAGAGAAGTTACCATAGAA
AAGCTATCCCTTATAAAGGGAGCCACAGTCCACTCACTTGT
>TRINITY_DN10022_c0_g1 transcript_ID=TRINITY_DN10022_c0_g1_i1
GTATAACAAAGCTAACCGGGTCGATCAGATCACTGATAAGGATTTGATAAATCTGGACAA
TTTAGATTAAACATGGTCGACGAAACACGAAAACTTGGCTGTGTTTGGAGACGGAGAAGC
TTTGAAACTGATGGCAGCACTTTTCTCATTTTAAAAAACAGATGATTTTTTTGTGCCTTT
ACACCTATCTTTTGAATCCTAAATTTTGACCAGAGGTGATTAATTATAAATCTATCAAAA
AAAACTGACACACTACTAATGTGATTCTACCTAGGAATGAACAGCATAATAAAGAACTTA
ATTAAGTTAAACTATATTTTTATTTGTTGTAAAATATAAAGAAGACCGATTGTGAACAGA
CAAGCAGAAT
>TRINITY_DN10022_c0_g2 transcript_ID=TRINITY_DN10022_c0_g2_i1
GTATAACAAAGCTAACCGGGTCGATCAGATCACTGATAAGGATTTGATAAATCTGGACAA
TTTAGATTAAACATGGTCGACGAAACACGAAAACTTGGCTGTGTTTGGAGACGGAGAAGC
TTTGAAACTGATGGCAGCACTTTTCTCATTTTAAAAAACAGATGATTTTTTTGTGCCTTT
ACACCTTGATGATTTTTTTGTGCCTTTACACCTTGATGATTTTTTTGTGCCTTTACACCT
TGATGATTTTTTTGTGCCTTTACA
>TRINITY_DN10023_c0_g1 transcript_ID=TRINITY_DN10023_c0_g1_i1
AGAAAAATTAAGATGTATGGAACCTCATACCTTTAAGAAGGCCGTGTTACAAAACTTTGT
AGTCTTAAATGGAGCACTTAATTTACAAATATTTTCGAGAAAAAAATGTCTAGAAGATTG
TTTGTTCCCCTAATTCCTGACCAGCCATCCCTTCTCTAAGCACCTTTTCGAAGAACTCTT
CCAGCGTGTCCTTCCCATAACTAGGCGTTTTCTCGGCACTATATTCACCAGTCTCAGGAT
CCAAAATCAACATACTCTCTGCTGCATAATACCTTCCAATTTTCCCAAACTCTGCCGCAT
CTTCCAATGAAGGAAAGACCTTGACAAGGAAATCAAGAACCCCTATAGCGAAATCCATGA
TCCCAATTGGCACTTTGAAGAACTTAGGCTCCTTCCCCACAAGTCTAAACAGCATCTCCC
CTTGTTCCAATGGTGTCAACGCCTTCCCTGGACCACCAATTGGCAATATTTGGTTAATCT
TATCTTCACTCAACACACAATCCGCCGTAAACGAAGCCAAATCTTGCTCGCTAATAGGCT
TACAAGCACACAACCTCCCATCTCCAAACATCACATAAGGCTTCCCATCTTTCACCAACT
CAACCTGACCCCCTAAACTTTTAAAGAATGCAGTTGGTCTCACTATACTATATGTGAACC
CACCATCTTCTTCTTCGGCTTCCTTCATCAATTCAGCCTCGAATTTCAGCTTCGCACGCT
GAAATTCAAGAAGGGGCTTCTGTACACATATTGCGGAAAGCAATACAAAATGTGAAGCCC
CATGGTTCTTACCAGCAACAAGACTGTTTTTTGTTGCCTCATAATCAATCTTCCATGAAT
CTTTCACCCCACCAGAGCGACTAGCAAGGCATGACACAACAACATCTATTGAAAATCCCA
AATTCTCCACTGATTTCTCCAAAGTCTCCAAATTTGTGACATCTGAAAAACACACATTGG
CTCCTCTCAACTGGTTCAAGGTCTCCTCTTTATCATTTCTACCTCTAATACCACTTCTTT
CTCTAGCAACAGCTATAACATTAAACCCTCTATCGACCAACTCTTTGACCACAAATTTCC
CAATATACCCAGTTGAACCCACCACCAAAATGTTAACATCCTTCGGTTTCTTCTCCCTAA
ACGAAGATTTGCTGATTTCAAGAGGCGTTTTTGCAGCAGACGAAGCTCTAAAAAAGTTGA
GTCTTTTCTTGCTAAACTCAAAAGGTGAAACATAAGAGAGTGAGTTTACCTGGATTTGGT
TGATGAACTGAGAAGACAAACGAGTTCTGCTGTAGCTGTAGCTGTAGCTCTCACACTTGG
GTGAATTGAGAGTGAGCACATTGGAGGACAAACACAGAGACATTGTTGTTGTTGTCGTTG
TTTTTGTTCTGATTTGTACACCAAAAAAAATGTGAAAATTTTGGTTGTGGGTTGTCACTA
AAATTTGATTAAGAGAAGAAACGACAGAGAAATGAATGTGAGGCGGGTGTTTTGAAAGAG
GGTGGCTTTCATGGTGGTTGTTTGTTGCTCTATATCGAAGTAGAAT
>TRINITY_DN10023_c0_g2 transcript_ID=TRINITY_DN10023_c0_g2_i1
AGAAAAATTAAGATGTATGGAACCTCATACCTTTAAGAAGGCCGTGTTACAAAACTTTGT
AGTCTTAAATGGAGCACTTAATTTACAAATATTTTCGAGAAAAAAATGTCTAGAAGATTG
TTTGTTCCCCTAATTCCTGACCAGCCATCCCTTCTCTAAGCACCTTTTCGAAGAACTCTT
CCAGCGTGTCCTTCCCATAACTAGGCGTTTTCTCGGCACTATATTCACCAGTCTCAGGAT
CCAAAATCAACATACTCTCTGCTGCATAATACCTTCCAATTTTCCCAAACTCTGCCGCAT
CTTCCAATGAAGGAAAGACCTTGACAAGGAAATCAAGAACCCCTATAGCGAAATCCATGA
TCCCAATTGGCACTTTGAAGAACTTAGGCTCCTTCCCCACAAGTCTAAACAGCATCTCCC
CTTGTTCCAATGGTGTCAACGCCTTCCCTGGACCACCAATTGGCAATATTTGGTTAATCT
TATCTTCACTCAACACACAATCCGCCGTAAACGAAGCCAAATCTTGCTCGCTAATAGGCT
TACAAGCACACAACCTCCCATCTCCAAACATCACATAAGGCTTCCCATCTTTCACCAACT
CAACCTGACCCCCTAAACTTTTAAAGAATGCAGTTGGTCTCACTATACTATATGTGAACC
CACCATCTTCTTCTTCGGCTTCCTTCATCAATTCAGCCTCGAATTTCAGCTTCGCACGCT
GAAATTCAAGAAGGGGCTTCTGTACACATATTGCGGAAAGCAATACAAAATGTGAAGCCC
CATGGTTCTTACCAGCAACAAGACTGTTTTTTGTTGCCTCATAATCAATCTTCCATGAAT
CTTTCACCCCACCAGAGCGACTAGCAAGGCATGACACAACAACATCTATTGAAAATCCCA
AATTCTCCACTGATTTCTCCAAAGTCTCCAAATTTGTGACATCTGAAAAACACACATTGG
CTCCTCTCAACTGGTTCAAGGTCTCCTCTTTATCATTTCTACCTCTAATACCACTTCTTT
CTCTAGCAACAGCTATAACATTAAACCCTCTATCGACCAACTCTTTGACCACAAATTTCC
CAATATACCCAGTTGAACCCACCACCAAAATGTTAACATCCTTCGGTTTCTTCTCCCTAA
ACGAAGATTTGCTGATTTCAAGAGGCGTTTTTGCAGCAGACGAAGCTCTAAAAAAGTTGA
GTCTTTTCTTGCTAAACTCAAAAGGTGAAACATAAGAGAGTGAGTTTACCTGGATTTGGT
TGATGAACTGAGAAGACAAACGAGTTCTGCTGTAGCTGTAGCTGTAGCTCTCACACTTGG
GTGAATTGAGAGTGAGCACATTGGAGGACAAACACAGAGACATTGTTGTTGTTGTCGTTG
TTTTTGTTCTGATTTGTACACCAAAAAAAAATGTGAAAATTTTGGTTGTGGGTTGTCACT
AAAATTTGATTAAGAGAAGAAACGACAGAGAAATGAATGTGAGGCGGGTGTTTTGAAAGA
GGGTGGCTTTCATGGTGGTTGTTTGTTGCTCTATATCGAAGTAGAAT
>TRINITY_DN10023_c0_g3 transcript_ID=TRINITY_DN10023_c0_g3_i1
AGAAAAATTAAGATGTATGGAACCTCATACCTTTAAGAAGGCCGTGTTACAAAACTTTGT
AGTCTTAAATGGAGCACTTAATTTACAAATATTTTCGAGAAAAAAATGTCTAGAAGATTG
TTTGTTCCCCTAATTCCTGACCAGCCATCCCTTCTCTAAGCACCTTTTCGAAGAACTCTT
CCAGCGTGTCCTTCCCATAACTAGGCGTTTTCTCGGCACTATATTCACCAGTCTCAGGAT
CCAAAATCAACATACTCTCTGCTGCATAATACCTTCCAATTTTCCCAAACTCTGCCGCAT
CTTCCAATGAAGGAAAGACCTTGACAAGGAAATCAAGAACCCCTATAGCGAAATCCATGA
TCCCAATTGGCACTTTGAAGAACTTAGGCTCCTTCCCCACAAGTCTAAACAGCATCTCCC
CTTGTTCCAATGGTGTCAACGCCTTCCCTGGACCACCAATTGGCAATATTTGGTTAATCT
TATCTTCACTCAACACACAATCCGCCGTAAACGAAGCCAAATCTTGCTCGCTAATAGGCT
TACAAGCACACAACCTCCCATCTCCAAACATCACATAAGGCTTCCCATCTTTCACCAACT
CAACCTGACCCCCTAAACTTTTAAAGAATGCAGTTGGTCTCACTATACTATATGTGAACC
CACCATCTTCTTCTTCGGCTTCCTTCATCAATTCAGCCTCGAATTTCAGCTTCGCACGCT
GAAATTCAAGAAGGGGCTTCTGTACACATATTGCGGAAAGCAATACAAAATGTGAAGCCC
CATGGTTCTTACCAGCAACAAGACTGTTTTTTGTTGCCTCATAATCAATCTTCCATGAAT
CTTTCACCCCACCAGAGCGACTAGCAAGGCATGACACAACAACATCTATTGAAAATCCCA
AATTCTCCACTGATTTCTCCAAAGTCTCCAAATTTGTGACATCTGAAAAACACACATTGG
CTCCTCTCAACTGGTTCAAGGTCTCCTCTTTATCATTTCTACCTCTAATACCACTTCTTT
CTCTAGCAACAGCTATAACATTAAACCCTCTATCGACCAACTCTTTGACCACAAATTTCC
CAATATACCCAGTTGAACCCACCACCAAAATGTTAACATCCTTCGGTTTCTTCTCCCTAA
ACGAAGATTTGCTGATTTCAAGAGGCGTTTTTGCAGCAGACGAAGCTCTAAAAAAGTTGA
GTCTTTTCTTGCTAAACTCAAAAGGTGAAACATAAGAGAGTGAGTTTACCTGGATTTGGT
TGATGAACTGAGAAGACAAACGAGTTCTGCTGTAGCTGTAGCTGTAGCTCTCACACTTGG
GTGAATTGAGAGTGAGCACATTGGAGGACAAACACAGAGACATTGTTGTTGTTGTCGTTG
TTTTTGTTCTGATTTGTACACCAAAAAAAATGTGAAAATTTTGGTTGTGGGTTGTCACTA
AAATTTGATTAAGAGAAGAAACGACAGAGAAATGAATGTGAGGCGGGTGTTTTGAAAGAG
AGTGGCTTCCATGGTGGTTGTTTGTTGCTCTA
>TRINITY_DN10023_c0_g4 transcript_ID=TRINITY_DN10023_c0_g4_i1
AGAAAAATTAAGATGTATGGAACCTCATACCTTTAAGAAGGCCGTGTTACAAAACTTTGT
AGTCTTAAATGGAGCACTTAATTTACAAATATTTTCGAGAAAAAAATGTCTAGAAGATTG
TTTGTTCCCCTAATTCCTGACCAGCCATCCCTTCTCTAAGCACCTTTTCGAAGAACTCTT
CCAGCGTGTCCTTCCCATAACTAGGCGTTTTCTCGGCACTATATTCACCAGTCTCAGGAT
CCAAAATCAACATACTCTCTGCTGCATAATACCTTCCAATTTTCCCAAACTCTGCCGCAT
CTTCCAATGAAGGAAAGACCTTGACAAGGAAATCAAGAACCCCTATAGCGAAATCCATGA
TCCCAATTGGCACTTTGAAGAACTTAGGCTCCTTCCCCACAAGTCTAAACAGCATCTCCC
CTTGTTCCAATGGTGTCAACGCCTTCCCTGGACCACCAATTGGCAATATTTGGTTAATCT
TATCTTCACTCAACACACAATCCGCCGTAAACGAAGCCAAATCTTGCTCGCTAATAGGCT
TACAAGCACACAACCTCCCATCTCCAAACATCACATAAGGCTTCCCATCTTTCACCAACT
CAACCTGACCCCCTAAACTTTTAAAGAATGCAGTTGGTCTCACTATACTATATGTGAACC
CACCATCTTCTTCTTCGGCTTCCTTCATCAATTCAGCCTCGAATTTCAGCTTCGCACGCT
GAAATTCAAGAAGGGGCTTCTGTACACATATTGCGGAAAGCAATACAAAATGTGAAGCCC
CATGGTTCTTACCAGCAACAAGACTGTTTTTTGTTGCCTCATAATCAATCTTCCATGAAT
CTTTCACCCCACCAGAGCGACTAGCAAGGCATGACACAACAACATCTATTGAAAATCCCA
AATTCTCCACTGATTTCTCCAAAGTCTCCAAATTTGTGACATCTGAAAAACACACATTGG
CTCCTCTCAACTGGTTCAAGGTCTCCTCTTTATCATTTCTACCTCTAATACCACTTCTTT
CTCTAGCAACAGCTATAACATTAAACCCTCTATCGACCAACTCTTTGACCACAAATTTCC
CAATATACCCAGTTGAACCCACCACCAAAATGTTAACATCCTTCGGTTTCTTCTCCCTAA
ACGAAGATTTGCTGATTTCAAGAGGCGTTTTTGCAGCAGACGAAGCTCTAAAAAAGTTGA
GTCTTTTCTTGCTAAACTCAAAAGGTGAAACATAAGAGAGTGAGTTTACCTGGATTTGGT
TGATGAACTGAGAAGACAAACGAGTTCTGCTGTAGCTGTAGCTGTAGCTCTCACACTTGG
GTGAATTGAGAGTGAGCACATTGGAGGACAAACACAGAGACATTGTTGTTGTTGTCGTTG
TTTTTGTTCTGATTTGTACACCAAAAAAAAATGTGAAAATTTTGGTTGTGGGTTGTCACT
AAAATTTGATTAAGAGAAGAAACGACAGAGAAATGAATGTGAGGCGGGTGTTTTGAAAGA
GAGTGGCTTCCATGGTGGTTGTTTGTTGCTCTATATCGAAGTAGAAT
>TRINITY_DN10024_c0_g1 transcript_ID=TRINITY_DN10024_c0_g1_i1
CAATAATGTCTTTTTGTTCAAAACATCTTCAGATTTTCCATTTTACTTTTTCATTGAATT
TTATGTTTAATCCAGAGGTAGCATTAGCACCAAAAAGGGAAAAAATTATCACCAAAGCTT
TTTCAAAATTTAAAATTTGACATCTTTAATTAAATTTAGTAAAAAGAATAATATCATGAC
ACTTACAACTCTCCCCTAGTAAAACATAAAAGGGCTGGATTGCCAACCTCTATAACCCAT
TTATTC
>TRINITY_DN10025_c0_g1 transcript_ID=TRINITY_DN10025_c0_g1_i1
ATCCAAGTCAAGATTTGCTTTGTACAAAAATGAAATTTTCTCAAGAAACAAACAGTATAC
ACATAATTACATCCACCCAAACCATACAACTAGTTCTACATTCTAGATGAACCAAAAACA
AAAAACATCAAAAGCAAAATAAGAAAGAAAACCCTAAAAACAGCACGAAAATGAAAAGAG
TTTGATTAACTTGCTTTTGTTTTCAAAAAACCTACATCTCACTTTTTTATTGATGAGATG
ATTATCAACTTTAATGCGCAACTCTAAATTAAACCAATATTATATGTAAATGTAAGAACA
GTATATTAAATAACCGTACCCCCCCAATCTCACCGGAAAACTCCATCTCCGGTCACCAGA
AAACAACAACCGTCATTGAAGCTATCGCGATCTACGCTTACCGGACTTTTTCGTGAGAGT
CTTGGAGGGTTTAGCGAAGGCGCTGCAGAATCCACAAGCCGAAACCCGCGGAGATGGCGG
CTCTATCGCCGGAGACACCCTGCCGGTGCGGTACCCCCGTCCGCCGCCTCCGTTGGATCG
GCTTCTTTCAATGGTTGTGTTGATTGAAATTGAAGGCTTGACTTCTTTGATGTTGTTGTT
GTTGTCGGTCTTCTCGTGTTCTGGTGGTTGTGAGTCTTGTTGTTGCTCTAGCTGTAACTG
GTCTTGCTCTTCTTTTTGCTTGCTCATTTGATTTAGCTCTGATAAGAATTTGTCGTCCCA
AACCATCCCTGAAGATCCTTGTCTTCGAAACGAAACTGCAGATCTCTGCAAACCCTCCAT
GGCTGCTGCTGCTGCTTCTCTCTCTCTCTCTCTATCTATCTGGTTTCTCTAGATCTTCCT
TTCTCTGCTGATCTATATATAAAGAGATATACACAGGGAGAGGTTGAACTTTGAAGAAGA
CAAGGACAACTCAG
>TRINITY_DN10026_c0_g1 transcript_ID=TRINITY_DN10026_c0_g1_i1
AAAAAAAAAAAAAAAAAAGCTGCAGTACTTTTATCCGCTCATGTAGGTCACAAGAAAAAA
AAGTTAGGACTCTCCTACTGCTGTTAAAAATATTGTCCACATTCAACATAGGATTTAAAA
TTCTATGAAAAATGAAACTTGAAAAGAACAGATTAATCTGCAAAAGGAAAACATACACTA
ATCTCCTTTTTAGTTTGCGGGGCAAAGGCAGTATCATCCCTCACACCAGCAATTATGTAG
AGCCGCA
>TRINITY_DN10026_c0_g2 transcript_ID=TRINITY_DN10026_c0_g2_i1
AAAAAAAAAAAAAAAAAAGCTGCAGTACTTTTATCCGCTCATGTAGGTCACAAGAAAAAA
AATTAGGACTCTCCCACTGCTGTTAAAAATATTGTCCACATTCAACATAGGATTTAAAAT
TCTATGAAAAATGAAACTTGAAAAGAACAGATTAATCTGCAAAAGGAAAACATACACTAA
TCTCCTTTTTAGTTTGCGGGGCAAAGGCAGTATCATCCCTCACACCAGCAATTATGTAGA
GCCGCA
>TRINITY_DN10027_c0_g1 transcript_ID=TRINITY_DN10027_c0_g1_i1
TCCACTCCACAGAAGAAATACCATTTGGAGAGACGAGATTCATTGCCTCACCTTTCAGCC
CAACCTGTTCAAGGAGACACCATGAGGAGAAATTCCTTCGTAATACAGAAATAACGCACA
AGGAAGTACAAGTTAGAAACCTGGTAGGTCCATTTCTGCCAAGACAAGTCCCATTTTCCC
TGATCAATTCCATGCAGGGCAACTGGACCAA
>TRINITY_DN10028_c0_g1 transcript_ID=TRINITY_DN10028_c0_g1_i1
GAGCACATGGGTCACCTCTGGCGGAGAAGGCCAAATTTCTGGCCGATTGTCAAAAGTGCT
GTAAATGATTGCACAGCCAATAACCCCACAGAGTGTAGTAAGCTCATGCAACTTCTTCAT
TAAGCCACCTTTTCTTTTTTTGAAAGTCACTTTCCTACTTGATACATTCGAAATCAGCTC
CTGCTTGATCTTCTGTCTAGCCATGGTTGAGAACTGAGAGGACTAGGGCAACCTTCTGCA
AAATCTATAAAATATATATATATATATACACATACATACATACATACATACATATATATA
TATAT
>TRINITY_DN10029_c0_g1 transcript_ID=TRINITY_DN10029_c0_g1_i1
AAAAAAAAAAAAAACTCAAAACGTAGTAGTGGGGACATAGTTAATTAAAGAGGCTTTCTC
CACCATTGACGCTCAACACAATGCTCTATATCATCTCTTAGCTTGTTCTTGTGAGAGAAA
CAAACACTATCATATATTCATGAGTTCTCATGAGTCATGACCAAATCAATAATCAAAACC
AAGTCTTAAAAAACTGGAGTCCCCAGAATTACATATCTTGATAAACACAATATAGTGGAG
ATATCATATAAATGATTGAAATTACAGGATTTGTTAATTTACCAGCCGATGAAGATGGAG
GGATCGCAGCAACACTCGTCAATAAGGCAGCAGCAACATAAAGCAGCCAGACATCCTTCA
AGGAAACCAGGCTCTCTCCTGGGTGGTGGAGCAGCATATTGCGGAGGTGCCATCACTGGG
GGTCCTTGATAATAACCTTGAGCAGGATAAGGATAAGCATACTTGGGGTCACTCATCTTC
ACCAAACACAATTAAAATTCTCAGATTAGACACCTTTATATTTGATCAGATTCAAAATTT
GAATATATAGCAGCAACCTTTGAAGTTGTAATGTGTTACTGTTTATTGGGTTTTTATATC
AGAAGAGGAACACTTCACATTACATCACTCACTAACTCCTTCTACACTCAATAGTCAAAA
ATATTTATCAATTGGAATTTATTTGCATTCTGGAAAAAGTTTTTATTCTTCTCTCCC
>TRINITY_DN10029_c0_g2 transcript_ID=TRINITY_DN10029_c0_g2_i1
AAAAAAAAAAAAAACTCAAAACGTAGTAGTGGGGACATAGTTAATTAAAGAGGCTTTCTC
CACCATTGACGCTCAACACAATGCTCTATATCATCTCTTAGCTTGTTCTTGTGAGAGAAA
CAAACACTATCATATATTCATGAGTTCTCATGAGTCATGACCAAATCAATAATCAAAACC
AAGTCTTAAAAAACTGGAGTCCCCAGAATTACATATCATGATAAACACAATATAGTGTAG
ATATCATATAAATGATTGAAATTACAGGATTTGTTAATTTACCAGCCGATGAAGATGGAG
GGATCGCAGCAACACTCGTCAATAAGGCAGCAGCAACATAAAGCAGCCAGACATCCTTCA
AGGAAACCAGGCTCTCTCCTGGGTGGTGGAGCAGCATATTGCGGAGGTGCCATCACTGGG
GGTCCTTGATAATAACCTTGAGCAGGATAAGGATAAGCATACTTGGGGTCACTCATCTTC
ACCAAACACAATTAAAATTCTCAGATTAGACACCTTTATATTTGATCAGATTCAAAATTT
GAATATATAGCAGCAACCTTTGAAGTTGTAATGTGTTACTGTTTATTGGGTTTTTATATC
AGAAGAGGAACACTTCACATTACATCACTCACTAACTCCTTCTACACTCAATAGTCAAAA
ATATTTATCAATTGGAATTTATTTGCATTCTGGAAAAAGTTTTTATTCTTCTCTCCC
>TRINITY_DN1002_c0_g1 transcript_ID=TRINITY_DN1002_c0_g1_i1
CGATGCGATTGTGAACCCAGCTGATTGTGGAACTCCAATTGATGGATGTTGAATTGAACT
GCCGATGATAATTTAAGATCAGCAAAATTCCACATCAATATGTTGTTGTACCAAGGAAAC
TAATGCATCGAAGATGGATGAAAATAATAATTCAAATATACACAGGCAAATTATCTTCTT
GTATGTATTTTCTGCGTATGCTCATGCATTATATACCAGATAATTAATGCTAATTATGCA
AATATGGAAGCTCTGTAACAAAAGACAAGCAAATAGACAAACACAATCTAAACAGGTTGG
TTGATAGAGAATGAAAACAACTGTAGACAGAGATCCCAGTTATAGATAATTTATTCACTT
TTATAAGAAGACCAGGTTCCATTCTACCACTATCTATATCTATATGGTGCAACACTTGCC
GTTGTGTTGCAGCAAAAACTAAAGCATGCAATGCCATTAAAACTAGATCATGCAATGCCA
TTATCAACAGCTACAGTTCAACATAATGATTCCGTGTATGGTTGCATGGGTGACAATCAA
CATAGACTTGCCTTGACCGAAAATATACAACTGATGTAATGAAATAATAATATCAAAGCA
GTAATTGTGAAGATTGTTCGACTAATAATATCTTTGGATCTCTGTTTGACTCGCAAATAC
CAGTTCTACCATGAGCAAAGATTACAGGCACACATGAACTACCTGAATGACAAAGACAGT
GAAGATTCAACTGGCGTTTGAATTCCATTTTGACCAGGAGAAAGTAGTGACCAAAGAACT
GGAAAACAA
>TRINITY_DN10030_c0_g1 transcript_ID=TRINITY_DN10030_c0_g1_i1
TTCATGAAAGATTAGTTGAAGGTAGCCGAAACATGTAATTATTTTTATATAATAGTTACA
AGCTTATCTGTTAATTATACTTAAAACTTTCTAAAAGAGAAAAAGAAAGAATCCAAGTTT
GCCTGTGTGTCTAATGAGTTAGGATTTCTACACTACCCTCACTACCTTCATCTATAGAAA
AAACGACGAGAAAAAAAAAAAAAAAAAAAAA
>TRINITY_DN10031_c0_g1 transcript_ID=TRINITY_DN10031_c0_g1_i1
CTGGATGTTCCGTCAAATACTTCTGGATCTCAACCATTGAACGGAGTCTCTTGCCAGATG
GCGCTACGTAGTACCTGAAAATAATAAAGAAGACATTACAACAGCGTCGATGGCTGGGCT
AAAATATGCTTAAAATCGTTCTCTTCAAAGTCCTGTTTCAGTTTTTGACCAAATTAAGCA
TAAATAAACTTCAGGTAGAAAATAGACAGTTAATCCACAAATTCTGAACGTTGGAAACAA
TAAATAAATAGCAAAGGAGACATACACATCTGCAAATTTGGTACTTCCTTCACCTCTGAT
CCTTAGTAGTCTTTGC
>TRINITY_DN10031_c0_g2 transcript_ID=TRINITY_DN10031_c0_g2_i1
CTGGATGTTCCGTCAAATACTTCTGGATCTCAACCATTGAACGGAGTCTCTTGCCAGATG
GCGCTACGTAGTACCTGAAAATAATAAAGAAGACATTACAACAGCGTCGATGGCTGGGCT
AAAATATGCTTAAAATCGTTGTCTCTTCAAAGTCCTGTTTCAGTTTTTGACCAAATTAAG
CATAAATAAACTTCAGGTAGAAAATAGACAGTTAATCCACAAATTCTGAACGTTGGAAAC
AATAAATAAATAGCAAAGGAGACATACACATCTGCAAATTTGGTACTTCCTTCACCTCTG
ATCCTTAGTAGTCTTTGC
>TRINITY_DN10032_c0_g1 transcript_ID=TRINITY_DN10032_c0_g1_i1
AAAAAAAAAAAAAAAAAAAAAAACTATTCATCCTATTAGAAGCAGCCAATTAAGTGACCA
TGGCCTAGACGGTCTACTACAACCAAGTTACTAATAATTATAAGATAAAAGGATGTTGCA
ACATCTGTCCGATATTTAACTTACACTTCTATATCACATATAAAGACAAATCTATAACGC
CTTATCTAATATTAAAACCAAAAACGTTAACCATATATGC
>TRINITY_DN10032_c1_g1 transcript_ID=TRINITY_DN10032_c1_g1_i1
ACAGCGAGAAGATGTCTTGAACCAAGATGGTGCTGACAGCGGAATAACAGATCTAATGCC
ATATAACATGATGGTGACAGTTGTGTCTACCACTTACGACAAATTTTTCATGTAGAATAT
GTGTGAAGAGAATTCGGCAAGAATTGAAAAATGGAAAATGTTACACCTATCCAAATAAAA
CTCAGAAGAAAGTTAGAAAGTCATACCTTCCATTAAGTGAATGACCAGAATCTTCACAAA
TCTGCATTGAGGGGGTGGAAAGGAAATGAATAATAACATTAAACGTATGTAGAAAAAAAC
TCAAGCGCTACATTTATACACACACACAGAGACACATCTCAGACCACGTGCCCCTTAGCA
AGGTATCACAATACCAAATTCACCCATTTACTATGTAACTTCTCAGAAGATCTCTTACGT
GATATACCAATCTTTCGAAGCCATCAAATCCGATCTTTCAAGAAACATTAATCAAGACAG
CAATCCTTGAACCAAAAACAGAAAAAAAAAAAAAAAAAAAAA
>TRINITY_DN10033_c0_g1 transcript_ID=TRINITY_DN10033_c0_g1_i1
CTCCGGTGATGGCAGATGCCAACGGCGATACTAAGAAGGCAGCGGTGTTGCCGACCTCAT
CTGTTTCCATGAAAATTTCTTGGAGCTCAGTAATCGTGATTAGCGAAAACGATGAAGCAT
GAAATGGGTTTTTTAGAACGAAGATTTAAAGAACTTGTGGAGAATTACCAGCTGATAGTT
CTTTCTGAAGAGGTGCATTGGCTAGTGAATATTCGATCATTGTATC
>TRINITY_DN10034_c0_g1 transcript_ID=TRINITY_DN10034_c0_g1_i1
CAACAAGATAAACGGTCTAAATGATACACAAAGTATCCACAGATCAGCATATAACATAAG
GAAAATGTCCACAGTCATATCAATGTACCCGCTCATGCAACCATGAAAAATCTTACACAC
AAGCTACAAATAGCTAGCAACTTTAAAGTCTCAAGGGTTCTTTCGGTGATGAAATCTGAG
AAAGTTCTGTACCAATTGTTAAGATGAGAACACACTTTTTCCAAAAGAAAATATTAAG
>TRINITY_DN10034_c0_g2 transcript_ID=TRINITY_DN10034_c0_g2_i1
CAACAAGATAAACGGTCTAAATGATACACAAAGTATCCACAGATCAGCATATAACATAAG
GAAAATGTCCACAGTCATATCAATGTACCCGCTCATGCAACCATGCAAAACTTACACACA
AGCTACAAATAGCTAGCAACTTTAAAGAGGTTCTTACGGTCATTGAATCTGAGAAAGTTC
TGTACCAATTGTTAAGATGAGAACACACTTTTTCCAAAAGAAAATATTAAG
>TRINITY_DN10035_c0_g1 transcript_ID=TRINITY_DN10035_c0_g1_i1
ATCATTCATTTTTAATCACTAAAAACACATGATACCCATAATAGTATTCCAAACAGGTCA
ACCATGTAATCACACTGATCTGAAGATGTTTTGAATCCACAAAAGAAGAAGACAGTGAAC
GAGATTCTAATATTGTGATACTCCTTTTTGTTTTTCTCTTTGATAGCTTTAATCACATGG
GTTCCATTCCATTCCAGCTATAGTTCCTGAAAAAGTTTTTATCTATTTGGTTAAAAAGAC
ATGATTTTCATGTTTATAATTCCACTGCAAGCAACTACAATGAATAAAGAATTGTCACTA
AGGCTGCCCCAAGCAACCACCATAATTGAATAAATCTTCTATTTGTATATGCATAGCTGG
ATTCATGTGCTGGTCTAGATGCAGGGGTGGCACTGGGTTCAGGCAGCTCACACGCTCCGA
AAGTCATATTTTCCTTGCACTGGACGATATTTCCACATCCACAAACCAGATGACCATTGG
CCAAATCTACGGCTGCTGGCGCTCCCCCACCGTCACTCCTCTGAAACATTCACACAAAAA
ATACTTTGAGCTTCATACCAGGGTATCATTTCATGGTATATTTTTTTTGCGTTTACTAGA
AAGACTTATACATACATACCTTGTAAAAGTCAACAGCGATGA
>TRINITY_DN10035_c0_g2 transcript_ID=TRINITY_DN10035_c0_g2_i1
ATCATTCATTTTTAATCACTAAAAACACATGATACCCATAATAGTATTCCAAACAGGTCA
ACCATGTAATCACACTGATCTGAAGATGTTTTGAATCCACAAAAGAAGAAGACAGTGAAC
GAGATTCTAATATTGTGATACTCCTTTTTGTTTTTCTCTTTGATAGCTTTAATCACATGG
GTTCCATTCCATTCCAGCTATAGTTCCTGAAAAAGTTTTTATCTATTTGGTTAAAAAGAC
ATGATTTTCATGTTTATAATTCCACTGCAAGCAACTACAATGAATAAAGAATTGTCACTA
AGGCTGCCCCAAGCAACCACCATAATTGAATAAATCTTCTATTTGTATATGCATAGCTGG
ATTCATGTGCTGGTCTAGATGCAGGGGTGGCACTGGGTTCAGGCAGCTCACACGCTCCGA
AAGTCATATTTTCCTTGCACTGGACGATATTTCCACATCCACAAACCAGATGACCATTGG
CCAAATCTACGGCTGCTGGCGCTCCCCCACCGTCACTCCTCTTGTAAAAGTCAACAGCGA
TGAAGTTAGGCCATCGTTTGCCTGCTGCTTGATAACATGTGTTCACCATGCTAATCAATG
GAGCTGAATTATGCTTACAAGCTTTGGTAAAATCCGGGCTATCAGGAAAGAAATTCACTA
GGATTAACGACCTTGATGTTGTGCTCATGGCAGCTGATTCTGCGCGGTTTGGACATGAGC
CAGCTATCATCCCACCATTTCCATATTGGTTTTCCACCAAGTATGTCCATTCATAGGCAA
TCCCTTCAGATGCCTCCTTAGCCGACTTTGAAGTAAAAACCACTAAACGTTGATTCTTCT
TGATCATATCATCGACTGTTGGCCAGTCTCCACCATTTTTGGGCATTCTAGATACCGGAA
ACCAGTATTTCCTCAGGCCAGCAGCATCAAATACTTTAGTCAGGCCCTTTGGTGATGAAA
CGTAGTCCTCAATAATAATGGTGATTATTTCTGTTGGATTTGCTTCAAGAAATGCTTGAA
CCTCTTTCAAAACATTTATAGCAGGTTGAAAAGCTGTATAGTTGTAGCATTTGCCTCCAA
AGGAGTGACACAACCAAATGTCATTCATGAAGTCATACATATCCAGCATTAAACCTCTAA
CACCATTATCGAGCTGGCTAGTAATGGAGTCCTGTTGATTTTCTGGAGCAAGAATCAGCG
ACCCAGTTGCCGACTTCACTCCAAGTTTCGCAAACGAGTTGTGAGTCGTCAGCCACGAGT
AATGATTAAACGGCAGTCTCTTCACCTGTGAAGTGGGGTTGATAGGCTTGATTCGGGTGC
ATCTAGGCCGTACATTTCCATCAGCCATACATGTCTCACAGTGTAACCCCGAATCACAGT
TTCTGCCTAGCACACATGTTTGTCCCTCCCTGAGAGCAGAGGAGAGCCTGAAGAGAAGAA
GTGTTGTTGCAATAAAAACATAGACGAAATTCTGCATTGATTATTTTTGGTGTTTGGATA
CTGAGAGAATCAAGAGAAAATTATGTGTTAGCTTTTATGGAGGTTGTGTGGTGCTTGAAG
GAATAAATATGCAACTGTTTTTCTGCACCGCAGCTATAATATTCTTTAATGTATTTTAAT
TATCTGTTCAGGATTGTTGAAGTTTGCTGCTTTCCGAGAAAAATAAGATAAAATTAGGAG
GAGTTTTGATTGATAATGGAG
>TRINITY_DN10036_c0_g1 transcript_ID=TRINITY_DN10036_c0_g1_i1
CCCTGGCATTTAACATATTTGTACGTGATTATAACCATCTTCATTTCTTGTATAATTTCA
ATTGTCAGCTCAGTGGCTCTTGAATTTCAAACACTAAAGCACATGACGAACTTATTTATA
CACATAAAGACACAATCATGGTCAACAAACAAGTCTAAAGGACTATACAAGATAATCGGG
GGCATGTTTATGTTTCCCATTCACAAAGGTTGCTATTCCCTGTATAATACAACAGAACAG
GTCATAACATGTACGAATTATACAACTGAAATTTGCATGCAACTTGCCTAGCCCGAAATA
TGGACAGGCTCTAACAAGTTTTGCTGTAATGTTATCACGTACGTGTATACTTCACCAGCT
TCTTGTTACTTCAGAGATGAGAAAAGCCAATATTTGAAGAGGGGATGCATCTAGCCTCAA
CAGCTAATGTCTTTACAATGCCCCTGCATGGATCACCTCCAAATACAGCATTGGTAATAC
CAATAGAACAGCTATTTCTTCCTAGGCAAGTCTTAGATACCACAGATAATGAATTGGGAG
CATGGCAGTTGCCTCTAGAAAATGTCTGGCAGCTACCTTGAGGAGTACCATAACTAGCAA
ATTCTATGGAGGAGATTATATACCCAACTTCACATCGCAATTGCATTTCTGGGGCCATGT
CATCCACTGAAAAATTTCCATCAACAAAATCTGAATTGGACCATTTCCAGAGAGGTGGGT
AATGGGATTCTGACATTTGTGCACAGACACTTTTAGTTGAACGTATCTTGACTGAAATCT
CAAATGGATTTCCTCCTGTTTCCTCAAAGATGACAAGTAAATTATTTGATGCCTGCAACC
ATGAACGTGGTACATGGTACCAAATTTGGGTAGGCTTTCCGCAGTTTGTATTACACTTAT
CGGAATTGTAGGCCCCACGATAGTCGCATGCATTTTGACATCCACCTTTTGGGGCAACCT
TAGTCCAGTATCTTCCTATATGGTGACCATTGACCCAAGCCTGGCCCTTTCCCATGCTTC
CGAAATCAAGAGCAACCGGGTCTACTCCATCAGGAGCATCAAAGTACATCTTGTACCAGG
TAAAGGTAGATGGAATAGCATCCGGCGTCAAATCAGTCCATTCTGCCTTTATATTTTCTT
CTGTATCATATATCTTCTGAAATTCACCCTTAAGCCCAACCTGGTAGGTCCACAATAACT
TTGAGAGGTCTATATCCCCATTTTTAAATCCAGTAAGCTTTATCTCGCCTCTAAACCCTG
CTCCATCTTTCTCAAGGAAGGCACCATAGTTCTGCAAACCCACAGTCTGAGATAGCAACA
CTAGATCGTTGTCTCCTGGCACAAACTTAACTGGCTGCACCACCTTGACCCAACGACCAC
TCACGCTGCCTGTAAGTTGGCCATTAATGAATACTCGCAACACATCTCGCATGCTATCTA
TCATAATTGTCGGAATAATATTATTTTCCTCCCAAAATGAGATGTCATCATCAGAAATAT
ATATTCTGCTCATAAGCCAAAGATAATCAGTATGGTCTTTTGTCACGTTCAAATGCTCCA
GTATACCTTGGATGGTAAAGTTATTATCACCCCAAATACCAATAGGTTCTTTCACAGTCA
TCCAGGACTTTGGGATAGAGGAAACTTCACTGTGACTCATAGATTGTTGGGGTACAGAAA
TTATGGGTGAAAGTGGCAAAGCAAAGTCTACAGTTTTGATGGATGTTTGTGCCCCAACCT
TGGCAGTGTTGAAAACAGTGTTCCTGCAGTCTGGTAATATACTCACTGACCATGGCGGTA
GAATATATGATCGACCAAAAAATGTCACGGAAGCTCCTTTATGTTCATCAATATTTGCAA
GAAACGCGGAGCAACTACTTTGACTTTCATACTCACTTGAGTTCAGTCCTTTACTGAGAC
CTTTTACATGGTACACATGTGCCTCCTGCTTTGGTCCCAATCTTATATACTGAGGTGAAT
CAGCAGCAACAAGAGCAGGTTCACAAAGTTTTATAGCAGCATGCAGATCTTTCAAATGCC
CCCATTTAGGCTCACTCAGAAGACCATATTCATCAATTGGAGCATCATAATCATAACTAG
TGATATAAAATGGGCCCCCAGAAGTCCGACCAAAGTTTGTTCCACCAAAATACATATAAT
AATTCATAAAGCTCCCCCCACGTTGAAAAAAGCGTGCAACTGCAAAAGCAAGGTCTTCAG
CGGGCCTGTGAGGCAATCTTCCACCCCATGTTGTATACCATCCATCCCAATTCTCCGTCC
AAAGTGTTGGTTTGTTATTGGAGTTTGGCTTGTAACCATCACAATAGTATCCGTTGCAAG
CATCTATAATATGTTCAGGAGCATCAGTTTGCTTGCACATCACCCATGGAACTCCAGCAC
CAAGCCCAAGAGCCATTCTAGCAGCCCATTTAACATAGTCCTTCCCGTGCTGGCCGTACG
AGCTTTCCATGTTTCCATATTCATTCTCAATCTGCAACATGATGATTGGACCACCTTGCC
AAGAAAAAAGCATCTCCCCTCGCATCAGATCCACAATCTTTTTGACAAACCTCTGCATCT
CCTCCTTGAAAGGTGCATTGTCCGTTCGAAATTCTATGCCAGGGATATCACGAAGCCATA
CAGGGAAGCCCCCAAAATTCCACTCAGCGCAGACGTAAGGACCTATGCGAAGATGAAGAT
AGAGCCCATAAGATCCCACTAGCTTCACAAATTTGATAAGATCATTTTTTCCTTCGAAAT
TATACTGTCCTCTTACTGGTTCATGCTCACTCCAAAAAACATAAGTTTGGATCACATCTG
CCCCACCTTCCTTGCTCTTTGCAATTATATCAGGCCACATCTGAGGAGTGGCACGAGGAT
AGTGAATTCCGGCGGAGATGAGCATGCGGCGGTTGCCGTCAATGATAATGGCCCTGTGGT
CGTAACTGACGTTGAAGGGTTTGAAGAACGTTGAAGCTGATGCTATGCATGTTAACAGAT
ACACCGCGAAGCATCGCAGCAAAGCCGTCCGCGAACAAAACATTTCTTGAGAGAGAGAGA
GAGTGATCAGTGGAAAGAGAGACTTGAGTACGAGCTTGGCCTACCGTCTAAGTTCAGAGT
ACAAAACGAAACGATCATAACTATGCTGCCAGATTGTGACGTCTCAGCTATTT
>TRINITY_DN10037_c0_g1 transcript_ID=TRINITY_DN10037_c0_g1_i1
GGGGGGATTAGAATACATAGGTCGAGCAAGCCTTTTAAGTTGGCTCTTCACCCTGAGAAT
ACAAAATACGAATTAGCACGAAACAACCAAGATGATCTGCCACTTGTAAGTGAGTCAATT
GTACTCACATAGAAGATTATTCTTTTTTTTCCCTTGTTTAACTTGCCAAAGAAACCTCGG
ATCATGAGACAACTGAGCGATTTCAAGACTGTCACAATGAAGCATATGGTCCCAATCCAA
ATATTAAAGGGCAACTCAAAATAGCTAATATATCATTGACAAGGAGCGGTATGGGTCTAG
ATGTTGAAGTAATCAATGACATGATGATGTTGAGAAAACATGGATACAACGCGTTCCAAA
GGAAATCTAAACTATTGTGCAGACGTTATGCAAGAACTTGTGGTGGGGGTCTTGACAAGG
CTAATATGTTGGAATAAAAGTGACACTGCAACATAGCAATCTGTTTCTGTACGAGTTTTA
GTATGCACATATTTTGGCAGAATGCTAGTTTGATAAGGAACACAACCTAATGGTTCACGT
TACCTTGCTGCAGCATCTGCTGATGAGCAGACAACATTCATTGCTCCAATCCTTTCTGCA
TAAAGACCA
>TRINITY_DN10037_c0_g2 transcript_ID=TRINITY_DN10037_c0_g2_i1
TTTTTTTTCCCTTCTTTAACTTGCCAAAGAAACCTCGGATCATGAGACAACTGAGCGATT
TCAAGACTGTCACAATGAAGCATATGGTCCCAATCCAAATATTAAAGGGCAACTCAAAAT
AGCTAATATATCATTGACAAGGAGCGGTATGGGTCTAGATGTTGAAGTAATCAATGACAT
GATGATGTTGAGAAAACATGGATACAACGCGTTCCAAAGGAAATCTAAACTATTGTGCAG
ACGTTATGCAAGAACTTGTGGTGGGGGTCTTGACAAGGCTAATATGTTGGAATAAAAGTG
ACACTGCAACATAGCAATCTGTTTCTGTACGAGTTTTAGTATGCACATATTTTGGCAGAA
TGCTAGTTTGATAAGGAACACAACCTAATGGTTCACGTTACCTTGCTGCAGCATCTGCTG
ATGAGCAGACAACATTCATTGCTCCAATCCTTTCTGCATAAAGACCA
>TRINITY_DN10037_c0_g3 transcript_ID=TRINITY_DN10037_c0_g3_i1
GGGGGGATTAGAATACATAGGTCGAGCAAGCCTTTTAAGTTGGCTCTTCACCCTGAGAAT
ACAAAATACGAATTAGCACGAAACAACCAAGATGATCTGCCACTTGTGAGTCAATTGTAC
TCACATAGAAGATTATTCTTTTTTTTCCCTTGTTTAACTTGCCAAAGAAACCTCGGATCA
TGAGACAACTGAGCGATTTCAAGACTGTCACAATGAAGCATATGGTCCCAATCCAAATAT
TAAAGGGCAACTCAAAATAGCTAATATATCATTGACAAGGAGCGGTATGGGTCTAGATGT
TGAAGTAATCAATGACATGATGATGTTGAGAAAACATGGATACAACGCGTTCCAAAGGAA
ATCTAAACTATTGTGCAGACGTTATGCAAGAACTTGTGGTGGGGGTCTTGACAAGGCTAA
TATGTTGGAATAAAAGTGACACTGCAACATAGCAATCTGTTTCTGTACGAGTTTTAGTAT
GCACATATTTTGGCAGAATGCTAGTTTGATAAGGAACACAACCTAATGGTTCACGTTACC
TTGCTGCAGCATCTGCTGATGAGCAGACAACATTCATTGCTCCAATCCTTTCTGCATAAA
GACCA
>TRINITY_DN10038_c0_g1 transcript_ID=TRINITY_DN10038_c0_g1_i1
GTGCTAAGTGGAAGTTTTGACTTGTCTCTAAATAAAGTTGAAAGTAAAAGGGACAGCCAC
GTCATCATTAATAACAAGCTATCATGTAATCATCGTGTTAATGAGTTTGTGAAAGTAATA
TTATGTGATTAAGTAGTCCTAATACCAACAAATTATCATGCAGTCAGTATTACCATTCAC
CACCACTAATCTTATTAGCGTGATTAATCTTTCCACAAAAATTAATTAAGGACGATTGAT
ATAATAATTACCTGAGCAATGCAGCCACCGAGGCCCATGCCCTCAAAGATCTGGTGGAAG
GCAAGTGCAGCGACAAGAGGTCTT
>TRINITY_DN10039_c0_g1 transcript_ID=TRINITY_DN10039_c0_g1_i1
GTTTACACTTATCTCAATCTTTTGAGCTTCAAGCCACTCTAACTCTTGTTGCTTCTCCAT
TTCCATCTCTCAGTTCTCCTTAAAAAAAGAAAAAAAAAATCAATTTTAAAGAAGATCAAG
CATGTCATGAATAATTCAATATTCAAATCAAAAACTTCGAGCCAACTATTTGCTTCAAAA
TTAAGTGCTAATATTCACATGTAGCTTAATAATAAAAATGTCATGCTAACTGCACGGACA
AAAAATAAAAATAAAAAATCATTGAGATTAATTACTAAACAAGACAGGAATGCGTTTAAA
GTTACAGTAATTCAAAATCACGTCAAACATAAAAAAAAAGAAGAAGAAAAAGCTTCAATT
GTAATGGGTTGCCGAAGAAACTCTCCCAATGAACAGAAAAGTCAAACATTCAAAAGATCA
ACTCCTGATCTTTTCCAGCATTTTCTCAGCAACCAAACAGAGAATCTTCTACTAAGGAAT
AATATATCAATAGTATCATACATGAAACAACGATCGACAAGATTATAACAAACACAAAAC
AGAAATTATAATCAAACCAAGGATCAGCGAAACTCAAATTCAACTTAGAAACGTTGCTTG
TAAACTGAC
>TRINITY_DN1003_c0_g1 transcript_ID=TRINITY_DN1003_c0_g1_i1
CATTGAGCCACCTTTGACGAACTGTACTGTGCACCTGAATTTTTGACCAAAAAGTTAGTT
GTACTAGGGGAACTTGCATACTGGAAGAAGACCCTACTAGTAGACCTAAGTTTAGACTCT
CACAAGTAGATATCTTCTCAAACCTTAATCATTAAGTTGCCAGTGCGCTTCTAACATACC
TTACTTAGCGAAGTAAACTACTTAATGCTTAACAAAC
>TRINITY_DN10041_c0_g1 transcript_ID=TRINITY_DN10041_c0_g1_i1
CTTTTTTAATGATACGGCGACCACCGAGATCTACACTCTTTCCCTACACGACGCTCTTCC
GATCTTTTTTTTTTAAAAGTAAAAGCCCAATTACAAAAAGGGGGCGGATGCATGCACCAA
GTTAGTTTCGATTACAGACAAGCATAAAATCTAAACCGAGATCAAACAACCTCGAACATA
CATGTATCCGACCATTCTTCTATTACAATATAGCCATGGAAAAAAAGTCCTAAACATAAA
AGATCATTCCCCGAATTAAAATCACATAACAATCCAACTGTCTCAAACAAAAAAAAAGAT
TTTTTTTTGTTTTCAAAAAAGAAAAAGTAGATAATATTCACCCCTGCATCCAGAAACGCC
AGTCCGCAAAAGATCTTAGTATCTTTATGCCTTGTTTGCAATATTGTTGGAAAGCCATTC
TAAACCTTCATAAAGACCCTCACCAGAGGTTGCACAGGTGCTCTGGATGTACCAGTGACG
CTGCCGGAGGGAGTGAAGACCAAGCTTATCAGTGATTTCAGCGGCATTCATTGCGTTTGG
AAGATCCTGCTTGTTAGCAAATACAAGCAACACTGCATCGCGCAGCTCATCCTCATTCAA
CATCCTGTGTAACTCATCCCTTGCCTCAACAACACGGTCTCTGTCATTACTGTCCACCAC
AAATATGAGACCCTGGGTGTTTTGGAAATAGTGCCTCCACAATGGACGGATCTTGTCTTG
GCCACCAACATCCCACACAGTGAAACTAATGTTCTTGTATTCCACAGTCTCCACATTAAA
ACCAATAGTAGGAATTGTGGTGACTATTTCTCCGAGCTTGAGCTTGTACAAGATGGTGGT
CTTACCAGCAGCGTCAAGACCCACCATCAGAATTCGCATCTCCTTTTTGGCGAAAAGCCG
GCTGAACAGCTTCGTAAAGGTCAGCCCCATGTTTCCTGGCTGTGGATCCCTTCAAGAACG
CGAAACACAGAAAGGAAGAGAAAAAGGAAAAACGAAGCTTCACAACAACGCCAAATGTGG
GATGAGAAATGTGAAGCAGATAGAAT
>TRINITY_DN10041_c0_g2 transcript_ID=TRINITY_DN10041_c0_g2_i1
CTTTTTTAATGATACGGCGACCACCGAGATCTACACTCTTTCCCTACACGACGCTCTTCC
GATCTTTTTTTTTTAAAAGTAAAAGCCCAATTACAAAAAGGGGGCGGATGCATGCACCAA
GTTAGTTTCGATTACAGACAAGCATAAAATCTAAACCGAGATCAAACAACCTCGAACATA
CATGTATCCGACCATTCTTCTATTACAATATAGCCATGGAAAAAAAGTCCTAAACATAAA
AGATCATTCCCCGAATTAAAATCACATAACAATCCAACTGTCTCAAACAAAAAAAAAGAT
TTTTTTTTTGTTTTCAAAAAAGAAAAAGTAGATAATATTCACCCCTGCATCCAGAAACGC
CAGTCCGCAAAAGATCTTAGTATCTTTATGCCTTGTTTGCAATATTGTTGGAAAGCCATT
CTAAACCTTCATAAAGACCCTCACCAGAGGTTGCACAGGTGCTCTGGATGTACCAGTGAC
GCTGCCGGAGGGAGTGAAGACCAAGCTTATCAGTGATTTCAGCGGCATTCATTGCGTTTG
GAAGATCCTGCTTGTTAGCAAATACAAGCAACACTGCATCGCGCAGCTCATCCTCATTCA
ACATCCTGTGTAACTCATCCCTTGCCTCAACAACACGGTCTCTGTCATTACTGTCCACCA
CAAATATGAGACCCTGGGTGTTTTGGAAATAGTGCCTCCACAATGGACGGATCTTGTCTT
GGCCACCAACATCCCACACAGTGAAACTAATGTTCTTGTATTCCACAGTCTCCACATTAA
AACCAATAGTAGGAATTGTGGTGACTATTTCTCCGAGCTTGAGCTTGTACAAGATGGTGG
TCTTACCAGCAGCGTCAAGACCCACCATCAGAATTCGCATCTCCTTTTTGGCGAAAAGCC
GGCTGAACAGCTTCGTAAAGGTCAGCCCCATGTTTCCTGGCTGTGGATCCCTTCAAGAAC
GCGAAACACAGAAAGGAAGAGAAAAAGGAAAAACGAAGCTTCACAACAACGCCAAATGTG
GGATGAGAAATGTGAAGCAGATAGAAT
>TRINITY_DN10042_c0_g1 transcript_ID=TRINITY_DN10042_c0_g1_i1
AATTTCAAATCACAATTCAAATTGATATAGCCGAAGCCCTTAGTTCAGATATATATACCA
AAATATTTTATTGTTACCACGTTTCAGCGGTTTAGCAACATAACAATCCTAACGCAGATA
TAATGATAGCATACGTATACTAACGGTAACCACACTTCCCATCGGAATTGAAATCTCGAG
TTTGACTCCCCCTCTTCTGTTATTGTCTCATTTTAACTCTTTGATGCCTGCTTTTCTTTG
GTCTTTTGAATCTTCAGCACCTTCTTCAC
>TRINITY_DN10042_c0_g2 transcript_ID=TRINITY_DN10042_c0_g2_i1
AATTTCAAATCACAATTCAAATTGATATAGCCGAAGCCCTTAGTTCAGATATATATACCA
AAATATTTTATTGTTACCACGTTTCAGCGGTTTAGCAACATAACAATCCTAACGCAGATA
TAATGATAGCATACGTATACTAACGGTAACCACACTTCCCATCGGAATTGAAATCTCGAG
TTTGACTCCCCCTCTGTTATTGTCTCATTTTAACTCTTTGATGCCTGCTTTTCTTTGGTC
TTTTGAATCTTCAGCACCTTCTTCAC
>TRINITY_DN10042_c0_g3 transcript_ID=TRINITY_DN10042_c0_g3_i1
AATTTCAAATCACAATTCAAATTGATATAGCCGAAGCCCTTAGTTCAGATATATATACCA
AAATATTTTATTGTTACCACGTTTCAGCGGTTTAGCAACATAACAATCCTAACGCAGATA
TAATGATAGCATACGTATACTAACGGTAACCACACTTCCCATCGGAATTGAAATCTCGAG
TTTGACTCCCCCTCTTCTACAAGTCAAAAAAAAAAAAAATCCA
>TRINITY_DN10043_c0_g1 transcript_ID=TRINITY_DN10043_c0_g1_i1
TTTTAATCAAAATTTTTAAAAATTTGAATCCTCAATATTTTTACTAATATATGCACATCC
ACTTTACTAATATATGCACATCCACTTATAGTAAAGTGGTTAGTGACGCTCCCTTTGAGA
GGTTCAATTCCCACCATGCACATTTATCAGCATTTGTGGGTAGTTTTTTCTTCTTATTGT
GGGAGTAGATGTCTCCCGTCATGAAAGTAGATATCCGGATTGCACGTTTAGTGT
>TRINITY_DN10044_c0_g1 transcript_ID=TRINITY_DN10044_c0_g1_i1
GCTTCTTCTCTTCAGCTCCGACAGCTGAGATTGCCAACGATTCTTCCACTCGCTTCTCTC
TTCCATCTCCTGATTACAAGATAGCCCAAGTGAGTTCCACTTGATTACATATATAAGAGT
AATCTGAATCTAAAAATCAAACAAACTACAATTCTTTTAAGTTTTAACACATCAGATTCT
ACTGAACAAGGGCAGAGAAGAGCAAAAGTCGGAACGACGACCAGAGAGGGAGGCGAGGGA
AAGGGAGCGCGAAAGAGGTGAAGCCCGGCGACGGCGACAAAGTCTGAACGGCGACCAGAG
AGGGAGGCGAGGGAAAGGGAGCGCGAAAGAGGTGAAGCCCGGCGACGGCGACAAAGTCTG
AACGGCGACCAGAGAGGGAGGCGAGGGA
>TRINITY_DN10044_c0_g2 transcript_ID=TRINITY_DN10044_c0_g2_i1
GCTTCTTCTCTTCAGCTCCGACAGCTGAGATTGCCAACGATTCTTCCACTCGCTTCTCTC
TTCCATCTCCTGATTACAAGATAGCCCAAGTGAGTACCACTTAATTACATATATAAGAGT
AATCTGAATCTAAAAATCAAACAAACTACAATTCTTTTAACACATCAGAGACTACTGAAC
AGGGGCAGAGAAGAGCAAATGTAAAGTGAATTTTTTTGAAAGTTAAATGCAAACATTATC
ATTCCACTAAATTCTTCAAACACTCCATGGTTAAAAACTGTCCTCTAAAAAAGGAGAGAG
GAGTTGAC
>TRINITY_DN10046_c0_g1 transcript_ID=TRINITY_DN10046_c0_g1_i1
ATATTATGGCACGATCTCTCTCTCACACACACACACTGCACACATATATTACGAATATAT
ACATTGAATAAATGTTGTTTCAAGGGTTATACATACAAGACTCGCAACACGACTACAAAG
GGTGATTGATATGCTACATTAAATTTCAACCCAACAAGTCAACAACCCAAAATAAATGAG
CAGTTTTAACCAACCGAAATTCATAAGAATTTAAGTTGCCACATGACTATTAATTAGCTC
TAATTTTACTATTATGGTTTAATATCAATTTTTTGACATAACATAAGTTATATGCATCAT
TACAGTATCAACAACAACTAACCATACATTAATTTTTGGCTAACCTAACC
>TRINITY_DN10046_c0_g2 transcript_ID=TRINITY_DN10046_c0_g2_i1
ATATTATGGCACGATCTCTCTCTCACACACACACACTGCACACATATATTACGAATATAT
ACATTGAATAAATGTTGTTTCAAGGGTTATACATACAAGACTCGCAACACGACTACAAAG
GGTGATTGATATGCTACATTAAATTTCAACCCAACAAGTCAACAACCCAAAATAAATGAG
CAGTTTTAACCAACCGAAATTCATAAGAATTTAAGTTGCAGCATGACTATTAATTAGCTC
TAATTTTACTATTATGGTTTAATATCAATTTTTTGACATAACATAAGTTATATGCATCAT
TACAGTATCAACAACAACTAACCATACATTAATTTTTGGCTAACCTAACC
>TRINITY_DN10047_c0_g1 transcript_ID=TRINITY_DN10047_c0_g1_i1
GTCCATCTTGCAAATCCAGATCTGATAGGACACAGGAAAATCCTTTTTTCAGGAAAAAAA
GGAAAAAAAAGACAAAAGGCTAATGACACAGAAGTAAGGGAATATATACCTAAATAGATA
GTTCACAAAGGAAAAGTTATAGCATGGAATAAGAGAATAACTAAACATACCAACAACATT
AGATTTATATCAGCTATGTATTGATCACAATGCCAATAATCAAGTGATAGCTGATGACAA
ATCCGATCATTGAGACATCATAATATAATATGCAAACGGGCTTATTCAATGGACATATGA
CAAGACCAAATGCTCTACTAATTGGGTGTGCAATTCAGACAACACTATTTGAATGAAGGT
TATTAGACAAAGTTCTAATATGTTTATTTTTTGATAAAAAGCCGCATAATTTAAACCCTT
TCCAAGAATCTGCAGGTTACCGAAATACTGATAATGATTAATGAACATGTATTCCGCTTT
TATATCAAAAACAGTTGTTAAAAAGTCAAAATATTGGTGGAAAGCAAGAATTGTGCAAAG
CGTTAACATTACAATTAAAAGTAAAAATGAACCCTACGGAAATATGACAATATGTTACTT
TGATCCATTTTCAGTGAATAAGGTCAGAGATCAAG
>TRINITY_DN10048_c0_g1 transcript_ID=TRINITY_DN10048_c0_g1_i1
GTGTCAAAATATGTTGATTTCTTTGTTTTTGTTTTATGTAAATTCTATGTACAACTATAA
ATGATTGTTTGGAGAAATATATACCTCTTCAAGAATCAGAATCTGATTCACTGGAAGTGC
TTCTGGACTTGTCTGTCAAGAAATGTTCTGGCAAGTTTGGAAACCTGACAGGACTCCTCA
ATGCTGGTGATTTTGGCGATGATCCTCCTACTGATGCCCTTCTCTTTTGCAGATTTCTAG
CAATTTCAACACAAACTTGATCAACCATACCCAAAAAATCTTTAATTATAACAAACAATT
GCAATTGAAGTGCTCCCTCATGCTTTCCAGCTCCTGCTTGATAATATTCTGCAGTTTTCT
TCACAAGTTCCATCACCCTGGTTTGTTCTTCTCTCAATGCCTTCAGTTCTTTTTCGGCTA
TGTTGAAAAAACTCTTCATCTCCCTCACAAATCCTCCTCTTCCTCCATCACCTTCACATT
GTGATACAAGCTCCCGAATTTCTGCTGCTCGGGCTGAGAGAGCGTGGCTAGTTCCTGAAA
AGGTATCAAAATCTGTTGTGGCTGCTTTCTTTACATTAGAGAACTCTGCACTGAGGCCTC
CTACAACAGGTAACCCCAGCATTGTATATTCCTTTTCTCTTTCTTCTTTCGACATTGAAT
TCTCCGAAGTTACACTGCTGTTGCTACTCATGCTGCTGCTTCGACTCACGCTACGGTTCC
TGTTCAGAACACAACGTTTTCCCTCGGCCCGAACCACTTCTTCTACAACAAAGTGAAGCA
AAGTAGTTTTTCCATCTGAGCTTTTAACATCAGAGAGCTTTCTAAGAGCAGTAAGATTGA
AAGCTTGGGCATTTCCTCGGGCAGTTCCTGCATTCATGCGATTTCCAGCCTTGAGAACTG
CCTCTAAAAGTTTCACGAACAGTCCTCGAGTTCGAAGCTCCCTACATCCCAACTCAAGTG
TTTGTAAAGATTCCTTGAGTTGGAGAATCTCGGAGTCATAATTCGATCTGAATAGCATGG
CGTTTACACGAGTATAAGCAGATGGAATGGCTTTTAGGAGGTGGTATTGGAAGGATTCAG
CATCTGCAAGCCTTGTTGGATCACCATCGTATCGGAGAATTTGGGATTGCTCTTCCATAG
TTGGGGCAACCTTGGTAAGCTTCTCAAGAGTTTCTGCATTTAGGCCTTTACCCTCTGTGA
GTGCATTCAGGAGTTCTTTGCGAGAAAGAGCCAGAGATTTGAGCACAATTGCAGAATTCT
GAGACTTCCGGGGATCAAGTATAAGAATCTGTGCTGATGAGCCTGAGTTGGGACTACTTG
GGTTCTTTGAGTTATTATCTCCTGTAGGCGATTTCTTATTCGTGGCAACATATCCAAAGA
GAGCTTCCATTAGATCTCCATCAAACCTAAAAGAGCCGCCATCAATTTTGTCCCACACCA
TTGAATGTTCAACATTTTTGTTCACTTTATCCCAATGCAACGGCTTCAATTTTACCTGAC
CATTTCCAGCTCCTACAGCTGAAGATTCTCCTGCACTTGAAGTTCCTTTATTAGAACCTG
AAGGTGGTTTCAAAGACGTAGTCAAACCACTTGTATTGGGTGGCGGAGGTGGCGAAGCAG
GGTTTTTCTTCACTGGAATTGGCGGAGGTGCAGGAGGCGCAGGGCTTTTCTTGTTCTGAG
TTGGTGGAGGTGGTGGCGGCGGCGGCGGCGGAGGAGAGGGAACAACGGTAGCTGGTTCAT
GTTCTTCAATAGTCCTGAGAGTTGCTGATGGAGGAGGTGGTTTAGAAGCTATAATTGGAT
CTGAATCACCCTGTTCTGCAGGAATATTAATTTCAGAAGAGGAAGATTTCCCTCTAAGTA
AAGGAATTTCTTGTATAGCTTCAGATTTGTTAGTCATCCCATCTCTCTCTTCTTCATGTT
TTGGACTATTGAAACTCTTTTTCTTGTCTCCTTCTTCAAGCTTTCTCCAGTAAAGCACAT
CCAAACCATCCTCATCAATAATCAACTCCTTGAGATCCTCATCAAATCTTGTAATATTAT
TTGGATTCGGAGCCACCACAGGCTGGCTGCCAGGGGATGGACTGTTTCCAACTTTCTCCC
TTCTACGTCGAGCAATAACATATTTCTGGAGTACAAAGAAAAACAAGACAGCAAAAACCA
AAGTGCTGGCGGCAGTTGCAACCACTGCCTTTATAATGGTTTCTCTATTATCTGATGATG
ATGACCCTGACGGCGCCAATAGCGGTGGCTGTGACGGCGTCGGCGATCCTGGTGGAGGCC
GTGGAGTCAGGGTCGGGGGATTTGTAGGAGAATTGGGTGCGGGGGAAGGAGATTGAATGT
CAAACGGATAGAAAGTTTCAATGTTCTGAGGTTGGCAAGAAGAGAAAGGAAGAACAAAAA
TGAATACAAGACAGAGAAGAAGCCATGGCTGAAGCATGTCAGCCATCAAACTCAGAATTT
GCAGGACAGTTTTTTTTTTTTTTTTTTTTT
>TRINITY_DN10048_c0_g2 transcript_ID=TRINITY_DN10048_c0_g2_i1
GTGTCAAAATATGTTGATTTCTTTGTTTTTGTTTTATGTAAATTCTATGTACAACTATAA
ATGATTGTTTGGAGAAATATATACCTCTTCAAGAATCAGAATCTGATTCACTGGAAGTGC
TTCTGGACTTGTCTGTCAAGAAATGTTCTGGCAAGTTTGGAAACCTGACAGGACTCCTCA
ATGCTGGTGATTTTGGCGATGATCCTCCTACTGATGCCCTTCTCTTTTGCAGATTTCTAG
CAATTTCAACACAAACTTGATCAACCATACCCAAAAAATCTTTAATTATAACAAACAATT
GCAATTGAAGTGCTCCCTCATGCTTTCCAGCTCCTGCTTGATAATATTCTGCAGTTTTCT
TCACAAGTTCCATCACCCTGGTTTGTTCTTCTCTCAATGCCTTCAGTTCTTTTTCGGCTA
TGTTGAAAAAACTCTTCATCTCCCTCACAAATCCTCCTCTTCCTCCATCACCTTCACATT
GTGATACAAGCTCCCGAATTTCTGCTGCTCGGGCTGAGAGAGCGTGGCTAGTTCCTGAAA
AGGTATCAAAATCTGTTGTGGCTGCTTTCTTTACATTAGAGAACTCTGCACTGAGGCCTC
CTACAACAGGTAACCCCAGCATTGTATATTCCTTTTCTCTTTCTTCTTTCGACATTGAAT
TCTCCGAAGTTACACTGCTGTTGCTACTCATGCTGCTGCTTCGACTCACGCTACGGTTCC
TGCTCAGAACACAACGTTTTCCCTCG
>TRINITY_DN10048_c1_g1 transcript_ID=TRINITY_DN10048_c1_g1_i1
GGAAATGGTCAGGTAAAATTGAAGCCGTTGCATTGGGATAAAGTGAACAAAAATGTTGAA
CATTCAATGGTGTGGGACAAAATTGATGGCGGCTCTTTTAGGTAATTACGATTTACATTT
TAGGTACATTAAAAACTATAATGAACCTGTTTTGTTCTGCTGATTTCGAGGAACATTTCA
TTGCTATTTCAGGTTTGATGGAGATCTAATGGAAGCTCTCTTTGGATATGTTGCCACGAA
TAAGAAATCGCCTACAGGAGATAATAACTCAAAGAACCCAAGTAGTCCCAACTCAGGCTC
ATCAGCACAGATTCTTATACTTGATCCCCGGAAGTCTCAGAATTCTGCAATTGTGCTCAA
ATCTCTGGCTCTTTCTCGCAAAGAACT
>TRINITY_DN10049_c0_g1 transcript_ID=TRINITY_DN10049_c0_g1_i1
CCAGGCTTTCGATCAATACACGATGATTACGGTTCAATCAAAGATAATGAACAACAATTA
ATTAGCGTAAAGATAACATAAAAACTTTGGTATGCTTACCATAAAAGAAGAGTTTTTCAT
TGATCCCTTTGACAAATTTCAGTAGCATAAACTCCATTTTCTCTTGACTATATATATAGC
TTCTTTTCCTACATCAGAAAAACACTAAATTCTTCCGCTAAACAAAAGAGTTGATTAGAA
ATGTAATTAAAAAAGAACAAAGACAATTAACTCACTACAAAAAAAGTTCCAAAACATATC
AAAACCTAGCTAATTGTAGTGAGTTGATCATCGATTGCAAGATTCACAGAACCAAAAGAG
AGAAGGAAAAAAAAAACCCTACCTTCCTAGCTAATGCTTACATCAAACTATCACTACATT
TTTGCACAAAACAAAGTTAATTATACGGAGGCGGGCGTGGCGGAGGAGCCCAAAACACAT
CATGAGGCATTTGTCCATTGTTAGGCAGCAAATTTGGAGGCAAATTGTATATAGGCATTG
TTGTTGAACCACCTTGTTGTTCACCACCCAAACCCTGAGACTGAGCCCCACCCCCACCCC
CACCACCACCACCACTATTACTTCCATTCCCTTGCTGTTGCATTGACCCACCGCCACCGC
CGCTTTCGCTACCACCACCGGCTTGCTCTCCTTCCTCCTCAATAGGCAACCTCTCATAAG
TAGCATTAGTAAACGTAGCTGCTATCACCATCACTGGCCCTGAAGCCATCAAAGCCCCCA
CCACAGTCCCGCCCACCACCTGACCTTGCCCGCCGGCTAAGTACACCGTCAAACCCGTGG
CACCCGGTGGCGATGGAGCCGGAAGAAACGCGCCTGACAAAGACAGAATCTCGAACCTCC
CATGTAAAGTAATGACCCCACCAGGGGCCGCCGGTTGCCTGAGAGTCACATTAGTCACAA
TGCCACTCCCGCTTAATATGGACACCCCACGGTGGCGCCGCTGCGCGAAACTCGCTATGC
TCTCGACGATGTCGGTCCCCGTAGTGATTTCAAGCACGTGGCTTCGAAGCGAGTTTGGGC
TTTCCTTGGTGATGACAATGGGGGGTTTGGGCTTGTTCTTCGAACCAGGCGGTCTGCCTC
TGGGTCGGCGGGAGGAGGAGGAGCCGCCACCGGAACCCGGTTCGACGGTTTCAATAGCCA
AGGCTTGGTCTTCCGATTCATGATCGTTGTTGTTGTCTCTGCTGTCTTCTTGGTCATCTT
GGTGTTGGTTGCTAGGGCTGTTAGCTGTGTTGTTGTCTATAAATTCCTGTTCTCTTCTGG
GGCCGAGACGGGTCAAACCGATGCGGTCCTCTTCCGGGTTTCTCAGGTGAAGAGTTGGAG
AAGACAATGGATCAACACCTCTCATTGCTACATTACCAGCCCACCAGCGATTGGCCATGT
TTGGTTCTCGAGAATCCAAAGCAAAAACAACAGAGAAGAAAAAGAAAAAAAATTTGATGT
AAGCTTTTTTTTTTTTTTGCTTTGCTTGGCTTGTTTGAACAATTTTTTTTTTCTTTTTTT
GTTTCTTTACAAGATTGAGATAGAGAGATCTCAAATGTAAGAAAAAAAACCCAAATCCAA
CAGATACAATCCAAAATCTTATCTTTGTCTTTTCACTTTCTCACCTCAAAATCACCCAAA
AACCACCAAACCATGTTGCATGAATCAGACATCAGATATATGGGTTCTTCTTGTTTTTGC
ATGAAAACCCTAATCCTCACTCTCCGAATTTACAAAAACAAGCAAAATAAATAAATAAAT
AAAAATCAGATCAAACACAAACCCACCTCTCTAAACCCCAAGAGATTCAAAGATCTGAAC
TCAAACCCACTTGACAAAACAAAAAACACACACACACCCAAATCCAGCTTCAATAATACA
ACAGCTCCATTTCACAAGCTTAGCTAGCTACGTGAGTACACAAAAATAACATATAAAAAG
TTCGAAACTTTCTTCTTTCTTCTTTCTTCTTTCTTCTTTCTTCT
>TRINITY_DN1004_c0_g1 transcript_ID=TRINITY_DN1004_c0_g1_i1
AAGAAGCGTCCTCACCTACGCAGAAGAAAAAAAAGAATCATTGTAAAAGTAATATAAAGT
AGAAGAGAGTGAGATTGGATTATGCAAACGTTACAGGTGGGTATCAAGTAGTAAGTTAAT
GAAGCAGCTTTTAATTAAAATGAATAAAAACTTAAACAACTTAAGTCTGGATATAATTGT
GAGATGTCCAGGGAGAAAACTACATTAAAGCTGTAAATGGCT
>TRINITY_DN10050_c0_g1 transcript_ID=TRINITY_DN10050_c0_g1_i1
CACTACGGATGTGGCATCATTCACCACACCTTCGCCGAACACGAGACTGTATAATAAAGG
TGTCTCATCCTGATTAAGCACCTGCAAGGTGCAAACAGAATCCGTTGCAGCAAATATTGC
TCCAATTGCAAGATAATCTCCTATCTCCAGAGAACCGATATTCATTCTCTTGAAGAAGTG
CATAGCACCTAATGATATGATGACAAACGATATGAGTGTGCCAATTGCTCCAAACAGCAT
GATCGTCATAAAGTTGCGGAAAAATTGCTTCTTCTTAACCTGGAACCCTGCATTGAAAAT
AATAGGCGGAAGAAGATAAATGAAGAACAAGTCTTCACTGAACACCATAAGATGCGAGTT
CTTCCCTTTCGTCGTAGTCAGAATCACAACCCCAGTACACAGACCGATTACTAGAGCAGT
GATGGACTCATTCATCCATCGAGTTTCCTCCAACAAGTGACCGATCACAATACACGCGCA
GAGAAGCGCCACGAACAGGTTCATCGACACCACCGATGTGTGATCCGACGAGAGCATAGC
TACTGATCTCTCCGTCAGGGAACCAATGTCTATCGCCATCTTTGATCTCTCGATTGAAAA
AAAAAAAAAAAAACAGCACTCACCAGCTAAGAGCAGAAAACTTAATTTGGTACTCTTAAA
GAGTTCAAGAAAACTTCTTGTTTTCGAATACCAAGCAAAAACCCAGAAGCTGGAGCTTCT
TCGCAGTCTTGGACCGACGAACAGAAGATAAATAATGAACGATCGAATTTGAGATCCAAA
GTTGAACAAATCACAAAGCTTCGAATTAAACAAAAATGTAACCGAAAAACAACAAAAAAG
AGTCAGAATATCAAAATTGTAGAGAGATAGAAACAGGGTTGAGTCTGTGAGTGGTGTGGA
GAGAGAGGCCGCGAAATCAACTAATATATATAGAGCTTTTAAAACAGAAACGAGAAATGA
GGACTTTCAAAATTTTAGATAAAATTGACCGTTGAAGCGCAAACCGAAGGACGGTTGTGA
TCGCGTCGTAGAATGGTTTTTCAGGTGTAGAGGAGCAGTAAAAGAAGCCACCAATATGAT
TTTGTCGTCTACAGAATCTAAACATACGTCTATGGAAACTTTTTGATTCTCCTGAC
>TRINITY_DN10050_c0_g2 transcript_ID=TRINITY_DN10050_c0_g2_i1
CACTACGGATGTGGCATCATTCACCACACCTTCGCCGAACACGAGACTGTATAATAAAGG
TGTCTCATCCTGATTAAGCACCTGCAAGGTGCAAACAGAATCCGTTGCAGCAAATATTGC
TCCAATTGCAAGATAATCTCCTATCTCCAGAGAACCGATATTCATTCTCTTGAAGAAGTG
CATAGCACCTAATGATATGATGACAAACGATATGAGTGTGCCAATTGCTCCAAACAGCAT
GATCGTCATAAAGTTGCGGAAAAATTGCTTCTTCTTAACCTGGAACCCTGCATTGAAAAT
AATAGGCGGAAGAAGATAAATGAAGAACAAGTCTTCACTGAACACCATAAGATGCGAGTT
CTTCCCTTTCGTCGTAGTCAGAATCACAACCCCAGTACACAGACCGATTACTAGAGCAGT
GATGGACTCATTCATCCATCGAGTTTCCTCCAACAAGTGACCGATCACAATACACGCGCA
GAGAAGCGCCACGAACAGGTTCATCGACACCACCGATGTGTGATCCGACGAGAGCATAGC
TACTGATCTCTCCGTCAGGGAACCAATGTCTATCGCCATCTTTGATCTCTCGATTGAAAA
AAAAAAAAAAAAACAGCACTCACCAGCTAAGAGCAGAAAACTTAATTTGGTACTCTTAAA
GAGTTCAAGAAAACTTCTTGTTTTCGAATACCAAGCAAAAACCCTGCCAAACCACACACG
CTCGAAAGTGAGTTCACAATCAATATTCGATTAATTAAATGAAGTTCGGTCTCTCTCAGT
TTCCTGTTTGGTTGCAGAGGATATTGAACTAGTGAAAAAGAAAGTAAAGGAAAATATAAA
GCATAAGAATCCAAAATCCTCACTGTTTGGTCAGAGAAAACAAAAAAAAAAAA
>TRINITY_DN10051_c0_g1 transcript_ID=TRINITY_DN10051_c0_g1_i1
ACTCAAAACTGGTGTACGTGGCATTGTTATGCCTAAGTCTTCCAAACGCAGTGCGTATGA
GGAAAGTCTAGGTTTCCAGCCTATATACACCAACAAGACTCAAAAGCACACAAAAGACAA
AAATAGAAAATACCCCCAAACCTAAGATAAACATTGTCCTCAATATTTGAAATCCTAGAT
TCAAGGGAAAAACAAAAACAAACAACACATGAACACAAAAAACAAAATACAAAAAAACAG
TCATAATATCCACAACTAATAATCCTAATATCCACAACTATCAATTCATCCAACCTCACT
TCCACGTACTTCGTTTCCTCAACACAAGGCATAACACTTCTCTGGAAAAGCAAAATTAAA
TGAAATTGAC
>TRINITY_DN10052_c0_g1 transcript_ID=TRINITY_DN10052_c0_g1_i1
ACAATCCCTATTTTACTAACAAAACAAATGGAAGCAGTTTAGATGCTTGTATATGTCAAA
ACAACAAAACCATTAAATGACATATCTGAAACTCGAAATTAATACCTAACCACCAAAAAT
AACACTTCTCAATGTCAATGCCCAATTGCCCTCTATGCTGTTAAATCATTACAAAATACA
AACAATGAGCTTTGGCACACAAAATCATATGCATTTGAAATATGTTTTAGAAATCAAGTG
AAGATCAATTTATTCTTAATTATATTTTTACTTTTGCGCAATCGTTCCAATTGTACAGCC
AGTTACTTTAGTCATACAATCTAACACTGGGAATCTTTTATCGATCTCCTTGTACCATGT
GCATTAATGGGTTTCAACATTGCTACAAGAGGTTATGGTTCCATTTTTAAACCTCAAGAA
CTTTTTGTTCAATACAGATTCTACCAATCATTATTGTCATATCAACAAGAATATACATAC
TGATGTATAACACATTGTCTTAAATGGGTAGGCAGAAC
>TRINITY_DN10052_c1_g1 transcript_ID=TRINITY_DN10052_c1_g1_i1
GGCAGAACAAAAAAGAGAGGAAGATGAGGGAACATTCATTATGTAGTCTTGAGAACACAT
GTTAGCACTTCAAATAAAGACAGGCCAATTTAGCTCAAATTAATTGTCACCAAGGTCAAG
TAAGTTGCTACCTCTGTTCCATTACTAAATTCATAAAATTCAACATAGCACTACTCAAGT
GTCCATCAAAATAGATTAAAATGGATAGACAAACTTGATATCTCTTACTATGTAAGTAAG
TTGAACAATCCCAAATAATAAACATAATCAAATTGCCAACACAACTATGGACCAAAGAAG
CTCCATATTATTTTCTTAAACTACACCCTTGACAATGAAATTACCAGTCTAATTCCAACT
TATTATCGCCAGTGGCTCAATTTTACTTCTTCAACCAATTAAAATAGGGGAATTCTCTGT
CTCTCTCAATCTAACTAATAAGCGTGCACACACAGAGAGCAGAAAGAGAAAGAGACTCTT
GAACTTCACCCTATAGTCTTAACAATTTTCTTTTAATTATTTGAACAGATTTCTGAAGCA
GCAATCACCAATGCCGCTCTGTAGCACAACATTTTTCAAATAATTATTTAAGCAGAGTTC
CGAAGCAGCAATAACCGATGCTCACAATAGCAAATCCTATACTTTGATTAGAAGCAAAAG
TTAACATGATTTCCATTCATTTTTTTCAAAGCACCATCACCAGACTAAAAGGCCAACGAG
TTTATATAAGTAATATATTCATCCAACAACATATACTTTACCAGAAACTTGAACATAATT
GCATTTTTTGTACTAAAAAGGATCATTGCCACCAGTATTTTCTTAATAATTTAGGGTCTC
GGAAAGTACGAAGCAGTAAAATAAAAAATGTATTTGATACAACAACAGAGGTAATTTCTA
TTTTAAATCACACTGACACAAACAGTAAATAAATAATCCTAAATTCCCAAATCAAAAGAA
CAATGCCCAATCGAAACAAAACAAAACTCGACCAGAAACTATAAAAAAACTGACATTTCA
CCAATAAAAAACAACAATTTCACAATCAATCGAAAAGGAACTCAAAAAACAAACCTCAAA
AGGAGTGACAATGACGAGAGCTTCTAGAACGCCA
>TRINITY_DN10053_c0_g1 transcript_ID=TRINITY_DN10053_c0_g1_i1
GTGGGAATGAAATATTTTAATGTAAAAATGGGTAAACATGAAACAAATCTATCTCTACAT
TTCTATTCAGCCGGTATTAACCGGCATTAAAATCTACCGGGCAAAAACAAAAGAGAAGAA
AAAAGATCGTAGTGACATTATCCAAAACCAAAATCTAAAATTTAAAAATAAAAAAATAAA
AAAAAAAGTATTATGCAACATTTTGTTAGACTAGAGTAGCAATGTCATTGTATCTGGGTC
TTGTTCTGTCAGGGGAAAGCCCCTCTTCCATGGCCTTCCTCTTGTTATTGCTGGGTTGCT
GTTGTTGTTGTTCTTGCTGTTGTGGTTGTGGTGGTGGTTGTAATTGTTGCTGCTCTTTAG
GAGGAGGAGATTGAAACTGGGTTTCTTCTGATTCTTCTAGTTTTTCGAAATTTTGATGAT
CGTTAACCTTGGTTTTCATCATATGGGGTTTAAGCCTATTCAAATCTGATAGTCTCACTG
GCTTCAAAAAGAACTCTTCTGCTCCCTCTTCTAAGCATCTGCTGATTCTTGAAGGAACAT
TCTCAGATGACATGATCACTACTGGTATGTTTCTTAGAGATGAAGATTCCTTGATTTTCT
TGAGCAAATCATAGCCTGTCATGCCAGGCATACAATAGTCTGTAATAACAAGATTTACTT
GCACTTCCTGGTGATGATTGTTTGGAGAAACAGAAGGTATGTGTGGTGGGTTGGTTTGGT
CATCATCTTCATTCAAACCCAGAAATTCTAGAGCCTTACTACCAGAATCAACAGTAGTGA
CTTGGTAGGATGAGGTCTTGAGAAGCCTCTCAATAAGCTTCCTATCAATAAGGCTGTCAT
CAACTGCTAGAACATGAAACTGAGACTCTGTTGCCGCCATGCCCATTGGAGCAAATTCAA
GATCCAAAGCTCAAAGTTGGGATTTGGAAATTGGAAGGAGGAGGACAGAGAGAGAGAGAG
AGAGAGAGAAGAAATAGAATATGTACAAGTCCTAGAAAGCAAAATTTTTCAGAGATGATT
TGGTTTTGAAA
>TRINITY_DN10054_c0_g1 transcript_ID=TRINITY_DN10054_c0_g1_i1
ACTCCAGACGGTAGTTTATAGCCCAATCAAAAACCTCATTCGCATATTTGATCTTATTAG
AATGAAGATAACAGTTCCTCTCTCTCTCCAAATAGACCATAACACCATACAAAACAGCCC
TAGCTCCTCTCTCTTGATCCTTCTAAACAGCAACCGCAAGACATCAGCACAAGAGAACTC
AAAGCAATCACACAACAAACCCCAGCAAACATAATCAGACCAAACCCCATAGCTTTTTCA
CACCACAAAAGAGCATAGGTTGTAGACTCCACAGCCGAGTTACATCTCTTATAAAAAGGA
TCCAACCCAACCCCCATATTACAAAGATTGTGCAAAGTAGGAATAGCATTTAAGCAAAC
>TRINITY_DN10055_c0_g1 transcript_ID=TRINITY_DN10055_c0_g1_i1
GTAGGATTGACTAACACAGATATGTCAACTTTTTTGAATCAGAATACAATATAGTCATGC
ACAAAAGCTGAGCAGTAGGCTTCAATGGTATTCTAAAATGCCAGGCAGTGGTGGTGTGTG
ACCATTCTTGTAGCAATGACTAGATGTGGCATCTTGAAAAGGCAAACTTCAAGCTAAATG
ATATCCCAAATGGCAGAAATTTTCAAAACCAATGAATTTTAGCTCAATCTAAGAACCGGT
AGTAATGAGAGATTGCCATAT
>TRINITY_DN10055_c1_g1 transcript_ID=TRINITY_DN10055_c1_g1_i1
TGAGAGATTGCCATATCTTTTCATAGAAGAAAAATAAACTGATTCTACACTTGATGCTAA
AATTTGCATATTAGCACATCTGGAATGGTGAAATAGAAGAATCTGGAGAAAACATTTATC
ATCAAACTTCTACCCTATCTTCTAGACACATAAACTAGATTGTTAAACTAATTGATGAAA
GGAGCCCATTTCCAGAACGGTAAACATTATAACATTGCCACAGGGTAGACTGTCCAGAAA
CCAAGATACTGACATTTCATACAAAAGAGTTTATTTAACCATTAAAATAATAAATACTTC
AAAATCAGATTGTACCACGGGCGCATTATTAGCTGATCCAGGTGGTCGTTCAAGATTTTG
CGGAGCAGGG
>TRINITY_DN10055_c2_g1 transcript_ID=TRINITY_DN10055_c2_g1_i1
CATAGAAGTCATCATCTTCACAGAATGCAGGACCTTTTGTTCCAGGGCAGTATGACTGCA
TATTAATGAAATGAAAATTTGAAAAAGGACATCGACAAATCAAGAAATGGAAATTAGCAC
ATTGGAAACCTTAACTGGACTTGTCAATATGGTGAACTAACTTAATGATCAGGAAACTTT
CAGAATGCTGGACATAATGATACAGGCACTATGATTTATTAAAGCCATTTTACATCAGCA
AGATGCAAGTTTATAGAAGTAAAATTTTCAAATTCATGAAAGACTGGGAAACAAGTAAGA
TATAATTCCAGTTATGAACTGAGACTTCTCGTAGGATTGAC
>TRINITY_DN10057_c0_g1 transcript_ID=TRINITY_DN10057_c0_g1_i1
CTTCTGTTGGGGTTGTCTCGTTGGTCTTGGTCACCTCTGGTGTCTCATTCTCTTTCAATG
TTGCTGCTGCTGCTGCTTGAACCTGCAAGAACCCAAAAATGTACATGATCCAAAACAATA
AGAAGTTAGATATTTGGAGCCAAAACTTTAATGTTAAAAAATTGTAGTTAGAGAGTAAGA
TTTTGATCAACTCGATCAATGCATGAACTATATAATTAACTAAGGTTGATCATATAGAGA
CTTTTTCATGAAGTTTTTATGTTGATGATCACAATCAACTTGTAAAACATTTGATGATTT
GATTTGATCTATCATAATATATATATATATATATATATATGAGGGTTGAAACTAAGCTTG
AAAAATCACTCAAATCGAGCTCGGATATTGGTGACTGAT
>TRINITY_DN10058_c0_g1 transcript_ID=TRINITY_DN10058_c0_g1_i1
GTAAGTTGCACTGTTTTGGTTGCCAACGCCACTTGGTGTAAAAATGATCAGGCCTGCCAT
TCTCTAGACAACGAAACCCATTATCCATTAACATGCAATCCGTGCTCTGATAAAGTGGAT
AGCTATGATCCCAAACCCAGTTTCCGTCAAAGATGTCACACCCTTCACCACCTTCATCGA
GAAATCCTGGCCGTCCAGATTCTGCTGGTTGTGCTGCTGATTCTGATTCTGATTCTGATT
CCAATGATGATGATGATGGTTC
>TRINITY_DN10059_c0_g1 transcript_ID=TRINITY_DN10059_c0_g1_i1
TCCTCCATATTGTTAAATATCATACATATGTTTACCTATCAGACAAGATAAGCTGCAAAA
AGAGATGGTTACAATGGTCAATTAGAAAGCGTGCTTGCCATCCAGAAAATCTATATATCA
AGAGAATCAAAATCCTCACCACGGGATGTCCCAACATAAAATGATAAAAACATTCAGATC
AATACCGGATGTCATTTAGTATAGAATATTTCTCTCACGTATGAGAAAGTAGGTTAAAAG
TACAGGTACAAGGAATACCTTCTCTTGTATGAGACTGAGATATTAATCAATTAAAGCCTG
ACGGTCCA
>TRINITY_DN10059_c0_g2 transcript_ID=TRINITY_DN10059_c0_g2_i1
TCCTCCATATTGTTAAATATCATACATATGTTTACCTATCAGACAAGATAAGCTGCAAAA
AGAGATGGTTACAATGGTCAATTAGAAAGCGTGCTTGCCATCCAGAAAATCTATATATCA
AGAGAATCAAAATCCTCACCACGGGATGTCCCAACATAAAATGATAAAAACATTCAGATC
AATACCGGATGTCATTTAGTATAGAATATTTCTCTCACGTATGAGAAAGTAGGTTAAAAG
TACAGGTACAAGGAATACCTTCTCTTGTATGAGACTCAGATATTAATCA
>TRINITY_DN1005_c0_g1 transcript_ID=TRINITY_DN1005_c0_g1_i1
CTATTCTCTCTCTTTACATATATATAATTGGTGTATATGTGTATATGTGTGTATGTCTCT
CTCTCTCTCTCTCTATATATATATAAACACACACTAGTAAGCACCCATTAGTGTATTATA
TTGGGCGCCTTTCAATCCAAAAGTTATTAAAATACATTTTTTGTATTCTAATTGATCCAA
AGACTTGGATTGAACTGTGTTAATTATAATACACTAATGGGTGCTGGCTTGAAAATTTTT
CTATA
>TRINITY_DN1005_c0_g2 transcript_ID=TRINITY_DN1005_c0_g2_i1
CTATTCTCTCTCTTTACATATATATAATTGGTGTATATGTGTATATGTGTGTATGTCTCT
CTCTCTCTCTCTCTATATATATATAAACACACACTAGTAAGCACCCATTAGTGTATTATA
CTGTGCGCCTTTCAATCCAAAAGTTATTAAAATACATTTTTTGTATTCTAATTGATCCAA
AGACTTGGATTGAACTGTGTTAATTATAATACACTAATGGGTGCTGGCTTGAAAATTTTT
CTATA
>TRINITY_DN10060_c0_g1 transcript_ID=TRINITY_DN10060_c0_g1_i1
TTCAAGCGCCATCGCGAATTCTTTGAATTGGGTTTGATCAAAAGTAGTTGCACTTCCAAA
TGCAACATATATGACTGATTGTGTTGCCTGCTGATCAAGCCATTTCAAACAACTTGAATC
TTCTGTCCAGAAGTTTCCTGCCAAGTTCCCGGTACCGTGGCTTGCTGCTAAAAGTGGACC
TATTGGTAGGATCTCCCCATTCGTTTTAAACGCTGCAGGCTCCAGAACATAAGTTGAATT
GGAAAGCATCTTGTTTGCCAACGACATCGATCTCTTACATCTTAATGCATATTCATAAAG
CCAAAATTTTGCAAATTCCGAATCAGTACGGCTGACCCAAAGAAAATGTGATGTTTCCAT
GGCAGGCATTGTTGGTGACAATTGAATAGTTTGTTTTTTTGTTGGAGTTCCATCTTCGCC
AATAATGCCGTCTTCGATCAGTTTTGGAATGCAAGACATCAAGACCAAACCTGTGGCTGC
AAAGGGACAGAGTATGGCTCGTCTGATTCCCATCTCTTCTGCTGCTTCCATGGCCCATGA
AATACCAGGATCAGCTAGAACACAAGTGATTTTATCACAGTCTGATGCATTAATTTTTCC
AATTACTTCCTTCAGTATCTCTGGTTGATCACCATCTGGGATTGAAACAAGACCAATCGA
ATTCGCGATATCACCTTTGGTCGCGGATGCATTCACCACCAGATTGTGAGCAGACTCTGC
ATTAACAAATGTGATTTTGATGCCATGTTTGATTAAGTATAGTGAAAGCTCCATTAAAGG
AATTACATGACCTAGAGCTGGTACAGTTATAGAAAGAACATGTGGTTTTCCCATTTAAGC
TCTTTCTTTTTTGCTTTGCAGATCATTTTCAGGGAGTTCGTTGTGAT
>TRINITY_DN10061_c0_g1 transcript_ID=TRINITY_DN10061_c0_g1_i1
CCAACACATGACTCAACAAATGCTCCCTTGTATAAATTGCTGCAGCATTCCCGTTGTGGC
CATCAAAAATCTGAATTCAAAGATAACAGTCAATAATATAGTACAATAAAGATCCATTGA
AGCCTAAGATCATTCCAAAATATAGTCAAATGTGAATCAGATGCACTTAAATCACTAAAC
ACATTATAAATACTCCTCTTTGTGAGTTCTATTCTAAGAGATTAAACTAAGATAGGTTTG
AATATGACAGAAATTGTATGACAACCAAGGCTGAAAGAACTAAGGAACAGATCTATTGAG
CTGAGACCTACTATGGCCCTGAGTCATCAGCAAATAAGATGGTCTATTATCATCTTCAGA
AGCCATCAACTATCAGCAAATAAAGAATCCAAAGTTGAATTTGCAGTATATTTGGATTTA
AAGACAACAGAGGTCCAAAGCAGGATATCCTAATATAACTGCATCGCTCACAGTCAATGA
TACAACACAAAAGCAGGATATCCTCGAGAGAGGAGGAAGCAAGATTTACCGCAAATACAG
AGAACGTTGATGAAGAATTTCCCGGTACTCTTTGACAATCCGTCTTAATCAAGA
>TRINITY_DN10063_c0_g1 transcript_ID=TRINITY_DN10063_c0_g1_i1
CTGGAATCAGGGCAAAAAACTGCCCGTATAGGGTGCTGCGACTCGCTGCCAACTTTTGGA
ATTTTTATTCTACCCAGGGTCGTGCGCTCCAGTGAGTGTCGCGACTTACTGTCGCAACCC
GCAGTCGCGGTACTCACTGGTTCAATCTTCATTTTCTTCCTCCAACGGCTAAGTGTTTTC
TTCTCTCACCCTATGTCTTGTGGACCTCCTAACAAGGTTCTCATCAAGTTCATATAATGA
AACTTGTACAATGATCTTATCGATAACTCATCATTCTTATATCCTTCAAACAC
>TRINITY_DN10063_c0_g2 transcript_ID=TRINITY_DN10063_c0_g2_i1
GTTTGAGTGTCGCGACTTGGGTCGTAACAGGGAGTCGCAGCACTCTCTGCCACACTTTGA
AATTTTTATTCCACCAAGGGTCGCGCACTCCAGTGAGTGTTGCGACGGTGAGTAACGGTA
CTCACTGGTCCTCACTGGTCCGATCTTCATTTTCTTCCTCCAGCAGCTGAGTGTTTTCTT
CTCTCACCCTATGTCTTGTGGACCTCCTAACAAGGTTCTCATCAAGTTCATATAATGAAA
CTTGTACAATGATCTTATCGATAACTCATCATTCTTATATCCTTCAAACAC
>TRINITY_DN10064_c0_g1 transcript_ID=TRINITY_DN10064_c0_g1_i1
GCCCCTGCAGCCTTTCCGGGGGCTGTTTTTGTGCAGACGAACCTCGCAATAATCTGCCTC
GATGCCTGGCTTCATTGCAATCTTGTATACTCCGACCTCGTTTGTAATACCCTTTCTAGC
ATATGTGCCGGCATTTGTTTTTTTATCAAAGCAAATGACCATCATCTGTGCTGATTTAAT
CGGTTCTCCTCCATTGACACATGGGTCACACACCACCTTGCCAGTGATATAGCCATTGAT
ATTAGCACCAGCATATACTAAGCTGAGGAGAGATGACATGCAAAGAGCAGCTGTGGCAAT
CAGAGTCGCCATCTTCATTGTGTTTGCCATTTTATTTTATTTTTTATTATAATTAGA
>TRINITY_DN10065_c0_g1 transcript_ID=TRINITY_DN10065_c0_g1_i1
TTTTTAATGATACGGCGACCACCGAGATCTACACTCTTTCCCTACACGACGCTCTTCCGA
TCTTTTTTTTTTAAAGAGAAGGTATTTTAGAATACCTCTTATTGGTGTGAAAGAAAGAGA
AACAAGAATGGTTGTGCCTACCAATACTCGAGACATGGTTGTATTGGTGAAATTTATCTA
CTGTAAACCACCAAACCATGAGATCGGAAGAGCACACGTCTGAACTCCAGTCACGCCAAT
ATCTCGTATGCCGTCTTCTGCTTGAAAAA
>TRINITY_DN10066_c0_g1 transcript_ID=TRINITY_DN10066_c0_g1_i1
GGATGATCGACGCCACATATTCAAGTCCTTCTCCTCCTTTAAAACCGCTCCGACGACGGC
GACAACAACTCCTCTCCTCGTAAAACCGGGCCGAGTCAGCGCCTCTAGATTTGCCATGGC
CGTGTTGTTCGGAGTGAACTCAGCCATCGGGTATCTCCTGATGTTGGCGGTCATGTCGTT
TAACGGAGGCGTGTTCTTGGCCATTATTTCGGGTCTGACTGTTGGGTATTTGTTGTTCAG
GTGTGCAGATGAGGAGGCTGTGGTTGTCGACAACCCCTGTGCCTGTGCTTAGATCTCTTT
TCGTG
>TRINITY_DN10066_c0_g2 transcript_ID=TRINITY_DN10066_c0_g2_i1
AGAAAGCAAAGATGATGCACATGACCTTATACTGGGGCATCAAAGTGACCCTTCTCTTCG
ACTCATGGAAAACCGACTCTTGGTCTGGTTACCTCCTCACCTTACTCGCTTGCTTCCTCT
TCTCCTCCTTCTACCAATACATGGAAGATCGACGCCTCAAGTTCAAGTCCCTCTCCTCCT
TTAAACCCTCTCCGACGACGGCGGCGGCGACTCCTCTCCTGGTAAAACCGGGCCGAATCA
ACGCCGCTAGATTTGCCACGGCCGTGTTGTTCGGGGTGAACTCGGCCATCGGGTATCTCC
TGATGTTGGCGGTCATGTCGTTTAACGGAGGCGTGTTCTTGGCCATTATTTCGGGTCTGA
CTGTTGGGTATTTGTTGTTCAGGTGTGCAGATGAGGAGGCTGTGGTTGTCGACAACCCCT
GTGCCTGTGCTTAGATCTCTTTTCGTG
>TRINITY_DN10066_c1_g1 transcript_ID=TRINITY_DN10066_c1_g1_i1
ACAAGTTGAAGTTGTTGTATCAGATCGTAAATATATAATACACGAAAAGAGATCTAAGCA
CAGGCACAGGGGTTGTCGACAACCACAGCCTCCTCATCTGCACACCTGAACAACAAATAC
CCAACAGTCAGACCCGAAATAATGGCCAAGAACACGCCTCCGTTAAACGACATGACCGCC
AACATCAGGAGATACCCGATGGCCGAGTTCACCCCGAACAACACGGCCGTGGC
>TRINITY_DN10067_c0_g1 transcript_ID=TRINITY_DN10067_c0_g1_i1
ACTTTTGTGCTCCATTTCTGCAAGCATACAACAACGGGAGCAGGACATATTACCTTACAA
ATTAAATGAACATGCTATAATGGAAAGAATAAAATGAATTCCAGTCAATCATTACGAGAA
CAAGGCAAGGGCATACAGATTATTACTAAGATAATTAAGATGCATTGAATATGTACATAA
TACAGCATGAACAGCAAATTTAATTAGTGAGACTTTTATTCCTACATAAGAGGTCTTCTG
ACCAGATCTCAGTCACACTAGGTTTAGAGGAGTGGGTTGAGGGGTTTGATTTTCATTTAA
GTTATGTTACCGTATAATTATTTATAAAAAAAAATTATAAATTTAATGCATTTGGAAGTA
CTAAAATCTTCATCCATGATATATCCTTAAAAATCTTTTGAAATTGATTGCTTCAAGTAA
GATATCATGACATCACCAAAACACTACTAGAAGTGTGTAAACTAAGCAACTTCTGGAGTA
CACAAATCTCTCCTTGCACAAAATAAAATAAGTCTCATACTTAGAAAGACCATCATGAAT
TTCAGTACTTAAAAATTGCTGAA
>TRINITY_DN10068_c0_g1 transcript_ID=TRINITY_DN10068_c0_g1_i1
CCACATACTAAGAAGGAATAAAGGCCAAAATACACTTAAAACCATTATGATCACATATAA
AAAAGAAACAGAGGTTGATGACAGATAAATCTATGTAGGACCAGTAAAGCACCAAGATAT
CAACTAAATAAATGTTCTTTTTTTTTATGACAAACTTGATAACCCTTTCATCCTAGAATT
ACCTAAAATTATGACTAGATCAGAGGGTTGCCCATTTACGTCAG
>TRINITY_DN10068_c0_g2 transcript_ID=TRINITY_DN10068_c0_g2_i1
CCACATACTAAGAAGGAATAAAGGCCAAAATACACTTAAAACCATTATGATCACATATAA
AAAAGAAACAGAGGTTGATGACAGATAAATCTATGTAGGACCAGTAAAGCACCAAGATAT
CAACTAAATAAATGTTCTTTTTTTTTATGACAAACTTGATAACCCTTTCATCCTAGAATT
ACCTAAAATTATGACTAGATCAGAGGCTTGCCCATTTACGTCAGAAAACATTATTAATTA
AAAGGAAAGAATAG
>TRINITY_DN10069_c0_g1 transcript_ID=TRINITY_DN10069_c0_g1_i1
CCCAGGATTGCACTAACGATCCCAAGTGCAACGACTACAATACTCAGAACAATCTGATAA
GGTGAAAATGTTAGAGTCAGTAAGAAGCATGGAAAACGGAAAGGCACAGATGAAATTAAG
TACTTTGACACAATATCATAAGATGCCGTAAAAGGTTAGGCTTCAAAGAAATTTACGCAG
ATGTGATCTTAGTTTCTCATTGAGGAATTGTTCCTCGTTTTATGTTGATGAAAGTATACA
TGTACCATTATAGGTATGACCATGAAAGCTCATGGAGATATTGTGCCATTTTTTTCAGGT
AAAACTGCTCTAATAGCATGCTAACAGCAAAACCTTTCTGAGAAATTTCATGTCAATATG
GCTATCTGGTGCCACAACAATGCTTGTTTAGCAAGAACTTGATATCAAAATTTTTCTTCT
AATGAATATGTACTTGTCTTTTTCTATTGTTCCAAACACGGGAAAAAAAGTAAATTCAAG
TAATATTGAGTTTAACATACCTGTGTCCTAGAACTTTTATTCCCCAAGATTTTTATGTAA
CATAATGCTGGCATTATAAC
>TRINITY_DN10071_c0_g1 transcript_ID=TRINITY_DN10071_c0_g1_i1
GTGCATTAAATAACTTCATATACAGCTAAATTCAAGAACAATCCTAATACTCCAATAAAA
AGTAAACAGATACAACAGATTTTGTTGGTCAAACAAGAAGGAACTGATTCTAAAGTCATT
AAGAGACTAGGACAACTATGGCTCTGTGATCAAATCTTAGCAAAATGGGAACAATACCTG
GATGATTATATACCTATAGAACGTGCCAACCAGTCTTATTTATAAAACTCCAGCAAAATT
TATTCTGATGAGCACATTAGAAATGGAGGTTTCTCCAATTTAGTTCATATCTATATCATA
AGTGCAGTAACTTGCAGCAAACAGAAAGATGAAATCGAACAAAATCAAAATTTTGCTTTC
TTATATAAGTTTCATTTCTTCTCCGGATTTTGTGATTCCTGAGGTCTGCATTCGGTGCAA
GCCGTACATGCTGAAGGTGACAAGCTGTCCAAGAGGCTAATTCGCATAGTTTGCTGCTTC
TCTTCATTTGCAGGAACGTGGAGAAGGGCATCCATGATTAGAATGTCCCAGTCTCGTGGT
CGGAGAAATGATAACCAGCTGTCATCTCCATTACAAACTGCCTTCAACTGGAAGACTCCA
TTGCCTCGTGGTCCAGACACAGGAAATGTGCAAGATACAGAATGCCTCTGGTGAGTTACT
GCAAGAGAGGCATTGTACCATGGACCCTTCTTTATTGGTTCTCCAATAGCATCAATGACT
GCCTGATTCTTACTGGCTTTCTCCATGGCTTTGTTGCTACATCCATGATAAATAACAAGG
TCATCAAGAGCACTCAGAGCAACACCACCTGTAATGGTGATCAAGACAAAAGACACTGCC
TTACGACCGAAAGATCTGCCCTTTTCTTCGTCCACAGACTTCGCTGAACTGGAAACCTTT
GAAGTTGGAGAGCTCCTGAAGAAAGAACCCAACCTTCTCGCTAACATCTTTCTCTGCTTT
TGCTCTCTCTTTTTTCTGTAAAAATTTGTCGATTTCTTGTGTCC
>TRINITY_DN10072_c0_g1 transcript_ID=TRINITY_DN10072_c0_g1_i1
GTCGAAGTATCAAAGTAGTGGGCATAACCATTGCAACTGTATTTGCACAACACATTCAAA
AAAATAATAATAATAATAAGAGAATCAAAATTTAAACATCTATTTCAAATGTCTAATAAG
AACACAAAATATAAAATATTGACCAACAAGCAGTAAAAACGAGTTTACAACTTTAAGACC
CAATGGTTTTGTCTCTATATTTGGATCAAAACGAAAAACGAAAATGCGATGAAAAGAATC
ACTATCCTAGATAATTCCAATTTTATTAGCCACATCCAAAGCATCATAATCTGGCGTCAA
TCTGACATATGCCTTCTTAGTACCATCAGGCCTGATTAAGGTATTCACTTTCTTGGCCTG
AATATCGTACATCTTCTTGACTGCAGCCTTGATCTTTTTCTTGTCAGCACGAATGTCAAC
AATGAAAACCAAAGTATTGTTGTCTTCAATTTTCTTCATCGCAGACTCCGTAGTGAGGGG
ATACTTAAGGATCTGATAATGGTCAAGCTTGTTCCTTGGAGGTGCGCTAATCCGGGGATA
CTTGGGGTTGCGGTCCTTTTTCAAGGTCTTTGGCCTGTGAAATGTAACTGATGTTCGGAT
CTTCTTGGCCTTCTTCTTAAAGGTAGGTCCGGACTTGACTGCTTTAGCAGCCTTCATGGC
CTGTGCCTTGGCATCAGCTTTTTTTGTCTCACCTTTTGGAGGAGCCATTGGTCGCCGAAG
AAGAAGATGCCACTAAAACCCTGTGAATTTGAAGAAGAGGGGCCGTCTCTCTAGGGTTTG
AGCTGCTGTGTACTACATATTAGGGTTTATAAGAAGATGGGATGTGAAATTTACA
>TRINITY_DN10073_c0_g1 transcript_ID=TRINITY_DN10073_c0_g1_i1
CCCACTGACCATATCCAATCCTGAATTATAAGCAACAGATAATAATTAAACTCAAACATG
GAAGGGCATTGGACAAAAGCAATTATTTAATCTAATCTACTAGGGTCCAGAACCAAGACA
TATCAGGTATATGCATGCACATGCACAAACATTCTCACAGTGAATGAGTGTGCATTAGAG
AGAGTGAGGGACTAAAATAACACTAAGAAGTTTAAATGATTAATACATTAAAATTCCTAC
TATATAGAGAATATAGAAGCATTGACCATGAGGAAATTGGGACAAGTTTTCCACCACCAA
ACCAAAAATAACATTATCTAAAAGCATGTCAGAACTAAATCCTTTACTTGAATTGCTTAT
ATTAAATTTTCCGTATGCATGGAAACTAAACAAACATTTTCTTTAAATGGTACAATTACA
AAATTAATTACAAATACCTACAGAGATCAATCACTACATGTGCGGCCTGTATATCTACTC
TCATAACTGGAACACATCTCTCACAATACGGGGAGAAAACTTTCTACATATGCTGGTAAA
TGCTCATGATGGGATTTGAACCCCCACCACCAGGGTGGATGGGGAAGTACACTAATCATT
TAAGCTATGAGTGGATGTACGTAACTAAACTAACATAAGCGAGAACTGATCTGGATTTAA
ATATGAGTAATGCTAACTTGCCCAAAAAATTTTCCCAAATGATGTGGCATGTGAGTTGTC
AACATCACATCACTTACCACATCATTTAATGATTTACTT
>TRINITY_DN10074_c0_g1 transcript_ID=TRINITY_DN10074_c0_g1_i1
GTATTATGGTAATAGATCAAATAATATGCATAATAATTTTGAGATTCATTAACATATCTT
CTGATATGTTTCTTATCCACTAAAATCACTTCCAATTTAATCATACTTGACAGGCTAGTT
TAGAATAAGATTGTTGGAAGCCTTGGTGACATCAAGAAGTTTGCTATATAGAGTTATGCT
AACCTAAGAAGCATAGATACGGATATAGATACGGGAATACGATACGGTATAATACGGGGA
TACGGCAAATCTCAAAAAATTA
>TRINITY_DN10074_c0_g2 transcript_ID=TRINITY_DN10074_c0_g2_i1
GTATTATGGTAATAGATCAAATAATATGCATAATAATTTTGAGATTCATTAACATATCTT
CTGATATGTTTCTTATCCACTAAAATCACTTCCAATTTAATCATACTTGACAGGCTAGTT
TAGAATAAGATTGTTGGAAGCCTTGGTGACATCAAGAAGTTTGCTATATAGAGTTATGCT
AACCTAAGAAGCATAGATACGGATATAGATACGGGAATACGATACGGTATAATACAGGGA
TACGGAAAATCTCAAAAAATT
>TRINITY_DN10075_c0_g1 transcript_ID=TRINITY_DN10075_c0_g1_i1
GGGCTCTACCTTGAACACTATGCAATGCTTCTTACGTACTGATCAAGAGTTGTGATAAAT
AAATCAGACCTGCACAGCAATTGCATAATTTATCTATCAAATATTGGTACCCTTGGAAGT
TACAAGAATAAATAAATTGCAATATTAACTCTGAAAGCATATGTGACTTAGAAAAAAAAA
TAATGTGGTGCTATCAACAGCAAACAAAAGGGGGAGGAGAATGCAGTAAAAGGTGTGTGG
CAGTGTAGACATTCTTGCGGTAGTTTTATGCTAAATCTGAAATCAGTTTATTATTTGAAA
ATCCATTCGTGAAAGAAAATACATCAAGTATTATATGTTCCATGAGATCTGTAACAAGTA
ATCAAAGACTCTGCTAAAATATTGTCATGGTCTAAGTGTAGCTTAGATGCAATGTTCATA
CACATATAGAGTTCGATAATTAAGTTTATGTTTTTGTTTGCTCCAACTGAAGGTGGAGAG
CACCTACCTGAAATGCTCCACAAATAAATTTTTTCATTCATCACAAAGGTTGCTTGTTGA
TGGTAAAAGAACAGATCAAGATCGTCAATTGATATTTGTCATTCTATTTAGAACACATTA
ACTCATTACCTGATAGGACTTCCTGGTGTATACAGCGGATTCTTC
>TRINITY_DN10075_c1_g1 transcript_ID=TRINITY_DN10075_c1_g1_i1
AGGGAATCACGTAGATCACCAGTCCTGGGATGAGTGACCAAGATAATCTGCATAAGCAAC
ATGCAAAATGATCAAAACCATACCGTCTTTCTTTTCCTCAAACAACCATACTCTGTTTTG
TTAATACGGTTCAATCCTAACATAAAAGTTTACTAAGCACGAAATCAAAATGGCAAACGT
TTCCATGACACTAACATTAGCTATGCTAATAATAAAAACTATCAAGAGGGAACCATGATC
ACCATTGTGAAGAAAATGTGTTGTCCAAATAATTAAATTCATAAGGGGTCAAATTCTTCA
ATCAGATCTCCCAATCAAACCACAACAGAAGATTGAGGGATAAGAGCACTAGATTTCTAG
GCTTGAGAGCAGTGAATTATCATGGATATGAAGAATGTTATTATGTTTAGTGTAAGATGA
TAGCAAAAGGACTCACTAGCACTAGAAAAAATAGCAGTTTATGGTCATGCATTTATTTTA
AACACCTTTTCTAAGCAGACAATAGCTCATACATATGAGTGTATACATTTAAACGGCTAG
TTTGGATATCAAATCTACCCATCTAGGCATCCTCCTTGATTTTGGACTCTCTACGACTGG
AAAATTTAGGTGCCAAAATAATGATTTCAAAAGTGTAAGGCAAGCATGCCAAGATTAAGT
AAACTCCCATGTATCCTACGCATTCTAGGAAGTTCATTCTGAATCATTACTCTGAAATGT
AATTTTTCAATATAAGGCGTTAAATTGAGCTACCAAAATTCTTCATCTCAATTCCTCAAA
TTTCCAGAAGGCAAAATTTTATCAGTAACGCTGAACTGAAACCATTTGACAGTTTAGCAA
CCCCACAATTTGGTCAGGTTTGACACCTACTCTGGATGCCTGCCTCAGGACTTATGATCG
AACCAATCTTGACCTACACTGGTTTTAGTCTGTCACAAGCTTGTTTAAAGATGATTTTAC
TTTTCGTTTGAATTCCTATTTTAGTTGGTTGTATTGTTAAAACTCAAAGAGAAGCATTGA
TGGAAAGAAGATTATGGAATGTTAACCAAATTTGACAGTTGTATAATCCATTACTAGGTA
GCTTATGTCACATAAATTGCATCTTCTTCTCTATATCAAAGCTAGCAGGGATATGAACAG
CAGTAACCTTGGGAATAATTCTTCTAAAACCACTGTCTCTTATATTAAGCCAACTCAGAA
ACCAACATTTTGGGAAACATAATCTGTCTCAAACCAATTTCAAAGTTCATATAAGATTTC
ATTTTGTACAGGTAATACTAAATTCAAAATAACTAACTTTTTTTTTTTAATTGAAGCACA
ATATAACATTTACGGAAGTCTTCCAACAGGCAGTTGCGCACATGTTTATGATTCAAT
>TRINITY_DN10076_c0_g1 transcript_ID=TRINITY_DN10076_c0_g1_i1
TCAGAAAACTGACAAATAAACTGTGATGAACGATGTGTGGGGAGACGATACTTAGAATCT
CTACAATACAGTTAAAGTTAGAAGTGACGATTTCTAACCGAGCCTTATAAACTTTGAGGA
CCAATCGTCAAGTATAACCTCACTTTATGCACTATGTTTGCATGAATACAGGAACCATAT
TCAACTGTATTTAAGTTAAACTTGAAAATCAACTCAAGAGAAATCCAAATCAAGGTCAAA
GGAGTATTAGTACTTACAGTTCATAAGTATTGCTGTTGCTGTCCATTATTCGTGGGTAAC
TCCCCATAGGAAGTACTTTTATTCGAT
>TRINITY_DN10077_c0_g1 transcript_ID=TRINITY_DN10077_c0_g1_i1
CATCTTCTTATTCCAGTATCAGAAGATGATGATAATCTGGAGTCCAAGTCATCCAACCTA
AAGACCAAATAAACAGCATCAACCAAACAAAAATAAATGCCTTTAAATAATATAATTGTA
ATTTGTACTTGACCAGAGACTAAAACAATGAAGGTAAGAAAACAACCATGCAAAGCAATT
TCCTAAGTAATGCCACAGAGTGCCTCATCAGTATTGACAACTTATTTGTATATCTGTAAA
ATTCAAAATAGAGATCACCAACATCAAGGGTAGCACTCATCAGAAATGTTTATGTCATCA
GGATGTTGATTGCTGTATCATTATTTGCTGTATTGCACTCGACTGTTTATATGAAGTGGA
CAATAGAGTGATTGTAGCAGACAAACTGACCAACGCATCCCCTGTCTACTTACTAAAGTT
CACTCCATCCTTTTTTAGGTTTAGTTCAAGCAAAAAGTCTGCAAATTTAGTGTATCATAA
ACTTGGTACCAGAGTTTAATAACAAATCACTTGTCTAGTCAATATTTGATCTCTATGTTT
CTTCCAAACAAACACTGTGGACCAGCTTTGCTTGAAATTGTGACCCATGGCTAACACGTC
ATTGTTTCACAGCATAGAACTCCTCTAATGCGGATGTCCACACTTTACTTCCATCCAGAT
GTCAGGTATCACTTGTTACATGCAATCCAATGACTATAAATGAAACAAGTTATTTTGTCT
TTAAACCGCATGACATGAGGAGCTAACTTTCCACCTAAGAGTTCAATAAAAGACAAAATC
CGCATTCTATCAAAATAAGGACATCCACACCAGATAATATTCATACCCACACATATATAT
ATGAAAGAAAGAAATCTAGAAGAGAAGATCAAGTAAAGAAGAAAAAAAAAATTAAACATT
TCAAAAACGTAACATTCTCATAATAGTTCAACCGTAAAAAGGCTAAGCACATATCGTACC
TGACAAACTTCTCCCGCTGGCC
>TRINITY_DN10078_c0_g1 transcript_ID=TRINITY_DN10078_c0_g1_i1
GCATCCATACATGGAGAGCAATGAGCCAAGCCCAAAATAAATTGTGATCAATGTACAAGT
CCACTGGGTATAGTAGTAAAAAATGCTGCCTCCATCAAAAAAAGCAGTGACAGTGAGCAA
TATCAGAAGAACAATGAAAGCAATGACTCTAAAAGCCAGCAACCAAGCAGGGTGGACTCC
TTTCAAACATGGCTTCCATGTCTCATCCTCATACAGAGACCCTGCAGTCTCCTGCTGTGC
TGTCTCTCCGCCGCCGCGATTCGGGTTTCGAAAACCTTCATACTTCCATATCAGAAAAGA
TGCAAACATCAAGGATATGGACACCCAAACGGCACAAATCGTGACCCTCCAGTTGAACCA
GTAACTTGAGGTAGTTGTATCCACAGTCATGGCTGGATGCCAAGAAATTCTTGGGGATCC
TGTGAAGTCAGTC
>TRINITY_DN10078_c0_g2 transcript_ID=TRINITY_DN10078_c0_g2_i1
GCATCCATACATGGAGAGCAATGAGCCAAGCCCAAAATAAATTGTGATCAATGTACAAGT
CCACTGGGTATAGTAGTAAAAAATGCTGCCTCCATCAAAAAAAGCAGTGACAGTGAGCAA
TATCAGAAGAACAATGAAAGCAATGACTCTAAAAGCCAGCAACCAAGCAGGGTGGACTCC
TTTCAAACATGGCTTCCATGTCTCATCCTCATACAGAGACCCTGCAGTCTCCTGCTGTGC
TGTCTCTCCGCCGCCGCGATTCGGGTTTCGAAAACCTTCATACTTCCATATCAGAAAAGA
TGCAAACATCAAGGATATGGACACCCAAACGGCACAAATCGTGACCCTCCAGTTGAACCA
GTAACTTGAGGTAGTTGTATCCACAGTCATGGCTGGATGCCAAGAAATTCTTGGGGATCA
AGGAAAAGAAAGACAATGTGGTGATAGTGGCGGTGGTGATGGTGGTGTGTGAGAGGAGAG
GAGAAGATACTTTGCTTCTTTGCTTTAGAGAGAGAGAGAGAGAGAAGATAAATTTAAAAG
GATGGTGGGCTTCTTTGAGCACAAGCTTCTCTC
>TRINITY_DN10078_c0_g3 transcript_ID=TRINITY_DN10078_c0_g3_i1
GCATCCATACATGGAGAGCAATGAGCCAAGCCCAAAATAAATTGTGATCAATGTACAAGT
CCACTGGGTATAGTAGTAAAAAATGCTGCCTCCATCAAAAAAAGCAGTGACAGTGAGCAA
TATCAGAAGAACAATGAAAGCAATGACTCTAAAAGCCAGCAACCAAGCAGGGTGGACTCC
TTTCAAACATGGCTTCCATGTCTCATCCTCATACAGAGACCCTGCAGTCTCCTGCTGTGC
TGTCTCTCCGCCGCCGCGATTCGGGTTTCGAAAACCTTCATACTTCCATATCAGAAAAGA
TGCAAACATCAAGGATATGGACACCCAAACGGCACAAATCGTGACCCTCCAGTTGAACCA
GTAACTTGAGGTAGTTGTATCCACAGTCATGGCTGGATGCCAAGAAATTCTTGGGGATCA
AGGAAAAGAAAGACAATGTGGTGATAGTGGCGGTGGTGATGTTGGTGTGTGAGAGGAGAG
AAGAAGATACTTTGCTTCTTTGCTTTAGAGAGAGAGAGAGAGAGAAGATAAATTTAAAAG
GATGGTGGGCTTCTTTGAGCACAAGCTTCTCTC
>TRINITY_DN10079_c0_g1 transcript_ID=TRINITY_DN10079_c0_g1_i1
GTCTAATATCTTCATCGCTAAACTGCAGCAATGGTTTAAAGCCTTTATTGGTGCCTGCAT
TATTTATCTGTCAAAGAATTGAAAAATTAAAGATCAAAATCAGAAGCAGAGAAAACTTGT
GATTCAACATTATCTGTCTTCCCACATGTCAGGAAACAAAAAGTGTATGCTAATTAAAAC
CTACAATCTATGTCCATGTGGAAAATCTGAAACGAATACGAACTATAGTGGTGTGTAGCT
CAAAAAAGAGATTTGGAAAATGATAGACACCAGGGTAAAATCAATACAACCAATCCCATA
TCTGAGATATGGATCTCAAAATAAAATCGTGAATGTTGTTGTCTAATCCATTGATTTCCT
GAAACGGCCAAATATTAGTTGAAATTCTAGACTATGATAATAGAACTACAGATGCTGCTA
ACTCAAATTCACAATCTTCCAAGTTCCTGTAGTTGAGTAATTTTTCCACGTAACAAAAAA
TTATTTTGAGTTCATCTTATCATAACATCACTTCTTAAAAGTAACAAAATAGACATGGAC
CAATAGGCATATAATGCACATAGGTAGATAGAGAGAAGGGGGGGGGAGGGGTGTGGAACC
ATAATAAATATTGAAGCCACAAATGATTGCAAGTTACAAATATCAAGTGCAAAGGCTGAA
TCACCCATGACTCACCCATATGTCGATAGAACCAAGTTCATTTACTGCAAACTTTGCCAA
TTTCTC
>TRINITY_DN10079_c0_g2 transcript_ID=TRINITY_DN10079_c0_g2_i1
GTCTAATATCTTCATCGCTAAACTGCAGCAATGGTTTAAAGCCTTTATTGGTGCCTGCAT
TATTTATCTGTCAAAGAATTGAAAAATTAAAGATCAAAATCAGAAGCAGAGAAAACTTGT
GATTCAACATTATCTGTCTTCCCACATGTCAGGAAACAAAAAGTGTATGCTAATTAAAAC
CTACAATCTATGTCCATGTGGAAAATCTGAAACGAATACGAACTATAGTGGTGTGTAGCT
CAAAAAAGAGATTTGGAAAATGATAGACACCAGGGTAAAATCAATATAACCAATCCCATA
TCAGAGATATGAATCTCAAAATAAAATCGTGAATGTTGTTGTCTAATCCATTGATTCCTG
AAACGGCCAATTATTAGTTGAAATTCTAGACTATGATAATAGAACTACAGATGCTGCTAA
CTCAAATTCACAATCTTCCAAGTTCCTGTAGTTGAGTAATTTTTCCACGTAACAAAAAAT
TATTTTGAGTTCATCTTATCATAACATCACTTCTTAAAAGTAACAAAATAGACATGGACC
AATAGGCATATAATGCACATAGGTAGATAGAGAGAAGGGGGGGGGAGGGGTGTGGAACCA
TAATAAATATTGAAGCCACAAATGATTGCAAGTTACAAATATCAAGTGCAAAGGCTGAAT
CACCCATGACTCACCCATATGTCGATAGAACCAAGTTCATTTACTGCAAACTTTGCCAAT
TTCTC
>TRINITY_DN10080_c0_g1 transcript_ID=TRINITY_DN10080_c0_g1_i1
ACTGCAGTGAAAACAAATTGCATGATCTCAGTAATAGTTACGGGAGACTTGATAAGGAAA
ATGGTAATAGGTCAGCTAATCGCACTAAAATGGAATATAATTCCTCCCATATTGCCAATT
GAAGTTTTCACTCCCACATAAATTCAAGGCCGGGATATCTTATTGCATGGCTTTGATTGA
AAAGATCTTCAAGACAACAACTGAATTGGTTGAGCGAATTTTTAAAGATTAAAGAAAGCA
TAAGAGATCTTAATATGTCTTTCCATTGAAAATTGCACCTTTGCCTAGAAATTATTTACG
CAGGAGAGATGAGACCAAGCCCTAGGACTGATAAATTCATGAGAAGTATTCACTCTTGAG
GAGATTCAACTACGTTTCCGAGATTCAATTCAATTTGTAAAGGGAAACAAATTGACATTG
TTCTCACATATGTTGAATGGCACCCACAAGGATTGAGCAATTTTTACCTGATTCTTCATT
GGCATGAGATCCGGGAGCTACTCTGATATCAAGCT
>TRINITY_DN10081_c0_g1 transcript_ID=TRINITY_DN10081_c0_g1_i1
GTGGGCCCGGGCCATAATAAATAAGATGCTCCAGAATATAATTGTCTACTGCACATCTTT
GAACAAGTATGATAGTGTTAAGCATTTGATATTTTACCTTCAGGAGATCAACTGTGTAAT
TATGAAAACATAAATCAAATTTGACCATATTGTGTAGCTAATGCACAACAATTTTGTGTA
TTTCTCCATTAAACTTTACCCTACACTATAATCATGTATTGCCTATTGAAGCTCCTAATA
TTACTCATGACAAAGAACAGTTTGGTTCAGTGGATCTGAGGACAACAGGCAGACAAATTA
GACAGTCACACCAGAAGTTGGCAAACAGAAAATGACTAGAGTCACATCACATAATGTATC
TTATGATTCAAGTGGAAAGAATCAGAATAAATCATCAGACCTCAGTAGGAATCCAACAGA
ACTGCATAAGACAGGATTGGAAGAAAACCCAACAACTGACAATTCCAG
>TRINITY_DN10081_c0_g2 transcript_ID=TRINITY_DN10081_c0_g2_i1
GTGGGCCCGGGCCATAATAAATAAGATGCTCCAGAATATAATTGTCTACTGCACATCTTT
GAACAAGTATGATAGTGTTAAGCATTTGATATTTTACCTTCAGGAGATCAACTGTGTAAT
TATGAAAACATAAATCAAATTTGACTATATTGTGTAGCTGATGCACAACAATTTTGTGTA
TTTCTCCATTAAACTTTACCCTACACTATAATCATGTATTGCCTATTGAAGCTCCTAATA
TTACTCATGACAAAGAACAGTTTGGTTCAGTGGATCTGAGGACAACAGGCAGACAAATTA
GACAGTCACACCAGAAGTTGGCAAACAGAAAATGACTAGAGTCACATCACATAATGTATC
TTATGATTCAAGTGGAAAGAATCAGAATAAATCATCAGACCTCAGTAGGAATCCAACAGA
ACTGCATAAGACAGGATTGGAAGAAAACCCAACAACTGACAATTCCAG
>TRINITY_DN10082_c0_g1 transcript_ID=TRINITY_DN10082_c0_g1_i1
GTTGGCTTGAGTGGGCAGACACCATCCTGATCAAACCTCTAGCCATCAGATCTCTTATTG
CTTTCCTTGCAAGCGATCCACTAACCTGCAGGGTGCATACATAACTTCATAAGGAGAAGA
GGCAGAACATAACTCAGAGTCACGTACATATAAAAACATAAGAGACTAGTAATTACAGGG
GAAATCCTATCTAATTCTCACACAGAAGTTGCCTACACCTGAGAAATAAATCTATAACAA
TAGTTTAGTGACACAGGTAGGCACATTTCCTACACCTTGGCCTTGCTGAGCGTCTGGTTC
AGACAAAACTGAGCAGTCAGACAATGCTAATGAGGCTATCTGACATGAAGTCTACATGTC
ATGTTCAATAACATAGCAATGGCTAACCAACAGTGTTCAACAAAATATTACCCTACAATG
CAAAGAATTATCAAAGAGCATAAAACAAGAGACAAACTCCAAACAAACCCAAAGCAAGAA
CTTGGTTTGGTTAGTAAAAATCAAAATTTGAAACAAAAAATTAACTATGTCAACTTAATT
CTAGTTTCAATCCAACTCATACTATCCATCATCATCTAGAACAGAAATGTCCATGACAAC
TTGATATCTCCACCGCATTCCGCACTCGGTATTATTGTTAACAAATTGAACAATATACTA
TTATAACAAACATGCCCACTTGATCTAAACTTGAACCTTTTTATACAAAGCTTAACAAGT
TTCCTTACAAAACCCTACGACCACATTAAAACACATGTTGCAATATGATTACAAATACGA
TTACGAGTAAAAGATAGTGAAATACCCTCAAACGATCGGAGAGAATGGAAGGAGTGATGA
GCTTGTAC
>TRINITY_DN10083_c0_g1 transcript_ID=TRINITY_DN10083_c0_g1_i1
TTTCACGGAGATAAAACATCTCTTGGTGAATGGAATTAACCGTATCATACAACTTTTTTA
GCTCTAATTCCATGACCTGCAATTTTTAAATTTGATCAAAAGCTTAAATATCATTTCATA
TCTCGATTCTGACATTAGCATACATTAAACAAATTACAAACCATGTGATGGTAATAATAG
GAAATAGAAAGCAACAAAATATTAAGAAGGATATTATTCAAACCACATCCCTACTTTTGA
TATGGGAAAGCTATTAGCTAGTTTTCAATCAAGTATTTTGGCACAAAATATTTTGATAAT
CCAATGTAATTTAAAATAATACTTCACAGCTAATTATTAATTGAAATGCTAATTTGGTAT
TTCTATCAAATATCAAGATTTCAAAGTCTGGAACCATAACCATCCCAAAACCTTAAGATA
ATTTAGAGCAGTTATACCACGCTACTATCTGTCCATCATCTTGAATACAACTACCTATTT
TAAACTTATTTTCTGCTCTTTTTATTTTTATTTTTGAAAAGGACTAATTAAATATTAGGA
ATTCATGCACTAGATGTGCTGGATTACTAAGATACACTAAATAAAACATGCATATGAGAG
AACCAAATTGGCTTCATTCTCAAACCCAAGTTAGTGTCTTAGAAAACCAGATGTATAGAC
ATCTACACGGAGTGGAGTTGGGGTGTGGAAGTCGCGTGTGGCTTGAGAAAATGAAAACCA
GGATGCACTGCAGAAAGTTAAGGGCAGAGCAAGAAAGCATTGTTGGGTTATCTCCATTTT
GGAGGAGAATCTATCACAGAAAGTACATTTCAAAGAAAACAAAAGAGTAAGGAGGCAATT
ACGATATTAAGCCTCAATAAATCAGCATAAAATATCATAGTAATCAATAGTAGATACACA
TATTTCTGTAAAACCTCTTAGCTGTTTTCCACATCAATCTGGGTTACAGCTTTTGCTCTT
GTTTACTTAGTTTCTAAGGTAACTACTAGAGCATCCTTCATTATTTGGAAAACAAAACAG
TATGAAAGAATTTTTAAAAAAAGATTGCTCTTCATGGGATCTTTGTTTAATTAGAAGCAC
TTTGCATGCATGCTATGATGACCATAACATTGTACCAAGAATAATGATACTTTATCAATT
TTAGTTCATCTCAAAAGCAATTGATGCATAAAACAGTCAATAATGATACTCTATTGCTCT
TATTCTCATGGCAGGTGAGAACAAAAGCAAGTCACACAACTTCAGCAAGGGAAACTCCTA
AGACACATAGAAAGGATCTGCCTAGATTCGATACTAAAGAACTATTATATTATATCAACT
GACTGCCCTGGTTGCCAAGAAATCAACTATGATGCTTTGCAGACCCATCTACCGGCATCA
GGTATGACACAGGACAAATGGAACATCCAACAGCCTCAACAGAATCTACCATCATGGTAC
TCAGCAGTGAGTACTTCTCAGTATACAATGAAGAGTCCATGTAAAATATCTACTTCCAGC
CGCAAAACGTTGAATACAGATCTTCCATAATCCAGTTCCCCAGCAGCATTATAATTATTT
TAACACCTATTTAATCTTTTTCTCAAACTAAGTTTTTGACCTAAGCCTATATTGCTTCCA
TGACTCAACCTGATGAATCAAATTAAGCTACAAAAGGATAAACCATCCAGTTGAAAATTG
AAACCCAAACTAATACCTCCTTTTAGGCAATGTTTCAACAGAAACACCACCATGTATATA
TAAATTTCATACTGCACTATATTATCACTAAACATGTAATGAAACACAGAAGTTCAATTT
CTTTCACCTCTTCCACGTACCAACAAAATTTATAGCCCTTAATTCTTTCCAAACACAAAA
AACCGAAAAAACAATCTAAACTTCTAAATATTGCAATGGTAACAATTTCTAAGAAGCAAA
TAAACCAAGAAAGAATTCAACTTTTTCGATAAATTCTGCTAAATAAGCTTCTTATGTCCC
TCCCCAAAATGAAAAAAAAAAATATCATTACTTTCTTCTCTCTAAAAGCCCTAGATGCCA
AAATTAACAATCCTAACATCAAGTGATTAACATTAAAACTCTTTGAAGGAAATAAAAAGA
AAAGCGGCTTACATCAACAGAACCTTTCTTGGCAACATTAGGCCAGTCCTTAGCAAGCAC
ACCG
>TRINITY_DN10084_c0_g1 transcript_ID=TRINITY_DN10084_c0_g1_i1
ATTTAGATCAGCTCCAACATCTTCAGAGATGAGACGCTTAAAAAGCCTCTAAAATATGGA
ACCATGTGTGTGAATGAGCTAAAAATCAGCACATATTATCAACAATGAGAAACCTACTCT
TACGAACAATCTAACAAATATCCATAAAACTTACCACACTGCGGTCATCAAAGTAGACAT
CTCCACCTTCCACACGACTATAGCAAGCAAGTTCACAAGGCTATT
>TRINITY_DN10085_c0_g1 transcript_ID=TRINITY_DN10085_c0_g1_i1
AAAAGATATATCAAATCATTTGCCACAACACGATCAAACTATACACCGGATCCCACAGTT
TTTCACAGAATCAATTGCATCATGTATGGGTGAGAGAGACCATAGTTTTAAAGATCCATC
CATAGAATCAAGTGCAACAAGTATCCTAGCATATCCATAGTGCATCTAAGCAAATGCTGA
CTACTTATCCAAACCACGTCACAACCAAATCACAACTTCAACTAGTGACAATTACGCATA
ACGTTAGGTCTTTTATAGTGCTGGACAACTTTACTAGTTTCACTGATAAATTTCAGGAAA
GTAATCAAAATGCAAAACTGGAATATCCAAATAAGGGAACCAGTAGAATATGATATAATC
AATTTATGAAAATAAATAAACCAACCAAAATAGAAGGATCTTCCTCAGCTTTTCTCTAAT
TCACTCATTTC
>TRINITY_DN10085_c1_g1 transcript_ID=TRINITY_DN10085_c1_g1_i1
CTTTTCTCTAATTCACTCATTTCTCCCTTAACTATGTTAACACATCAAAACATACAAGAA
AATCAGACGTAGACGCTTTATCATCTTGGAAACTGGGACAGCCACTATACGTGATTTTCG
CTTATGAAAAACAACTAGAGAAAACCAAGCAGACAATGAGAACCATTTACCTCATAGACA
AAGTTATCTCAAGAACTTACCAGAATACGCTGCCTGATCAGGAAGATGTCTAAC
>TRINITY_DN10086_c0_g1 transcript_ID=TRINITY_DN10086_c0_g1_i1
GTACTGGTATAAAAAAATGGGGTATTCCATCAAATTGACTATTTTAAAGTTTGTTCTTTC
TTCGACAATACCCTTACCTTTAAAAAAAAGATTATGAATTCCCTCTCTAAGAGGGGCTGG
GGCGAGATCTTTGGTTGATCTTTATTTTATTAAGAATATCCCCTTTCCTTGTATTAGGAA
TCGAACGCATATATCAAAAGTTCAGCGTGAATTTGGAATGAGATAGATTGTTGCAAATTC
AAACTAATAATTGAAGTTACACAAAATTGAAACCGGAAAAGGTAAAAG
>TRINITY_DN10086_c1_g1 transcript_ID=TRINITY_DN10086_c1_g1_i1
TTGTATCGTACAAGAAATGACTTCCATTTGTGTATCTGTTCCTGGAAATCATATGGTATT
CGATTCTATTACATACACGGATCGGGAGCAGTCGAAAAAAAAAAACCAGACCCAATACGG
CATCTCTTGGAATCCTGAATATGATGCTACCAATAATTGTAGCAATTCAGACATGTCTCT
TTCTCATCAATCGGTACCGGTTGATGAGAAATGCGAAACGAAAAGGAAGAATACCCTTGG
GACTGAA
>TRINITY_DN10087_c0_g1 transcript_ID=TRINITY_DN10087_c0_g1_i1
CCAGATTTGGAATTAGCATCCACCATGTCAATCGCAGCAAGAATCAGTTGCTACAGAGAA
AGAATATTATTGGCTTTTTCCACTTCATAAAACAAAGGGACAGTATAAAATAACAAAGAA
TAATTCTTATGTAAATGAATATAACAAATTATAGAGGAACTATGCTGGCTTGCCACCCAA
TTACAATCAGTCATTCAATTTGCTTTTGTGGTGCATTTCAGCAGTACAAATTAAGCTCCA
CATTTCAGGCAGCAAGTGTTGATCTCTCAGCACAACATATCATAAACGCAAAAATAATTG
TTCCCCTGTGATACTCCGATCAGAACCTTTTAGCTTGAAACTAGAACCATACTTCCTAAA
TATGAAGGGAAAGAACATACCTTTTGCAAATGGGAGATTTTCTGTATATCATCAAGGCTT
TTAGAGGTTTTAACCGACTCATCTTTAGATATAAC
>TRINITY_DN10088_c0_g1 transcript_ID=TRINITY_DN10088_c0_g1_i1
TTGTTTTGATAGAATAAAGATTAAACTGCACATTTTTAAAGGTGCAGTATATTCGGTGGA
GGTTACTGAACACTAATATTGTTTTGATAGAATAAATGACGCTGCAATCCCTAAGTTCGA
TGACATAAAGATCGTAGCGCTGGTTCACGTATTCCACGTAGATACGAAAAGAAAGCATTT
TTCTTGTCGGGTTAGAAGTCGGGTCCTCCTTCGTCGTCAACCTTCGTCGCCACCAGAGAT
GCAGTCCTTCGTCGTCCTCCTCGCTCTTTGTTCGGGTTTCACTTTTTCGTCGGGTCTCGC
TTCTTTCTCAGGTTCGCTTTCTTCATCGATAGACAAACGAGCTTCGTTCGTCGTCGAATT
TCGTCGCCGAAGAGAACCGAAATGTGGGCGCAGTTGGGAAAGCTGAAATGAACAACAATG
GCGCTGTGGGCAAAGCGAAAGTGAACGGGCACGAGTGAAGTGAGTATTGGGCGGAACTGT
TCACATTAATCAG
>TRINITY_DN10088_c1_g1 transcript_ID=TRINITY_DN10088_c1_g1_i1
GGGTTCGTCCTCCTCGTTTGTCGTCAGCCTTCGTCGCCGCTGGAGATGCAATCCTTCATC
GTCCTCCTCGTTCTTTGTTCTTGTTTCGCTTCTTCGTCGGGTCTCACTGCTTCCTCGGGT
TCGCCTTCTTCGTCGAGAGACAAACGGGCTTTGTTCGTCGTCGAAGTTTGTCACCGAAGA
GAACCGAAATGCGGGCAGAGTTGGGAAAGCTGAAATGAACAA
>TRINITY_DN10089_c0_g1 transcript_ID=TRINITY_DN10089_c0_g1_i1
TCTTCTTCTTCTTCTTCTTCTTCTTCATCTTCTTGTGCTTTATCTGATGTTACTCATCAC
CAGCGAGAAAGAGATTGAGGAAATGCAGAAGGCAACAAAGGAAGAATACTTGGCTTCGCT
CCGGCGGCAGAGCAGTGGTTTTTCCAGAGGTGTTTCTAAATATCGTGGCGTAGCTCGGCA
CCACCATAACGGGCGGTGGGAAGCTCGTATTGGAAGAGTTTTCGGAAACAAATACCTCTA
CCTTGGAACTTATAGTAAGTTTTTTAATTCTTTCTCTCTCTAAT
>TRINITY_DN10089_c0_g2 transcript_ID=TRINITY_DN10089_c0_g2_i1
TCTTCTTCTTCTTCTTCTTCTTCTTCTTCTTCATCTTCTTGTGCTTTATCTGATGTTACT
CATCACCAGCTTGGCTTCGCTCCGGCGGCAGAGCAGTGGTTTTTCCAGAGGTGTTTCTAA
ATATCGTGGCGTAGCTCGGCACCACCATAACGGGCGGTGGGAAGCTCGTATTGGAAGAGT
TTTCGGAAACAAATACCTCTACCTTGGAACTTATAGTAAGTTTTTTAATTCTTTCTCTCT
CTAAT
>TRINITY_DN1008_c0_g1 transcript_ID=TRINITY_DN1008_c0_g1_i1
GGGAAAATTTCGGAAACTTGACGCAGGAATTGGAAAATAAAAACAAATAATTAGAAAATT
TTATTAAAATTAAGATTAAAAACTACAAGGCCAAGAAAAAAGTAGTGGACTGATGAATGC
ATTACAGTCCATAATGACTTGATCAGCATCCAAATTAACCAATCAAAAGAGCCACAAATC
TGAACTTCAACATGAACAGAATAATTATCACAACCCAGATTAAACACCAAATTAGCAAAC
CCCAATATACAGAACAAATCAAAAAAATAAAAGAAAAAAGAAAAGAAAGTAAAAACCTTG
CTTAAAGTTAATGATAAGAACACAAAATCTTTAGTTCACTCGTAAAATTCAAGAAATTCA
>TRINITY_DN10091_c0_g1 transcript_ID=TRINITY_DN10091_c0_g1_i1
TTATTCACCACTCGAATAACGCCAATGCTCCCGTCTATACAATCTTAAATCTTAATAAAA
TTCTTAACTACAAGTCACCCTACTCCATCACTCAACTTTCTGGTTAACAACATCTCTATT
ATTGCTTCCAGGCAATTACATTACACTTGCACCACATGAATGAAAAGCTAAATGTTTAAC
TAGAAGTCCAATAAAAGAGTAAAATCAGGGGAGTAAAATTCCTAATTAAATTTTT
>TRINITY_DN10092_c0_g1 transcript_ID=TRINITY_DN10092_c0_g1_i1
ATATTGAGATAAAAGCTCGTGTATACTACTAACCACAGGCTATTCTGCCACCAGCATTTC
CAGTGGATTTGCTGAGCTCATGCCCACCTGAATACAAACGAAACATATGTAAATATATTT
CAAAGAAATGTACAAAAGGATAAAATTGATAACTATATGTAAATAGTTTTCTACAGGAAA
GTCCATATGCCAAAACGGAATCAAATTTCAAGCAGTTTTTAAAATTAACTCAAAACTTAC
CATACGAATAATAGTTAAAAGACAATAACTAGTATTCCAATGGGACAAACTTGTATCACT
CTTGCAGATATCCATGTCTCCTCAGAATTTAACTAAAAACCCAAGTACAAACTAAAATGG
AAAGAACTTAACCCAGCTGCAAAGATCAAAACATCTGCAGAGGTTCTGGATAAAATACTA
TAAGATTAGTTTGCAGTTCGAAAAAGGAAATGAGAGGAGATGTTGGCCTTTGAGTTCCAG
ACTTTAGGCAAATTCAGAATCTCAAACTTAGGTAACTAGCAACTCTAATTTCTGTCACAT
TTTCTACGACATCATTGTTACAGCTTACTCAACTCACTCTGGCTCACTTTACTCAAGAAA
ACTTGAATTCAAGAATTCAACACCTTTCCCGATTGCTCAGTAATCTTGAAAATGTAAAGC
AGCAATGAAACAAATCAACTAGACAAATTAGGAACTTCTATATATTACCCTTGCCAAGAT
CATCAGGATCCGCATGGATAACAACAGCCCTTCCTACAATGGAATGAGGTCCAGTGAGAG
GAATCT
>TRINITY_DN10093_c0_g1 transcript_ID=TRINITY_DN10093_c0_g1_i1
ATTTATTAGGAGGTTCAGAGGAAGACTCCGGGCATTGAAATCCGATGCAAATTTCCTCAC
GGAAGCCATGGAACTTAGATCCAACTCCATGACATCAACTTTAGCATTGGGGATTTCCTT
GACTATTGCTTCTTTAATATCTGTACCAGCATCTATATTTCTGACCCCAACTATTACATG
GACGCCACACAATGCAAGAACGCGCGCCGTTTCAGTTCCAATGCCACTAGATGCTCCTGT
GACAATGGCAGTGAGACCAGTCCCATCAATTCCTTGAGTAACCTCCTCAGCTGTTGAAGA
TGATGAGAACCCAGATGGCCC
>TRINITY_DN10093_c0_g2 transcript_ID=TRINITY_DN10093_c0_g2_i1
ATTTATTAGGAGGTTCAGAGGAAGACTCCGGGCATTGAAATCCGATGCAAATTTCCTCAC
GGAAGCCATGGAACTTAGATCCAACTCCATGACATCAACTTTAGCATTGGGGATTTCCTT
GACTATTGCTTCTTTAATATCTGTACCAGCTGCTATATTTCTGACCCCAACTATTACATG
GACGCCACACAATGCAAGAACGCGCGCCGTTTCAGTTCCAATGCCACTAGATGCTCCTGT
GGCAATGGCAGTGAGACCAGGCCCATCAATTCCTTGAGTAACCTCCTCAGCTGTTGAAGA
TGATGAGAACCCAGATGGCCC
>TRINITY_DN10094_c0_g1 transcript_ID=TRINITY_DN10094_c0_g1_i1
CTCATAATTACAATTAATTAAGAATAAGAAATTGTTATAATCATCTTATCCTGCTAAAGA
CAGAATTTGACATGAAAGCTCAAGATCGAAACAGAACTATCCTTTACACCAATTTATTTT
CAGTCAATTTTTCTTAGTTATCCAATTAACCAAAAATAAGATGAAACCTGGCAATGTAAA
CTTGACAAACCGTTTTCGAGCCTAAAAGTCTTTGTTAACCAAAAACGCTTTCTCGGCAGC
TGCATGAGTTTTCTTTACTTAAAAGCAATTGAATGTAATGAAGAACATGTACTGGTGAAA
TAAGATGAAACCTGGTATCTGTGAAGCTATAAATTAGCCATCACCAGATATAGAGCCAGC
ATCTGTCTTGTGTTTGTCAGACCTCAGACTTGCCTGAGCTGTAGTATCAGCAATCTCCGA
AACAATTCCCTCAGTGAAACTACTATTGTAACCACCAACTTCTGGTTGGCTGCATGGCTC
ATCTCTTTTGCTTTTTTTGGTAAATGTAAGCTTATCCTCACAATTTCCATCTTCG
>TRINITY_DN10095_c0_g1 transcript_ID=TRINITY_DN10095_c0_g1_i1
AAAAAAAAAAAAAAAAAAATACCCTTCTCAGAGAAAAATGTTCTCTGTCCATTCTCCATT
TGAGCATCGAAAACCCACAAATATTTTCCTTTTAAATATGCTTCAATAATTTTTTAGGGA
CATGCAGCAACATCAAGGCTCTTTTCTCTCTCTAGTTCTTGGAAAAAAAAAATCCAATCC
AATTACAGAAAGTAATCAGTAAAAGACCATTTCCAGTTCCATCGTAGTGGTAGTGTATGT
ATTGTGTTGTGCTCAGAAGAATAATCATACAGATCTGCAAAGTCAACAGATCAAAAGCGC
CCTTCAAGATCCTGTAGTTTCCCTGACACTGCTAGGAAAGTAGATGGAATCACCTTATTG
TTGTTTGTTGAATAGTGAAATGTACAGTGTCACTGCCATGAGTTGTGCCTGTTCAATAGT
CCCTTTTTTTTTGTATAGTATAGTCGTTTATTGCCGATGCAGCATCATCAAGATTCTCAC
TTTCAAAGAAAATCTGGCAGAGGTTGTAAATTAAATTACATCACCACCACCACCACCGTG
TATTAATTTGCA
>TRINITY_DN10095_c0_g2 transcript_ID=TRINITY_DN10095_c0_g2_i1
AAAAAAAAAAAAAAAAAAATACCCTTCTCAGAGAAAAATGTTCTCTGTCCATTCTCCATT
TGAGCATCGAAAACCCACAAATATTTTCCTTTTAAATATGCTTCAATAATTTTTTAGGGA
CATGCAGCAACATCAAGGCTCTTTTCTCTCTCTAGTTCTTGGAAAAAAAAATCCAATCCA
ATTACAGAAAGTAATCAGTAAAAGACCATTTCCAGTTCCATCGTAGTGGTAGTGTATGTA
TTGTGTTGTGCTCAGAAGAATAATCATACAGATCTGCAAAGTCAACAGATCAAAAGCGCC
CTTCAAGATCCTGTAGTTTCCCTGACACTGCTAGGAAAGTAGATGGAATCACCTTATTGT
TGTTTGTTGAATAGTGAAATGTACAGTGTCACTGCCATGAGTTGTGCCTGTTCAATAGTC
CCTTTTTTTTTGTATAGTATAGTCGTTTATTGCCGATGCAGCATCATCAAGATTCTCACT
TTCAAAGAAAATCTGGCAGAGGTTGTAAATTAAATTACATCACCACCACCACCACCGTGT
ATTAATTTGCA
>TRINITY_DN10096_c0_g1 transcript_ID=TRINITY_DN10096_c0_g1_i1
TGTTTCCTGCAGACAGGTGGGTAAGAAGGATATTAACCTAATCAGGCTTGACATGCATTA
GATAAAGAAGCAAGTAACGTTATGGATTCTGATAAAAAAACTGCCACTAAAAAGATTTAC
ATAATTGAATTTTAAGTAAATTTTGCCTGTATGCTTGTGCATCTTACAAACAATTATGTG
CAAATGAATATGCGATTGAATGAAGCTTCAGCTGCCACCAGCTATGGAGAAGCCGATTTT
CCTTGTTCAATGCATTTGATGCCAGAATCAGCATCTGTTATATAACTGAAACAATAATAT
AAACTAGAAAACCTTATTTTCTCATCAACGTTGTGTCGAGAGCATCCCCAACGCTCTGTC
AACTGAACAGTCAGCTCTTTCAATCAAAATAGCAATCAACTATAGCAGTGTAATTGTGAT
TACAGATCCAGGCTCTTTTTCATGGCCTCATAAACCATATAAGAAATGCTTGAGGATGGA
ACAACTTTGAGCAAATTAGGAAATAACCCTTTGTAGCACCCCCTAAACCCTTCCTGTCGA
AAGGTTCTCCTAAACACATCTGACATTCCCTTATAAGCAGCATCTGTGTTAGCGCGCTGA
GCTTGCATTCTTGTTCTAACAACCTGCAATGGGTAGACACATGTTGCACCTAAAGCTCCA
GAAATTGTCCCACATCCCAGTTGCGAAAGAGGACCAGGTTCCCTGTCATGAAGAATGTAC
TTCCTCGACATATCTTTAACGGTTTCATATGCAGCAAGATCAATCCCCGCATAAGGGATG
ATTCCAATAAGTGATGGAACAAGGCCTCTAAAGAATGCACGGGGTCCCTCCTGAACCCAT
ATATCCCTTGACATTGTCCCAAGATTTGGAACTTTTCCACCTTCACAAGTGTAAGTTTGT
AACCGGGTTTTCACAAGATCCAAAGGGTAAACGGCAGTCTGTGCAACAGCACCTGCCAAC
CCTCCGGCAAAAAGACGCACTTTGATACCTACATTATTCTTATCTTCTTCCCCTGTAACT
TTCATAATAAATACTTTCAACACCTCGTAAGTGTGAAACCTGATGGCACTTTCAGGTGCC
ACTTTCAGGACATTTAATCCATTCCCTCGGAAAAATCCCAAGAGACCTCCTTCCCTCCAT
ATAAGTCTTAGTGCCGGCATGATCTCAGCTTTTGTTGTTTGCACTTGCAAAATCACCTTC
AATCTATCAAGAGGAGCTGTTACTGTACGAGATGCTATTCCAGCTATACCTCCAGCAATC
AAATATCGGCTTGCATGGATGTGCTTATTGATGACCTCAGGGATAACCGCCTGTTCCCCA
ATATCAACAAGGCACACCCTTTCTAAATAATGATAAATGTTCTCCATAGTTGCCTCATGA
GGGTACAGCAGAAGAAAGTCTCTCCATTCTTCAAATGTTATAACTCCATTATTATCCTTA
TCCACACGCTCAACAAAACGAGCAAGCTCCTCATCATCAATTTCAATCCCTACAAAAGAG
AGAAAGTGCATGATAAAGTTCTTCAGGCAAAATGCAACCATTGTGTTCAACATCAATGGC
TTGAAAAATCCGATAAAGCTCCAGCTCCTTATCG
>TRINITY_DN10096_c0_g2 transcript_ID=TRINITY_DN10096_c0_g2_i1
TGTTTCCTGCAGACAGGTGGGTAAGAAGGATATTAACCTAATCAGGCTTGACATGCATTA
GATAAAGAAGCAAGTAACGTTATGGATTCTGATAAAAAAACTGCCACTAAAAAGATTTAC
ATAATTGAATTTTAAGTAAATTTTGCCTGTATGCTTGTGCATCTTACAAACAATTATGTG
CAAATGAATATGCGATTGAATGAAGCTTCAGCTGCCACCAGCTATGGAGAAGCCGATTTT
CCTTGTTCAATGCATTTGATGCCAGAATCAGCATCTGTTATATAACTGAAACAATAATAT
AAACTAGAAAACCTTATTTTCTCATCAACGTTGTGTCGAGAGCATCCCCAACGCTCTGTC
AACTGAACAGTCAGCTCTTTCAATCAAAATAGCAATCAACTATAGCAGTGTAATTGTGAT
TACAGATCCAGGCTCTTTTTCATGGCCTCATAAACCATATAAGAAATGCTTGAGGATGGA
ACAACTTTGAGCAAATTAGGAAATAACCCTTTGTAGCACCCCCTAAACCCTTCCTGTCGA
AAGGTTCTCCTAAACACATCTGACATTCCCTTATAAGCAGCATCTGTGTTAGCGCGCTGA
GCTTGCATTCTTGTTCTAACAACCTGCAATGGGTAGACACATGTTGCACCTAAAGCTCCA
GAAATTGTCCCACATCCCAGTTGCGAAAGAGGACCAGGTTCCCTGTCATGAAGAATGTAC
TTCCTCGACATATCTTTAACGGTTTCATATGCAGCAAGATCAATCCCCGCATAAGGGATG
ATTCCAATAAGTGATGGAACAAGGCCTCTAAAGAATGCACGGGGTCCCTCCTGAACCCAT
ATATCCCTTGACATTGTCCCAAGATTTGGAACTTTTCCACCTTCACAAGTGTAAGTTTGT
AACCGGGTTTTCACAAGATCCAAAGGGTAAACGGCAGTCTGTGCAACAGCACCTGCCAAC
CCTCCGGCAAAAAGACGCACTTTGATACCTACATTATTCTTATCTTCTTCCCCTGTAACT
TTCATAATAAATACTTTCAACACCTCGTAAGTGTGAAACCTGATGGCACTTTCAGGTGCC
ACTTTCAGGACATTTAATCCATTCCCTCGGAAAAATCCCAAGAGACCTCCTTCCCTCCAT
ATAAGTCTTAGTGCCGGCATGATCTCAGCTTTTGTTGTTTGCACTTGCAAAATCACCTTC
AATCTATCAAGAGGAGCTGTTACTGTACGAGATGCTATTCCAGCTATACCTCCAGCAATC
AAATATCGGCTTGCATGGATGTGCTTATTGATGACCTCAGGGATAACCGCCTGTTCCCCA
ATATCAACAAGGCACACCCTTTCTAAATAATGATAAATGTTCTCCATAGTTGCCTCATGA
GGGTACAGCAGAAGAAAGTCTCTCCATTCTTCAAATGTTATAACTCCATTATTATCCTTA
TCCACACGCTCAACAAAACGAGCAAGCTCCTCATCATCAATTTCAATCCCTGCACTTACA
AGTGCATGATAAAGTTCTTCAGGCAAAATGCAACCATTGTGTTCAACATCAATGGCTTGA
AAAATCCGATAAAGCTCCAGCTCCTTATCG
>TRINITY_DN10097_c0_g1 transcript_ID=TRINITY_DN10097_c0_g1_i1
GGACAGAATTGGGAGCTGTAGATATAGAAGACTGAGATAAATATAGAGGAGAACAAGACA
TATTGACAGGGGCAGTGATCACAGAAGATGTGGGAAAAAGTTGAAGATATGGAAAGTCAA
ACTCATGAAATAAAACGTTTCTAGAAATATAAATCCTAGCACTAGGACTCAAACAGTTAT
ATCTTTTGTGTTGTGGACTATATCCTATAAAAATGCATTTTGATGTGTGATAACCAAATT
TGGTTTTGA
>TRINITY_DN10097_c0_g2 transcript_ID=TRINITY_DN10097_c0_g2_i1
GGACAGAATTGGGAGCTGTAGATATAGAAGACTGAGATAAATATAGAGGAGAACAAGACA
TATTGACAGGGGCAGTGATCACAGAAGATGTGGGAAAGGGTTGAAGATATAGAAAATCAA
AATCATGAAATAAAACGTTTCTAGAAATATAAATCCTACCACTAGAACTCAAACATTTAT
AACATTTGTGTTGTGGACTATATCCTATGAAAATACATTTTGATGTGTG
>TRINITY_DN10098_c0_g1 transcript_ID=TRINITY_DN10098_c0_g1_i1
AGCTGTGTGTTTAAATCTTACTGGAAATGTAAACATAGTGACTAGTGAATGAATAGTCAA
ACTTGGAACAAGCTCCTAAAATCATTGTCATGTTCTAGAATTTGGCTCTGAATTCAAATT
GTATGTAAAAGCAACATTTTAGCTTACCCTAATAAAAAAGAAGGTACGGTAAGCAGAAAT
TGGCCACAAAGTGGCAATCCTAAGCCTGGCCTATGAACAAGTGGGCTTATGACAAATCAA
TTCATAGTTTAGGTAGTTTCTAGGCTAAAAATAAGTTACAGGTTCAACTCATAATCCAGT
TGGCACAAAGTTTTTCAGTCCAAGATCTATAAGCCTAACCCTAGTAGCCAACGCCACTAG
CATAAGTCCTGCAAAAGTTCAG
>TRINITY_DN10098_c0_g2 transcript_ID=TRINITY_DN10098_c0_g2_i1
TAGCTTACCCTAATAAAAAAAGAAGGTACGGTAAGCAGAAATTGGCCACAAAGTGGCAAT
CCTAAGCCTGGCCTATGAACAAGTGGGCTTATGACAAATCAATTCATAGTTTAGGTAGTT
TCTAGGCTAAAAATAAGTTACAGGTTCAACTCATAATCCAGTTGGCACAAAGTTTTTCAG
TCCAAGATCTATAAGCCTAACCCTAGTAGCCAACGCCACTAGCATAAGTCCTGCAAAAGT
TCAG
>TRINITY_DN10098_c1_g1 transcript_ID=TRINITY_DN10098_c1_g1_i1
GTGGACAGGCTGATTACCTGGTGCATGGGCAGCTCAACTTTGCATTATAATCAAAGAGCA
AATATTAGAAGTAATAAGGCCCCAAATTGGCCAAATCACACATCACATAAAGAATTGGAA
ACAAATAAAAACAAAGTTCAGGTCATCCTAACTAGTTCTTTCATTCAGTTTCACTCAAGC
TGTATGATTTGATGCATTTATATATACTTAGGTTCATCTTCCAGTCCAGATAAATCATTA
CCAGAAATATGTCACATATCTAGTGAGGTATGTGTCATTGAGACCAGAATTACCTGTCAT
AGTATGCAACGAAAATGGCAA
>TRINITY_DN10099_c0_g1 transcript_ID=TRINITY_DN10099_c0_g1_i1
GACAAGCTGCTCCATAGAGGAGATTCAAAACAACAACAACGTGATGATCTCTCTCTCTCT
CTCTCTCTTTCCTTAGCTGTGCTTTTGAACTCTTTAAACGAAAATAAAAATTATATTATA
AACCTTTTCAAAGTGATATACTGATATTCAACGATCGAGATTTATATTACACAGCAAAAG
AAAATTATAAAAAAAAATTATATAAAAAGGGAAGACAACAAACAGAAGATCCTTGTTGGC
TGAAAATATTATCTCAGACAAAGAAGGAGAAGAAGAAGGCGAAGAAGAATAAAGAACCGG
CCTATGTTAATTTTGTTTTTGTTTTTTTTT
>TRINITY_DN10099_c0_g2 transcript_ID=TRINITY_DN10099_c0_g2_i1
AGTTGACAAGCTGCTCCATAGAAGAGATTCAAAACAACAACAACGTGATGATCTCTCTCT
CTCTCTCTCTCTTTCCTTAGCTGTGCTTTTGAACTCTTTAAACGAAAATAAAAATTATAT
TATAAACCTTTTCAAAGTGATATTCAACGATCGAGATTTATATTACACAGCAAAAGAAAA
TTATAAAAAAAAATTATATAAAAAGAAAGACAACAAACAGAAGATCCTTGTTGGCTGAAA
ATATTATCTCAGACAAAGAAGGAGAAGAAGAAGGCGAAGAAGAATAAAGAACCGGCCTAT
GTTAATTTTGTTTTTGTTTTTTTTT
>TRINITY_DN1009_c0_g1 transcript_ID=TRINITY_DN1009_c0_g1_i1
AGGCGGCGACCCACAAAAAAATGGGGGCGACGATGCTATTTGTGTACAAGATAGTTCCGT
TCCACCATAACCACCCTGTTCCAATACAATTATTCATCAAAATCACTATACCAATCGTAC
AATTCACAAAAATTAAATCATTTCCAGAACCCCCTTTTGCAGGGAACATAACAATCAAAT
ATCATGAGATCAAGTTCAGATTTTGTAAACTTCTAACAATTATTCACCACAGATCTAGAA
ACCACTCTGTTAAAAATCATCTGATGCATACAAACTACCATTTACAAAAAGAAAAAAAAG
ACAACAAAATTTTCATGAGATCAAGCTCAGGTTTTGACAAGTTAAACAACTATTTAGTCA
TAGATCTAGTACCTACATGGATCTAAACAACGTTAAATCGTACATATACAAGATGGAAAA
TATATATATATAAGGCATACCTTTGGGAGGATGATGTCAAAAAGATCAGACCCGGCTTTT
GAATCAAAATTCTCAGCTTGGTAGCTGAGAT
>TRINITY_DN10100_c0_g1 transcript_ID=TRINITY_DN10100_c0_g1_i1
AAAACTGGGAAAAATAAACAATTGCACAGGTAGACTTTGATAAAACAGAATGTTACAAGA
CTGATACAATGCAGTGAAGAAGAAAACCCACCAACTATAAAACATCATTGTTGATGATTA
TTTACACATCATAATTGCAGCCTCAGAAACAAATCTGGTGAGTTCTAAATGGTACAGAAA
ATAATGTTATCTAACAGTTAACGCTAACTAGCATCTTGTCTTGTCCAGCATTATGCATTG
CTTTGTTTGTAAAGCTTGGTGTCGAGCACTTGCTTACCACACATTGCACATACCCCTTTG
CTATAAGCACAGGTGTGACAGTACTTGCCATCTTGGTGCACTTGCTGCTTGCATATCATG
CACTTGGTGTTTCCATAAGGCGTCCATCGTTTTTTCTTGGAGAGGAGCTTGTTCTCGTTG
ATTTTGCGGCCGCCGCCTTCGGTGGTGTTGCTGGCTCCTTCCTTCCACTTATCGGGCACT
ATCACTTTCGATAGCTTCTTTTCACACTTCTCGCACACCATTGTTGTTGTTGTTGCTCTT
GTCTCTGCAAATTCGAAACCCTAATCTCAGGCTTCTTCTGTAACTATAAATCGGATCAGA
TTTTTTTTGTCCCCTTTAAAGTTTGGGCGATTTATTGAATTGACTATAAATACCCTCGCT
TCTCTTAGATGAGATAGACTTCTATACAAAAATAATATTTTTATTTAGCATAAGGCAATC
TTCAAACTGTTTAATTGAATCCAATTTAAGTTTTTAAT
>TRINITY_DN10100_c0_g2 transcript_ID=TRINITY_DN10100_c0_g2_i2
AAAACTGGGAAAAATAAACAATTGCACAGGTAGACTTTGATAAAACAGAATGTTACAAGA
CTGATACAATGCAGTGAAGAAGAAAACCCACCAACTATAAAACATCATTGTTGATGATTA
TTTACACATCATAATTGCAGCCTCAGAAACAAATCTGGTGAGTTCTAAATGGTACAGAAA
ATAATGTTATCTAACAGTTAACGCTAACTAGCATCTTGTCTTGTCCAGCATTATGCATTG
CTTTGTTTGTAAAGCTTGGTGTCGAGCACTTGCTTACCACACATTGCACATACCCCTTTG
CTATAAGCACAGGTGTGACAGTACTTGCCATCTTGGTGCACTTGCTGCTTGCATATCATG
CACTTGGTGTTTCCATAAGGCGTCCATCTGCAAACAATTAAAATTCAGCATAATAGCACA
GGAAAAATCACGAAATTAAACAATACAAAATCGAGCAACAAAAACCCCCAAAAATTAAGT
CTAGTAAATTAAAATTAAACAAACATGTCATTCAACAGCATAATACAGACAACATGGATA
ATCTACAAGCCACAAAGTAGACTACCTCAATTATTGGAACCACAAAAATTCCGAGGAGGC
CACCCGCATTGCAGATTCATTTACAGTTCACAAGTACAAACAATATGTGCTACAGAATCC
GTGTCAAAATTAGCATGATCAAGGAAACCCCATTAAACCCAGCAAGAAGAAAACCATACC
TTTTGAGTCCCTATCAATATTTACTCTTTCATGCTAAATTAATGCAAAATAAAATCATAC
ATGTCAAAGCAATCATCAATTGATAGCAAAAAAAAAATTGGGAATTTTCAGGAACAACAC
AAACAATTAGACAAAAAAGAGAATAAAAAGAACCGTTTTTTCTTGGAGAGGAGCTTGTTC
TCGTTGATTTTGCGGCCGCCGCCTTCGGTGGTGTTGCTGGCTCCTTCCTTCCACTTATCG
GGCACTATCACTTTCGATAGCTTCTTTTCACACTTCTCGCACACCATTGTTGTTGTTGTT
GCTCTTGTCTCTGCAAATTCGAAACCCTAATCTCAGGCTTCTTCTGTAACTATAAATCGG
ATCAGATTTTTTTTGTCCCCTTTAAAGTTTGGGCGATTTATTGAATTGACTATAAATACC
CTCGCTTCTCTTAGATGAGATAGACTTCTATACAAAAATAATATTTTTATTTAGCATAAG
GCAATCTTCAAACTGTTTAATTGAATCCAATTTAAGTTTTTAAT
>TRINITY_DN10101_c0_g1 transcript_ID=TRINITY_DN10101_c0_g1_i1
CAAATACTATAAAATTTAAGAAAATTTATTAATAAAATGATAAGCAAACTGATCCATACA
AATAACAAACTTGGGCCAGCCCAAACAAAGACAGACTGATCCTACAGCAAGACAGGTTAT
AGAAGATGAGCCAATTAAATTAACATTTGGCATTTGCAGAACATTATTAGGAGGACATGT
ACAGCACCAACTGTAACTGAAAGATACAAGGTATAAAACAAAGGCAGGAACCAGGAAGGA
ACACGAGAAAGCTAAATGCTCATAGAGCTAAAGCAGGTGAAAGTTTGAAGTCAAGATCCC
AGAGCTCGAAATGTCCATCCACAAAATCGTAGTGTGCACCCTTCAAAGCAATTTTGTTCT
TCACCACGCTCTCTCTCACATATGGATATGTCAATAGGTTCCCTAGAGATACATTCACAG
CCTCCTTTTCACAATTTTTGCACTGCTCCTCGAAAGTGAAAGCTTCGCATTCTGTTTTCA
CCTTGTTCTTTGCGGGTGCACAGATGTTGACCCATTGCTCTATGAAATCACTAGAAGTGG
TCCCATCATCAGGGATAGACATGAGCCCTTTTATACCGCCACAGCAACTGTGACCAATCA
CAACAATATTCTCCACCTTAAGATGCAAAACGGCATATTCAATGGCTGCCCCCACTCCCG
AGTATTTTTTCTTGTCAAAAGGTGGGACCATGCTGGCGATGTTTCGGACGATGAACGCCT
CCCCTGGTTGAAAATTCAGGATGTGTGAAGGACAGACTCTAGAGTCCGAGCACGCAAATA
CCAAAAACTTGGGGCTCTGGCCTTTCGCCAGTCTACCGTACAAGTCGGGATTCACGTCGT
ATTTCTGCGTCTTAAAGTGCGTGAATCCGGCTCTTATCTTCTCGACCGGGTCAAACTTTT
CCGGATCCGCGGCCTCTAATTCAGCCGTTAAATTCTTGATTTTCGCAGCAGCTACTCCTT
CGAGATCACATCTCTCGCTGAGGAGCCGGCTCAGTTTTGCAATTGCCTCTTCATATGACT
CCATGTCTTCTTTCTTTTTTTTGTATGAGATTGCGCTGGTTCTGACTTTTGGTTGAGAAA
TGACAAGCGCTTAAGCACACTTTTTGACGAGCTTATACGAGTGCAGAGTGCTGTGTTGAC
AAAAAAATGCCATATTTATAGCAGTGAAATTGACCCAATTATGGCTAAATGTTATTATAT
AATATGCCTAGTGTATAATAATATGGGGAAGGCTCATTATTG
>TRINITY_DN10102_c0_g1 transcript_ID=TRINITY_DN10102_c0_g1_i1
GCTTGTGATGCCAACTCTTTGCAGTTTGCTCCATTCACAGAACCTATATAATAGTGACGA
GAACAAATCCACACCAGATTACTGATTGATCCAACAGCAGAACTTGTGTAGTAGTATACA
GTTAAATTTTTTTATACACAGATGAGGGTGAGTCTCCCTTCGAAGATGATGAGGGATGCA
AGCAGGCCAGCTGGATTGCATTCTTGGGTATCTTTTTAAGCTTCGTTATATAGGTTGCTA
TGGAATTTTGTTGTTTGCTTCATTTTCAACAGCTTTTATCATGTGCATTGTCCTTGTATA
GCTTCTAGTTGTATTGACATTTTGGAATTCTTTCATTGGCAAAATTAGGTTTTCCAAGCT
TTTGATTCAACTTTGGTTGACTGGCATATTGACATCAATACTTCAGCTGATTAAGGAAAA
CAATAGATATTCACTAGAACCTAAGGAAAAGAATTCAGCCAGAATTATGAAGACACAGAC
AGGTACATAATCTTTTTGTTGGTCTTCAAAACAAAAAAAAAAAAA
>TRINITY_DN10103_c0_g1 transcript_ID=TRINITY_DN10103_c0_g1_i1
GCCCTCCTTGTTTGATCAATGTAAAAAGAAAGAAAAAAGAATTTAATATCCAAATTTAAA
CATAAAAGGTCACCAGATGAGGTGTAGTGCTGTTCTATGAAAGCTATAGAGTTGTGCAGT
TTTCATTTTCAAAACTATTATGCAGCAAATCAGCTTGGCATAACACATGTACATCTTAAG
GAAGTTGGCCGGCACCATTAGGTTACTGAATGTGAAAGTACAAATCAACCATCAACAAGG
AGATAATAGAACTGAGAGTAATTGTTATAATTTGCTTCCAGGATAGGCACCATGATCTAT
CGTGGAAAGGCAATCAAATTGTATTTCCTACGGAGCAAAAACTAAGATGGAGAACGCTAA
TTAACCCAAAAATTTAAATAGTTTGAATTGAAAATGAAACAAGGATAAAGGCGAAACAAC
AATTACTTGTTTTTTAAGACCCCATACTAAAATCTATACATTTGTATATTCTAATCACCA
ACTCAAAGTAGATCATGGTAATAGTTATTAATGCACACTGCCATATTTGTAATGGCTAAC
ATCCAGCATGACAAGGTTTTTATCTTATTATCCATGTAGGACACAAAATCAATCATTCAA
AATCTGGGAGACTAATGTTACTTCAAGTCTTGTAAACAGTATTAAAGCGGTTGGGTAGGG
AAGGAGGGAAAGATGCACATCACATATTCTGAAACATTCTTGTTACAAGAGAAATAATGG
ACCGTTGACAGGTGGCAGTAACCTATAAAGCTAACACAAAGTGGTGCTTGTCAAATGTGA
AAAAGGACAGTTTTTAGTGCCATAACGGCATTATAAAAACAAAGTGATAATAAATAACTG
TATAGAGTATGCTTTGGAACAAATAAGTCAATTCTAGTATATGCCTTTTCAGGAAATTAA
GGGCAATGAAACTGATTCAGAAAATGCATGAATTTGGCGAGAAACACCCAAAATAAGTAG
CGGAATGTGATCACATTGCACAGAACAATGCTTATACTTAATTTAAACTAGATTCACTTT
GGGCCATGGCAGCTAAATATTTTCATGCAACACATTTTAAGAGGCCTGTAAAACATTAAA
TAAAATAAAGTTGCTCCTTCCCGCATTTAGCTTGACCTTTTTAGACATTAATATGGATAA
CTGAGTTATAGATTAATAGAAAATCAATTTAAGAGCCTACAACAAATATTTGCCAAAATA
CATTAGTAGTATATGTTAGTATCTAATGCAAACAGCTAGGCTAATGCCATTGTAAAGGCC
CCAAGTCTCAGTTTACTGGGATCGTGTGAGTGTTTCTTCAATATGTTCAGCTACTCCATG
TGATTCTAAATATTTAATAAATTGTTTTTTGGTATGTTACACAGGCTACACTTGGTACTT
AAGCCTCTTTCAGGATTCTTGTATCCAAATAAAGAAGATGTGATCCACATCCAATCTTTT
AAAATGTTCTATCCACACCTTTAATACTTTGTGCTTCGAAATCTGAATAATGAAGTGCAG
AAAAACCTTTCTCATATTATAAGGGGATAGAAAACTGTACTAATGCTCATAATGTGGATT
GACCAAGTTCTTCCTCAGAACAATGAGTTTCAGCACCCACTAACTTAACAAACAATGCAC
ATGGATCAGTTTCTGAATCTACTTCTAAAAGAGCCAATTTGTAAGCAGGTAAACAGGTCA
AATTAGAATTTTTCGAAATTTTAGTATCCTCTTACAAGAGGTTATAAACTTCCATGAGCT
CAATTCCTTCCCTTCCCTCTCTCTTACTACTACCTACAAAATGGTTGCCTTTTTTCTTCA
AAAAATTAAATCAATACAATATCAACTTATTCATATTACCAGTAAAGGAATTTACCAACT
TGAACGGACGGCCACTTAATTCTAATGAATTAAGGAAGACTTCAAAAAAAAAAAAAAAAT
GGAGATCATTTTAACATTTTTGGAATCAGTCCCTGTCATGTCAATCTTCACCAATATGAA
ACATTGCATAACCTAGGAACTGTACAAGTAAGAAATTATTAACACATATGACCTTGGTAT
TGGATATTTTCTTTACACACCAGTTTTTTCAATATTAATTTTAAAATAAAAATGTTATAT
GTCTCATTGCCTGCACAATCAAATAGATATTTA
>TRINITY_DN10104_c0_g1 transcript_ID=TRINITY_DN10104_c0_g1_i1
CTTTATGTTACGATGTGAACCTCTCTCTCAAACGCACACACTCGAATCTGTATATTGCAA
ATGGATAGTAAACCAGCAACAGAAAATAAGATGCATTATTTTCATCTTTCATCAATAAAA
TTTACTAAACAGAAATAATTGATGTGTACAATGATAACCCCCATGTCCAATCCATGATAT
AACTTGATGGAACAAAAACGTGAAAGATAAGAAAAACATTAAAT
>TRINITY_DN10104_c0_g2 transcript_ID=TRINITY_DN10104_c0_g2_i1
CTTTATGTTACGATGTGAACCTCTCTCTCAAACGCACACACTCGAATCTGTATATTGCAA
ATGGATAGTAAACCAGCAAGAGAAAATAAGATGCATTATTTTCATCTTTCATCAATAAAA
TTTACTAAACAGAAATAATTGATGTGTACAATGATAACCCCCATGTCCAATCCATGATAT
AACTTGATGGAACAAAAACGTGAAAGATAAGAAAAACATTAAAT
>TRINITY_DN10104_c0_g3 transcript_ID=TRINITY_DN10104_c0_g3_i1
CTTTATGTTACGATGTGAACCTCTCTCTCAAACGCACACACTCGAATCTGTATATTGCAA
ATGGGTAGTAGACCAGCAAGAGAAAATAAGATGCATTATTTTCATCTTTCATCAATAAAA
TTTACTAAACAGAAATAATTGATGTGTACAATGATAACCCCCATGTCCAATCCATGATAT
AACTTGATGGAACAAAAACGTGAAAGATAAGAAAAACATTAAAT
>TRINITY_DN10105_c0_g1 transcript_ID=TRINITY_DN10105_c0_g1_i1
CCCGGTTCGTCAGCTGTTACCCATGAGATAATTACGGCCTTCCCATCATAGTCACCTTGA
GTAATGTGCACCTACAGTTGAAACATAGAAGACAATACAAGTAAGAAAACAAAGGGAAGG
ATCAAAAAGAAAGAAACCTGAGACAACTTATGAAAAATTCTCATCATCATCCGATCACAA
GGAGTTTCAAAAGAAAAGAGTACTTCATATTAATATAATTTCACATAAACTGTTTAAAAA
AAAAAAAAAACTTCACATAAAGGGTTTTGCCATAAAGTGAACTCCACGAATAATGATAAA
GCACCAAACAGAAGGTCAAGCCCCCTATTCTCCCAACAGATGTTTTTCCATTGTTCTTTC
AGAATTTATGTCATAACTTTTACTCATGAAAAAGAGAGGTTGAAACTACTTTGCCGCTTT
CCATTACTAAGCAGTGAGTCAGAGATCAAATAAAAAAGGGAAATTTAGAATTTATTCACT
TAACTTGCTTTTTCGTTAGCATAACTTTCCTGCAATGTCAACAAAAGGTCATTGAAAATG
CTAAACCCAAATAAAAGAATGCATAGGTCAAAGTATAATTTTAAGGAAGAACTTTCTACA
GCACAATAAATATCCAGAAAAAATATAAATCCTCACTTGCTGTGGTGCATTATGGCCCTC
TGGAACTA
>TRINITY_DN10106_c0_g1 transcript_ID=TRINITY_DN10106_c0_g1_i1
ATACTGCATTTCCTGTCAAGACAGAGTGCTCAAATTCATGAGTTCCGTAAAACTCATTCC
TGTTACAAAGGCAAAGATCATTTTAGTACACACAGCTAGGTCTCATCTCAGAGATCATTG
AATTGTTTTGAAAGGAAACGTGTATTTGTCAGTTGGAGAAAGCAATTTTAGGCAAGTTTA
AGACATCAGTGACAATTCTCTTTTTGAAAAACACAAGCTAACTGAAACATGTACATGATA
GGACAATTTCTTACAGGCTGGTAGCTCGGCATGTAAAAGAGTTGTCGAGGCTGACCA
>TRINITY_DN10107_c0_g1 transcript_ID=TRINITY_DN10107_c0_g1_i1
CAGATGTGTAATGTGCTCTAATAATGCTGGTTCTCAACATGCACATATTCATGCAGGCAC
ATGCACACCAAATGACTGTATTACAATCAATGACTGAAGCAAACATAACTTCAGAATAAT
ACTAGTAAATATTAGCTATGTTATCGAGCACTGATGTTTGTACATTCTTAATCAGATGTT
ATATAAAAAAAATATGCAGCTCAATTTAACTGCCAGCAAGTTATACATCAGCAACAACAT
ATGAGTACAAGAAACTCCGC
>TRINITY_DN10108_c0_g1 transcript_ID=TRINITY_DN10108_c0_g1_i1
CTCATCCAAATTTTTTTATTGAGACTATCACGTCTGAAGATGTGATTAGATAATTTTATG
AAATACAAATTTCTAGATACATAATAGAAAATATTGGAAAATCTTTAAAAAAGGAGGCTA
GATAGTACAATAAAATTGTATTAGTGCACAATAATTTACAACTACAATCATACCAAATGA
ACTTCAAAAAGCAGATCTTGCCAAATTTAGAAGTCCTGACCATGACCTCTATGGTTATTG
TATTCTCATGACAAGCAATCATCTAAAAGTGAAAGAAGATTTTTTTAACACAGATGATGA
TGATACTTGTAACTACAAGGTGGATCTCTGAAACTACATTACCAGCAAACAGTCATGATG
GACCTTGACCAAAAAACCTTATATATCTGATAATTACATTATCTGGCACCTTCTTCAAGC
TAATCTTTCGCAGCGCATTTGCATTTCCTTTGTTGCTCTGACAGTTCCTCAATCTGCCTT
TGAAGAAACTTGACATACTCCACTGCTTCCTCTAACATATCTGCAGTGTTTGTTTGCTTA
TCCATGTTTGGCACCAGCTCCTGAAGCTTCCTTATACGGTCACTAATCCGTGTTCTCCGA
ACCCTCTCTGCAATACTTCGCGGATGGGTAGCGCAACCACGCTTTGCACGAACCCTACAA
GGAACCGAATCCTCCAAAAGTTTCTCCATATCCATTTCTGTCAAACTCGAAGCCCTACTG
GGCAACAAACTGCCTTGCTCTACTTTCGGGTGAGACGGAAACTTTGGAGATGTGTGTTGT
TGCGTCTCGTCTTCTCTATGTCTCTTACTCGACGGAGACACATCGATATCCGGCGACAAG
TAATCGTAGCTCGCCGGAATTCCAAAGTTTGAGAAATACCCATCAAACAAATCCGCCGGA
GAGCTGTTTTGCCGATGAAAATTAGCCTGCTCCAACTGGTTCAGTCCCGGATCTCCTCCT
CCTCCGCCGCCGCCGCCACTACTCAGTAGCTGAGTCAAGCACTGGTTCGGCTTCAATGGG
TCCTCTTCTTCTTCTTCTAAAAGCGCTTCCAACCAAGATGCCGGAGCAGAACGGAACCGG
GCCAGCCCAGCTCGACTCAGCTCGCCACCGCCACCTCCGCCACCGCCCCCGCCACCTGAG
CTGCTGCTACCGGCAGCTGTCGGTTGCATCTGCTTTACCGCGGATTGCTTTGCTTCGCTT
CTCTTTATTTTTTTTTCTTTTTTTGGTGATTTTTTTTTTATATTTTATTAAAAAAATATA
TATTTCCTTATGTAGAGAAAAAAAAAATTCCCTTTTTGTTTTTGTTTTTGTTTTTTTTTT
TTTTTCTCTTTTTGTGTTCTTCTTCTGTGTTCACTCTATCTTTAGTAAAGAAGAGTAACA
AAAACCAAC
>TRINITY_DN10109_c0_g1 transcript_ID=TRINITY_DN10109_c0_g1_i1
CATAGTTTTGGTCTAAGACTGGCAGCGTCTCTTTCAATTTGCATACCTGCAAACCCGGAG
ACATAATAAACTTTATAACAACTCTATCTTACAAGTATATGAGATCTTACAAGGTTTTGG
TTCAAATGTGGAATTTCACTAAAATTTGCACAAATTTAAAAAATACAACGAATGGCAAAA
CATTATCGCAACAAATAAGTAACGGATAATGGCCAAATGTTTATGCAATGTGGAAATACA
ATACTGTCAATCAGATCATTAGGAATCTAGGATCAGATGCTAAGGTGCACAGAGACAGAA
TCAACCCCTTTGGAGTTGTGACAAAATCAGGGCTTTGATGCACATAGTTTGGTTACATTA
CAGTAAAATCCAACAAAAAGAATAATTATCAAATTATCATGCATGCTA
>TRINITY_DN10109_c0_g2 transcript_ID=TRINITY_DN10109_c0_g2_i1
CATAGTTTTGGTCTAAGACTGGCAGCGTCTCTTTCAATTTGCATACCTGCAAACCCGGAG
ACATAATAAACTTTATAACAACTCTATCTTACAAGTATATGAGATCTTACAAGGTTTTGG
TTCAAATGTGGAATTTCACTAAAATCTGCACAAATTTAAAAAATAAAACGAATGGCAAAA
CATTGTCGCAACAAATAAGTAACAGATAATGGTCAAATATTTATGCAATGTGGAAATGCA
ATACTGTCAATCAGATCATTACGATTAGATGCTAAGGTGCACAGAGACAGAATCAACCCC
TTTGGAGTTGTGACAAAATCAGGGCTTTGATGCACATAGTTTGGTTACATTACAGTAAAA
TCCAACAAAAAGAATAATTATCAAATTATCATGCATGCTA
>TRINITY_DN1010_c0_g1 transcript_ID=TRINITY_DN1010_c0_g1_i1
CGTAGATATCAGCAGCTGCTTCAATGGCTTTTTGTTTGGTTTTGTCATCAGTCATGGTCA
GGACCTTCAACACCACTTTTTGCTGCAAAATTTTACAGAGAAAGAAACCAAAATTTTTGT
GATTAAATGAATCCAAGCATGAAAATTAAAGTAAACAAAAATTTGAATGGAGGGAGAGAG
AGAGAGAGAGTACCTGAGCCATTTGAAGAGGCAGAGGAAGATAAT
>TRINITY_DN10110_c0_g1 transcript_ID=TRINITY_DN10110_c0_g1_i1
AAATTTCAATTTATCACTCGTTTTTGCTGGAAAATGTTACGAAAATAAAAATATTAGATG
TTTTTCATGCACGAGCAGATGTCTAAAAGATGTATATGTATGACTGTCATTCATGTCACG
ATACACAAATACAAGGAAACAACGTAATCGTAATGGGTGCAATCACTTGAAGATCCAGTT
CTTTCTAACTTCTTATTCATCAAATGTGCTCATGAATCCACCAACAAAGCCTGCTCCATT
GCAATTCCCACACAAAATCTCTCTTTTTCCTCTGCAAAGCCAACATAATCCACCAGCTTT
AAATTGTCCATTGAAGTGATCCACAGAATTAACACCCATACCTTTGCATTGAGAACATTG
TTTTGAACCATTTCCATCACAATCAGCACAGACTATACTGTTCTGCTTGGTGCTTTGATT
ACTATCTGTTGCCTTAACTTCCAAAGATCGAATTTTGGCAGTTCTTGAGTTGTGAAACAC
TTGATTTACCCGAATAATCTTTCGAGCAACTGAATTGTCAATAACTATTCCTGGTTTGTT
GAGAGTTTTTAAGGAAGAAACAGGTGTGAAACATAGAGAGTTTGCCATTCTTTAAGAGAA
TTTCACTTCCCAAGTTCTTTGTTTATGAAGTGGTGAAAAGCATAAACTAGAAAGTGAGAG
AGAATTCGTGTGTGTTTGGTTTCAGTGTTGGTGGTAACGAATACAACAATCCACCACCGC
TACCAGATAAGGCTCACTCACCCTCAGAGAGAGAGAGAGAAGAGAGTAGAGACAATCCC
>TRINITY_DN10111_c0_g1 transcript_ID=TRINITY_DN10111_c0_g1_i1
CAAACATCCATATCAAAAACGACATTTCTTCATTTCTAAAACCAAAGGAAATTTTGGTTA
AATAACAACAAAACGATTAGGGGATCCATCAAAACCTCTCTATTGCTTAATGTTTAGCAG
CGACAATTGTTCATCAATGGAGCAATCTACATGACAAGAGGTTCTACAAGAGGAAGGTAT
AAGAATGAGTCCAAGGCCCCGTTGTTCCATCGGAGAAGGAGAGGACCTTCTGGTGCAACG
ATATTCCACTGCATCCTGAAGAATTAAGTTCCCTTGCTTGTCAATGCAGTGGAAAGTGCC
CAAGAAAAACCGTCCATCTTGAATACCCACTAGCATTCGGCGAAACAGCAGTTTCCTCAC
CTTACTTACAATTTCTGAGCTCCCCACTCCTCCTACTGAGGATTTCTCTGCTTCTTGTTC
CATCTAAATGCTGTTGAATCAATCCACCATTGTGGAAAAAAACTGTTATTGAGAAAAGTA
GAACCCTAGAGATAGAGAGAGAAGACCAGGCCTATCTGGGTAAAGCTTATTTGGATACGA
GAAGAGCTGCATCACTGTCCATGATTG
>TRINITY_DN10111_c0_g2 transcript_ID=TRINITY_DN10111_c0_g2_i1
CAAACATCCATATCAAAAACGACATTTCTTCATTTCTAAAACCAAAGGAAATTTTGGTTA
AATAACAACAAAACGATTAGGGGATCCATCAAAACCTCTCTATTGCTTAATGTTTAGCAG
CGACAATTGTTCATCAATGGAGCAATCTACATGACAAGAGGTTCTACAAGAGGAAGGTAT
AAGAATGAGTCCAAGGCCCCGTTGTTCCATCGGAGAAGGAGAGGACCTTCTGGTGCAACG
ATATTCCACTGCATCCTGAAGAATTAAGTTCCCTTGCTTGTCAATGCAGTGGAAAGTGCC
CAAGAAAAACCGTCCATCTTGAATACCCACTAGCATTCGGCGAAACAGCAGTTTCCTCAC
CTTACTTACAATTTCTGAGCTCCCCACTCCTCCTACTGAGGATTTCTCTGCTTCTTGTTC
CATCTAAATGCTGTTATTGAGAAAAGTAGAACCCTAGAGATAGAGAGAGAAGACCAGGCC
TATCTGGGTAAAGCTTATTTGGATACGAGAAGAGCTGCATCACTGTCCATGATTG
>TRINITY_DN10111_c0_g3 transcript_ID=TRINITY_DN10111_c0_g3_i1
CAAACATCCATATCAAAAACGACATTTCTTCATTTCTAAAACCAAAGGAAATTTTGGTTA
AATAACAACAAAACGATTAGGGGATCCATCAAAACCTCTCTATTGCTTAATGTTTAGCAG
CGACAATTGTTCATCAATGGAGCAATCTACATGACAAGAGGTTCTACAAGAGGAAGGTAT
AAGAATGAGTCCAAGGCCCCGTTGTTCCATCGGAGAAGGAGAGGACCTTCTGGTGCAACG
ATATTCCACTGCATCCTGAAGAATTAAGTTCCCTTGCTTGTCAATGCAGTGGAAAGTGCC
CAAGAAAAACCGTCCATCTTGAATACCCACTAGCATTCGGCGAAACAGCAGTTTCCTCAC
CTTACTTACAATTTCTGAGCTCCCCACTCCTCCTACTGAGGATTTCTCTGCTTCTTGTTC
CATCTAAATGCTGTTGAATCAATCCACCATTGTGGAAAAAAACTATGTAAAAAAGAGCTG
ATTAACTATAAATACATAAAGCATCCTCATACAGTACAAGAATTCTTCCATAGCAGTTTT
CCCATAAATACCCAAAAACCAGCAACCCATAAGAGGAAGCTCTAGAATGAAATAGGTAGA
AAATCCAGAGTACCAAGCCATTAGAAAATGAAAATATTAGAAAATGAAAAAAATTGGTCT
AAAAAAACATACTATGGTACAAACACACAAGAAGCCATTATTAGTTCACAGATAGTGTAA
ATAAACCAATACTCAGATTGAAACATAAACGAGAAAAGAAATACTCAAAAGATTAGAACA
CGAAATAACTACATAACCCAGAAAAGAATAAAAGAATACAAACACCCAAAACACCAAAGA
AAAAACCTTGCTTGGAAAAGTAAAGCAAAACCCTAAAATTCAGAGAAAACAGCAAATCTC
AAAAGGAGAACCTGGATACATACCTGTTATTGAGAAAAGTAGAACC
>TRINITY_DN10112_c0_g1 transcript_ID=TRINITY_DN10112_c0_g1_i1
CCCCCCTCTCACTTCTCACTACCCACTACTTCACTCTCTGAATATCACACTGTTCCATTT
TTCTTAACAGTCTCTTCTCAAACTCTTTGTTTGTTTGTAAAACCATGTCATTTTCTAGAA
CAAGTACATGTTCTAACACAAGCTCGAACCAGAGGAAGCACTTTTTGATAGAGCGTAGAC
CCAAAATGCTTAAAGATTTCCTCATAGACGATTCGAATTCATGCTCTTCAAGTGGGTTCA
AATCGTTTCCTCGACGAGTTGATCAGGATCATCACAGTGTACGAAATCTTATTCAAATCG
ATCTCGATCATGCGAGGAAAAGTTCAAAAAGATTACAAAGAAGCCGATCAAAAAAATCAG
CCTCAGCGACAATCTCTGCATTTCAATTCCTCATTAACTCCGTCAAGAGCATCCAATTCA
CCGCCGTTAAATCCCCTTCAATTCTACCGCGAAGCCTCTCACGTAGGGGTGGAAATCATT
CCGTGACTTGGTGGAGGAGAAACCGCAGC
>TRINITY_DN10113_c0_g1 transcript_ID=TRINITY_DN10113_c0_g1_i1
ATCATAAAAAGTTCATTTTTTTTCTTTCTATTTTCTTCAATCTAAAAGAAAAGGGATCAA
TGAAGAGGCAGAAGAATATGCCACAGTGATATATCATCATAAAAGAGGTTATATATATGT
GTATATATATAGCCATGTACAACCAACCAACCACAAGGAATTTGTCAACAATTACTAGAG
CTGAGCCAGGAAAGTTTAAAAAAAAAAAAAAAAACACAATAT
>TRINITY_DN10113_c0_g2 transcript_ID=TRINITY_DN10113_c0_g2_i1
ATCATAAAAAGTTCATTTTTTTTCTTTCTATTTTCTTCAATCTAAAAGAAAAGGGATCAA
TGAAGAGGCAGAAGAATATGCCACAGTGATATATCATCATAAAAGAGGTTATATATATGT
GTATATATATAGCCATGTACAACCAACCAACCACAAGGAATTTGTCAACAATTACTAGAG
CTGAGCCAGGAAAGTTTAAAAAAAAAAAAAAAAAAAAAAA
>TRINITY_DN10114_c0_g1 transcript_ID=TRINITY_DN10114_c0_g1_i1
TTCCTCAAATCTTGCAATGTTAATACTACACTGGACATACAATTGCACTTCTAGATTAAC
ATAAATTGAGCAACTGCAGTATATTGAACATTGCATGAATTTAGCAATACACTTGTTCAA
ATAAGCATGTACTTCCTATAAGCTTCTGAAGAGCATTCCTTTGGTAACATACAACATAAA
TCAATTGATAAGAAAGTAGATCATGGTTGTAAACTAATCCATGACAGCTTTGGAAACAAT
TTCAATGCCTTTAAATCTCAAGTACAGAACTAGGAGTTTATTTCGGCTGGTTCCCCTCCG
ATGAATTTGATTTTTTAGAGAACTTTGTTATCCATTTCTGCTTGTTCTTCTCAGACGCAG
TCCAGTTCTGAGTGAATTTCGTAAGACCCTGCCTCAAAGCTCCAAGACAAATCCCATTCC
CAACCAAAATGCTTGTTACTCCCATTTTTGAAACCGCCTGAATGTTCCTATCCTCATCGT
CAAAAAAGAGCATTGAGTTAAAGGGCACCCCAGTCCTGGAATGAATTCTCTGGAAGTGAT
CAGTCTTATGCGTCCAACTGGAAAATATCTCCTTGGATACAAACATGGAGTTGATATTCA
ATTTATCAAGAAAAGAGTTAGCAATATCAGGAGTAGGTGATCTAGAAGCAACAGCAACAT
CAATCCCCTTGTCCTTGAGAGCATATAATATGCCTTTAGCATGGGGATACATAGATGGCA
TTTCACGTTTCGAACGACATTCACAGTAGAAAGGCCAGAGAGTATAATCGAGATCGAAGA
CAACAAGACGAGGTAGAAGTTGGAACATTCCTATTATCTGCATCGCTTCTTCTTTCACTT
TCTCTTCTCCCATCTCTCTCTCTCTCCCACAACAACCTCTCCTTACTTGTCAGTCGTAAA
TGACCGATTATATTCCCTACTCACACCGACC
>TRINITY_DN10114_c0_g2 transcript_ID=TRINITY_DN10114_c0_g2_i1
TTCCTCAAATCTTGCAATGTTAATACTACACTGGACATACAATTGCACTTCTAGATTAAC
ATAAATTGAGCAACTGCAGTATATTGAACATTGCATGAATTTAGCAATACACTTGTTCAA
ATAAGCATGTACTTCCTATAAGCTTCTGAAGAGCATTCCTTTGGTAACATACAACATAAA
TCAATTGATAAGAAAGTAGATCATGGTTGTAAACTAATCCATGACAGCTTTGGAAACAAT
TTCAATGCCTTTAAATCTCAAGTACAGAACTAGGAGTTTATTTCGGCTGGTTCCCCTCCG
ATGAATTTGATTTTTTAGAGAACTTTGTTATCCATTTCTGCTTGTTCTTCTCAGACGCAG
TCCAGTTCTGAGTGAATTTCGTAAGACCCTGCCTCAAAGCTCCAAGACAAATCCCATTCC
CAACCAAAATGCTTGTTACTCCCATTTTTGAAACCGCCTGAATGTTCCTATCCTCATCGT
CAAAAAAGAGCATTGAGTTAAAGGGCACCCCAGTCCTGGAATGAATTCTCTGGAAGTGAT
CCAACTGGAAAATATCTCCTTGGATACAAACATGGAGTTGATATTCAATTTATCAAGAAA
AGAGTTAGCAATATCAGGAGTAGGTGATCTAGAAGCAACAGCAACATCAATCCCCTTGTC
CTTGAGAGCATATAATATGCCTTTAGCATGGGGATACATAGATGGCATTTCACGTTTCGA
ACGACATTCACAGTAGAAAGGCCAGAGAGTATAATCGAGATCGAAGACAACAAGACGAGG
TAGAAGTTGGAACATTCCTATTATCTGCATCGCTTCTTCTTTCACTTTCTCTTCTCCCAT
CTCTCTCTCTCTCCCACAACAACCTCTCCTTACTTGTCAGTCGTAAATGACCGATTATAT
TCCCTACTCACACCGACC
>TRINITY_DN10115_c0_g1 transcript_ID=TRINITY_DN10115_c0_g1_i1
GTTCGATCTGGCCAGTTCAATATGCAGAACTGATCCCGCCTGTGGATCAAATTTAACACC
CTAAACATGATAATCAAATAGACAAAGTCAGAAGCCACCGCATATCCAAATTCATATTCA
CCACACCAAAAATATATTAATCCTCTCAGTTCAAAGTATCTGCTGCCAACCCGGGACACG
AATTCCATTAGAAAAACTGGAAAAGAATCGAAGCCAAAGCCCTAGTTCTTATTCAAAATT
TTCATCTTTTAGTTAGTGTACATAGTTAACCATACCTTAAGGCTGCAAAACAAATTTATG
ATAACAAAAAAATGAACCAACAATTCATAATTCAAAATAATCTCCAAAATATACAATTTT
TCTTCATTTTCTTCATTGCAATTGCAGCAAAAACTAACACAGCTAAGAAAATGCATCATA
TATCATCACATCCAATCCGACACGGCCCGAAAAAGTACCAAAACAACAAATTTAATTAAA
TTCACTAAATAACG
>TRINITY_DN10115_c0_g2 transcript_ID=TRINITY_DN10115_c0_g2_i1
GTTCGATCTGGCCAGTTCAATATGCAGAACTGATCCCGCCTGTGGATCAAATTTAACACC
CTAAACATGATAATCAAATAGACAAAGTCAGAAGCCACCGCATATCCAAATTCATATTCA
CCACACCAAAAATATATTAATCCTCTCAGTTCAAAGTATCTGCTGCCAACCCGGGACACG
AATTCCATTAGAAAAACTGAAAAAGAATCGAAGCCAA
>TRINITY_DN10116_c0_g1 transcript_ID=TRINITY_DN10116_c0_g1_i1
TAATATAATATACTGCTACCTGGGAGGATCTAAAATTAAACAAGTCTCATCTTTCAACAT
AAACAAGTAGAGTAAATGAAAACCAACCCTCATTCATCGTATTCTTAGAGCTACAAAACA
TGACATAGCCGCCATGATAATCTTCAATGCAACAAAACTCAAGTCGTCAAAAATGTTTGA
GAATCGCATTTCCTGCAGATCCCAAAGCGTAGAAACACAGAAACTCAGAGCATCAAATAT
CTTCACCAGGATAGCCATAGCCAAATCACACCACGGAACTCGAAGCGATCCAAACTGACT
TTAAGACTAGAATGTGGTGAATGAATACAAGGTTATTTTCTTGTTTAAAACTTATGATGA
ATTTGATGGCTGCATGTGGAAGTAACAAGAAGCTAAAGCGAAAGATACATGCGTACATGT
AAATGATCAAGAAAGAAGGTTCGGAGTTGGGAAGCGGCTTGGAGTTTAGCAAATAGCAAC
TCATATCAAATTTCTGCTACTTCCACGATGTTTCCTTCTCATGTC
>TRINITY_DN10117_c0_g1 transcript_ID=TRINITY_DN10117_c0_g1_i2
CCTGGCCTGTTCTTCTACCATATTGAGATGTTGATGGCATTTCGTTGCAAGCATACCTCA
TTAAATCAGCATTTGTAGCATCCAATTCCCTTTGAAGTCTAATAACTTGTCTTTGGAGGA
CTGAGATGGCTCCAACACATCCGTATACTGGATCTTTCATCCGTGCCTCGGCTTCATAGG
CCAGAGAGTTCACTGCATCTTCCCTCTGATGAGGCAACACCTCGTTCAAGAGCTTGCTCA
CGTTGCTTGCACCAAATATCTTGTGGACATTTGAAAATTTTTGGGGCTCTTCAGGTGGAA
AATATGGTGCAAAAATACAATCAGGGAGGCATTTTCTTCTCAAGAACTTGCAGGCAGCAC
ATGGAGAGTTAGAATAGCTTGAAGAAGCCATATATCTTCTGATCTTTATTCCCCTTCCTT
TGTATAGGCACTTTCAAGATCTGTTCCTTGATTGTAATTCCAAGGAAAAAGACTATGCTG
CCATTGAATGGTGAGAATTCTTCTTGGGATGTTTGTATTAATAATACTATTGGATGTGAG
AGTTCAAAGGAGTCACAAAACCCTAGTTTTGCAGGAGACAGAGAGAAAAACCTGCAAATA
ACAGTGACAAAAGGTAAGCAAAAGATGAGAGAAAAAAAGGAGGCA
>TRINITY_DN10119_c0_g1 transcript_ID=TRINITY_DN10119_c0_g1_i1
AATTAGTCGTACTAGAATTAGGAGTACTTTGTGTATATATATATGTGGCTGCGTATTTAC
AAGGGATCAATTAATATATATATATTTTTCAGAATTCTTCAAATTCAGTTATGGTTTCTA
ATTTTTAAGATGACAAATAGCCAGTACAATTTAATAATAGTTTATCTAGCAAAGTGGTTC
ATACGAATGCTCAAGTAAGAAACATGAAATGAAAAAAGAGTACAAATTTGACAGTTTGCC
CATTCAATTTACTGCTGTTCTTCTATAAACTGGCAATGGCTCAAAGTGTAGTATTAAAAG
TTTCAATAGAATTGTGTGAAATTTCTTCACTCCACTTGCATGAACATTTTCCTTATCCAC
ATAGACTATCATTAAACTTGTTAACCTGATTATCCTCCACCAGAAAACAAACCAATGTAC
TCTTATTTGAGACTCATAAGTCATAACTGACCATTTTGTTTTCCAAGTTACTCCTCCCTA
AGTACATGATCTCACCTTCCACAATTTCATTTCCCATTCTACCCCTACAATTCCCACCCA
TTGCACAATATGGAAATTATGAAGATAACTACCCAAACTCTTTTCTTTCTTTTTGGAATT
GTACAACTATAAAATTAATTACAAGTCTATCAGGACCTGCCAAAATCAATCACTACATGC
CCATCTAATACCAGAATCGGAAGACATCTACTCCCACAATACGTAGAGAAAACTCCCCAG
GGTTGAACCCTCATACTAACGTGGATGGGAAGGGTGTACTAACCACTTGAGCTACCGAAA
TTCTAAACCTTAACAAATTCGTCCCTCCTTTTATTTTAATTTTTTCTTAATGATACTCTG
TTTACTTCTTAATACAAATCAAAGGACCAAAGACTTTTTCAAACGAATAAAACTAGTAAT
CTCACTGCAACTCTTCAACCAACCTAAGCGAAAAGAATACATAATTGGAAACCAAATCAA
ACATAATCCCTGAGCATTTCATTATCCATAACTGAAGTGATCCACATGGCTGCCACTTGT
ACACTAAAATTTGCATTTGAATAAAAC
>TRINITY_DN1011_c0_g1 transcript_ID=TRINITY_DN1011_c0_g1_i1
GTAACTCCACATTTACAATACATATCAACTACGGCACTAGAGACTAACAAATCATCATCA
ACTCCCAAAAGAATTGCTTTTCCATGTACAACCTGGCCAAGATAGAGAGATGCTAGTTTG
GCACAGGAACTAACCACACTTGAAATAGTAAAACAGTCAGGCCTTACATCTTCTATTAGC
ATCTCATTGAATAACATTAAAGCATCCTCTTCCTTTCCATGTTGTGCATAACCAACAATC
ATTGTTGTCCAACAAACCTTATCTTTTTCTTTAATCACATGGAAAAGCCTACGCACTTCA
TCTATACACCCACTTTGAAAGTAAGCACCAAGAACATTTGAAACTGTAATTTGATCAGGC
CTCAAGCCAAAAGTCTGCATTTCATTAAACAATTCGATGCATTTCTGAGGCTGTCCATTT
TTTAGATACCCCGAAATCATCAAATTCCATGAAACCACATTCTTATTATTCATTCGATTG
AACAACCACCTTGCCTTATCAATCTC
>TRINITY_DN10120_c0_g1 transcript_ID=TRINITY_DN10120_c0_g1_i1
CTACTATCTATTTGATCTGACTCCTTATCCCCATTTTAGGAGTAATGATCGAATTAACAG
AACAAGTATCACCACAAATGAGAGAAGATTCGATTACTGGAACATGCAATCAATTTCTTT
GTGACTAGTACTTGATACCACAAAGGTCAGGAGTGAGTAAAGCTGAGTGGTTAACCAGAA
AGGAGTTGTGGGACATACAAATGGAACATGCAATCATACAAATAGTCCAATTGAATAGGA
ACTACAAGTTCTACTTAAAGTCTAATTTCCATTTTTAGGACAGACCAAAAACGTTTGCAG
CTTTTTTAGAATCCATTTCAATTATCTAAAATGGAATGCAAAACTTAACCTGTGGATCCT
TGACATCATGATAAAAGGGAGACGCAGTATGAAAAACACAATCACACCCATCAACC
>TRINITY_DN10120_c1_g1 transcript_ID=TRINITY_DN10120_c1_g1_i1
GGGACATTTACACATGAGTTAAGAACATTAAGAGTTCCCTTCACTGCAGGATCGATTAAC
TCTGCCTGAAATGATAAGGTGAACAATTAAGTAACCATTGCAGAATAGAAAGTCAAGCTT
GCCATTCATTCATATCATAACACTCTTCTAACACTATATCTGAAAACGCTTCAAGGAAAT
AATATGGTAGTTCTACCCAAAAAACTTGCACCCGTCAATCTTATACTTAAACCTCTTAAT
TTATTGTCAGATGGGCACAGGACAGTAGCAAAGATTATTCTTACTAATGACCAACAAATG
AAATATAAAACAAAGCACTAAAAACACGTTTAACTGTCTAGTAACAATTGGAAAACAGAT
TAAAGAATAAACATGATGAAGTTCACATCTCAAACAGAACAAATAAAATTTATTGAGCAT
TAATGAACAACAAATGACCCCTGATATTTAAGGAGAATGTTCAATGATTAGTATTGTCAG
AAAAGCTCCTCTTTCTTTAAATTTTTCGACTCCCTCCTATAGATATATAGGTCTGTCAGC
TGGCTCCAACCTATCTATTCATCTTTTTTATTTTATTTATTCTTATTCTTCAAACGCAGA
TTAAGCAACCTCTCTTATTTAAATCTGAATAGAGCAAAACCATAATGGAATACTGACAGT
ACAATCTAAAATATAAAAATCCAAAACAAAGCTGTATATAAGAGCATCATTTTTTACCAT
AAGACAAAGATTACATGTTAATTGCAATAGGGATATTTCAATAATAATAAACTTAAAAAG
AAAAAGAACTATTATTTAAAGAAAATAGGAGAGGTAAAGCAGGTATGCACAGTTAGACAA
CAAAACTGGTTATAGCTGTATACGTGCTAGGTTAGGAAAGGTTTTATGTCATGTATATGC
AGAAGAAATATGTTACATCATAAATACATCAGCCCTATGGTTGCATAAGATATCCATGAC
TCAATACTATCCGGGACTTTCTATGCATTTATTTTGGTCTACCAGCGTATGCTACCCTCA
ACATGATATAGAATTGGAGAGGATTAGAAGCATGGAAGGAGAGAGCCAGCTCATGCACAA
AAGACCAATTTTCATATGGATGAAAATTTTCTTATATTATAAAGCTACTATCTATTTGAT
CTGAC
>TRINITY_DN10121_c0_g1 transcript_ID=TRINITY_DN10121_c0_g1_i1
TACCACTTTTCTTGAACACACAAATCGCAAAAACCAGTTATTTCTTTTATGACCAGAAGA
AGATTCAACATAGAAATACTACAGCCCTAATTTCCCTATTACATGCCACAAGAATTTCTC
TTATAACCACAAATTGATAGAACAAAGTTCTGGGAAAGGGAAAAAAAGAAAAACCCATTC
CTAACATCCACAATCTCTTATTCATATAAATCCCAAGGGTTTAACCCTAAGGTTTGCTTA
AACAATTCAACTACATGCTAGCAGAACATATTCAGAGATCAAAATCATGTTCCACTTTTG
GTATTTGATAGGAATTTTATTGACCATCCACAGTGACTGCAAGCAATGTGTAGGTATGAC
AAATCATAGTCACAGTTTCTTCTCTTCTGCTTTCCGAGGCTTGGTACCGGGAGCAGATTG
GTGGAGTTCCTCCTCGGGAATGATAACAGGCCACTTCTCACCAGCTTCAAGGAACATTTG
CTGTGTCTCAAGATACTGGCCCTTCTCGAGAATCATGGTCCTGATCGACTGGGCGGGTGT
CGACGTGGCATCAAACACCTCTTCCACTCCGTTGACAAAAGTGACCTTGATCTCGGGCGG
GTGGTCGTCGGTTCGTCGCTTGACCTCCAGTTTGCAGGCAGGGTTCGATTCTTTGGCCTT
GCGTGCGTTGCATTGGGCCAAGAACTCCATACATGATGCGGTTCGTGGGTCCAATGCGTT
GAACTCGATCCGTACCTTTGATAGAAACTTCAACATTTTTCACTCTCTGCTTTTTTTTTG
GTTGAAGAAATTCACTCTCTCCGCTTTCTCTCTTGCTCTTAAGATTTTGCTCTGCGTCTG
GGGTTTAGTCCTTTCGAACGTCGAAGAAGAATAGAATTAGCCGCTTCGACCCCGCTTCAG
TGGACCGGGTACGGACCTGGGCTTCGGTTTTAACTGGATTCTTATGGGTTTCGAGAATCA
AAAGAAATTTTTCTGGGTTTCGAGAAATCCCGTGAGAAGTTTTGCCGATGGCAGCGAC
>TRINITY_DN10123_c0_g1 transcript_ID=TRINITY_DN10123_c0_g1_i1
TCCATGACCTAGCTGGCCGGCCTACATATTCATTATTTACAAAAGAAAAATGAAAATAAA
GGAAAATAAAATATAAGCTAACTGGGGGCTCAATCTAGACACGCTTTATTTGTTACTTCT
CCTTTTGGTGAGGCCACAGCTGATAAAAGTTTAGCCTTTCTCTTCTCCCTCTTCCTATTC
CGTATCTGAAGGCAAATGATCAGAAGTGGCAGCAGCAGCAACAGCAGCAGATTCAG
>TRINITY_DN10123_c0_g2 transcript_ID=TRINITY_DN10123_c0_g2_i1
TCCATGACCTAGCTGGCCGGCCTACATATTCATTATTTACAAAAGAAAAATGAAAATAAA
GGAAAATAAAATATAAGCTAACTGGGGGCTCAATCTAGACACGCTTTATTTGTTACTTCT
CCTTTTGGTGAGGCCACAGCTGATAAAAGTTTAGCATAAAAAGACCTCAACAGAGAAAAG
CATACCCTTTCTCTTCTCCCTCTTCCTATTCCGTATCTGAAGGCAAATGATCAGAAGTGG
CAGCAGCAGCAACAGCAGCAGATTCAG
>TRINITY_DN10123_c0_g3 transcript_ID=TRINITY_DN10123_c0_g3_i1
TCCATGACCTAGCTGGCCGGCCTACATATTCATTATTTACAAAAGAAAAATGAAAATAAA
GGAAAATAAAATATAAGCTAACTGGGGGCTCAATCTAGACACGCTTTATTTGTTACTTCT
CCTTTTGGTGAGGCCACAGCTGATAAAAGTTTAGCTGCATTAAACATTTTAAGTTATACA
TCAAGGTCCATGCAGATGGTTCCATTATTATAAATTGTCAAATAACAAGCAATTATTTAT
AAATTTAATTCAGC
>TRINITY_DN10124_c0_g1 transcript_ID=TRINITY_DN10124_c0_g1_i2
CACTAGTATTATCAAATTCAATGTCAAACAAATGAACTACATAATATTCATCAAAATCAT
TCAATAAATACAAAAAAAAAAAAAAAAAACACATGTAATGCATAATATGCTTATAAGTAT
ATAGTTTCTACACTGTAAAATTGCATGCCATATCATATGTATGGATTACAAAAACCAACT
ACTGATGCACGAAGCATTCTAAATATAGGTTTATGATTTACGATACTTGAGAGCTTCGAA
ACGGGCAGCAAGATCATCGTAATTCGGCAATTTAGGATGAACACGATGGACTGAATCCTG
CTTACCAAGAGAAGGTACCGGTGGTGGAGGTCGTTCAGGTGGTGGAGGTTCTTCCATTTC
AATTTCCTCGTCACAGTCGGATTCATCAAACTTTATATCTGAGTGTGCAGAAGAAGGGGC
ATTGTAGCTCTGTCTCCTACTGACCTTTCCATCTTCTTCGCCATGGATGGGCCTGCTGCT
CTCATCATGGCTTGGATAAGGAGACCTATCGAAATTCTGTGACTCGTACATCCTCCCCGG
GGCTCTAGATTGATGATGCATATGTTGAGAGTTGATTGGGGGATCAGGTGATGTGAAAAG
ATCAGTGGAATTTCCAGAAAGGGCTCCAGGTCGAGGATGGTTATGTGAAGTGTTTGAAAT
TTCATCAAAACTAGGTGCTTGCATGAACTGTTTGGAGTCTCGGCTTGCAAGATAGGCAGC
AGCTTGCGCGGCAGCAATTGCATTCTTTGCTGATTTTGCAGCTGCTTCAGCAGCTGATGC
TGTGTCTTCAAAATGCATACAGCCCCTCACTCTTTCACTCGCTGATCTGGTAGTTTGCTT
ATTTGACTCGACAGACTGAACAGGTTCGTTCTCCACGGGTAAGCTGGAAGCACTAACAAA
AGTACGTGGTCCTCCTATTGGTTCTTCCGGAAGCTGGAGAAGCTCTGTTTCTGATTCAGT
TGTATCCCAGTCAATTTGGTATTCTTTTGCTATTTCTTTCATCACTTTTAATTTTACTTG
TCCAGTCGGGGTTCTAACAGAGAGCTTCTCGATCAACATTCGATTTACACCAGAGTTGGG
CCGCAGATCAGTTGCAGCAGATACAAAATCTTCCCCATATTTCTTCTTAAAGATATCCCT
CATTGCTGCTAGTTCTGGAATTTCCGAGCATCTTGGGGCGGCAAATATCACACTGGCAAT
CCCTTCTTTTAGATCTGCCGGGCATTCCCTTCGTTTGGCAATGATGGAAAGTCTGGCAAC
AATTAATTCACAGAAGAGTTCAATGAACTCATTTGCAGCTAAAACATTCTGTTCCCGTAT
CACATGTTCAACCCGAATACGAGCAGTGGCATCCTGTTTAGCCTGAAGAAGCAAAGCAAT
GTCACGTCTCATTTGCCTCACCACAGCCTCCCTCTTGTTCCTCAGCAACTTGATCCTCGC
CACCGCCATTTTCGCTGCAGTTTTGCATTTTGAGGACTTGAAGCCTCTGCTGAAGAGAGA
GATAACGAGCTTCATGAGCTGCTTTGTCTGTGTAGTGGCCTCACTTGCCACAGACACAGT
CATGGTTGGCTTCAAGAGAGATAATAGAGCGAGAGAGTCCACAGAAAACGTATATGTCTC
TGCATCTGCAACGGTCTATTGATTTTTTAT
>TRINITY_DN10125_c0_g1 transcript_ID=TRINITY_DN10125_c0_g1_i1
GTGGATCTACATGAGTTAACAACCAGAAAGAGGAATCATATACAACAATCTTCCTAAAAT
TCATCCTAACATCATATAAGTAATGGTCTGACGATTCTGCCATTGGATAAATTGAAGTTA
ATATGTGCAACTAAAAGAACCATTTCTGAGTGTGAAACTTGACTGAAGTATCGTACTTCA
ATCAATCAGAGATTTAAAATGGATGTTTAAGTTGGTATTGTCAGTTGATCTTGCTTTCTC
AACAGCAACAATAACGAAAATGGCAACATGAAGGGCAAGGAGAAAAGCAACAACGAAACC
AGCTGCAACCAGTTGATTTTGACGTCACTTCCAAGGCCATCGACTGTTGTTGCTGCTTCT
CAGCATCTACTTTTACTGAAGCACTTTTTAGACCATCTGTCAAAAT
>TRINITY_DN10125_c1_g1 transcript_ID=TRINITY_DN10125_c1_g1_i1
ATTGGAAAGGCAAAGGAGCAAGAGCTGGTTACACTCCCATCTGAGTTGCTACGAGAGTGT
AATGACACTGCTGCAGGTGGTGGCTTTTCCTTGCTTTGACTTTCTGCAGTTGCTCTGGTC
GTATCTTTGATTCTCTCATCTGATTCTCCAGTTGCTCCTCCCTTCTCAAGTTCAACACTC
TTTTTATCAGTTTCCATCACGGGAACAGAAGGGCTTGGGCTAAACACGAGCAACTCACTT
GACTTGGTAAGTTCTTCAGACTTGAACAGTTCTGATCCTAACGTAAGCTCTCTGTTAAAA
CTGTTATTGCCTATTTGAATGCTAAATAAAGACTCATTGGAAGCAGCACTCCAGTCAAGT
GGTGTTGTGGATTTATCACTTTCAAAGATGGATGACGGGATCCTTAAAGGATCATACCTT
CCAGATCGGTCCATCACTTGAAT
>TRINITY_DN10126_c0_g1 transcript_ID=TRINITY_DN10126_c0_g1_i2
GATCATTACAATAATTAATAACCACCTAGTTGAGAACATTAAACTAACATGTCTAAATCT
TTACATTCGCTACAAAAAATGTTGTCCACCATCACCAACACCTTGAACTTAGATAATTAC
GACAGATGGCATCCAACAGTCAGCAGTCATAGTTGTTGTACTGATAAATATGGGAGCTTC
CGATTTTCCTTTGTTGCCTGCAAAATCTGTACAACTGCTACCTTCTTTACTTTCGAAAAC
CAAAAACTCTATACAAATTTAAGACCCGCCAAACACACTCGATAACTTATGTACAGCCTC
ATATATGGGCTTTTGAAAGTTTTTGAGTCAAACTCAAAGTAATATCACCGTAAGGTTGTT
CTTGTTGCACATCAATGAGTCCATAACTCTTCAAAACCAACGTCTCAAAAAACATTCGAG
CACATAACTTCCTTGTTTTTCCTGCTAAGATATTGTTCAAACTGAGACGACCAGGCGGAT
CCTCTAAGACGGGGGTTATTGGAGATTGTCTTTTTAGATACTGAGCCACAGCCCTGGATC
TCACAGACAATGAGTCAACTCCTTGACTTATGCTTGGACTTGATTGGGATCCTGGTGGTG
TACTGTTATCCGCTTCCAGAAAATAAAGCTCTTCTGCTTCCACGGAATTTGCCAACTCAG
GAATATCGGACAGCCCAGTGTACTCTTGGCCTAGTTGCTCCTCTAAAAGTGTCATTGGTG
TCTCAAACTCAGAACCATGAGTTCCAGTGAATGCTGCAACATCTGGTGTGGGAAGTACAT
CAGTTCCAACAGTGGTTCCTGTCCGAGGCACTGACTCAGACCCTAACATATCAGGTGAGA
GAGGAGTCATGTCATCTCTTCTGAAAGGAGAAGGCAAGAGACTAGCTGGAGACTGCATGA
AATCAGGTATATTATCATGTCCAGTATTGCTTTCATTATATCTAAGTCGTTCAATTTCCA
CATCAAATTCAGGCACAGAAGAAGACTGTGCAACTGCAGGCTCTGCAATCACTTCAGTTG
TGCAACTGGGAGATTCAGCAGTATTTTTAGTTGTTCGACTGGGAGGTTCTGCAATATTTT
CAGTTGTGCGATTGGGAGATTCTGCAATATTTTCAGTTGTGCGATTGGGAGATTCTGCAA
TATTTTCAGTTGTGC
>TRINITY_DN10127_c0_g1 transcript_ID=TRINITY_DN10127_c0_g1_i1
TGATCCCATGCTCGATATTTGTCGATACCAACAATCAGCCTGTTGAATACTCACTGTAAA
TACAAAACTTCATTCACATTTATGATAACTTAGAAGAATCAATCCTTTTTTTTTGGATCT
TCAACTAAAACATATGATATATCACATGTAGATTCTGCATTAGACTTGCGAAAAGCAAAA
GAATATTTTTCAATACTGCAAATACTGTATAACATCTATTTTCATATTTTCTTCCTTTTC
TAAAGGTATCTTTCTGGAAACATTTTCAGTCACCAACATCCAACAGCCACAAACCCATAA
AATCTCACCAACAACACGTCTAAATAACTTTTGACAACTCACCCATCACTAACAGATTGG
AGTCTTCAACAATGTAGTATATATAAGTCACCAGCCCAGATTTGAACAGCCAACATTAGT
GTCCTCAAATCAGTTGGCCTTGGCGATGAATCTGTTCCTCCCTCGTAAGACCTATAAACT
GCTATCTGCAATTTGATAAACAGGATGCAGTCAGGAAAGAAGAGTTGCCTTAACGAGGGA
CTCTCTTCCGACTAAGTATCTCCTGCTCTTTCAGGCGATGTTGGAACCTGGCAAGGCGAG
CTTGAAGGCTCACCAGACCTGCTGCTTTGCGTGAGAGCACAAAACTCAACTGGGTCACAT
AGTTGTCAATGAGGCTGCCTGGTTGGTCCACTTCTGCCAATAGTTTCATTTCCTCGCGAA
CAATCTCCATTGTGTCCTCAATTTCTTTTCTATGAGCTGCAATTAGGGCCTCTTCTTCCT
CAAGTAGTGCATTAATATTCCCATCCAAAGGAGGTTCAGCTTCATATTGTCTAGATCCCA
CATTATTTGTGCTGTAACTGCTTGTATTTTGCTGCCTGGAGTTATTGGTGGAGAAATCTG
CTCCACCAGCATCTTTTTTTAGCCAGTTTCCCCACTTTTCAGATTTTTCAGTATCCCTAG
ATCCTTTTCTACGAGGTGGTGATACCTTTTGCACTTTCTCTTCTGTATCCACCGAATTTT
GGGAGTATAATGAATTCATTTTTTGACTTGTAGGGCCCCCATATGAATTATTAATTTCAA
ACCTCTCCCTGTCCATTGAGCCAGAAGCCACTGCACTTTCCTCTCTTCCATTGAATGGAA
AACTAGATGAAAAGCTTGATGGTTGTTTGTCATAATCAACAGTAGGATTGTAAGAAAGAG
TATCTTTTTCTACAACTCTTCTACTCATATCAACCAGTTTCACCTCTTGTTGTGGTTCAT
AAACATCCTCTACATCAGCAGAAATAGGCGCAGAAGATGCTGATGTAGCATCTTTACTAA
TGGATGGTAATGAATTTACACCCTGATCCTTTTTTGTGTTTCCACTTTTTGAGAGACTTT
TAACCCTATCAGCATATCTCAAAGTATTAAGTGTATGTTCACATGATCCTGCATTTGGAG
AAATGCAAGAAATCATAACAGTCCTTGAGTTCCCAACAAAGGAATCACGGAGCACTTCTG
TGAGTTTGCTTCCACGAAATGGGATATGGATCTGATCATTGTCCAGAGCACGAATGCACT
CCTTAAGAGCCAAAAGGCTCTTATTGATTTCTGCACCCTCAATCCTAGTTTGACGGTCAT
TATCAGTGGTATCTGCACCTCTTTCACTACCAGCAAGATCAATGAAAGAAATCTTCCCTA
CAACCTTTCCTGCTTTAGACTCATTTGCGTCATTGTTCCTCTTGGATTCTTTTATTTCAC
TATGCTTCTTAACAACAAGTTGTAAAATGGCGTGTGACCTGGAAGATTCCTCATTAGCAC
CAGTAGATCCTGTACTTCTTGCAGAATTTCCCTTCTCAATATATTCCTTTACAATTTGTA
CATCTGAAACTTCGAATTCTTGCAGTCCGACAATGCAAACTTGTTGCCGTCCATCTTCTC
TCATGCATAGTTTCTTTCTATCATTGAGAAGATCAAAAAGTTTTCCACCGTATATCTCAA
AAAAACTAAGCCACAATTTGAATCGCTGATTACGGTATACAGGCTGATGCAAATATCTAA
CAAGGTCTTCTGCTGCTCTGAGAGGTAATGGTTGCATTGTAAATGTCTTACCACTACCTG
TTTGCCCATATGCAAAACATGTAGCTTTTGTTCGCTGAAAAATGATGGGAATAATTGGCT
CTACAGTGACACGATATACCTCATCGTTGGAGACCTGTTGATCCAGAACAGCATCAAAAC
AGAACTCATGCTTCTCCACATATGCAGTCAAATCCACCTTTAGCTTGGGTTCATGGACAG
TTAAGGCATTGTCGGACACAGTTACAATATCGTCCTCCTTCCTAGAGAGCTCCTTCTTAT
TTAGTGGTCTTTTGCGTACCACAACTTTAATTTTAGCAACATTATTTTCTCTTGCAGTGT
TCTCTTTTTCATTTGTGAAAACTGGAACTGAAACATCTGCATCTGCTTGATCTTTCTGCT
GACAGCCTGTTGTCACATTGAAGTCATTTTCAAACCCCTGGCTAACACCAGGCATGAATG
GTGAAGGCTCAAATGGTTCTGAGATAACGTGCTCAGATAGAAGCTCTGTATCATCCATAG
CATGAAGATCCAAAAGCCCAGCTCCAAAATCCCCCCTGAACTCCGGAGAATAAAACCCTT
CCGATGCAGCCACTCCACCAGAAGTTTGAGCAGTTGGTGTGTATGGCTCAGACCCAGACT
CCCCGTTCAAAATTAGGTTTCTCATTAATTTGAAAAGCCTCTGCTTCTCTTCAGCAGATT
GCGCTCCATAACCCTGCACGAGGAGATGGAGGCGATGATCGATGTTAGTAGAAGCCAATG
GAGAGGCCAGATGCTGCAACCCGGCGGACTGGAGAAACCGCGCCATGACCGCATCGCCGG
CGTCGCTGGCGGGACCCGCATTGCTATGCATGGGCCCGCTGACGCCACTGGCAGCGCCGG
CGTGATCATACAGCGCGGTCGCCGCCGCAGCATTGTTCTGCTGCATCTGGCCACCCATGT
GGCGCTGCGAACGCCTTTGCGGAGCCAATTTTCAAGATCTGTTTTAACTATACCAATGGA
GGAGAAAATCCGAATTCGAAGAAGAACATTTAAGTATTCAAAATCCGCGAATTATCGTAT
CAACCTAATTGAGACAGTAGAATGAGATCTGACATTGAAACGCATTGAAATTAATGGTAT
GATCAGATCTGAAAAACAAATTAAAAGCAAAAGCAAAACCCTAATTTTCGATTTTTTTTT
TTTTTCCCTTTTTTTTAAGAAATGTTGTAATGGGTGATGATGATAGGCACAGCAAAGAGG
AGGTTC
>TRINITY_DN10128_c0_g1 transcript_ID=TRINITY_DN10128_c0_g1_i1
TATAAACTTCATATCCGTTTGGTTCCTTTGTTTAATGTACATACATATAGGTTATACAAA
CTAACAGGACAATTTACAAATAGGCAGCGGAAGACACATAAAAAGAAAAGAACAGTAAAA
CAAAACAATGTGGTACATTGATAAGTATTATTATGAACTTGCAACATTTGATACCTGAAA
AAGCAGAAGAAGAGGAAGACAGAGTGGTGGAATTAAAGATAGGAAATTCC
>TRINITY_DN10129_c0_g1 transcript_ID=TRINITY_DN10129_c0_g1_i1
GGCCATTCTCTGCTTGGATGAATTCCTAAAGAACCAAAATTTATCATTGTCAATCACAAA
ATGGTAGAAGCAAGACAGCATTATATCAAAGACCAGATAAAAAATCAAGGTTGCAGGGGT
GATGATTTCCTGGCCGTCAACTTCGCCAGGAATGCTCAAAATTTCCCATTTCCTCATATT
GTATGTTTCTCAGTCTTAACAGCTCTTTGTCACTGTCTTTTTTAGTTTTTTCTTTTATTT
TTGTTTTTGGATATTCTGTATAATTTTTCAGTTTAGTGTAATCTGTCTTTCTTTAAAAAT
AAAAAATAAAAACATCACATATGCTAGAGTTGCGTCTCACTTATTTTAGACGATCCTAGA
ATGCACCAATACTTATCAAAAGAAATAACTGAACTTACCTCCATATCATCAATAAAACCT
TCAAGTGGACGGTATG
>TRINITY_DN10130_c0_g1 transcript_ID=TRINITY_DN10130_c0_g1_i1
TCATAAGTAAACTTGGAGGCATGTTTAATAAAATGATGGGAATCTCGCCCTCCCCTACTG
TGCACCCGGATCTATTTTACTTGATGATAGCTGAGGTTTGATTTAATAGAGAGATCATCT
CTTCTACATATTTCTGTCATTTTATGCATTGCATATTTATGTTTGTGCTTAATATTTCAA
TCTAGATATTTTTTTTATATACATTTCCTTGTTGCGTAAAGATTCACCAAAACTGAATAA
AAATAGAACAGTTTAACCCACCTTAAGCAAGAAAAACGGGCACTGACGACACGCTTCTGT
TTTCTATTGTAG
>TRINITY_DN10130_c0_g2 transcript_ID=TRINITY_DN10130_c0_g2_i1
GCTGAGGTTTGATTTGATAGAGAGAACATCTCTTCTACATATTTCTGTCATTTTATGCAT
TGCATATTTATGTTTGTGCTTAATATTTCAATCTAGATATTTTTTTTATATACATTTCCT
TGTTGCGTAAAAATAGAACAGTTTAACCCACCTTAAGCAAGAAAAACGGGCACTGACGAC
ACGCTTCTGTTTTCTATTGTAG
>TRINITY_DN10131_c0_g1 transcript_ID=TRINITY_DN10131_c0_g1_i1
GTGTGAAACAAAAACAAGAAAACTTTATTAAACAATAAGCATGTACAAAGAAGAGAAGGG
TAGCCCTAGCTTACAAAAACTGCCAGGGCTGGCAGCAAAAGAATACACAAAAACCAAAAG
ACGGGCCTAAACATAATGCCCTCACAAAAAGAAGTAAGACACCCTCTATCAGTTCACAGC
CACCTCGTAATGTTTATAAAGAAGAAAAAACTTCTTCGAACTAAGTAGTTACATAAGCTC
ACAGAGACGCCCAAAAATGGATTTTGTCTCACAAGATGTGAACCTCCTCTCCCTTTGTTC
TTCCTTTCAAGCCAATATTATCCATATCTCCAATATTCTATCATTGAAACCTCACTCATT
CTCCACACATGCATACTCTTAAAAGCACTTCCATGTGTAACCTACATCATTCCACGAGCA
TTCTTAAATCCAAACCAAATTCTTTTACCAGTGTATAACATCAACTTCATACCTGTAAAA
AGATCTGATTGGCCAACGCTCACCCAGGATTAGACTTGTCTTGGAGGCAAATGTTTACCA
ACCACCATAAGACTCATAACACAGCAAGACAAAAGTGAAAAGTAAAACTAGTAGAAATCA
GCCTGCTAGACCAGTGAATTAAACCAGCCACTATACAGGCCAGGTTCTTCAAACCTAAGA
TTCAACAGGAGCTGACGATCGAACCCAGTGGTCCTTCAATTGCCCTAATCTTGGCCCAGG
TGAATCATCCTGACCATTTTTACAACCATAAAAACAGTTCGGTCACAGAACAAGATTTCA
TTCTTAGCTAGTTTGATTAACCTAGTTGATTGGACCAGGAAAGGGCTCTGCCAACTGCCT
CAAGCTTATAAAATATCCAATTGTTCTCACATTCATACCATTAACATCATGTACTTTTAT
TAGCGTTGTATTGAGCTACTGACCCATTCCCGAAACAAAACCACAAAATGCAAGACTAAA
GCTTCACAATTATCTTTCACCACTAACTTTAGAATCTTTTTCTGACTCATAAAACAGACG
CATGGACTATAATTCACTGGGCATGGGTCCAGAGTACAGTTACAAATTTTCTATATATTC
ATCTGAGTGTACAGACAGAGGGAGTGCATGCATCAAATAATTTTGTAAGGTGTAAGAACC
TCATATTGTGCAGGCAGCAATGGTCCTTT
>TRINITY_DN10132_c0_g1 transcript_ID=TRINITY_DN10132_c0_g1_i1
CTACAGGCTATAAAGCAAAATATACAGATATCTTGACCTAGTTGAACGGTTAACCATCAT
AGAGTTATACAACTCCAATAAACTCAAAAGATGACTAATTATATCCTTTGAAATAATTAA
GGCAACACTCTTCAGGAATGATTCTCTATCATAATATGATGCATATACTACAACAAAAAT
AGTGAAAGGGGTTTCAGGTCTCAAACTCTCAACATGTGTATGAAGATTATGGCCCGTCGA
ATATCTATTTTTCCCTGGCTAGCGCCAGCAAAGTGTAGAGCTGGGTCTTCATTTCAGTGA
TTTTCAATTGTTTATGCTTTTAAGTTT
>TRINITY_DN10133_c0_g1 transcript_ID=TRINITY_DN10133_c0_g1_i1
ATAAGATGTTAATACTATTTTCTACGTAGATCAAAACATAAAATACAGCCAACTTCCAAT
AAAACTTTTGGCCAAAGATAATCACCCAGAATTTGTGGTTGAGCGCAAGGACATGATTAA
CCCATCTCAAATAGAGACTAGGAAAGCACAACACTTCGCCACACTGTGAAAGTGTTGAGT
TAAAAGATGTTTAAATATGCCGAAAACTGCTTGATCCAACACAGTTGACCTACCATGTCA
CAATTTCTTAAGCAACTTTGCATTGCCCAACTGAAGCATGGTAATAACCGCAATAATTAA
TAATGCTTAATTTTTATCCATGAATAAGAACCTATTTGTTGTTCATGCTAAAATGATATT
TCAAAATTAACAGGAAATATGGCATGATAAAGAAGAAGAAAGAAGCTGGTGGCCAAAGAT
TCAGATCACATTAAATTTTTTGAAACAAAAGCAGATAAAGAATCATCCAAAAGAAAAGTA
ATAAGACCTAGAAGTTAGAAATCATACAGTCATTCTATTAGTCAATGTGTGATTGCGCAT
CTTTGAGAAAACTTGTCC
>TRINITY_DN10136_c0_g1 transcript_ID=TRINITY_DN10136_c0_g1_i1
TATTCTCTTCACTTTCGTTCTCTTTGCTCTCTCCACTCTCGTTCTGTTCACTTTCGTTCT
CCTTATTCTCTCCACTCACATTCTCTTCACTTTCCTTCTCTTTGCTCTCTCCACTCTCCT
TCTGTTCACTTTCGTTCTCCCTATTCTCTTCACTCACGTTCTCTTCACTTTCCTTCTCTT
TGCTATCTTCAGTGTTATTCTCTTTGCTCTCTCCACTCTCCTTCT
>TRINITY_DN10136_c0_g2 transcript_ID=TRINITY_DN10136_c0_g2_i2
TATTCTCTTCACTTTCGTTCTCTTTGCTCTCTCCACTCTCGTTCTGTTCACTTTCGTTCT
CCTTATTCTCTCCACTCACATTCTCTTCACTTTCCTTCTCTTTGCTCTCTCCACTCTCCT
TCTGTTCACTTTCGTTCTCCCTATTCTCTTCACTCACGTTCTCTTCACTTTCCTTCTCTT
TGCTCTCTCCACTCTCCTTCTGTTCACTTTTGTTCTCCGTATTCTCTTCACTTTCGTTCT
CTTTGCTCTCTCCACTCTCGTTCTGTTCACTTTCGTTCTCCTTATTCTCTCCACTCACAT
TCTCTTCACTTTCCTTCTCTTTGCTATCTTCAGTGTTATTCTCTTTGCTCTCTCCACTCT
C
>TRINITY_DN10136_c0_g3 transcript_ID=TRINITY_DN10136_c0_g3_i1
TATTCTCTTCACTTTCGTTCTCTTTGCTCTCTCCACTCTCGTTCTGTTCACTTTCGTTCT
CCTTATTCTCTCCACTCACATTCTCTTCACTTTCCTTCTCTTTGCTATCTTCAGTGTTAT
TCTCTTTGCTCTCTCCACTCTCCTTCTGTTCACTTTCGTTCTCCCTATTCTCTTCACTCA
CGTTCTCTTCACTTTCCTTCTCTTTGCTATCTTCAGTGTTATTCTCTTTGCTCTCTCCAC
TCTC
>TRINITY_DN10138_c0_g1 transcript_ID=TRINITY_DN10138_c0_g1_i1
TGACTATAAAAATTTTCTGTTTAATTAACAAACAAACTGATCACCACTCCATCCAGACCT
ACAAAAGAACCAAAATAATAAAAGATGACTTACACTATAATCAACACACCTCTGAATTAA
ACAAGCAGTTAAGCCCAAACTCAAGCAATTTGGCTGTGCATAGTTCCACCTGTATCTGAT
GTTGATGCAGTGGATCGAAAGAAGGGACAAACCAAATCCATTCCCTATTGAATTCTCTCT
CAAGTATCAATTTTTTTTTTCTTTCTTTTTTTTTTCCAAATTTATACAATACTTTAAAGC
ATTACAACAAGAAAACACC
>TRINITY_DN10138_c0_g2 transcript_ID=TRINITY_DN10138_c0_g2_i1
TGACTATAAAAATTTTCTGTTTAATTAACAAACAAACTGATCACCACTCCATCCAGACCT
ACAAAAGAACCAAAATAATAAAAGATGACTTACACTATAATCAACACACCTCTGAATTAA
ACAAGCAGTTAAGCCCAAACTCAAGCAATTTGGCTGTGCATAGTTCCACCTGCACCTGTA
TCTGATGTTGATGCAGTGGATCGAAAGAAGGGACAAACCAAATCCATTCCCTATTGAATT
CTCTCTCAAGTATCAATTTTTTTTTTCTTTCTTTTTTTTTTCCAAATTTATACAATACTT
TAAAGCATTACAACAAGAAAACACC
>TRINITY_DN10138_c0_g3 transcript_ID=TRINITY_DN10138_c0_g3_i1
TGACTATAAAAATTTTCTGTTTAATTAACAAACAAACTGATCACCACTCCATCCAGACCT
ACAAAAGAACCAAAATAATAAAAGATGACTTACACTATAATCAACACACCTCTGAATTAA
ACAAGCAGTTAAGCCCAAACTCAAGCAATTTGGCTGTGCATAGTTCCACCTGTAACTGAT
GTTGATGCAGTGGATCGAAAGAAGGGACAAACCAAATCCATTCCCTATTGAATTCTCTCT
CAAGTATCAATTTTTTTTTTCTTTCTTTTTTTTTTCCAAATTTATACAATACTTTAAAGC
ATTACAACAAGAAAACACC
>TRINITY_DN10139_c0_g1 transcript_ID=TRINITY_DN10139_c0_g1_i1
CCCATGCTCTTAATGCTTCAGATAATGTTACCCCTAACACATGGGTCATTGACTCAGGAG
CCACAGACCATATGACTTTTTCTTCCACAAAATTTAACTCATACACTCCCTGTCCTAGTA
ATAGAAAAATCACCATAGCTGATGGTTCAATCACTACAGTTGCTGGTCAAGGTGATATTG
CCATTAACAATCCACTTACACTAAAAAATGTCCTTCATGTCCCAAAATTGTTCACCAATC
TTGT
>TRINITY_DN1013_c0_g1 transcript_ID=TRINITY_DN1013_c0_g1_i1
TTCTCTATAATTGGTATGTAAGCAGGAACCACAGAATTTGCACATTCTGCAAGTTAACAA
TAAATTTACTATATGGAGAAATCGAGCCAACTGAAACTGAAACATTTTTCCATTTAGAAG
TATCCAAAGATCAATCTCATTATCTTATGCAATTACCAGTAGCAAACGAAAGAAGCATTT
CCTGATCGTAATCATTTAGATCATCAAAAAAT
>TRINITY_DN10140_c0_g1 transcript_ID=TRINITY_DN10140_c0_g1_i1
CTCAAAGCACTCCTCCATCACTCTCTCCCAAACAATACTACTACTAGTATTATTATTATT
ATTATTATTGCCACCTTGCTGCTTCTGATTCTGATCCTCTGCGATTAACTCCACCAGGAC
CCGGTGCAACCGCTCCTTGCAGGCCTCCGCCACCCGGGGCCCACCGTGCCCGTCGTAGAC
CCCGAAAAAGTCAAACTTCTTCTCGCCGTCTCGTTCAACCATGAACAACCCAGTCTCCGC
TCTCACCGTGTCCTCCATCTCGCTTCTCCTCCCTATCACCGACACCAGCCCATGTGACAC
GCACGTGACCCTCTCCAAAGCGGCGCCGTTCTCCTCGGACGAGTTATCCGCCGACGACGA
AGGGTACGATGACGACAGCGACATCTCCTCCTTCGCTTCGTCATGATCGTTTACACCATC
TTTTTTATCATCAAACTCTCTCTTTTCTAAAAACCCGTCGCCGATAGCTTGACAAGTGTA
CTTCATCCGCAGGATTCGCTGTCTTTTCCGGCGAGCATTCTTGGCATTTTTAATGAAACC
GAGCCGACCCAGTTCGCCGGGATCAGAACCCATCCTTATAACGCAGTTCGCCGCCGGCGA
TATTGGTTTCAGCGTGGCTGTTGTGGTAGAGGTGGTGGTCTTCTTCTTCTTCATCTTCAT
CATCATCAGCATTATTGGATGAACCAACAAATCATCATCAATACCAATAAAATCTTCAAC
TTTTTC
>TRINITY_DN10141_c0_g1 transcript_ID=TRINITY_DN10141_c0_g1_i1
GCTTTGCAACACTAAAAAAATAAAATGTGTACTTGCCTGTCTTCTGTTAAAGCTATCCTT
TGTTAATACACAAAACTCTAATTAACTTCGTTGCATTAGAATCTTTAAGCTTATGTTCTT
GATGTAACTGATAAAGTGAAGTAAAATATTTCACATTGTAAGCCAGTAAGAAAGTGTGAG
ATATTATATGGTAGTGTTTCCTCAAAATCATACTCCATGCATTTATTTCTTG
>TRINITY_DN10141_c0_g2 transcript_ID=TRINITY_DN10141_c0_g2_i1
TTCTTGATGTAACTGATAAAGTGAAGTAAAATATTTCACATTGTAAGCCAGTAAGAAAGT
GTGAGATATTATATGGTAGTGTTTCCTCAAAATCATACTCCATGCATTTATTTCTTGATG
TAACTGATAAAGTGAAGTAAAATATTTCACATTGTAAGCCAGTAAGAAAGTGTGAGATAT
TATATGGTAGTGTTTCCTCAAAATCATACTCCATGCATTTATTTCTTG
>TRINITY_DN10141_c0_g3 transcript_ID=TRINITY_DN10141_c0_g3_i1
TTCTTGATGTAACTGATAAAGTGAAGTAAAATATTTCACATTGTAAGCCAGTAAGAAAGT
GTGAGATATTATATGGTAGTGTTTCCTCAAAATCATACTCCATGCATTTATTTCTTGGTA
GTGTGATCAATTTCCATGCATTTAGTTCTAAGTAGTAATCGTTTTCCATGCATTTATTTC
TAGGTAGGAATCATTTTCCATGCATTTATTTCTAAG
>TRINITY_DN10143_c0_g1 transcript_ID=TRINITY_DN10143_c0_g1_i1
GTTTGGACAATGCCGATGATAATCAATGATAGGTATCCTGCAGATATTGCTGCAAGACAA
CAAATCAGCACAGCGTGGAATGATTTGGATTTCCACAAGAACCACGTGTTTATGTACGAG
TAAATTTTACACCATCCAATTCATAAACCCGAGAAAAAGATCTGTTAGCTTTCAACCTAA
TAAACAAATCAGATAAACAACTTCTTCCTTCAACTTTCTAGGTCACATAGATCACCAAAT
AAATCAAAAGTATTAATAAGGAATAGCTTCAAAAGTTCTCAAGGTGGTACCAGCACATTT
GCTCATCTGCATTTAATTTTGCCCTGACTAATTCTATTTCACTGCCACGAAGTCTTTT
>TRINITY_DN10144_c0_g1 transcript_ID=TRINITY_DN10144_c0_g1_i1
AAAAAAAAAAAAAAAAGAAAGAAAAGGAGGCACACATGATCTTAGTCTCCAGTGAAATGA
CCAAAAATCCTCTCATGTTTGCATATTCATTAAAATGTCTGACTGATTCTTGAAAATTTT
CCCGTCAATTCTTCACGGGGTTTAAAAAGAATGCAATCTTTTAAGGATCTTCAAATTCCA
AATAATGCCTCATAGTGATTACAGCTAAAATCCAAACCCATTTTCAAAACTTAGTTCAGA
TTCCTTTATAGTGCTTAGTTCCCATATTCACAGCCTTTAAATTCACAACTGGGTAGTACC
TTGTGATGAGTTTCGAAAAAC
>TRINITY_DN10144_c1_g1 transcript_ID=TRINITY_DN10144_c1_g1_i1
ATTACTTAAAAACACCTAAAACCAATTTGAGAAGCATCTAGTTGCCCTGATAAAGGAAAA
TATAGAGATAGGAGACAAAATTCACAAAATTTTCAGTTCGTTGTTTGAAATAATAAAAGA
CTATGGAGGTTTCTAGTTCTCTGTGCCCAACTGTTTTGAATCTTTGGATTGTCGTATCCA
TCATTTTGAGTATTCAAAGTTCACCTTTTAGGTTGTCCCTGTAACAGAAAGTAGCACTCA
TTCAATCTTTGAGAGCATCACATTTTAAATCAAAGCCAGCATGTGATGGGCACAGCACAA
CATTCTTCAATTTCATACACCTAAACCGAACAAAGA
>TRINITY_DN10145_c0_g1 transcript_ID=TRINITY_DN10145_c0_g1_i1
CATTTTTCTGTGGTGGCGCCACCTCCACTTCTTCAATAACCAGTGGCTTCCCCGCTTCCC
ATGCCACCGCAGCTACAACCCAAACTCACCAATTAGGCACATAAATCACAAAAATGTTTT
ATAAAATATGGGATCCCTCACATAAAGCTTGTTGTTGTTGTCGGGATCCCTCACATAAAG
CTTTTGTTGTTGTTGTTCTTATTATTATATAAATAAAAATCAAAGTCTAAAGGATCAAAC
CCTACTCCATGCAAAATGGAAATCCCTATGCTGAGAATCCAACATACCCAACTCATCAAA
TGAAAAATAAAAAATTATTGCAATCAGTTAGTTGATAGATCGGTCACAGTAACAATGGAT
CAAAGCCATGACCTTCCAGAAAAATATAATTCGAAACAGGTAGGTCAAAATTACTTTTTA
ATGAACCCAACAGAATGTAAATAAACAAACATGACCCAATTACCCCACCAAAAATAA
>TRINITY_DN10147_c0_g1 transcript_ID=TRINITY_DN10147_c0_g1_i2
CTAGACAACAAACGAATATAAGATTTGTTTTGATTTTCTACCCAAGTGAAAATGCATAGG
GGTTTCATAGACAGAATATATCATAAGCTACAGTTTTTCGACAACAAAAAGTTATGAGTT
AGATGTTCACATCACTCTCCATTGGAGCAAATCTTCAATCATCAGACGGGAAGTCCTCAT
CGGAGGCATTTCCGAGGAACGAACCAAGAGTTTTCCTCAAAATGCTAAAAGTTTTGTCAT
CCTGTTTTCCAAAAAGTAGAATCTGCTTTTTCTTCTTCAAAGACTCCTCCAACTTAGCAA
TTTTATCAGCACAATATTTCTCTTGCTCAGATATCAAATTCTTCTCTTTCTTTCTCAGTT
GTTCATATCGCATGAACAGCCTTTCCTTTTCTTCCTCGAATTTGGAGATAGTATCTTTTA
AGGCCTCAAGATGGGCGCCTTTCTCCTTGCAGAATTTCTCATAAACCTCCTGGAACTTGG
CAGTCTCATTCTTCAAGCAATTTTCGCACTCTTTCGAGCTCTTCGAAAGTGACTTAGCAA
AACCTTGTCTGTCCTTCTCGAGTTTTGACTTCATTTCATCAATCTTAGACCTGATTTCGG
AGGCCACACTAGAAATCGTCTCTTCGTTCTTCTTCTGACCGTCCTTTTGTGCTTTCTCTT
TGATCTGCTGCAGCGCAGACATAATGCCTTTGAAGTCGCTGGAGAGATCAGGATCAAAAT
CGTCCACGACTCGTTTCTTCGAGTCCGATTTGTTGAGTTGGGACTCGGATCCTCGTTTTC
TGGAAATAGATTTGGCTGCAGACATTTTTTTTTTCTGCTTTTTAAGGAATTCAAAACGAT
AGAGAGAGAGAGAGAGGGATGGAGAGTCGGTTTTTTTTTTTTTTTTTTTTTTTTTTTTTT
T
>TRINITY_DN10148_c0_g1 transcript_ID=TRINITY_DN10148_c0_g1_i1
GTTTAACAAAGAATACAAGAAGATACGAGAGAATCCTATTTAATCAAAGGTAGAAGCAGC
TTATAAGCATTTCTAGCTCAATTTGGTTTGACAGTTGTTTAATATATCTACATACGAAAT
TTCTATCAAGCCAAGGTTCTAGAATCAGAGGCAACGAAGTTTAATGATACATATAAATAA
CTGGACCTTTGAGTGTACTTACAGTAATCCAAATTCAAAAAATATGAAAACAGAATCATG
TGGAATTCTTACTTTTCTTGTGACCCTTCAGAACATCAAGAGTTTGTTAAACAATCACAT
CCATGTTTAGCAGCACCCAAGTGTTTTGCCCATTGAATCCACAATATACATTCTATGTGT
ATAAGACAAAAATGGGGCAAGTTTTTACCTCCCATTGTGACGCCACGATCCTGTGTGACC
AAAAGCATGGGAAGTAAAAGCTCGCTTGACCTTCCACTTCCAGAATCACCATTTCCATCT
ATGGTTTGCATACCAGTTGCAAAACAAAAACTGCAGCAATCACCATCAGAATCTCGAACC
ACCTAGCCAGATCGTGGGCGTGTGGTTATTTTGTTGGGGATGAGCACGGGTTCATTACTA
GCAGCTTTCATTGCAGCGATTTCTTCCAAGCGTTTCCATGTGGCTTCACGTTTCAATTTC
ACCTCCTCCTCTCGTGCTTCATCTTCCTGAAATTTGAGCAAGCACTCCTCAAAGAGTTCT
GGGTCAGTATCAGAGAAGATTTTACGAACGTTTAGTGTCAAGCTCTGTACTGCCTGATTC
CAGTGCTTTCTCGCATTTTTTTCCAAGGCAGGAAAGATTATTGGCAGTATAACTTTGCGA
TTCTGTTTGATTAGGTTCTCAATGTGATCATTATTCCATAAAAACAAAGCTCTCTCAGCC
ACCTGGAAATGTGAACTGTTTAAGCAACGGGCAATTTTGCGGAACAAGGGTACCATACAA
CGCTGAAACTCTGCAGGTTGTGTTGCTTCTAAAACTTCCTCCAATTCGCCTAAGAACATG
ACCTCTTTCGTACTGTTTGTAATTGGCCAATATTTCAGCAAACCTCGTATAACAGTGTCA
GCAAGCTTGCAGTCTTTCTCCACAAATTGTGTAATGCAGTAAGATAGCTGCTGATGGTAC
ATTGCTACGCATTTTGGTTTGTGAAGTGGAATTAATGCTCGAACAAGAAACAGTTTGTGT
TCTTCCTTCAAGGGCAGAGCAAACCCATTGATTATACTTCCTAAAATTTCTAAAAGCTCT
GCAATCCCATTATGCTTCTCAGTTTCACACATGAAACGATAGAAGATGTTGTTAATTGCT
TTCCTAATGAATGGACGATGCACCATGAATTTCCCATATATTCGGTGCAAAACTGTTTTC
AAATATTCCCTTTCCCTTGGGTCCTCTGAATCAAAAAGGTCTAACAACCTGAGAACAAAA
GAGTGGTCAACATATCTCTTCGCCAATTTTGCATCCGTCTCAGGTGATGCAACAAACCTC
AAAAGAAACTCATACACAACTTGCAAATGAGGCCATGCAGGATCCATGGACGGTTCTTCC
TCTTCCAAATCAAAGGCTTCTAAAGCTTTATTTTCACGGGGCGGAGAAGTTAGTGTTCTA
AATAAATTTATGGACACCATCTTTACCATTTCTTGCATGACAATTTCTGGAAATTTTCCA
TTTGCAGATGTAACGTAATCCACAAGCTCTACCAGTGTCTGTCGCTTGATGTCCTTTTCT
TTAAGATTCTTTGTCGGATCAGTGAAGTCAAAGACAACACAACACATGTTTAGTTTCCGG
ATAAACAAGTTCTGCTTCTCAGAGGTTGGAACATCCTTAAAACTAGGCAACGCTTCATAG
GAAGAAACTAATGGATTCCCATTCAGCTTTGAATTCACAGCTTGGGAAAACTTAGTCCCA
TGATTCATTCCTACATTAGCAATGGAATTAACCCCAGGATGAGACATAGTGCTTGGATTT
CCATATCGATTGCTGTTTAAATCATTGTTTCTTGAACTGGTCGAAGCATGTGAAGAGGAG
GTAGTTGTTCCCCCAGCCTCCCGATGTTCAGATGATTTAGATGGTTTTCGTGGGAACCTA
TTAAATAACTTGTTGATCATAACTTAAACAGCACAATGAAAGCTATTTCTCATGCACTTA
AGAATCTACGCTAATCAGTAACCTTCAAAACCAAAACAGAATCAGTGATAGAAGAAGGGC
AGAATTCAGTCTAACTAGAAAAGCCAAGATGCATGAAGCAATGTCAAATCACAATTCAGA
ATCCACCACGACAGCCTCAAGTGTTCTTAGCTATGGCAAAACAACCTCCATCTTCACTTA
ATTCACAAATGTTCCAAACTTCCAACCCAACCGAGGAGAAAAACCCCCCTTGCTTATCTC
TCTATCAAACACACGGTCGTCTTCAGTTTATCCAAGATTGACAAACTATTCAGCTAGATC
AAAAAGATAACAAGATCTGGGTATGATCTAGAAAACCCATATAACATCCTCCATTAATAA
TAACAAAGATAGTTCAGCTACTCATTTCTCTCCCAAATAAAAAAGAGACCGACAGAGAAG
GAGATTCAGTGGAAACAACGATGGATTAAGCCAACATCAAATCTCTGTCTCTGATTGTTG
TTGTTGTTGAGTTTTTGTTAGCTGAAATTACTGTTGATGTTCATTTATTTGCTTTTTGTT
CATTTTTTTTCTTTTTCCGAG
>TRINITY_DN10148_c0_g2 transcript_ID=TRINITY_DN10148_c0_g2_i1
GTTTAACAAAGAATACAAGAAGATACGAGAGAATCCTATTTAATCAAAGGTAGAAGCAGC
TTATAAGCATTTCTAGCTCAATTTGGTTTGACAGTTGTTTAATATATCTACATACGAAAT
TTCTATCAAGCCAAGGTTCTAGAATCAGAGGCAACGAAGTTTAATGATACATATAAATAA
CTGGACCTTTGAGTGTACTTACAGTAATCCAAATTCAAAAAATATGAAAACAGAATCATG
TGGAATTCTTACTTTTCTTGTGACCCTTCAGAACATCAAGAGTTTGTTAAACAATCACAT
CCATGTTTAGCAGCACCCAAGTGTTTTGCCCATTGAATCCACAATATACATTCTATGTGT
ATAAGACAAAAATGGGGCAAGTTTTTACCTCCCATTGTGACGCCACGATCCTGTGTGACC
AAAAGCATGGGAAGTAAAAGCTCGCTTGACCTTCCACTTCCAGAATCACCATTTCCATCT
ATGGTTTGCATACCAGTTGCAAAACAAAAACTGCAGCAATCACCATCAGAATCTCGAACC
ACCTAGCCAGATCGTGGGCGTGTGGTTATTTTGTTGGGGATGAGCACGGGTTCATTACTA
GCAGCTTTCATTGCAGCGATTTCTTCCAAGCGTTTCCATGTGGCTTCACGTTTCAATTTC
ACCTCCTCCTCTCGTGCTTCATCTTCCTGAAATTTGAGCAAGCACTCCTCAAAGAGTTCT
GGGTCAGTATCAGAGAAGATTTTACGAACGTTTAGTGTCAAGCTCTGTACTGCCTGATTC
CAGTGCTTTCTCGCATTTTTTTCCAAGGCAGGAAAGATTATTGGCAGTATAACTTTGCGA
TTCTGTTTGATTAGGTTCTCAATGTGATCATTATTCCATAAAAACAAAGCTCTCTCAGCC
ACCTGGAAATGTGAACTGTTTAAGCAACGGGCAATTTTGCGGAACAAGGGTACCATACAA
CGCTGAAACTCTGCAGGTTGTGTTGCTTCTAAAACTTCCTCCAATTCGCCTAAGAACATG
ACCTCTTTCGTACTGTTTGTAATTGGCCAATATTTCAGCAAACCTCGTATAACAGTGTCA
GCAAGCTTGCAGTCTTTCTCCACAAATTGTGTAATGCAGTAAGATAGCTGCTGATGGTAC
ATTGCTACGCATTTTGGTTTGTGAAGTGGAATTAATGCTCGAACAAGAAACAGTTTGTGT
TCTTCCTTCAAGGGCAGAGCAAACCCATTGATTATACTTCCTAAAATTTCTAAAAGCTCT
GCAATCCCATTATGCTTCTCAGTTTCACACATGAAACGATAGAAGATGTTGTTAATTGCT
TTCCTAATGAATGGACGATGCACCATGAATTTCCCATATATTCGGTGCAAAACTGTTTTC
AAATATTCCCTTTCCCTTGGGTCCTCTGAATCAAAAAGGTCTAACAACCTGAGAACAAAA
GAGTGGTCAACATATCTCTTCGCCAATTTTGCATCCGTCTCAGGTGATGCAACAAACCTC
AAAAGAAACTCATACACAACTTGCAAATGAGGCCATGCAGGATCCATGGACGGTTCTTCC
TCTTCCAAATCAAAGGCTTCTAAAGCTTTATTTTCACGGGGCGGAGAAGTTAGTGTTCTA
AATAAATTTATGGACACCATCTTTACCATTTCTTGCATGACAATTTCTGGAAATTTTCCA
TTTGCAGATGTAACGTAATCCACAAGCTCTACCAGTGTCTGTCGCTTGATGTCCTTTTCT
TTAAGATTCTTTGTCGGATCAGTGAAGTCAAAGACAACACAACACATGTTTAGTTTCCGG
ATAAACAAGTTCTGCTTCTCAGAGGTTGGAACATCCTTAAAACTAGGCAACGCTTCATAG
GAAGAAACTAATGGATTCCCATTCAGCTTTGAATTCACAGCTTGGGAAAACTTAGTCCCA
TGATTCATTCCTACATTAGCAATGGAATTAACCCCAGGATGAGACATAGTGCTTGGATTT
CCATATCGATTGCTGTTTAAATCATTGTTTCTTGAACTGGTCGAAGCATGTGAAGAGGAG
GTAGTTGTTCCCCCAGCCTCCCGATGTTCAGATGATTTAGATGGTTTTCGTGGGAACCTA
TTAAATAACTTGTTGATCATAACTTAAACAGCACAATGAAAGCTATTTCTCATGCACTTA
AGAATCTACGCTAATCAGTAACCTTCAAAACCAAAACAGAATCAGTGATAGAAGAAGGGC
AGAATTCAGTCTAACTAGAAAAGCCAAGATGCATGAAGCAATGTCAAATCACAATTCAGA
ATCCACCACGACAGCCTCAAGTGTTCTTAGCTATGGCAAAACAACCTCCATCTTCACTTA
ATTCACAAATGTTCCAAACTTCCAACCCAACCGAGGAGAAAAACCCCCCTTGCTTATAAA
GATAGTTCAGCTACTCATTTCTCTCCCAAATAAAAAAGAGACCGACAGAGAAGGAGATTC
AGTGGAAACAACGATGGATTAAGCCAACATCAAATCTCTGTCTCTGATTGTTGTTGTTGT
TGAGTTTTTGTTAGCTGAAATTACTGTTGATGTTCATTTATTTGCTTTTTGTTCATTTTT
TTTCTTTTTCCGAG
>TRINITY_DN10149_c0_g1 transcript_ID=TRINITY_DN10149_c0_g1_i1
CTTCAGTCCGTAATGAGACCGTGTGCATAACTTTCACTGCTTTCAAAGGGAATCTGAACA
GAAGCAAAATCACTTTATTAACCTGTCCAAAAGTATAATAATTTTTTGCATCCAGAGCAT
CCATGTCATGAAATTAACTTCAAGACCAACTACCACTTTTAGTCTTGCAACTAGTCACTC
TAGTCTTACATTCTTCACTATTAGTGAAGCCAAATTTTGATATGCAAATATTTGCCATAA
AATCGGAAGATGATGTTCAAAATTCTAATGTGGAACCAATCAATCTATACAAATGGTATT
CCTGGGACATTAGATCTTATTGAAACCAGGTGATTGAAAAACTGCATGAAACCCCTTGGC
AAGGAACAATTTTACGTGTAGAACTAAATCAAAAAATTTTCTGGGCTGCAATTTACAGCA
GGTCCCAGCCCTTTAAAAAACAATTTCAACATGTGTGATGTTCACTAACAGTTTTCCCCA
GTTGCATCCAATTAATGAGAGTGATGTTCACTAACATAAAAACATAACTTACTTCCCATG
AGCAGTTTCTCCAGAAAGCATGACAGCATCCGCACCCTCTCGAACAGCAATGGCAATATC
AGAT
>TRINITY_DN10149_c0_g2 transcript_ID=TRINITY_DN10149_c0_g2_i1
CTTCAGTCCGTAATGAGACCGTGTGCATAACTTTCACTGCTTTCAAAGGGAATCTGAACA
GAAGCAAAATCACTTTATTAACCTGTCCAAAAGTATAATAATTTTTTGCATCCAGAGCAT
CCATGTCATGAAATTAACTTCAAGACCAACTACCACTTTTAGTCTTGCAACTAGTCACTC
TAGTCTTACATTTTTAACTATTAGTGAAGCCAAATTTTGATATGCAAATATTTGCCATAA
AATCGGAAGATGATGTTCAAAATTCTAATGTGGAACCAATCAATCTATACAAATGGTATT
CCTGGGACATTAGATCTTATTGAAACCAGGTGATTGAAAAACTGCATGAAACCCCTTGGC
AAGGAACAATTTTACGTGTAGAACTAAATCAAAAAATTTTCTGGGCTGCAATTTACAGCA
GGTCCCAGCCCTTTAAAAAACAATTTCAACATGTGTGATGTTCACTAACAGTTTTCCCCA
GTTGCATCCAATTAATGAGAGTGATGTTCACTAACATAAAAACATAACTTACTTCCCATG
AGCAGTTTCTCCAGAAAGCATGACAGCATCCGCACCCTCTCGAACAGCAATGGCAATATC
AGAT
>TRINITY_DN1014_c0_g1 transcript_ID=TRINITY_DN1014_c0_g1_i1
GTATGCTTTAAAAGATATGACCACATTACCCTTGACACACGGTAATTTTCTGCTTAGAAC
TTTTCGTACCGTGCTGGCACTAAACTGCCTTGTTTAGTCAGTCAATCTATCGCACACCCT
CGCTAGTATGCGTGCTAGTGTAGATTGCGCCACAACGCAACACACAACACCCTGCACCCA
AGCACTGCTCGGCCACACTCTGGCACACAACGAGCTGTAATTCTCGCCCACAGCCGCACA
CACCACTGCACACTTCTGTACACACTC
>TRINITY_DN10150_c0_g1 transcript_ID=TRINITY_DN10150_c0_g1_i1
CCAGCGATTCAAATGATGCTACATCTACTTTGTATTTCCCAACAGTTGGCCATCTGTGTG
ATTCTGGGCTGCCATTGCAAAACATGATTTATGTGGAGGTGAAAATCCGACAAATTACAA
CAATAAAATGTGGAAGCTGAGGTGAATCACATTTTCAACTGAAAAAAAAAAAAAAAGGAC
AATACATAGTTGTAGAGATTGAGATAACAAATCAATATGCAAATCCAAAAATACTAAAAC
AATCATGAGCAATACATTCCATTCTCAATTCAGCCAATACATAAAAAACCCGAAATCGAA
TAACTTTTTAAGGTTTTATAATAAGCAGTCCATACACTACTAGCATTGCAAACTAGGAGC
TATTGTATCAGCAAAGTAGCAACAACCCCATATGATTCTCATCACAATATAGCTCTAGAG
ATTATCACAAACCATCAAGAGACAGAAAAAGGACCTTGAAATTTCTGTGGAAGCAAGTGG
GCCTCTGCGACCATCCAATGTCACCACTTCAAATCCAACCCTTTCTCTTCCTTCTCTA
>TRINITY_DN10150_c0_g2 transcript_ID=TRINITY_DN10150_c0_g2_i1
CCAGCGATTCAAATGATGCTACATCTACTTTGTATTTCCCAACAGTTGGCCATCTGTGTG
ATTCTGGGCTGCCATTGCAAAACATGATTTATGTGGAGGTGAAAATCCGACAAATTACAA
CAATAAAATGTGGAAGCTGAGGTGAATCACATTTTCAACTTGAAATTTCTGTGGAAGCAA
GTGGGCCTCTGCGACCATCCAATGTCACCACTTCAAATCCAACCCTTTCTCTTCCTTCTC
TA
>TRINITY_DN10151_c0_g1 transcript_ID=TRINITY_DN10151_c0_g1_i1
AAAAAAAAAAAAAAATCTCTCTGTTCTTGTTGTACTTGCTCTGCCCATATAACTCTTGAG
TTTTTCAAACTGAATATAGAAACCTTCCAATTGACAGCATTTCTCTTTCATTTCTGCTCA
AGTTTGTTGTTTTTATTATCTTTTTTTTCTTTTTTTTTTCTATTCCATTGTTTGAAATAT
TTACATCTAACATCCTCATTACACAAGAATCAAGATCGAACTCAACACCTTTATCCCCTG
CAGACCACCCTGACCAAGTATGAGACAACAATATATTTTCTTTATGTGAGCTAAAATTTT
CAAGTTACTATTTCAGTCCACAACTCCACACTAATGTCCAAACAAGAGTCTGACTGTTTT
ATAACATCTAACTAGCTACCTAATCTAGTAAAACATAGAAGCAC
>TRINITY_DN10151_c1_g1 transcript_ID=TRINITY_DN10151_c1_g1_i1
CTCATCATCAGGTTTCTGAATTTAGAAAAATAAGCAAAGTTAACGTATACACTTACAGTT
TATCGAAAAACAAATATGTCAGGCATGAAAGTGAAAGCACAAACACAAACACAAAAAATT
AGCCTTTTTGTAAACCAGTTAATCAAGAAATCATTACTAATCATTTGATGTTAATTAAAG
ATATCAATTCTAATTGTTCATATATTCTACTGAAAAAAAAAAAAAAA
>TRINITY_DN10153_c0_g1 transcript_ID=TRINITY_DN10153_c0_g1_i1
CTCAAGGAAAGATAAAACCGTAAACTTGTCTGCAACATAAAGGAACGAGATTTTAAAACA
TATGCATAACTAAATTAGTATCTTCTTTAAGGTGCTTTAAATCCCAGAAGCCGCTGAAAA
AAATCAGAGTTTTATGCTGTTCTATGAGTAATTGTTATGCCGACATTTCTTAGTCACAGG
ACTTCAAGAAATAGTGTATGATATCACCATTCAAAACAAATAAGCCTTATGCCGACATTT
CTTAGTCACAGGACTTCAAGAAATAGTGTATGATATCACCATTCAAAACAAATAAGCCTT
ATGCCGACATTTCTTAGTCAC
>TRINITY_DN10153_c1_g1 transcript_ID=TRINITY_DN10153_c1_g1_i1
CCACTAACAACGTTGTCTATATTTTCTTACCCTTCGCGAGGCAGCACTCTTAAGATTTAG
TGATACAGAGTTAAACAAAGATATCCCTATAACTTTATACGTGAAGCACTAACTAAGCAG
CATAAACAACTGCTTGAAGTATTTGTCTTCAATACAAAATCTATACAAATGAGCATTAAA
ATATCGATGACAGTAGCAGATCACAGAAACAATATCAAAGTCGAGAGGCTTGTGGAACTT
TAGAATACTCACATTTACTTGGGTCAACACCAAACTGAGACAAATCTATCTGTCCC
>TRINITY_DN10154_c0_g1 transcript_ID=TRINITY_DN10154_c0_g1_i1
TGTCAAGAAAGAAAATATCCCTCTAGTTAAAGCTATGTGCTACCAATTGAATCAAAGCCA
TATCATCAGGAATAGTAGATATTTCTTTCATGAACCATTTTTTTCCTCTTTGTAATAATA
TTAGGACATGATGTTTAGTGCGCGGACATGAAGTTGTCCTAGTCTGTTGCTGTCACAGTT
GCCCACTTCATTTGCATTATTGGCAATTATCTGGCAGCAACTTACCAGGTCCTACCTGCT
GCAAACTCAATACTTGATTTCTCCTTGAAATGGAGCACCAAGTCTCATTCTCACCAAACT
TTCAATAGGCACAACAAATTGCACATATCTATACAGTTTCTATTCAACAAATTGCACACA
TCAACTAGATGTTCTGGTAAGCTGTGGAAATGCTTGAGCTACAAAAAAACTACTACTATG
GACTAATAAGATTTCTTTAATTGAATTTTTTTGCATAAAAGCAAGGGAAAAAGAAACTCA
AAGCCTGCAGTCATTATACTACGACTTCACTATTTCCTGGTTGTGATTCAATGCACCACA
CCCATCCAATTATCCAGACATAGGACAGGAAAATACCGGTAGAATATTATTTTCAATCTC
TTCTTTTCCATTGATACTGGTTGGCCTCTGAATAGAAACCAGTGTATTTGAATTGAAAAA
TATTCACTTCCTGCAGAGACCTCATTTAAGTCTAAAACCAAAGTCAAAACCAATTCCTAA
AGATAACAAA
>TRINITY_DN10154_c0_g2 transcript_ID=TRINITY_DN10154_c0_g2_i1
AGCAGCATATCCCCTCTGTCGCTGGTGACAAGCATGACTGAGACGAGAACCAACCTAATC
TGAAAATTTCAATAACAAGGCATGTCTTAATCAGACACTAAACACTTCGTCCTTGTCAAG
AAAGAAAATATCCCTCTAGTTAAAGCTATGTGCTACCAATTGAATCAAAGCCATATCATC
AGGAATAGTAGATATTTCTTTCATGAACCATTTTTTCCTCTTTGTAATAATATTAGGACA
TGATGTTTAGTGCGCGGACATGAAGTTGTCCTAGTCTGTTGCTGTCACAGTTGCCCACTT
CATTTGCATTATTGGCAATTATCTGGCAGCAACTTACCAGGTCCTACCTGCTGCAAACTC
AATACTTGATTTCTCCTTGAAATGGAGCACCAAGTCTCATTCTCACCAAACTTTCAATAG
GCACAACAAATTGCACATATCTATACAGTTTCTATTCAACAAATTGCACACATCAACTAG
ATGTTCTGGTAAGCTGTGGAAATGCTTGAGCTACAAAAAAACTACTACTATGGACTAATA
AGATTTCTTTAATTGAATTTTTTTGCATAAAAGCAAGGGAAAAAGAAACTCAAAGCCTGC
AGTCATTATACTACGACTTCACTATTTCCTGGTTGTGATTCAATGCACCACACCCATCCA
ATTATCCAGACATAGGACAGGAAAATACCGGTAGAATATTATTTTCAATCTCTTCTTTTC
CATTGATACTGGTTGGCCTCTGAATAGAAACCAGTGTATTTGAATTGAAAAATATTCACT
TCCTGCAGAGACCTCATTTAAGTCTAAAACCAAAGTCAAAACCAATTCCTAAAGATAACA
AA
>TRINITY_DN10155_c0_g1 transcript_ID=TRINITY_DN10155_c0_g1_i1
CTAAAACACCATAAAAATTAATTAAACAAAATATAAGAATGTAAGGTTAGAAAAACCTGT
AAAAATACTTAAAATACCAAGACACGATGCCTTGTCTGGATCTCAGAGGGATATACAGAT
AGTTAAGCACAATGATTCAAAATGAAGTAATGTCCAAAAGGTTTTGTCATGCAACGCTTT
ATGATATCACATTGTGTATCACTGATACCATATATCCATCCATTATTGATGCACAAAATA
ACAAAATGAAGCAACTGAGTAGTATATCTCCTATTTGCAACTTTTTCTTTAATATACACA
TTTTGTATTTGTTCTCGACTCTTTACTCACTAAATTTCTCATTTCAGATCAAGAAAAAGA
ACAAATATATCCATGAATTTACATACAAAATGTTAGAATTCCACACAACTCCCACTCAAG
ATCACTGATTCTTTTAGTTAAGGTTATTCAGAAGCTGGGATCATCCAAATATGCCTTACC
GGGTACTTTAATAATTTAACACCCGTTTATAAGGTAACTTATACTTTCTTTATAAAGGGT
GTTGAATAAAATTTCTTCAAGGTAATATCACTTAAAGCTGGTATTTAATGATAGAAGCTT
CCGTCGTTTACAAGTGGACTAAAATCACTCTATTATACGCGTCGGATAAGCCTATTAGAC
AGAATGTCCATACAGTAGAATAGTCTCATATGCCCAAAGCAGTAGCAAAGATAGCGGATT
TCAGTTTTTTTAAGTTTTAACATATGAGAGTAGACCAAATATGCTATCTTTAAACGATTT
TTATTTAATATTATCAACTTAGTTACTTCAATGTTAATATAGCAGTAGTATGAACCTATG
TTTTTATTAATATCGTCTAGTAAGTGACTTGGATCCTTAACAACTTTCCCCCAGATGTAC
AAGGCAATTCAGTTAATTCCACAAGAAACTTCGTAGATCTTTATCTTAATAAATTGCAAA
TCAATCAATCGGCAACTTAATATGCAGCGTCTTCCCAGAAATGACAGACTGGGAAATTTA
CAATTCACTTCTATTGAAATTTTATTTCTATTTTCCCTCCCAAAGACGACATTCAAATGA
CACACCATTGCCAACTCATTTTCTTTTTACCTGACCCAAGGCCCACGAGCACTCCAATAA
TCAATATTATACGTTAATGAAGCACTCAAAATGCTGATAGATTTTATTACTTCTACTGTT
AATTTTCATAAACAGTTCCAAGTAGGCGGCCTACTTATCATGCACCTCAATCTAGTTGGC
TCGAGTATAATTCCATATATTTTCATTTCAGGCAAAAGATAAAATTGAAAAGGAATACAC
ATACACATACACACACGAAGATTCTAAGGTGCAGGAACCTGAAGGAAATTGTGTGTGTGT
GTTGTGTGTGTATATTCACACACATGATTATGTTAATGACTTTACCTCTGGTAGGATTCT
TG
>TRINITY_DN10155_c0_g2 transcript_ID=TRINITY_DN10155_c0_g2_i1
CTAAAACACCATAAAAATTAATTAAACAAAATATAAGAATGTAAGGTTAGAAAAACCTGT
AAAAATACTTAAAATACCAAGACACGATGCCTTGTCTGGATCTCAGAGGGATATACAGAT
AGTTAAGCACAATGATTCAAAATGAAGTAATGTCCAAAAGGTTTTGTCATGCAACGCTTT
ATGATATCACATTGTGTATCACTGATACCATATATCCATCCATTATTGATGCACAAAATA
ACAAAATGAAGCAACTGAGTAGTATATCTCCTATTTGCAACTTTTTCTTTAATATACACA
TTTTGTATTTGTTCTCGACTCTTTACTCACTAAATTTCTCATTTCAGATCAAGAAAAAGA
ACAAATATATCCATGAATTTACATACAAAATGTTAGAATTCCACACAACTCCCACTCAAG
ATCACTGATTCTTTTAGTTAAGGTTATTCAGAAGCTGGGATCATCCAAATATGCCTTACC
GGGTACTTTAATAATTTAACACCCATTTATAAGGTAACTTA
>TRINITY_DN10156_c0_g1 transcript_ID=TRINITY_DN10156_c0_g1_i1
GGATCATTGTATATGGCTATGGGTTTCGAGGGGCAGTATAACTTGGTAACAAAATAGATT
TTTTCATAAAGTTTTCGTAAATGGGCATTAAATTAATTTAAAAGAAAATAACCTTCTGTT
TTTCATCCTTTTAAGCACATTAACATCATCCTGAATGAAAATAAGAAATATGGTAAACTG
TCCTGCTGTCCATGTAAATGTAAACCAGTACTGGTATTAAAAACTGGAAATTAGTCTTCT
TAAGAAAGTTAGATACTAGTATCTCCAAATTCCATTCAATTCCAATGCCCAAACTCTAAT
CCCATGTTATCAAATACAACCAACCACTCAGTTTCCATCATAAACTTAAAGTACAGATAG
ACACAAATGTTAATTTCACACAAATTTTCCCACAACTAGCTTTATACATCAAATGTATGG
AATCACCATGAGCATGATATGATATACAAATGAGCCAATCTACATGATTATACCCATTTT
AT
>TRINITY_DN10157_c0_g1 transcript_ID=TRINITY_DN10157_c0_g1_i1
GTCCAAAGGAGAGCTAGGTCTTGAGCCGACTCTGATGCACACCCATAATTTACTCAATAA
TTACAAGAGACAAGACTACGAAAAAAACCAAGTAATAATTAGGGCCACTGCAAAGGGGAG
TGGCACCATTAGCACCGTGATGTTGGTGATCATTGCGGTGGTGCGTGCCACCAGCTCCAG
CTGCTCCAGCTGCATATATTGGAATAACACCTGCACCCATGTATGGTGATTTATCGCCAT
TGTTGCCGTGTCCTCCTTCTCCACCAACGTGACCACCTTCACCTCCAGCTCCATGGCCGC
CTCCGCCTCCATGACCGCCTCCTCCCCGTCTGTTTACTGACACCGCATGTTTCACTCCCA
TTTCAATCGACATTCTTTCTTGCACTTCTCCATTTTTCACATCTTCTGGCTGATCAAAGT
CTGTACGCAGGAGATGTTTGATGGAAATTGGAAAAGCAGGAAGAAGATGAAGCTGAAACA
AGAGCATTAAGAAGAAGAATCCCAATTTTGGAAATCCCATTTGAAACAGTAAGCTTCTGA
GTTGTTCAATGGTGAAAAAAAACCTTGTCTCTATTCTTTTGATCAAACATCGAAAAGGAA
TATAAGAGTCACACTCCTGGAATAATAAAGTTGTGAATGCATGTCCCAGGAGCTTTCCC
>TRINITY_DN10158_c0_g1 transcript_ID=TRINITY_DN10158_c0_g1_i1
ACTCTGCTGAAGAGCTTAAAATTTAATACCTCAATGATGTTTTGTTGAGTTATCTTGTTA
TGAAAGACTGGCAAGCTCTTTATGAGTGTAATTGTTCTGTGTATGCGTGTCAGTGTCTGC
GTGTATGTGTGTCAAGGTGGCAGGTAGGTGGAGAAACTCAGGATCTGTCATTTTCTCTTC
CGATTGTCCTTCTAATAACCACCGCAGTTCAATTTGAATGGGAGCCATCTCATACCTCTC
CTTGATAACAACTGAATCTGGATGGTTCCT
>TRINITY_DN10158_c0_g2 transcript_ID=TRINITY_DN10158_c0_g2_i1
ACTCTGCTGAAGAGCTTAAAATTTAATACCTCAATGATGTTTTGTTGAGTTATCTTGTTA
TGAAAGACTGGCAAGCTCTTTATGAGTGTAATTGTTCTGTGTATGCGTGTCAGTGTCTGC
GTGTATGTGTGTCAAGGTGGCAGGTAGGTGGAGAAACTCAGGATCTGTCATTTTCTCTTC
CGATTGTCCTTCTAATAACCACCGCAGTTCAATTTGAATGGGAACCATCTCATACCTCTC
CTT
>TRINITY_DN10158_c0_g3 transcript_ID=TRINITY_DN10158_c0_g3_i1
ACTCTGCTGAAGAGCTTAAAATTTAATACCTCAATGATGTTTTGTTGAGTTATCTTGTTA
TGAAAGACTGGCAAGCTCTTTATGAGTGTAATTGTTCTGTGTATGCGTGTCAGTGTCTGC
GTGTATGTGTGTCAAGGTGGCAGGTAGGTGGAGAAACTCAGGATCTGTCATTTTCTCTTC
CGATTGTCCTTCTAATAACCACCGCAGTTCAATTTGAATGGGAGCCATCTCATACCTCTC
CTTGATAACAACTGAATCTGGATGGCTCCTCTTCATGATATACATATTGCTATATGGATT
CTATGATTAGGCTATAGTGACTTGAACATTTTCTTGTAGCTGATTTCTAATT
>TRINITY_DN10159_c0_g1 transcript_ID=TRINITY_DN10159_c0_g1_i1
CAGTGTCAATCCCAACATTAGATCATCAAATAAAGAGAATACACTTTGATACGTCGACTT
CCACCACAAGCACACTCTATCTGATATTAACAATAACCAGGAAAGATCAAAATACCGTTT
TGACTGCATAATGCATGTTTGTGTGTCGCTGAAATTATAGTATATCAACTCAACATAGTG
CTTACATGTTAAATGCATGCTTGTCTGCCATAGAAAATTGTGGTATAAATATGTGTATTA
AAAAAATTTTAATCCCACGCTAATTCAAG
>TRINITY_DN1015_c0_g1 transcript_ID=TRINITY_DN1015_c0_g1_i1
GTGCGTGTGTATGCGCATGTGCGTGTGTGACAGTGTCCACCCAACTTAAGTACATAATTT
AAGTCCACATCCATCAGATGATTATATGCAAACATCCCAAAAATCACATACTTCAAAAAG
TTTGTCAGAGTTCTATCTTTCTAAATTAATCACAATAATGCAGGAGAGGAATATGCATAT
ATCATGCCTTTAATCCTCAGA
>TRINITY_DN10160_c0_g1 transcript_ID=TRINITY_DN10160_c0_g1_i1
GTGCTAGGTGATGCTAGATTCAGCTTGGTTATAAAGCTAAAGTTGTAGATGGAAGCATAG
GAGTAAAATCATATCACTGGGAGGTCAATCCATTGTGCTTTATATTTGAGGCATTTAGTT
TCCAGTGCACAAATTAAAGCTAATGTCCAACGATATTTACTAATCTTATGCACAACCAGA
TGGCTTATATCTTTCTTTCTAAGCGTTCTTTCATGTATAATTTAGGAGCTATCCAGCCCA
AAAAAAAATCAGGAGAAAATCCTACCTCTTTACTATTTGTATTTGGTATCTAACTCTTCT
TTCCTTTTTCCGTCTTCCTTTTATTTGGAATAAACCATACCCACTGAACTATTCTCATGA
GCCAAGGATGCATGCGCACTAGTGCCAAATAAGGTTCATAGTATCAATACCAGCAGGCAG
ATTGTCAGTTGTCACAAAATGTATAATAGTAACTCACTGTGCATATCTCAACTACTTAAA
TTTGTTCATTGGTACAACAACAATTCACATTCATCAAATACAAAAACTCCTATTCCATTA
AATTCGTTTAAAAGAACTACTATCAAACAACTCATGGCAGTCTAAGGATAGGATATGACT
ATTCAGAAGACTCAAAGCATTCAGTATACCAG
>TRINITY_DN10160_c0_g2 transcript_ID=TRINITY_DN10160_c0_g2_i1
GTGCTAGGTGATGCTAGATTCAGCTTGGTTATAAAGCTAAAGTTGTAGATGGAAGCATAG
GAGTAAAATCATATCACTGGGAGGTCAATCCATTGTGCTTTATATTTGAGGCATTTAGTT
TCCAGTGCACAAATTAAAGCTAATGTCCAACGATATTTACTAATCTTATGCACAACCAGA
TGGCTTATATCTTTCTTTCTAAGCGTTCTTTCATGTATAATTTAGGAGCTATCCAGCCCA
AAAAAAAATCAGGAGAAAATCCTACCTCTTTACTATTTGTATTTGGTATCTAACTCTTCT
TTCCTTTTTCCGTCTTCCTTTTATTTGGAATAAACCATACCCACTGAACTATTCTCATGA
GCCAAGGATGCATGCGCACTTGGCTTTCTTTCCTTTCGATGAGTTCTTCAATTTGGC
>TRINITY_DN10160_c0_g3 transcript_ID=TRINITY_DN10160_c0_g3_i1
CTCTCCACATTTTTCACACACATTGCCAGAATTTTTCGATATTGCCTCTTTACGATTTGT
ATTTGGTATCTAACTCTTCTTTCCTTTTTCCGTCTTCCTTTTATTTGGAATAAACCATAC
CCACTGAACTATTCTCATGAGCCAAGGATGCATGCGCACTAGTGCCAAATAAGGTTCATA
GTATCAATACCAGCAGGCAGATTGTCAGTTGTCACAAAATGTATAATAGTAACTCACTGT
GCATATCTCAACTACTTAAATTTGTTCATTGGTACAACAACAATTCACATTCATCAAATA
CAAAAACTCCTATTCCATTAAATTCGTTTAAAAGAACTACTATCAAACAACTCATGGCAG
TCTAAGGATAGGATATGACTATTCAGAAGACTCAAAGCATTCAGTATACCAG
>TRINITY_DN10161_c0_g1 transcript_ID=TRINITY_DN10161_c0_g1_i1
TGGACTGGAGTAGCTTTGCGGTGGCTGATGGGGATGGGAGGTTGTCCGCGACTTGTCCAT
AGTTTACACCTATAAATGGTTCTGAGTCTGCAGCACAAATAGTCAAAATTTAAGAAGAGC
AAAAAGATGTAAACTTTGTTCTGACTTATACTTTGCTAGAAATTCAAATTCTCTGCAAAC
AAACTGGAATTTTATGTTTGTTTCTTCCAAAATTGAACCGGTTACGTTTAGAGAATCAAG
ATAACCATAAAATACTATGTAATAATAGACCCAAAGCTGAAGAATAAATTATATGAAAAG
CAGGTAAAGAAAATTATGAAGCTATCTTTCCAATTATGTAACATTTACTCGAATTTTCTC
AAGTGTTAAAATCAAATCGAATGAGAATTTAGAGACTTACTAGCTATGTTTAAGATATTA
AGAAGAGCGAAGAAGAGCAAGGCACAACGAAGCACCGCCATGGCTGAAG
>TRINITY_DN10162_c0_g1 transcript_ID=TRINITY_DN10162_c0_g1_i1
AAATAAAGTTGGTGAACTCATAACTGCAATTTTTTTTTTTTTTATAAAATCGGTGGCGAT
TGGCTGAATAATCCAATTAAATCAAATCAAATCAGTTACAAGTCCTGTATATAAACATTA
TCCTGTTATACATTTTTTCCCTAACATTATAATCCAATCAAATCAGTTACTTAATGATCA
GATGGGCCACTAATTTAAAAAAATCTAGGGTGAAAATGGAGCCAAAAACCAAAAAAAAAA
AGTTAGTCAAAAACAAAAAGGGAGGTCAAATTATTAATCAAAAGCATACAAATAAAAGAT
TTCCAAAAAAAAAAAAA
>TRINITY_DN10162_c1_g1 transcript_ID=TRINITY_DN10162_c1_g1_i1
AAAAAAAAAAAAACTTTACACGTAATTTTGATTTGTTCTTTATTAGCAATCAAATAAACA
CTATTATATAAAAACACAAAGAATTTTTGTCCTTTGCATGCAAGAAACCGTTCACCTTTC
ACGAAACTCAACGTCCTGTTATGTTTAACACCAGTGTCAGCGCTGTCAGTCTCTTATTTG
TCGCGTTTTGACCTATCGGATTTTCTGGTCCAATTCCAACCCCCTGGACCCCACTTGAAC
GATCTAGATTCTAAATTGAATAAAATAATTAAAATCTAAGATCCGTTTGTGGGTGTGATT
ACCTATAAAATTCTAGTTGCACGAATCACGGGTGGTTTACGAGCTGTCACTTTAGCACAC
AGAGAGTGGGGTAGTTATCTTGTACGATGCGTACCATGATCTGTTCATGTTACAAGCCTA
TGGAGACCGTACGATGTAGAGGGCAAGTAATGCTAGGAACCAACGGTCAAAAATAACCGA
AACAAATCTATTTCATGCAGTTTGGACTGTATTCGTAAT
>TRINITY_DN10163_c0_g1 transcript_ID=TRINITY_DN10163_c0_g1_i1
CTGTATCAAACTTTTTGCTGTCAATATCTATGCCAATAATACGTGAAGCTCCAGCTGATT
TTGCACCCTCTGCAACCTATCAAGTTAAAAGTTAAAATTAAATCATTACGCTAAACAGTG
TGGCATCAGCACTGGAACATAATTCCAAGGTCTCCCAGCAAAAACAACAAATATTCAACT
AAAAGAAGTGTTACGAGAAATGGGACAAAAATATCATTTCATAACTTACAGCAAGGCCAA
CAGTCCCAAGGCCAAAAATAGCAACAATGGCCCCAGGTTCTACTTTTGCGGTGTTCCAAA
CTG
>TRINITY_DN10163_c0_g2 transcript_ID=TRINITY_DN10163_c0_g2_i1
CTGTATCAAACTTTTTGCTGTCAATATCTATGCCAATAATACGTGAAGCTCCAGCTGATT
TTGCACCCTCTGCAACCTATCAAGTTAAAAGTTAAAATTAAATCATTACGCTAAACAGTG
TGGCATCAGCACTGGAACATAATTCCAAGGTCTCCCAGCAAAAACAACAAATATTCAAAT
AAAAGAAGTGTTACGAGAAATGGGACAAAAATATCATTTCATAACTTACAGCAAGGCCAA
CAGTCCCAAGGCCAAAAATAGCAACAATGGCCCCAGGTTCTACTTTTGCGGTGTTCCAAA
CTG
>TRINITY_DN10163_c0_g3 transcript_ID=TRINITY_DN10163_c0_g3_i1
CTGTATCAAACTTTTTGCTGTCAATATCTATGCCAATAATACGTGAAGCTCCAGCTGATT
TTGCACCCTCTGCAACCTATCAAGTTAAAAGTTAAAATTAAATCATTACGCTAAACAGTG
TGGCATCAGCACTGGAACATAATTCCAAGGTCTCCCAGCAAAAACAACAAATATTCAAAT
AAAATGTCCGAGAAATGGGACAAAAATGTCATTTCATAACTTACAGCAAGGCCAACAGTC
CCAAGGCCAAAAATAGCAACAATGGCCCCAGGTTCTACTTTTGCGGTGTTCCAAACTG
>TRINITY_DN10164_c0_g1 transcript_ID=TRINITY_DN10164_c0_g1_i1
AATTTTGTATCAACCACATTTTTATTTCCTGAAGAAAAGTCATCAGCAGCCACCTTCCCT
TGAAAATTCTGCCCATTAATGTCAATAACAGCCACCTTATTTTGAAAAATATGTCCATTA
ATTTCAAGAGAATCAGCCATCCTTTGAAATATTTGCCCATTATTGTCTCCAGCCTTTTCA
TTCATCTCAGTCACACCTTCCTTCTTGCCCAATCTACCATTGAACATGATCTGATTTTAA
AAATTCAAATCATTCTTCTCTTTCTTTCCACCATTCAACAAGTCTTCAGCCACCCTCTGA
AAAATTTGCCCATTCTTGTCTCTATGCAAAACCCTATTCAACAAGTTTCCATCCTTTTTA
ACAATCTCAGCCACACCTTCATTCTTGCCCAATTCACCATTGCATATGGTCTAATTTTAA
AATTTCAAACCATTCTTCTCTTTGCCATTGCCAACAACTAAAGCACCATCAACTACTTGC
CCATCATGGATAGTTTTTTCGATCCCAAGAACATGGTTCTCCATTGGCATTGCAGCAAGT
TTACTTTGAGTATCAACTAGAATGCGCTCAAAAGGTTCTCGCACTTATCAACTAGCA
>TRINITY_DN10166_c0_g1 transcript_ID=TRINITY_DN10166_c0_g1_i1
GTGGAAAAAAAATATTACAACCCCATATCCATATTGGTAACCCTATAATACAGAAATATC
GGGAAGAATTGCATACTTCAAACATTGCCTCCAGCACACCAGATGATACAAAGACAATAT
GGGAAAAGTTACAGTGCTAAGCTATACAAAACAGAAGCTTATTTGTCCAGTGAATTCTAC
ACAACTTGCATGCTAAAACTCTGTAGCCAAATCATTAATTGAAATTTCGATCAAAATATA
AAACATGTAGGAAGATATGCTGAATTTAATCAGAAAAAAAAGAAATTACTAAGCTGCAGA
GAGCGGGATAGGCTTTACAGCACTTTGTATTCTCTGATATGCAAGTCGCACTCTTT
>TRINITY_DN10167_c0_g1 transcript_ID=TRINITY_DN10167_c0_g1_i1
ACCACCGAGATCTACACTCTTTCCCTACACGACGCTCTTCCGATCTGTCGGTAGTTGCTG
CTCCACTTCTCTTCTTATTTCTTGGTATCAATCCACTTTTTATACATTAATTTTCTTTAA
TGTGTTTTAACTATTGACCCAACATGACCATCTACTGAATATAATAGCCAACCCTCTTAA
AACATTTTATATTAAAAAAAGAAAAAGAAAAAAAAAAACGATGTCGCTTTAG
>TRINITY_DN10167_c1_g1 transcript_ID=TRINITY_DN10167_c1_g1_i1
GTGCTTTTTCGATGATGAGCTGTTTATCATGCCCTGAGACACACTACTTCTTCTTCTTCT
TCTTCTTGTTCCTCTGAAAAAAAAAAGAAAAAGAAAAAAAAAACGATGTCGCTTTAGGAA
AAATTAGGGTTTTTTTTTGCTCTTCTAATTCAGGTGGTCTGATTTTCCAATCGCTACTGG
TTTTTTCTACTGTCTCTGTTCGAATTTGTACGTCGGAGTTCTTTAGAGATTG
>TRINITY_DN10168_c0_g1 transcript_ID=TRINITY_DN10168_c0_g1_i1
CAAACATAGATCTCATAAGATCGGTACTGCCTAACCTAAATTACCTAATCTGCCGCCCAC
TATAATTTTACAACTGACAAAATCAAATAAGGTCATTATTTATTTTATAAAGTTTTTTAA
TTTGAATTGTATATGACATTTTTTTTAATAGTTAATATTTTATTTTTTGGAAGGTGTAGT
ATTACACTCTGCAGGTGCAAAATTTAAACCTTCATTTATATAAGTATAAAGGTTCTATCA
CTCTTTGTTGCATATAGCCTTCTACTGATTGTGTTTGATACTTTAATTAAGTAGTTGTGT
TTTGATTAGTTTATTAATTGTGCACACTATTTCTACTTGAAAGTTAAAGAATCCAGCAGG
TTTCCTAGAAAACATTAATCGAGTGGTCAGAAAAGAAACAAAAGAAAAAAAATAGAACAA
ATGGTTCAATCTCAAAAGGGAGCACTTGATAAGTTTTTGAAATCT
>TRINITY_DN10168_c0_g2 transcript_ID=TRINITY_DN10168_c0_g2_i1
AAGTATAAATCAAGTTCTATCACTCTTTGTTGCATATAGCCTTCTACTGATTGTGTTTGA
TACTTTAATTAAGTAGTTGTGTTTTGATTAGTTTATTAATTGTGCACACTATTTCTACTT
GAAAGTTAAAGAATCCAGCAGGTTTCCTAGAAAACATTAATCGAGTGGTCAGAAAAGAAA
CAAAAGAAAAAAAATAGAACAAATGGTTCAATCTCAAAAGGGAGCACTTGATAAGTTTTT
GAAATCT
>TRINITY_DN10168_c0_g3 transcript_ID=TRINITY_DN10168_c0_g3_i1
CAAACATAGATCTCATAAGATCGGTACTGCCTAACCTAAATTACCTAATCTGCCGCCCAC
TATAATTTTACAACTGACAAAATCAAATAAGGTCATTATTTATTTTATAAAGTTTTTTAA
TTTGAATTGTATATGACATTTTTTTTAATAGTTAATATTTTATTTTTTGGAAGGTGTAGT
ATTACACTCTGCAGGTGCAAAATTTAAACCTTCATTTATATAAGTATAAAGGTTCTATCA
CTCTTTGTTGCATATAGCCTTCTACTGATTGTGTTTAAT
>TRINITY_DN10169_c0_g1 transcript_ID=TRINITY_DN10169_c0_g1_i1
TGCAATCCAAATTAACAACAACATGGCTCTTCATTAAGCGATATGATGTGCATAAGAACC
CACGTCTGGGCACCTTATAATATGTGCTTTTATTAACATTTATGATCATATTTGGAAAAC
CTTAACGGATAAAGATTGGACTAATTTGAGAGGGTAAAACCCGGAAATTAGCAATAGCCA
AGAAAAGGGGGGAATAATTTGAATATATTTCCAGACGTATTAAATTGTAATTCCTGTATT
CTCCGGTGGAATGGAGAGAAACATGCAATTTAGATAATTGCGAGATTGTGTAGTCTAATG
ATGTTGACAAGCTTTAACCAAATGCAGAGGAAAATTAAAGAATAGAAACAGAATGACCAA
ATGCAGAGGAAAATTAAAGAATAGAAACAGAATGACCAAATGCAGAGGAAAATTAAA
>TRINITY_DN1016_c0_g1 transcript_ID=TRINITY_DN1016_c0_g1_i1
CAGGGGCTATCATAACCGTTCTTATCTGCAACATAAGGCATTTCAGAAAGCAGCCTGACA
AGAGTCATATGGTCACCATAAATTACATAGTTTCAGTTCCAAATAAAACCGAACATGTAA
AAATTTTCTAGACTAAGACACGCCTTGAATCAAAGTTCACATTCCACAGGTATGATGCAT
CTAATTGCAGTTCATCCCTGCCTCTTAACCTTTTCTATTTC
>TRINITY_DN10170_c0_g1 transcript_ID=TRINITY_DN10170_c0_g1_i1
TGAAATAATGTCTGCAATATCATCCGCAGACTTCATTTGTAAACAAAACATCTTAAGTAC
CAAGTGAATCTCATCATTATCTAGATGAGATACATACCCTCCAAAGAAATAATGCACCTC
ATTACCAATTTCCGTCCAACTATAAGCTCGTTGCTTCTTAACTCCTTGCTCTTTCATGAG
AATCCTCACTCTTGTAACTTCTCTCCACATGCCAGCAGCAGCATATATATTGGACAACAT
AACAAGTGCCCCAGAATTATGAGGATCCAGGTCCCCAATTTTCTTAGCTGCTAATTCCCC
TAATTCCACATTTAAATAAACACTAGAAGCAGCAAGAAGAGAACCCCAGATCCTAGAGTC
TGCTTCAAAAGGCATATCTTGAATAATTTGGCAAGCTTTCTCCAACTGCCCAGCTCGATT
TAATACATCAACCAAACAAGCATAGTGTTCAGACTTGGGAATAATTCCATAAGTTTTCAC
CATCAAGTCAAACACATCCATGCTCTCATTTACCTTCCCTGTATGACCACAAGCAGACAA
TAAACTAAGAAAAGTAATCCCATCTGGTTCAAAGCCATTTAATCCCATCTCACTGAAAAA
ACTAAAAGCTTTCTCATAGAGTCCATGTTGCGCAAATGCTGCAATAACTGTATTCCATGA
AACAAGGTCTGGATTGCATATTTGTCTAAATGCTAACTCTGACTCCACAATGCCACCACA
TTTGCTGTACATTGTAACCAAAGCATTACATACAGATACATTCTTTTCAAATCCATTTCT
TATAACAAGAACATGAGCTTGTCTTCCTTTTTTAAGAGATGCAAGACTAGAACAGGCAAT
GAAAACTGAAATAAGGGTGGCATCATCTGGTTGCAGACCAATCTTATGCATATCTGAATA
TAACCTCAATGCTTCCTCACCAACACCATTTTGTGCACAACCTGATATAATCGCATTAAA
AGACACACGGTCTTTACACTGAATTCCTTCAAACAAAACTCTAGCATTATCGATCATCCC
TTGTTTACAGTACCCCATTATCATTGAGGTGATCAGAGCAGCATTTTTACTGTTGTCTGG
CAACTGGTCAAACAACTCTTTTGCTTCGTCAAACTTCCCATTTTCCACATACCCACTAAT
CATCACATTCCAAGAAACAACATTTCTACACGGCATGTGATCAAACAATGCCCTTGCCTT
ATCTATCTCTCCATTCTTTATATACCCTTCAATCATTGCAGTGTAAGAAATCACATTCCT
CCTTGGCATCTCTTCAAAAAATTTGCAGGCATCCTCTATGCGACCGTAGATTACAAAGCC
CGATATCAATGCATTATATGAGGCGGTATTTCGCTTGGGCATAGATTGAAAGTAGTGAAA
AGCCTCATCGACCCTCCCATGTTCAATGCAGCCAGCAATCATGCAATTCCAGGAGACAAT
ATTCTTTGCAGGCATTGATTCAAACAATTTCTTCGATTCTTGGAGAAACCCATTCTGCCA
GTAGCCAGTAATGATAGCGTTCCAAGTA
>TRINITY_DN10170_c1_g1 transcript_ID=TRINITY_DN10170_c1_g1_i1
GTAATGATAGCGTTCCAAGTAACCACGTCTTTAGTAGACATTTTATCGAACAGTTGGCGG
GCGGCTATAATGTTGCCAGAGCGAGACAGACGACCAATTTTGACATTGCATACATAAACA
TCATGGGTGGAAAAGAGCCTCATAAATGTAGTGGGTAAGTAAAGGGTATAGTGAGTGTCA
TGTAGATTGGGTATCAATAAGAAATTTCGTGCCATATATGTTGATTGATAATTAGCCTCG
ACTACTACCTGACGTGATACTGTTCCAGACCACACTCTAGTCCCGCTATATCAGTAATCG
CTGAATGTTTGATCATGTCGCTCGCATTTGTAGCTCCTCGTACATGCATGAGTCCTGAGT
TTTAGCATACAATCATTACAATAAATAACAGTACAATTCACTTTCACTCGAGTTCAAACA
TAAAAGAGAATTGGAACTTAAAAATGGGGACACAGCTGTTGTAGCTCAGTAGATCATCAT
CAGAAGCTGTTTTAGCTGCATGTGTCTGTGGAGTGGTTGAAGGGTTGCTGTTTGGAGGGA
CTTACAATTGGCTATGGCTTTTGTCATAAGGTTGCCGCGGTACAAGGATTCCTCCCTTAA
AGGTTGGTTTAATTATCAGTCAAATTCTAAATTTTGTCGATAAATTTCCCATCCAGGGAT
TCGGTTTTGC
>TRINITY_DN10171_c0_g1 transcript_ID=TRINITY_DN10171_c0_g1_i1
GGATAATTAACCATTACAAGCACGACATTAAAAAGTAAAATTACAAGAAAAATAAATATT
ATGATACACTTGCACGTTTTAATGATAGAATTGACAACAAAGATTCTCCAGAACAAAATA
AAAGTAAGAGGTTATCCGCGTTTTAATAAAATAAAACCATGATCATTGTAAGTAAAAATT
TATATATAGAGCCACATCAATTTCTACGAATAATTATATAAAGCACTGTAAAACTGATAT
AGAAAATGTTTATTTATAAATTATTATCTTTTCTATTGTCAGCGGAAGCTTTCGGCATTG
GTGATGGTGATGGTGATCCAGTTATATCACAACTTTTAGAAATAAAAAATAATTAAAGAT
TATCCATTGGTAAGTCATATAATGTTTTTATTATATAATTGGAATTTAAATTATTCTTAT
ATGTTGCATTTTTGCAAGTTAATGAGCAT
>TRINITY_DN10171_c0_g2 transcript_ID=TRINITY_DN10171_c0_g2_i1
GGATAATTAACCATTACAAGCACGACATTAAAAAGTAAAATTACAAGAAAAATAAATATT
ATGATACACTTGCACGTTTTAATGATAGAATTGACAACAAAGATTCTCCAGAACAAAATA
AAAGTAAGAGGTTATCCGCGTTTTAATAAAATAAAACCATGATCATTGTAAGTAAAAATT
TATATATAGAGCCACATCAATTTCTACGAATAATTATATAAAGCACTGTAAAACTGATAT
AGAAAATGTTTATTTATAAATTATTATCTTTTCTATTGTCAGCGGAAGCTTTCGGCATTG
GTGATGGTGATGGTGATGGTGATCCAGTTATATCACAACTTTTAGAAATAAAAAATAATT
AAAGATTATCCATTGGTAAGTCATATAATGTTTTTATTATATAATTGGAATTTAAATTAT
TCTTATATGTTGCATTTTTGCAAGTTAATGAGCAT
>TRINITY_DN10172_c0_g1 transcript_ID=TRINITY_DN10172_c0_g1_i1
CATCTTTCCATATTAAATAACAATCAGGCTTCCAGCGCACTGCTGTAGAAGACAAGTGTT
CAAAACGCGTTCTACTTAATTGAAGGATCTAAATATGAATTCTGGAACAATGCAAGAAAT
AAATTACAAAAATTAAACTTGCAATACATAATATATTGAAACATTGAATCCATATTAGTG
ATACATAACATGTAATGTGCTAATGGTCCAATCAAAGATCATAAGAACATATAATAACTA
GCTTGTTGTGGCCTGAGCTGATGAAACTTGAAACAGCATAACTCAAGTTATAAACTCCCC
AGTCAAGGACCATCCTCCAATTATCATATTCTTGGAGCTCCACCGATAGTTGCTTCTGGC
ATCCGCTCAATTGAATACTTATGTTGAGTAATGTACATGATTGGCACACCAGGAATCTTC
CGAATTCTCCTCTTCAGATCTCGATCACATGTAGCAACAATGAAGCATTTATGCTGAGTA
ACTCTATCAACAAGACAGTCATCAGCATAGGTTCCCTTATGAGTACAGGGTAGCCTCTCA
AAACGAGGATCCTTGGCAATCCTAAGAGCTACACGGTATTTCTGGCCTAACTTCTCAAGT
TCTGCCATCACACAATCCGTAATACAGGGGGTGCATTTTGCATATAAGCAGTCCATCATT
CCCTTCTCCAGATCCAATTTATTCTGGATGGAGAAGTTAATAAAGTTGGTATCCACCAAG
ACCCGGTAAGGCGGTCCCAGCGCAGTGTTGTGTGTGAAGAAAAGCGCCGACGAAACATTT
GGCACATTTCTTGGTAGCTTTTCCTTAGTAAGGTCTCTCTTGTTGGGATTCAAAACCTCT
TCTTTGTAATTGTTGATAGCTCTTTTGGTGATGATCTTCTTCATGACGGCGAATTTAGGA
GCTTTTTTGGCTCTCCCCATCTCTATTGATTGAAAAAATTACAAAATTTCTTCTGTGGGA
CTTCTTGTCTCGACAAAAAGGCGGCTTCTCTGCTTCAAAAATATTATCTGAGAGAAAGAG
AGCGAATGAGAAGCTTGTTTTATTGGAGTCTGTGACTCTGAGAGTGGGAACCGAGATAGA
AAAACCCGAGTAGGAAGGAGAAGAAG
>TRINITY_DN10173_c0_g1 transcript_ID=TRINITY_DN10173_c0_g1_i1
CATGTGTCGTCTATAGCCTTCCATGCTTCCGAATCAACGGGGTGGAAATGTAACTAGCAC
CACTGGCCAACAACTATATGTAGAACTTTGGTTTTTCTAGGGATTAAATCCATCTGTAGC
TAAACCAAGTCTCAAGTTGCGTGACTCCGATGCAAAAGATGGTCATGTGTCGTCTATAGC
CTTCCATGCTTCCGAATCAACGGGGTGGAAATGTAACTAGCACCACTGGCCAACAACTAT
ATGTAGAACTTTGGTTTTTCTAGGGATTAAATCCAT
>TRINITY_DN10174_c0_g1 transcript_ID=TRINITY_DN10174_c0_g1_i1
CCTCATCCCCCGATCTTGTTTCATCAACGGTTGCTGCATCGCTAGTTCTGCTTCTGCATC
TGCAACTGTCTCCATCGCCGCCGAAAGGTTGTGTAAGTTGTTTCGGCTTGACACGCGGCA
GCCATGCAAATGAAACGGTCCAATTGCAGCATGCAATTCAACGGCTAGCCATTGGATTTG
CTTGTTCAGTATGCGGTATGCGGTGGATAATAAGATAATGATAAATTATTTGTT
>TRINITY_DN10175_c0_g1 transcript_ID=TRINITY_DN10175_c0_g1_i1
TCCTTCTCAGTACCGTCTGAGACATCACAGTACATTGAAGAAACTGCAGAAAAAGAATGA
GAACTTGATGAGTGTTTAACTGACTTTCTAGCATTTGTTGCCATTTTGCTTTCCACATCT
ATCTCTCTATTGTCCTCGACTGTGAATAATCGATCCAATTTTTCATATTCTTCATCAGAA
TGGCTCTGTCCAGAGCCGATTGAACTAAGTTCTCGGCTTTCATGTTGACCCCAAATTTCC
GGATAGTGCAAGTAGTCTGATTGGCTCGATTCATTTGGTGCACCATCAGTCACATGGTGC
TCAGATTCATCGACTTCAAAAGTTATCTCTTCAAACCGTCCATGCATTGAAGCACATCCA
TTTCTACAACATTGAAGGAGCTGCAGGTTCTTGGAGCCTTGATTATGTGAAAGAAAATCA
TTGAGGGAACCAGTAGAGGTACGGTTGGAAGCACAATTGTGACAGAAGTTTTGATTTGCA
AAGCGTGGTGTTTCCTCTATTCCTGGCCCTGGTCTCCATGCAGGTACTAAAGAAGCAATC
TCCCCATCAATCATGTCTGCTATTTTAGTCACATCTTGGTCAGTAATATCCAGCTCCGCA
ACCATTTCGGTTGCCACACTCAATGCTGTATCGGTTTCAATGTCGAATGGGAAATATATG
TTTCGGATACGACCTTCTTTATCTGCAATTCTAAGTCTTAAAAAGATACCACCATCATCT
CTTCTCTTCCCTTTGATACTAATGTCAACATTTGTCGAATGATCATCATCATGATACTCG
AAAAGTTCAATTCCTGTTGGTTCAACCTCAGCTGAATGATAGCTCCAATCATTTTGGGGT
TCATGCCCATAACCATTTGAGTATCCATTACTAATGGAATTGCTACTGTGATGAAGTTCA
AGATAAGGTTGCCTAATGAGAGGACCCATATCATCGAGTTCTCGGTAATCGAGTGGTCTC
AAATCGGACTGACCATCTTCGATCTGTAGAAAAGGATCATTCAACAACTCCCTTGCAGAA
AGCCTAAGAGACACAGTAGCCAAGCATTTCTCGACAAACTGTCGCACTTCCGGATCCTTC
ACTTTGTACAAAGCATCCGGTTTTTTACCAGATATAACTTTCTTGTAAATCTGGGCAGGA
TGAGTGCATTCACTATATGGATATTCAAAGGTCACCATTTCCAAAATGCACATCCCAAAT
GAATATATGTCAACCAATTCATTATATGCCTCTTCATACACTTCTGGAGCCATAAATTCT
GGTGTTCCAACACAATGAGCAGCATGTGATTTTCTAAGGATTGCAGCAAGACCTAGATCC
CCAATCTTCACTTCTCCTTGGTTCCCATTGACAAAAATGTTGTCACACTTGAGATCTCTG
TGGATCACAGGAGGGTCATGGCTATGGAGATAGAGAAGTCCACTCAAGATCTGCCTACAC
CAATGCTTCACTGCTCTTATGTTAACTCTCCTGTGCTTTAGCCTATACTGTCTCAAAGTC
CCAGAAGTGAACATTTCAGTGACAAAGTTGATGTTCCTATTTGCAGTATCAACCCAAGAA
GTGTAGAATTTCATGATGTTCCTG
>TRINITY_DN10175_c0_g2 transcript_ID=TRINITY_DN10175_c0_g2_i1
TAATGATACGGCGACCACCGAGATCTACACTCTTTCCCTACACGACGCTCTTCCGATCTA
ACATATCCTCACAATAAGATCACCACAAACACAATCTACAGTATTTAATCTTCTATAGAT
TGTGTGTGCATGTCTAGAGAGAGTCAGGTAGGTCGGCAACTTGAAGGTGAATGTAAATAT
TACTTGGCCAAAAAAGGGTGGATTTGATAATATTAATTACACAGCCTCTATAGGTGTATG
GAAAGTTCAAAAGAATCAAAGAGTGCCTTACAGAGTTTTTTTATATATCAATAGCATCAA
CTGGAAGGGATGTTGTCCTGTGAAGAGAGTGTGGAAGCAATGATCCATAGAAATTCTTGG
CAGTGACCATATCCTCAGCTCTAAGGGATTCCTTGATCGCCTCACGATTTCGGGCCCTTT
GGGTAACCGAATTGGGGCAGCTTTTATTGACAGGATAATGCGAATCAGAACTAAAATGCT
CGTCAATGGTGGGGACTTTTGAGCGAACTGCATTTCTGCCTCGTCGTAATAGGTTTAGTA
CAAGGGATGACAAAGTGCCGTCACTTGTTTTGTTTTCTTTGTTGTTATACCTTGAAGATT
TCGATGCAACTCCTATTTGCTGATCTTTTAGCTCCCTCAATTCCATCTGGTATTTTGCTT
TGAGCCATCTCAATTCTTGCTGAACTTCCTTCTCAGTACCGTCTGAGACGTCACAGTACA
TTGAAGAAACTGCAGAAAAAGAATGAGAACTTGATGAGTGTTTAACTGACTTTCTAGCAT
TTGTTGCCATTTTGCTTTCCACATCTATCTCTCTATTGTCCTCGACTGTGAATAATCGAT
CCAATTTTTCATATTCTTCATCAGAATGGCTCTGTCCAGAGCCGATTGAACTAAGTTCTC
GGCTTTCATGTTGACCCCAAATTTCCGGATAGTGCAAGTAGTCTGATTGGCTCGATTCAT
TTGGTGCACCATCAGTCACATGGTGCTCAGATTCATCGACTTCAAAAGTTATCTCTTCAA
ACCGTCCATGCATTGAAGCACATCCATTTCTACAACATTGAAGGAGCTGCAGGTTCTTGG
AGCCTTGATTATGTGAAAGAAAATCATTGAGGGAACCAGTAGAGGTACGGTTGGAAGCAC
AATTGTGACAGAAGTTTTGATTTGCAAAGCGTGGTGTTTCCTCTATTCCTGGCCCTGGTC
TCCATGCAGGTACTAAAGAAGCAATCTCCCCATCAATCATGTCTGCTATTTTAGTCACAT
CTTGGTCAGTAATATCCAGCTCCGCAACCATTTCGGTTGCCACACTCAATGCTGTATCGG
TTTCAATGTCGAATGGGAAATATATGTTTCGGATACGACCTTCTTTATCTGCAATTCTAA
GTCTTAAAAAGATACCACCATCATCTCTTCTCTTCCCTTTGATACTAATGTCAACATTTG
TCGAATGATCATCATCATGATACTCGAAAAGTTCAATTCCTGTTGGTTCAACCTCAGCTG
AATGATAGCTCCAATCATTTTGGGGTTCATGCCCATAACCATTTGAGTATCCATTACTAA
TGGAATTGCTACTGTGATGAAGTTCAAGATAAGGTTGCCTAATGAGAGGACCCATATCAT
CGAGTTCTCGGTAATCGAGTGGTCTCAAATCGGACTGACCATCTTCGATCTGTAGAAAAG
GATCATTCAACAACTCCCTTGCAGAAAGCCTAAGAGACACAGTAGCCAAGCATTTCTCGA
CAAACTGTCGCACTTCCGGATCCTTCACTTTGTACAAAGCATCCGGTTTTTTACCAGATA
TAACTTTCTTGTAAATCTGGGCAGGATGAGTGCATTCACTATATGGATATTCAAAGGTCA
CCATTTCCAAAATGCACATCCCAAATGAATATATGTCAACCAATTCATTATATGCCTCTT
CATACACTTCTGGAGCCATAAATTCTGGTGTTCCAACACAATGAGCAGCATGTGATTTTC
TAAGGATTGCAGCAAGACCTAGATCCCCAATCTTCACTTCTCCTTGGTTCCCATTGACAA
AAATGTTGTCACACTTGAGATCTCTGTGGATCACAGGAGGGTCATGGCTATGGAGATAGA
GAAGTCCACTCAAGATCTGCCTACACCAATGCTTCACTGCTCTTATGTTAACTCTCCTGT
GCTTTAGCCTATACTGTCTCAAAGTCCCAGAAGTGAACATTTCAGTGACAAAGTTGATGT
TCCTATTTGCAGTATCAACCCAAGAAGTGTAGAATTTCATGATGTTCCTG
>TRINITY_DN10177_c0_g1 transcript_ID=TRINITY_DN10177_c0_g1_i1
CTTGGTGACCACTTCACACCAAATGCCCAGGAAAATGAGAGATCAAGCTGAACAATTTGC
TGATTCAACAAAAAGATATCCATTACTGCCACAATGCTTTGGCGGGATATCCAATTGAAA
TGCAAACTAATCCTAAGAATGTTCCAAAACAATTAAATGCAACATGTAAAAAGTCACTTA
TAAAAGAGGAAAAGAACAAATATTAAACCTCTCCAAATTTTGAATCTGAAGTCGTGCCCA
TTTTTGATTCCCTG
>TRINITY_DN10178_c0_g1 transcript_ID=TRINITY_DN10178_c0_g1_i1
AAAAAAAAAAAAAAAAAAAAAAACCTTCTTTTGTCTATCATCCTAGCTGCGCTAAATCTT
CTCACAATAATTACAAACAAAAATGAAAACCAATACATATGCTTAATTAAATCCTAAAAT
GCATAAGTTGCAATAATCTATAGAGTAATCAATTAATAAGTTGTTAAAAAAAAGTTTAGA
ACATGTTCACCGGAAGCTCACAAGTTGCCGAAGCACCTAGCTTCTTGTACCTAGGATTAA
TTTCTCTCATACTGCAAATCAAATAGGAAAATACTCGCAAGTAAAACAAGAAATAAGACA
ACAATATTCAGGCAAAAGAGAAAACTATATTGATTACTGAGTGGCTTGAATCTTAGATTC
CTAATCAATCAACAACAGTCAGTAGAAGCAGGAATAAAACCCAAAACCCACCTTCAGTTT
CGATACACATATATATATATATGACTTTTGGAACAAAATGGTTTCTTAATTAACTAACAA
TCAATGAGTGTGCCGATGAGGTAGTCATGGTCATACCCTGAGAATCTGAAGCTTGCTCGA
GAATGCAATGGCAACCCAATCAGGCTGAGAAGACGACCACTGCAGCTGCTCTATTTCATT
CCCAGCTGTGTACGCCAGAATTGGATCCAATCCACCCTCCACGGGCTGACCCATGGACGA
CAAGTCCCAAATTAAGGCCTGAGAATCATCACCCGCAGTGCAGATGTGGCAGGAGCTATG
CGGGGCCCAGGCAATAGCGTTGACACTAGCCTGGTGCCTCTGCAATTCCACCACCGGAAG
CGTCGGGAAGCGAATGTCGAGCACCACTACCTTCGCGCTGTCCATGATTATCGTAGCCAT
ATACCTCGGGTCCTGTTTGTTCCACCCGAGCCGGACCAGCGGCGTGTCCGGCTCGGAGCT
CTCGTAGATGATAGTCGAGTGCTCCTTGTCGCGCAAGTCGAAAACCCTAACGGAGCCGTC
GGCCGAAACGGAGGCGAAAACGCCGACGCCGCCCCACGCTATGTCGTAGACCTCTTTATC
GTGAGCAATGAGCTGAGTATCGACTGTTTCCCTCTCGATATCCCAAATCGTGCAGGTCGT
ATCGATGCTCGACGTCCCGATTCGCTTCGGCTCCGCTTCGTTCCAGTCAAAGGAGGTCAA
CGGGCCGCAATACTCGCTGTTCTTGTTGCCGTTCAAGAGGCTCTTGAGCTCCACGCGCCT
GTCCTCTTCAGAGATACGCCAAATGCGGAGGAAATCGCTCGAAGTAGCGAGAAGGTCGGG
TTTCTGGCACTCCTTGTCAGGGATGAAGATGGTCTTGGTGGGCGGGTAGGGGTGGTCGAA
AGACAGGTTCGGGTCGGAGCGGATCTCACCGGTCGAATCGTCCAGCTGGACGATTTCGAC
CCGGTTGATGTACTGCTCGAGGAGGCTAGCAATAGCGAGACGGTACTGCTTATCGCGACG
GACACTCCAGTTCATGGCGTAGATGTGCCAGGGAGACTCGTAGGTGTAGATCTCGGATCT
TTTTTTGCTGCTCATCCGACCCGTCAAGGTTCGGGTCACTACTAGCCCCCATTTTTGCTT
CACTTCGGCGTCTCTCTCTCTTTCGTTGTCTGTGACTGTAAATAACTATATATATATATA
GAGAGAGAGAGAGAGGCAGAAGGATAAGACTGAAAAAGAAAAAATGGCAAGTAATTTAGC
ACAGCGGCAAGTAAATGGTTTGTGATATTAA
>TRINITY_DN10178_c0_g2 transcript_ID=TRINITY_DN10178_c0_g2_i7
AATAATAATAATAATAATAATAATAATAATAATAATAATAAAAAGATTCAGCTAATGAGA
ACCCAAAAATTGTCGTTCACATTCGTTAACTAAACACACTCATCTCACGATTCATGAAAA
TGTCTTGCGGTTTTTAGTTAACATTGTTTTTGGTCACGCATGGTAAGTACATACTCAAAG
CTGAAAACGAAAAATGGATTGGAGAGAGAGATACACAAAAAAAAAAAAAAAAAAAAAAAA
AAAAAACCTTCTTTTGTCTATCATCCTAGCTGCGCTAAATCTTCTCACAATAATTACAAA
CAAAAATGAAAACCAATACATATGCTTAATTAAATCCTAAAATGCATAAGTTGCAATAAT
CTATAGAGTAATCAATTAATAAGTTGTTAAAAAAAAGTTTAGAACATGTTCACCGGAAGC
TCACAAGTTGCCGAAGCACCTAGCTTCTTGTACCTAGGATTAATTTCTCTCATACTGCAA
ATCAAATAGGAAAATACTCGCAAGTAAAACAAGAAATAAGACAACAATATTCAGGCAAAA
GAGAAAACTATATTGATTACTGAGTGGCTTGAATCTTAGATTCCTAATCAATCAACAACA
GTCAGTAGAAGCAGGAATAAAACCCAAAACCCACCTTCAGTTTCGATACACATATATATA
TATATGACTTTTGGAACAAAATGGTTTCTTAATTAACTAACAATCAATGAGTGTGCCGAT
GAGGTAGTCATGGTCATACCCTGAGAATCTGAAGCTTGCTCGAGAATGCAATGGCAACCC
AATCAGGCTGAGAAGACGACCACTGCAGCTGCTCTATTTCATTCCCAGCTGTGTACGCCA
GAATTGGATCCAATCCACCCTCCACGGGCTGACCCATGGACGACAAGTCCCAAATTAAGG
CCTGAGAATCATCACCCGCAGTGCAGATGTGGCAGGAGCTATGCGGGGCCCAGGCAATAG
CGTTGACACTAGCCTGGTGCCTCTGCAATTCCACCACCGGAAGCGTCGGGAAGCGAATGT
CGAGCACCACTACCTTCGCGCTGTCCATGATTATCGTAGCCATATACCTCGGGTCCTGTT
TGTTCCACCCGAGCCGGACCAGCGGCGTGTCCGGCTCGGAGCTCTCGTAGATGATAGTCG
AGTGCTCCTTGTCGCGCAAGTCGAAAACCCTAACGGAGCCGTCGGCCGAAACGGAGGCGA
AAACGCCGACGCCGCCCCACGCTATGTCGTAGACCTCTTTATCGTGAGCAATGAGCTGAG
TATCGACTGTTTCCCTCTCGATATCCCAAATCGTGCAGGTCGTATCGATGCTCGACGTCC
CGATTCGCTTCGGCTCCGCTTCGTTCCAGTCAAAGGAGGTCAACGGGCCGCAATACTCGC
TGTTCTTGTTGCCGTTCAAGAGGCTCTTGAGCTCCACGCGCCTGTCCTCTTCAGAGATAC
GCCAAATGCGGAGGAAATCGCTCGAAGTAGCGAGAAGGTCGGGTTTCTGGCACTCCTTGT
CAGGGATGAAGATGGTCTTGGTGGGCGGGTAGGGGTGGTCGAAAGACAGGTTCGGGTCGG
AGCGGATCTCACCGGTCGAATCGTCCAGCTGGACGATTTCGACCCGGTTGATGTACTGCT
CGAGGAGGCTAGCAATAGCGAGACGGTACTGCTTATCGCGACGGACACTCCAGTTCATGG
CGTAGATGTGCCAGGGAGACTCGTAGGTGTAGATCTCGGATCTTTTTT
>TRINITY_DN10178_c0_g3 transcript_ID=TRINITY_DN10178_c0_g3_i1
AAAAAAAAAAAAAAAAAAAAAAACCTTCTTTTGTCTATCATCCTAGCTGCGCTAAATCTT
CTCACAATAATTACAAACAAAAATGAAAACCAATACATATGCTTAATTAAATCCTAAAAT
GCATAAGTTGCAATAATCTATAGAGTAATCAATTAATAAGTTGTTAAAAAAAAGTTTAGA
ACATGTTCACCGGAAGCTCACAAGTTGCCGAAGCACCTAGCTTCTTGTACCTAGGATTAA
TTTCTCTCATACTGCAAATCAAATAGGAAAATACTCGCAAGTAAAACAAGAAATAAGACA
ACAATATTCAGGCAAAAGAGAAAACTATATTGATTACTGAGTGGCTTGAATCTTAGATTC
CTAATCAATCAACAACAGTCAGTAGAAGCAGGAATAAAACCCAAAACCCACCTTCAGTTT
CGATACACATATATATATATATGACTTTTGGAACAAAATGGTTTCTTAATTAACTAACAA
TCAATGAGTGTGCCGATGAGGTAGTCATGGTCATACCCTGAGAATCTGAAGCTTGCTCGA
GAATGCAATGGCAACCCAATCAGGCTGAGAAGACGACCACTGCAGCTGCTCTATTTCATT
CCCAGCTGTGTACGCCAGAATTGGATCCAATCCACCCTCCACGGGCTGACCCATGGACGA
CAAGTCCCAAATTAAGGCCTGAGAATCATCACCCGCAGTGCAGATGTGGCAGGAGCTATG
CGGGGCCCAGGCAATAGCGTTGACACTAGCCTGGTGCCTCTGCAATTCCACCACCGGAAG
CGTCGGGAAGCGAATGTCGAGCACCACTACCTTCGCGCTGTCCATGATTATCGTAGCCAT
ATACCTCGGGTCCTGTTTGTTCCACCCGAGCCGGACCAGCGGCGTGTCCGGCTCGGAGCT
CTCGTAGATGATAGTCGAGTGCTCCTTGTCGCGCAAGTCGAAAACCCTAACGGAGCCGTC
GGCCGAAACGGAGGCGAAAACGCCGACGCCGCCCCACGCTATGTCGTAGACCTCTTTATC
GTGAGCAATGAGCTGAGTATCGACTGTTTCCCTCTCGATATCCCAAATCGTGCAGGTCGT
ATCGATGCTCGACGTCCCGATTCGCTTCGGCTCCGCTTCGTTCCAGTCAAAGGAGGTCAA
CGGGCCGCAATACTCGCTGTTCTTGTTGCCGTTCAAGAGGCTCTTGAGCTCCACGCGCCT
GTCCTCTTCAGAGATACGCCAAATGCGGAGGAAATCGCTCGAAGTAGCGAGAAGGTCGGG
TTTCTGGCACTCCTTGTCAGGGATGAAGATGGTCTTGGTGGGCGGGTAGGGGTGGTCGAA
AGACAGGTTCGGGTCGGAGCGGATCTCACCGGTCGAATCGTCCAGCTGGACGATTTCGAC
CCGGTTGATGTACTGCTCGAGGAGGCTAGCAATAGCGAGACGGTACTGCTTATCGCGACG
GACACTCCAGTTCATGGCGTAGATGTGCCAGGGAGACTCGTAGGTGTAGATCTCGGATCT
TTTTTGCTGCTCATCCGACCCGTCAAGGTTCGGGTCACTACTAGCCCCCATTTTTGCTTC
ACTTCGGCGTCTCTCTCTCTTTCGTTGTCTGTGACTGTAAATAACTATATATATATATAG
AGAGAGAGAGAGAGGCAGAAGGATAAGACTGAAAAAGAAAAAATGGCAAGTAATTTAGCA
CAGCGGCAAGTAAATGGTTTGTGATATTAA
>TRINITY_DN10178_c0_g4 transcript_ID=TRINITY_DN10178_c0_g4_i1
AAAAAAAAAAAAAAAAAAAAAAAAAAAAAAAAAAAAAAAAAAAAAAACCTTCTTTTGTCT
ATCATCCTAGCTGCGCTAAATCTTCTCACAATAATTACAAACAAAAATGAAAACCAATAC
ATATGCTTAATTAAATCCTAAAATGCATAAGTTGCAATAATCTATAGAGTAATCAATTAA
TAAGTTGTTAAAAAAAAGTTTAGAACATGTTCACCGGAAGCTCACAAGTTGCCGAAGCAC
CTAGCTTCTTGTACCTAGGATTAATTTCTCTCATACTGCAAATCAAATAGGAAAATACTC
GCAAGTAAAACAAGAAATAAGACAACAATATTCAGGCAAAAGAGAAAACTATATTGATTA
CTGAGTGGCTTGAATCTTAGATTCCTAATCAATCAACAACAGTCAGTAGAAGCAGGAATA
AAACCCAAAACCCACCTTCAGTTTCGATACACATATATATATATATGACTTTTGGAACAA
AATGGTTTCTTAATTAACTAACAATCAATGAGTGTGCCGATGAGGTAGTCATGGTCATAC
CCTGAGAATCTGAAGCTTGCTCGAGAATGCAATGGCAACCCAATCAGGCTGAGAAGACGA
CCACTGCAGCTGCTCTATTTCATTCCCAGCTGTGTACGCCAGAATTGGATCCAATCCACC
CTCCACGGGCTGACCCATGGACGACAAGTCCCAAATTAAGGCCTGAGAATCATCACCCGC
AGTGCAGATGTGGCAGGAGCTATGCGGGGCCCAGGCAATAGCGTTGACACTAGCCTGGTG
CCTCTGCAATTCCACCACCGGAAGCGTCGGGAAGCGAATGTCGAGCACCACTACCTTCGC
GCTGTCCATGATTATCGTAGCCATATACCTCGGGTCCTGTTTGTTCCACCCGAGCCGGAC
CAGCGGCGTGTCCGGCTCGGAGCTCTCGTAGATGATAGTCGAGTGCTCCTTGTCGCGCAA
GTCGAAAACCCTAACGGAGCCGTCGGCCGAAACGGAGGCGAAAACGCCGACGCCGCCCCA
CGCTATGTCGTAGACCTCTTTATCGTGAGCAATGAGCTGAGTATCGACTGTTTCCCTCTC
GATATCCCAAATCGTGCAGGTCGTATCGATGCTCGACGTCCCGATTCGCTTCGGCTCCGC
TTCGTTCCAGTCAAAGGAGGTCAACGGGCCGCAATACTCGCTGTTCTTGTTGCCGTTCAA
GAGGCTCTTGAGCTCCACGCGCCTGTCCTCTTCAGAGATACGCCAAATGCGGAGGAAATC
GCTCGAAGTAGCGAGAAGGTCGGGTTTCTGGCACTCCTTGTCAGGGATGAAGATGGTCTT
GGTGGGCGGGTAGGGGTGGTCGAAAGACAGGTTCGGGTCGGAGCGGATCTCACCGGTCGA
ATCGTCCAGCTGGACGATTTCGACCCGGTTGATGTACTGCTCGAGGAGGCTAGCAATAGC
GAGACGGTACTGCTTATCGCGACGGACACTCCAGTTCATGGCGTAGATGTGCCAGGGAGA
CTCGTAGGTGTAGATCTCGGATCTTTTTT
>TRINITY_DN10178_c2_g1 transcript_ID=TRINITY_DN10178_c2_g1_i1
AACAAAAAAAAAAAAAAAAAAAACCCATCAACAATCAGACTTATGATTTTCAAATCAACG
AAAAAACAAGCAAAAGAACCATCAACAAAATATAAAAAGGATATTTTTACTTTTCAGTAA
ATATTTCTGGGTTACAATTGCTTTGTGCTTGTCTGTGACGGTCTATCCTTGGCCTTTGAA
ATGGCCTAGCAATTGTACATAATATTTGCTCAATCTTGCCGATACAAGACATAATAATCT
ACCAGTTATTACGCACCAACAAAAAAAAAAAAAAAAAAAAAAG
>TRINITY_DN10178_c2_g2 transcript_ID=TRINITY_DN10178_c2_g2_i1
TTTAATGATACGGCGACCACCGAGATCTACACTCTTTCCCTACACGACGCTCTTCCGATC
TGTTACAATTGCTTTGTGCTTGTCTGTGACGGTCTATCCTTGGCCTTTGAAATGGCCTAG
CAATTGTACATAATATTTGCTCAATCTTGCCGATACAAGACATAATAATCTACCAGTTAT
TACGCACCAACAAAAAAAAAAAAAAAAAAAAAAG
>TRINITY_DN10178_c2_g3 transcript_ID=TRINITY_DN10178_c2_g3_i1
TTTAATGATACGGCGACCACCGAGATCTACACTCTTTCCCTACACGACGCTCTTCCGATC
TCTGGGTTACAATTGCTTTGTGCTTGTCTGTGACGGTCTATCCTTGGCCTTTGAAATGGC
CTAGCAATTGTACATAATATTTGCTCAATCTTGCCGATACAAGACATAATAATCTACCAG
TTATTACGCACCAACAAAAAAAAAAAAAAAAAAAAAAG
>TRINITY_DN10179_c0_g1 transcript_ID=TRINITY_DN10179_c0_g1_i2
AAAGTAAAAGTACCTGGCTATTATTGCATCAAATTTTATCATCGCAGATATCAGAGTACA
ACATATTGTCACGACATGAGAAAAAGGAAGAAAAACTATATATAAAAAGAAAATAGATAA
AACAAAACACTTAGGGCAGTTTAGATCTTATCAATATCCTCGTCCTCAAACTCAAGATAA
TCATCGACGCCACCGTCGTCGTCGTCATCAATACCAGCAGCAATCCCTTCATTCAACCTG
GTATTCTCCGGCAACTCACCGTAGGCCTTCAACAGCCTGGCCTCGTCAGGCATGTATTTA
AGAATGACATCGGCTTTATCGTCCTGATAGTCTCTGAGACCGACGAGTATAATGTCACCG
GCAGCAATCCAGACCTTCTTGTGCATCTTGCCGCGGATGTGGCAGAGGCGCTTGGAGCCG
TCGATGCACATGGCCTCGCAGCGGCCGTTTCCTAGCATACGGAGGACCTGAGCGTATTCC
TGGCCGTCTTCTTTGAAGATCAGCTCGCGCTTCTCGTCGTCGGCTTCGTTCTTTCCTCTC
TTGCGGTTCTTGCCTCCCTTTCCTTTGTTCTTCGGCATCCTCGCGAATCTCTTCTCGACC
TAGTTTCTTCTTCTTCTTTTTTCTTCTTCAAAGGTTGCGTTGGGTATGCGAGAGAGCTTG
TTTGTGGAAACTGGAATGGGGAGCTTGGAGACTTTGGACGTTATATATAGAGATCGCTGG
ACGGTTTTACCCTTGTCCTTTTCGGGAAGGAAATTGTAAATTGTAATTGTGTTAGATTTC
TAAGACCG
>TRINITY_DN1017_c0_g1 transcript_ID=TRINITY_DN1017_c0_g1_i1
CATTCTTAAAAATTTAAAATATATAAAAACTCTTCACAGAGAAATTCATACAATAACACA
CAGATGTCACTCTCTGTGAACAGCACCACCACAAAGTCTCAGAAACCCACCGGAGAAATC
GAAGAGATCGCCGCATTCAGCCGATTCGATGTCGTCTCCGACGACTCCGACCACCACTAT
GTCGTCTCAAACCTCCCCAAGAAGAGCTCCGGCGGAGGCAGAGGAGACCCATTCGCCAGC
GCCTCAAGTGGGACCCGCAAGAAGATCATGCAGGAGTGGAAGCTCCTCGAGAAACACCTG
CCCGACTCCATTTTCGTCCGGGTCTTTGAGAACCGGATCGATCTCCTTCGGGCCGCGATT
GTCGGAGCTTCCGGCACGCCCTACCACCACGGGCTCTTCTTCTTCGACGTCGCGTTCCCG
GCTGACTACCCAGCCCGGCCGCCCATGGTTCACTACAGGTCGTTTGGGTTGCGTCTGAAC
CCGAACCTGTACGCGAACGGGCGGGTCTGCCTGAGCTTGTTGAACACGTGGACGGGCAAG
AAGAGTGAGAAGTGGAACCCCAACGAGTCGACGATCCTCCAGGTGCTGATCTCCATCCAA
GCTCTAGTCTTGAACGAGAAACCGTACTTTAACGAACCGGGTCACGGGATGTGGCCGGGT
CGGACTATTTGGGAGAAGAAGTCGATGGCCTACAACGAGGACGTCTTCGTCTTGTCTTGC
AAGTCCACGATCTTCCTCCTCCGCCGACCGCCTAAGAACTTCGAGTGTTTTGTCTCCCGT
CACTTCAGAGACCGAGGTCACGTGATCCTGTCCGCTTGCAGGAGCTACGTGTACGGTCAC
GTGCGGGTCGGGCACTACAATCACGACGAAGCGAACGACGAGTCGTCTTCTTCATCCTCC
TCTTCGTCGACTGACGTCGTAGTGGTCTCGGACAAGTTCAAGGGGCTGATGCTGCAGCTG
TATCCGGAGCTCGTCGCGGCTTTTTCACGAGCAGGCTCGTCTCTGGGAAACCTGACACGT
CAGCTAAATGTGGAGACCATAACGGCGTCGTTTGAGAGGAAAGTG
>TRINITY_DN10180_c0_g1 transcript_ID=TRINITY_DN10180_c0_g1_i1
CTTAATCAAACAACTTGTAATGTCGTTAAAGGTTCCCTTCCCTGTCTACTACAATTTAAC
CAAGGAGTCCTTGATGTAATCCAACTGGAGATTACCTTGTCCCACCTAAACTAGAGAAGT
GCTTGAGAAGGAACACATGAGACATTCCCCTTTGGAACCCAATGAGTGTGACAGGCAAGA
GATTATACAACATCAAGAAGCAGATTAATCAAATGCAAAAATCAACACCACGAAAAGTGT
ACTATGTTATTTACAGCTGAACAATTATTTTCTTTTGTTCCCAACTTAACCAAAATCTCA
ATCCATATAATACGTATGGCTAAGATTACACTTATTGAGATTTCAAGTTCGACTAGCAGA
AAAACCCCATTGGTTTGCAAGCACCCCTAGCACTCTCAAACTGGAACTGGAAAAGACGGC
TTGTCATCCTTTGCAGGCCAAGACAATATTAACGTGCATGATATTAATATTGATTGATGA
TCTGCGGGTTCCAAAGTGAGGATGAAAAGTCATACCACAAGCATTTATTTGAATATCATC
CCTAGACCAAAGGAAACCTTTTCAATAAAAAGAGGCAGTAATACAGGAAACTCGGCAGCT
AAGTAGGACAATGGACTTAAGACATAAGAATAAAGTAAAATATCAGCTTGCAGATTCACG
TAATGAAACATGGGCCCTATCTATCGGAGTTTCAGACTAGAGGGAGAAATTCATACCGCA
AAAAATTCAGGTGTTGATGCAAGTACAGAACCGCCAAACCATACTGCAAATCTCTGGATA
GGATGGCTGAC
>TRINITY_DN10180_c0_g2 transcript_ID=TRINITY_DN10180_c0_g2_i1
CTTAATCAAACAACTTGTAATGTCGTTAAAGGTTCCCTTCCCTGTCTACTACAATTTAAC
CAAGGAGTCCTTGATGTAATCCAACTGGAGATTACCTTGTCCCACCTAAACTAGAGAAGT
GCTTGAGAAGGAACACATGAGACATTCCCCTTTGGAACCCAATGAGTGTGACAGGCAAGA
GATTATACAACATCAAGAAGCAGATTAATCAAATGCAAAAATCAACACCACGAAAAGTGT
ACTATGTTATTTACAGCTGAACAATTATTTTCTTTTGTTCCCAACTTAACCAAAATCTCA
ATCCATATAATACGTATGGCTAAGATTACACTTATTGAGATTTCAAGTTCGACTAGCAGA
AAAACCCCATTGGTTTGCAAGCACCCCTAGCACTCTCAAACTGGAACTGGAAAAGACGGC
TTGTCATCCTTTGCAGGCCAAGACAATATTAACGTGCATGATATTAATATTGATTGATGA
TCGCAAAAAATTCAGGTGTTGATGCAAGTACAGAACCGCCAAACCATACTGCAAATCTCT
GGATAGGATGGCTGAC
>TRINITY_DN10181_c0_g1 transcript_ID=TRINITY_DN10181_c0_g1_i1
TCAATTGTGAAGCTAACACACAATAAGGTTTGACCAAAATTAAGCATTAAATAAAGATAG
GCAGTTATATCCATAAACCCAAAACAGTGCTGAAAGAATCAAAATGAATACAGACAATAC
TTCAAAAACAAGAATTTCACAAAATTTGGCACAGACAATAACCAGTAAAGTAGCAATCGG
AAAACAGTTTTAAGTAAATAAAGAAGCTACTGACATGAACCAAGTACATAAAAAGGGAAG
AGAGAACGAATTATATTACCTTCTTGTTTGAGGGGACCAGAGCTTTCTGAAACCGGCGGC
ACATCATTCAGTGATAATTTATTCCACTTACAAGAACCCTTTTAAATTCAAATCAATTAA
TTGTTATTGTTGAATCCATCCACAGGTCATGTTTCTCCAGTGTCATACCAGGGTTTTTTC
CTCCATATACCCATCAATAATTCAACATAAATGTTACAGTTACCAAATTGCAGACTATCC
AACATCTTATATGATTTCATTACAATTTAGGGAGGAAAAAAACAGAAAAATATCATAGGA
ATATGCAATAAAAGTATTTGATTTCCATTGCAAGCAGATAAACAGAATATCAATCGCCAA
TTAAAACCTAAACAATGTATTTCTACAAAAATGAAAGGCATACTTAAGCCAAAAACAATG
AAAACATACAAGTAATTGGTGAATTAACTTGAAAAAAAATAAATAAATAACAATCAATCA
CATTATGAACCAAATCACAATCGTTTATCTTTACCATCCCTCCTTCTCTTGTCATAGCTC
TTGCCATGAAAGTCAACGAAGAGGGCCAAAAGGGAAGCATTGAAGACGGCATTGAAGCAC
CAACCCCATATACCCGAGCACCCCAATCCAGTAAAATGATAATACAACATCAAACCCGAA
ACCGCGAAACTAAACACAAACTGAACAATCTGGAAATCAGTGACCAATCTCTTCCATTTC
GGGCGAATCCCAACTGCACACAACAGGTAGTACAAGTACATCACCACATGAACCGTGGCA
TTGGTGACAAGAGCTACTGGAAACAGAGTCTGTGAAGTGCTCAACCATAAATAGCACATG
ACCACGACAGTCGCATGATGATAAACATGGAGGAAAGTCAGCCGTTGGATGGAATTGCTG
AGAATGATCAAAAGGGTGTCTACAAATTCAAGAATCTTGGACAGATAGAAGATGTATGCC
CAGAAGAAGAGGGGCCCAGTTGGTGGGGTTTTGGGTGGGAAGCAAACGATGTGGTGGAGA
GGATGAGATGGATGATAGATGATAGAGAGGGTGCAACCAAGGGCCATGATGAGGGAGAGG
ACGAGGAGGGTGAGGCTGTGGAGGGCTGTGATGGGTTTGATAATGCGAGGCCCAAGGGAG
ATGGGAAGAGGGATCATGCGAGAGAGTGTCCAAGTAAGGGAAAGATAGGTGAGGACAGTG
AGGGTGAGGAAGGGTGTGGTGGAGGCAAAGGTGTGACCTTGGTTCCATGTAAAGTTGATG
ATTTTGGGATGGTTGACTAGCCAGTATTTGAGGGTTGAAGTGACAGAATCCATTGAAGTA
GTATAGGTGTTCTTTTGCTGGGAAGTGAAATGGAAGAGATTTGAGTGGAGTTTTTAGAAT
TTAGATAGATGGTTGGGTTTGGCTTTTCATCTTTGAAAACTTTCATTCCATAAGGGTGCT
TCACTGGATGGAAGAGGATTGGACCAACTTTTACTTCAGTCCTCT
>TRINITY_DN10182_c0_g1 transcript_ID=TRINITY_DN10182_c0_g1_i2
CACGTCCTCTGCCTCTTCTATCTCCACCGCCGTAACCCCTCCCACCGCCACCGCCAACAT
CAAATCTACCGCCAGGTGGATACACGCCCGGTCCCGATCCGGAAACAACTCCAGTTCCTC
TCCCAGAGAAACTGGCAGAAGGAGGAGGAGCCCCGTAAGTAGCGGCTCCGCTCCGGCCCA
TCATGGGCGGACCACCGATTTGAGGCGGCAAGGCCATTAAATCGCTACGACGTTGACGGT
AAGAGTCGGGATCGGCGTATCTGTGATCGTACTGATTCATCGTAGCTTATGATTTCTAAT
GAACTCGTAGATTTCAATTACTGAAAATTTCGGATTCTTTCCTTGCTCCGACTCTGAATC
GCTTGAGAACCCAGATAGGAAAAGCACGCACAAAATTTTTGTCGGGAGGGAAAATATCTA
TCAATGTATTATACACTGACTATACACGCGTTCCCGAGTCTGTATATACCATCTACCTTA
ATT
>TRINITY_DN10183_c0_g1 transcript_ID=TRINITY_DN10183_c0_g1_i1
CCTGCTTGTTTGCAAATATCAGAACAACTGCACCTTTTAACTCTTCTTCCTGTCAAAAGG
ATCAGAAAATTTAACTGGAATTACAAGATGATGAAGTGCAAAAAATGCTTTTATAATGAA
GGCAAAGGCATTGAATGCAGATACTAAACATTCATTTTCTCAAAGAGTAAAAGAGAAATC
AAAATGGAGACACAAAAGAAAAAGAATAAGTAACCAAAATCAGTATTCTTAA
>TRINITY_DN10183_c0_g2 transcript_ID=TRINITY_DN10183_c0_g2_i1
CCTGCTTGTTTGCAAATATCAGAACAACTGCACCTTTTAACTCTTCTTCCTGTCAAAAGG
ATCAGAAAATTTAACTGGAATTACAAGATGATGAAGTGCAAAAAATGCTTTTATAATGAA
GGCAAAGGCATTGAATGCAGATACTAAACATTCATTTTCTCAAAGAGTAAAAGAGAAATC
AAAATGGAGACACAAAAGAAAAAGAATAAGTACCCAAAATCAGTATTCTTAAAGAGAAAA
AACAAGGAAAAAGAAAAGCAGCAAAATTTTCATTAGTTGCAGATATACCACTGAAAATTC
ATAATAGTTATTTGCTAAAATTTCCAAGTCACTGTCATATAACAACAGGACATCTTTAGA
AGAAAGCTCACTTAATCCTCCAAAAAGACCCATGCTGCAGAACAATATAATGGTACTATG
CTTGTATATTATATTTACAGCACCACAATATTTGCATTATATGCAATAAATAAAGCACAG
GATAAAAACAAAACACATAAGACAGGTGTACCTCCAATATTGCATGAAATTCATCTTTGG
CAATCACCAACCTA
>TRINITY_DN10184_c0_g1 transcript_ID=TRINITY_DN10184_c0_g1_i1
TTTGTTCAAATCGACAGTAAATTCCTGAGCAACCATCTCGGCAACTTACTATGCCACTTA
AGGCAAACCTATGCATTTATCTTCAACCTTCAATTTTTCACTTTTTATCTATCTTCAACT
GTTTTTTTTTTCTCTAAGCAAACGAACAGAGAGAATCAACAATGTCTTCAAAGAGCAGCA
TCATTTCTCCATAATTTTTTGAAAAATTTGGC
>TRINITY_DN10184_c0_g2 transcript_ID=TRINITY_DN10184_c0_g2_i1
TTTGTTCAAATCGACAGTAAATTCCTGAGCAACCATCTCGGCAACTTACTATGCCACTTA
AGGCAAACCTATGCATTTATCTTCAACCTTCAATTTTTCACTTTTTATCTATCTTCAACT
GTTTTTTTTTCTCTAAGCAAACGAACAGAGAGAATCAACAATGTCTTCAAAGAGCAGCAT
CATTTCTCCATAATTTTTTGAAAAATTTGGC
>TRINITY_DN10185_c0_g1 transcript_ID=TRINITY_DN10185_c0_g1_i1
GGTAAACCTTTTACAGTAAACTAATCCTTAAAAAAAAAAAAAAAAAAAAATTAATCTGTT
ACCACCGCCCAACCCATCAACACCTCTCTCCACCAAAACCCCCACTGATTTCCTCTCTTA
GATTTTTTCTTTCTTTTCATTTTTTTCACTACCAATCATTATTCCAATCCAACCAAACCA
AAACTTCAAGGGAAATGATTTGTTGGAAAGAGAAGAGAGAGAGAGGTTGTTAGAGAGACA
AAGAATAGAGAGAAGAGAGAGGGGGCCGGTGGCGAAGAAACCACTGCCAGAACCCCAATC
ACCGCCCTAAATACCCAACTACCATTAACACAACCAAATACACAAAACAGAGTGAGAAAG
AGAGGGAGAAAGATGGGGATAGAAAAGA
>TRINITY_DN10187_c0_g1 transcript_ID=TRINITY_DN10187_c0_g1_i1
CCCTTCGTCCAAAGTCCAAAATCCCACAAGTTACATGTCTTCATCTATTACAAAATCAGC
CTCAACTACATTATCAACAAAGGATTAATCTCTGTGAGTACATCAAAAACCCAATTACAC
AATACAGGTCAGATAAACCAAAAACAAAACAAATACACAGAAAAAGAAGAAGGAAACAAA
ACAATATACAGCAAAAAGAACAACAACAAAATACAACACAAAATTTACATAGAAATGACA
GTAGCAGCAGCAGCCAGTGAAGGCCGCGTTACTGCAATAGTACCCACATAAGTATTAAGC
TGCCTCACAAAACTCGAGAAGTTGTTGTGCTTGAAATTCCGAGGCAGTATCAGCCTCGCG
AACTCCACCGGGTCCCACACCACGAAGCTCTCTCCTGTCGCCCCCCACGAAATGATCGGA
TCGAGAGACCGATCATCGACAAGGTCGAAAGTCTTGGACAAAAATGGCGGCACTGGGATC
CCCTGCAAACACTCCAGAGGCTGAGGAGGGGGGCCAACGTCAACAACAGAAGAAGACGTT
GATAGAGCTACAGGTTGTTGCTCGACAACTACTGGGGTTGCCTGAAACGACGAGAACACA
TCAAACTCCGACAGAGGAGACGGAGGAAAAGAAGGAAACTGATGAGAACCCATTGAAGCC
ATTGTGGTCGTTACGGGGTCTAGTTGGGAGGATGAAGAAGAAGAAGAACTAGTACCAAGT
GAAGTTTTTTTAGGTGGAGATTTCGGGGAGTTTTGGTCTTCTCGATTTTCCATCAAAATT
CGATAAAACCAAACATTAGCCTAAGCTTCGATTTTGTTCGAGAGACGCTGATGAAGTGCG
ATAAAACTGTGATTAGGGAGATAATTATAGAAGGTTTTAACCGACAAACTGTACTGAAAA
TAAAAAATCTACACGAAAGGCGGTGGTGGTGGGGATTCGGGTCATCTTCTTCTTCTTCTT
CCTCGATCATGGCCACTGATTTATTAGAGTGAGCCATTTTTCT
>TRINITY_DN10188_c0_g1 transcript_ID=TRINITY_DN10188_c0_g1_i1
TCAGTTACCCGAACATGCAAGTTAAACGGGATAGGTGGGTTTCCCCATTCGGAAATCTGC
GGGTCAAAGGTTGCTCACACCTCACCGCAGCTTATCGCAGCGTGCCACGTCCTTCATCGC
CTGTATGCGCCAAGGCATCCACGAATTGCCCTTACCTCACGCTTGAGAGTCCGCACCACC
AATGACAATGCTGGGACTGATCATGACGATCAGACCAAAACTCGGCAGAGCAGCAAAGTC
ACAGTATCTTGGTGCGGATGATTAAAATGCTCAGCCTGATTATTAAAACGTTGTATCCGC
CTCGAACCGCTCAGATCCGGGTAAACCCGAACCAAAACGTTCTCGTCGAACCAACGCCGA
TATCAC
>TRINITY_DN10188_c0_g2 transcript_ID=TRINITY_DN10188_c0_g2_i1
TCAGTTACCCGAACATGCAAGTTAAACGGGATAGGTGGGTTTCCCCATTCGGAAATCGTG
GGATCAAAGCCTGCTCACAGCTCCCCCACGCTTATCGCAGCGTGCCACGTCCTTCATCGC
CTGTATGCGCCAAGGCATCCACGAATTGCCCTTACCTCACGCTTGAGAGTCCGCACCACC
AATGACAATGCTGGGACTGATCATGACGATCAGACCAAAACTCGGCAGAGCAGCAAAGTC
ACAGTATCTTGGTGCGGATGATTAAAATGCTCAGCCTGATTATTAAAACGTTGTATCCGC
CTCGAACCGCTCAGATCCGGGTAAACCCGAACCAAAACGTTCTCGTCGAACCAACGCCGA
TATCAC
>TRINITY_DN10189_c0_g1 transcript_ID=TRINITY_DN10189_c0_g1_i1
ACTTGACGTGAAGTGATATAAATAGACATGAAGTGGTATGAACCTTATACATCAAACAAT
AAGATTCTATAACATTACATAAAGATTTGCTGGCTCCAATCCAACACAAAACTGCAATGC
ACAACCGCAGAGCAGTGTTATTTTGTATCATGACTGTATTACATTACATACACACGAGCT
CACGTCACAATAACAGCAAACAAATTCAAAGCTGGCTTCATAAATTTGTACATCTTTTTC
CCTCAGCGTGGAAAATGCCAATGACATCATACGAAATCGAAGCGCATAAGTAGCTTGACG
GATTTGTACTTCTCTCCCTTGCGGCTATGTAGGGGAACTGCACGTATTCCACTTCTTAGT
TCCGCAACAGGTAAGCAAGTTTGGCCTCCGAAGTCATCCTTTTCAGACATGTCATACTCG
TGAACTTCAATACGAAGTAGAGCAAGTTCTGGAACAGTTAAGGGGAACTCAAATTCCTCG
TTCCAAGCGGGTATCCAATTATCCTCTAGTGTCTTTGTTTTCTTCATGATAGTATCAGCT
GGGACTCCAGCAATCCCAACCCTTGTATAGAAGTCCGGAGGGGAGTATGCATCAAAGTGA
GTGTGATGGAAATCGTAATACCATCCTTCTCCCATATATACAGTCACCTTCAAAGTTTTT
TTCACTGGCAAATTAACTCTAGGATCAAAAACTTCCTTATTAGAACCGGCCTTCAACAGA
AAATCTGGTTTTTTAACGTAGCCACACCCACCATTGGCTCTGAACATTCCGTGCATCAAC
CAGAGAGATCTCCCATATCCCTGCATATTGAATGCAACCATTTGAGCTCCATGTGACCAC
CCAATTAGTGGGTTGTAATTTGACGAGTCAACGCGTATACCCTTTGGATACACCCTCAGT
ATATTCCGCTGGGTAAACCTGACAATATCTTGTGCGTAAGTTTCTGATGCCTTTTCAAGT
TGCTGCTCACTTAAGCTAAGACGTCTCACTTTATCAGGATCCACCTTCAAACATTCTGCC
AAACCACCTTTAGGCTTCCCAGCATGAATAGCAATTAAATGCTTATACTCTGGCGCTACA
TTGGGCGGTGACTTATCATCAACATTATCTTCATCATTGCTTTCTTCATCCAAATCATCC
TTTTCTTGTGCACTAGTAAAGCCTTTAAGATTAGGCACTTCTTTACCCCAAGCTTCTTCA
TCAGATGAACCCTTACCTTTCTGGACATCATTCTCCTTTTCCTTAACTTTTTGGGCCTCA
AGGTATTCCTTGGGCGGTTTGGTTGAAATGATAATCCGTTTCTTCAGTGATTCTGGGGAG
GGGAATTCCTTTAAGCACTCTGAGCCAGGAGAAAACAAGATTTCTCCAAATGTTCGAGTG
ACCATCTCAGCCACTTTAGCTTGTAGATCTGTAGTAAGGTGATCTTCTAGAGTTATAACA
ACTGGATATTCAGATGCCACAAAGGCATGCTCCTTGATGGACCTCAAACATTTGATGAGT
TCCACTGGAGTCGTCAGTGTCCCTCCGTGAAGAACATCCACATTATCTTTCTTGGAATTT
GGCCATATGTCCAATTCGATTACTCTAACACCTCTCTGCAGTGCTTGTATGATAGGTACA
TCGCTGCAGTCACTATTAAGCTGATTCCCAGTTAGATAGGAATTGTGACCAGTAAATATG
TAATAATGAGACAATGGGGCATTCATATCATGGTGCACCCCAAGAGAAGGAGAGAGAGGA
GGATTGAAATCGCCAAACAAGTACTTGAAGAACCCTTCAAGATTGAGAGCCCTTCGATGG
AAAATATGCAAATGCAAATTGTCAATGATCGCTTGGGCTTCCTCCTTGGTTGCGTTGGGT
TCCTTTTGGACCTCAGTCAAGAACCGGTGGAGATGATCAACGTCCATGATCCCGTTCTCG
GAGTAGTCCTGGAAGAGGGACTTGACGGCGGACGGCGCCTCCGAGGCGGTCACGTGGAAG
CGGCGGCGGAAGCAGAAACATACCTTGTAGGTCTGTTTGGACATGGGGATTGGTGGGTTC
TGTAGCTGAAGCGTTTGATTCAGATTGAAAATGTTGGGGTGATTGTAGTTTGTATTTTTC
TGATGGTTTTGGTTTTTTTTTTTTTTTCATCATTATCACTGCTGTGCACATTGCACCCTC
TGAGCACCGCCATGCATGTCATCGTCCTCGTCATATGCCTCCTGAGCTTGGGCGTGCTGT
TTTCTTCGCATCTCTTCTTCAATGTTGACATCATGCAAT
>TRINITY_DN10190_c0_g1 transcript_ID=TRINITY_DN10190_c0_g1_i2
TATAACAAGTCTGATTTTTCAAGAATACTGCAAACACAAAAAACCATACCAAATTATTCA
TATCAACACCAAAAATGGATACATGGCCAACTTTGGCAAGTTATAAAGACCACTCACTAA
CAGTAGTAAACCATACAAGCCTTGAGAAATTGAAATGGTACTCACGTTGCGAACTATTTG
GGGAATAAAATATCAGAGTATCACAAGTTTCTACTATGAGTTTTACGGTAATGTAACAGC
TCCATGATATGCCACAGTAACGAAACACAAAACCTCAGCAAATACCAGCAGAGATACAAT
GTGTACACCCACCACAACTTTGCACTATACTGCACTCACTGTCTGAGGCACAACCTCTCT
CTGAGTTTTACACCTATTGCACTCTGATCGAGATGCGTAATTATGATTGTTGCAATTTGT
GCACATCCAATCTCCATTACGCCATTGCTTTGCTCCTTTTCCAAGGAGAGCAGGTACTGT
TGCTTGATATGAAAATGACGTAGGTGCTTGCCAATTTGGAGCTGCAGCTGGGGTTACACC
TGGGTATGGAGAACATATAGCAGGTTTTGCGTCCATTGGGGCTAACATTTGCTCATATCC
TGGAAATGATCTTTGCTGTCCATTTGTATGTCCTGAATTCAATCTCTTGTTATCCCAGTC
ATGAACAAACTCTTCTGATGCCAAACGCTTTGTTCCAAGAGCTGTATACCCTGGCGGTAG
AGGAGCATTGCATTTCTTGCACTGTGCACGAGAGGAGTAATTATGGAAACCACAGTTGCA
TATCCAATCACCACTGCGCCATCCTTTCATAACAGAAGGTGGATGATCAGCAGGGTTCTC
ATATGAGAGTCCAGAACCCGCGTTTCCAGCTAAAGGCCAAGACGAAGAAGAGTGACCCTC
ATTCCCTCCTACCAACCAGTTGGAGCTCAAAGGAAGCTGCTGTTGGAGAGCACCATTGCC
GAATAATCCAAAATTCATCTTTTGTTCCAGTCCTCCTGGGACCCTGGCAAAATAATGTGA
ATAAGTTGGGAGAGAAGCTCCAGGCATTGCAATTGCTGGCATAGCTGCTACCTCCTTTGG
TTGCCCGCACTTTTTGCACTTTTCTCTTGATGCATAATTGTTGTTAGTGCAACCGGTACA
AATCCAATCGCCAATACGAGGGAGCCACTTGGAGTCAGATGGGGTTTTAGTGTCGACCAA
GAGCCGGGGCTGCTTGCATCTGTTGCAAAACGATCTAAATGCGTAGTTCCTGTTCTTGCA
ACCACTACACTCCCAATCTCCTTCTCTTCCTTCTCCCATCCTCGCTCGAGAGAGAGACAC
AGAGAAAGAGAGAGACAATAATTACTCGTGTTTTTGTTGTGTTGTGATGTATTTCAGACA
AATAATAAGTCCTCTCTGCGACTCGAGAGGAGGAGGGTCTGGCTCTGTGTGGGGAATGGG
AAAAAATTTGCAGAGGATCCCGAAT
>TRINITY_DN10192_c0_g1 transcript_ID=TRINITY_DN10192_c0_g1_i1
TGACAAAGAAGAAAAGAAAGAAAGCTAAGAAGAGACAAAAATTTTCTTGGTTGGGTATTG
AGGATAAAGTTGTTGATTCAAGAACTTGTTGAAAGCTTGTAAACTTTATTTCTTTACCTT
TGAAGTTGCATTTGCTTCTGCATCCTTTTGTATATTTCCTCCACAAGCAGCTTTCTCCTT
ATTCTTCATCTTCATCAGGAATTTGGGGGAAGATATGGGCTACATAGCAAGAATTTATTC
CTCCAAAAAAAGATAATATGATATTTGCAATAACTAAGTCTTGGGTTCTGATACACCAAG
TTGTTGTGTATGTTTGCAGAAAAAGAGAGAGAGAAGTAGTGAACCAGAGGTAGAACAAGA
AAAAGTAGTATTGGCTATCAATTAATGTAGCCATTGTTGCTCAGTAAGGTTTGTGGTCTG
CTCCTGTTGTTGTTGATAATTTATATACTAAACTACTTTCTTTTGCATATGATATTTGTA
TCTTAAGAAGCCTCCCCTCAAGTGAAGGGTGGTCTAGAGTTTTATTAAATATATATTTTC
TCATTTCATTACTTATAATAATAAACTTTATATTAATAAAAGATTATTATTTGAGC
>TRINITY_DN10193_c0_g1 transcript_ID=TRINITY_DN10193_c0_g1_i1
AGGAGGCATGCAACATTTGCTTATCTCATTTCGATTTCGTAAATCATTCGAGACTTTTCA
ACTTTTGTTTGGAAACACAGAACAAACTGACCATAAGTACATATCACAAGTCTTTGAAGA
ACAATATGCCAAATTAAATAAATATGGACTCTGTTATACATCTAAGCATGCACATTTGCT
TATCAACAACTTTAATGTCCTAAAACCTTTTCATTTTTGGAACGGCTTTAAAATTTCCAA
ATTTTATTATTCTATGTCGTAATAACATGCGTGTGCTCCCATCGAAAAGAAAACAAAAGC
CAATTTAGCACGGAGTGGCAGTGTGCCAGTATCTTAAAACTTATAGCAAGAAAAGCTCCA
ACCTCTGTACCGCTAGAATCCCGATATACTGGCGGGAGATTTTGCTCAGACTTTACACAG
CGGATGCAAAAGCTCAAACCAAAAGCTTCGTGACCGTAGTTCAAATCTTATAGTCACTGA
CACGTATCCATTTTGTAGATGACCACTTGTTCCCTTTGATCACAGGGCAACCTCCATGCA
AACTGGATGGATCTAAAGTAGCATCCGGATTCATGCTCCAGAAAAGCAATGCATCACCCA
TCTTTGGTTTCACAGAAAGTCCTTTCTTTCCACATTCAGATAACTCATTCCACCAACTCA
CGGAACTAATGTTCCCTTTGGCAGCAGGAAACACAGTCTCTCCCCCTTCTTCAACGTCTG
ATAGGTACATAAGCACTGTAGCCATGCGTTGCCCGCCATTCTTAGTGTTGAACTCATCCA
TGAAATAGTCATAGTGAGGCTCATATTTTTGTCCAGGTTCATAGTGCAGAACTTGGAGTC
CTTCTCCTTGCTCAACAGGTAAGAAGGTGAAATCAGCAATTCTTTTCTCAATGTCCCTTA
TAATTTTGTCCCGTCCCCTAGCCAAAAATGTTCCAGAGCTTGTACGTACCCTGCTATCTT
TACTCTTGCCAGTGTCACTATCAACGACGGTGGACTTTTTCATATGAGGCTTGGCAAGAT
CAATCAGATACTCACACTCCTCCTTGCTCAAGAAATTATGATAAACGACAGCTCGAGGCT
CCCACGAGATCACCTCCACCCACTGATCCGCTCTATCCCCTTCTCCTTCACTTGTCTCTA
CAGTCTTCCGTACAATCGAGCTGAGATCGTTCGCCTTCCGCGAGCCGCCGGAGCCGCTAG
GCATCGAAAGGATCCCGAGGGCCAGGAGAACCAGAATCACGAACGTGAACATTATCAGCG
CTGTCAAAATCATCGTCGTCGACGACGCCGACGACTTCCGCGTCGGAAGTCGCGAGTATC
TCGGCTTCGCCATTTGTGTTCCTCGAATATCAATCAATCTGCGAAATTCGAGAATCGAAA
ACTCGAAAGAATTTCAAAAGAAAAAAAAACAAAATTCGATCAGCGAAAAACCTAGAAATC
AACTTGATCGAGATCTGGACCGACGTGGAAGATTTCAATTAGTATAATATATTAATATAT
ATGTGAGTTACAACTTACAAGTACGCGCTTTTTTCAAATCTTTTTAATTTAAT
>TRINITY_DN10194_c0_g1 transcript_ID=TRINITY_DN10194_c0_g1_i1
AGGCATTGGGGATGGTTTTATGAGCGTCAAAGAAGTTTCATCCCTGTCAAACTCTTCGTG
CGTGTCATCCGAGTAAGCATACCTGTTAAGAGTTGAAAGAATTGATGGAATATCGATGAT
CAAAAGCACGAAAAGTTAAGAAGATATAAGCCTTATTTTGATTATAGGGTGCATCGAGCA
CTTGGATTTTAGGATAAAGTCCAGAAAATTAAAAATAATCTCTATCGGATAAAAGATGAT
TCTATGTACGAGCGAGGATTCATACCGTGTTGAATTTTGAGAGGGCGCCCAAAGAGCGCA
GATGACACATAACAAAGAGAAAGATAGGAC
>TRINITY_DN10194_c1_g1 transcript_ID=TRINITY_DN10194_c1_g1_i1
TATCCTCCATTTTGTTTCTAGTTTTAACTTCATGTAAATTTTGTGACTCCCTTGGTTGCA
GCTTTATTTCAAGTCAATTGATGTCTACAACGAGCGGTGGCAAAATGCCTGGATCATCCC
AGCGTTCTGGCAAGTCCTATCTTTCTCTTTGTTATGTGTCATCTGCGCTCTTTGGGCGCC
CTCTCAAAATTCAACACGGTATGAATCCTCGCTCGTACATAGAATCATCTTTTATCCGAT
AGAGATTATTTTTAATTTTCTGGACTTTATC
>TRINITY_DN10195_c0_g1 transcript_ID=TRINITY_DN10195_c0_g1_i1
TCTTTGATGATGATTTGCTGGACAGCGACTGAGTGTATGCAGTTCCCTGAAGACGGGGAC
AAAAAAATAGATCAGAAAACTTGAAATAGGTTGTTGACGTAATCCATCATAGGGTCGGGA
AAAGATGCAAAAAAAAGGCCAGTCAAATGAATCGTACTACATCAGATTATAAAAACTACA
CACCTGAAGCCACTCGTCCATTGAAGCATCTGTAGATCTTGTTCCAACTTCCACCTTCGG
GGCCTTCTTAGTTTTCT
>TRINITY_DN10195_c0_g2 transcript_ID=TRINITY_DN10195_c0_g2_i1
TCTTTGATGATGATTTGCTGGACAGCGACTGAGTGTATGCAGTTCCCTGAAGACGGGGAC
AAAAAAATAGATCAGAAAACTTGAAATAGGTTGTTGACGTAATCCATCATAGGGCCGGGA
AAAGATGCAAAAAAAAGGACAGTCAAATGAATCGTACTACATCAGATTATAAAAACTACA
CACCTGAAGCCACTCGTCCATTGAAGCATCTGTAGATCTTGTTCCAACTTCCACCTTCGG
GGCCTTCTTAGTTTTCT
>TRINITY_DN10196_c0_g1 transcript_ID=TRINITY_DN10196_c0_g1_i1
GCTGAATGGTTTTCAACCCTGCAATTCAAGAAAATGCTCTTTAATAGTAACTATGCCTCT
GTGTTCACCAAATCATAGCATATCAGAATAGGAATTATCAGACAGGTTAACCGTAATGAA
GATCTTGAATCTATGCATTCCTTTCTTTCGATTCTTTACGAGTTATGTCAAGTTCCATGC
CTCTTATATTAAATTAGTTGATATGAACCATTTATTATGAATCAAATATATCATTGTAAA
ACAACAAATAGGTAACCAACACAAATATTTGTTTGATAAGGAGAGTGGGTGATGTTGAAT
ATACATTTGTTTCGATCGGTAGGTAAACAGTGTAACTGAAAGAAAATGTGCAGGCAAAAA
AATAAAACAGAACTTTAATCAGATAGGTTATTAAGTAAGAAAAGTTACCAGTGACAGGAG
CACAAGAACGGATGAGGACGGCAGCCCCAACTCCTT
>TRINITY_DN10197_c0_g1 transcript_ID=TRINITY_DN10197_c0_g1_i1
TTATTCTCTGTTCTTTCTTTCTCCCTCTATTTACTTTCTGGTTCTACATCATTAGGATTG
CTAAATGATGGTCAGTCATCATCATTTCTTGCATCTAATGACAAAATACATCCTTCAAAG
ATAAAAAGGAACATACAACATATCTAGATGTAGGTCCAACTTCCAATCTGTTACCCAGTA
AGCATGTAAAATAAAAAAAATAAAATAAAACAGAATGACTAATACCCTTGATCTTCTGAT
TTCAGAGGTCTAATCAATCATCAACGTACAAACTAAGAGACTAATACCGGTTAACAAGAA
TGAAGTAAAATGTGAACACATAGTACCCAGCAAGGTAAGTGGACCATACCTATGTAAAGG
TAAGTGGCACTGTTCCATGCCCAAAGGGACTCAACCCAATTCCAAAAATCACCAGCATTA
AGGCCATCGAATCCTTCAAACACACCCTTTAACAGAATAAATGTAGCTGGAGGAAAACTA
ATAACCCCTAAAACCAAGTTGCAGATCACCCTCGAGAAACTTCTCAAACTCCTGGCTTTG
ATATCATGTTTTAAAGGGTGCACCATCAAAGATATCGGTACCAGCAGTAGAGCCCCAATT
TCTGCTGTAGCAAAATTAATGACGGACATGAGACTCAAACCAATGAACAAAGATGAGATT
GTCACTGATTTCAGGAGAGCCCATTCGCCTTCTTGAGGTTTAAGCTCACAAACATGGAAA
TATGGAGAACCCAAAATCTGGTGCAATATTAGGAGGATGAGCATTGAAAGCGAAATCCAG
ATTAGAAAGTTGGTTGTTGGTGTGCAATCACGTATTTGGGAGATGAAATATGGAAGTAAA
GAAACAATGGCACCCCATAAGTGAACTACAAACACTCTTTTTGCTGAATTAAGCCATTTC
CATGATTTGAGTGAAGCACCAAGCTCATCAGAATTAGAAGATTTTTTGTCTTTCTTTGAA
GCAGTATTCAGATCATTACTGTCAGCATAGAGAGAAGCTGCAACTACTGGAAGTGGTGCC
ACAATGAGAGCAAAAGCAATCATGTAGACTCCAACAGACACAAACTTTCCAGGAGAAGTT
AGGAGGTATAGGAAAAATGATTGGTGAAACTTCTCAAGGAGGTTATTTACAGATCGTATA
ACTCCTTCAATCAACCTGCCACCTAGTAGAAGGAAGTCACTGCGCCTGTCCTTGTTATTA
AAAGAAACTTTAGGAGAAATTTCCAAAGTGATTGCATCAACTTGGTAATCACGAAAAGCG
CCATGGCAACCAGTGGGAACACCAAGTGCCTGATAATATAGCGAACTTGCAAGTGTTGCA
GTGCCTTCAACATAATCTGAGGGCGAGATGCCAAATTTCCAATCAGGATTTAAGCTTTTC
GCCAGTTTTCCTAGTGATTCAAATATCTCACCCAAAAACCTGAGCCATTGGGATTCAAGT
AAAGACCAAAATTTCTCCACCTTTACACGCAAACCTTGCTTATGTACAGCCAAATAATTC
ACAATATTGATGAGGTCTAAGTTTGGCATCTGGCCATTGGATGCCTCAGCATAAATGCTC
AGAGTATCCTCAAATTGCTCATTTGTATAAGCAACCTTCAAGACCAGGGCAGCCGCCATT
GTCCCAGCGCGTTTAAAAGTATATGATATATTTCTTTCTTGAATTGAGTTCTCTTTCAAT
TTATATATATTATTGTTATTATCACACATTTCAGAATTTAGTGAGCCCAAATCACCAAAT
ACTGGAGTGTGATAATCTCTTAGCCAAGCAGTAACAGGGGCATATTCTCCATACTGAGAA
TCAGCGACAAGCCATATAATATCTTTGGCCAGCCAAGTAACTCGGGCAAGCAAGGAAAAC
ACTGAGTAGGCAATGCCCAAGGATAAAGCCTCACCCACACCACCCCTTACAGAATCATAA
GGTGTCACCAAGACAATAGCTTCCTTCCCATCACCACGAGGAGCTCTTATTATACCAACA
GTGTTGACACCATATAATGAACAACTAAAGTTATCTTGTATAACCTCAGAACCTGGGCTA
GAGAAAAAATGCAGTGGATGAAACTCATTCAGATGGGGATGGAATTTGTGATAGTTAACT
TCTGCACCCAAGTCGGACATATACTGGGCTATGATTCCTCGACTTTCTATGGCTACTCCA
GAAGGTTTTGAAGATAAGCTAGATATATCTCTCACCAATTTATTTGCCTCCAAAACATCC
TGATAAGAAAGCATAGAACTTGCAGAACCTGGCATGAGGGCATTTTCGGAAATGTATGAG
TTCTTGGCAAGAACAGGCAAAAGTAACAGAGCCAAAACTCCTGCCGTGCAGCAAATGATG
CTAACAAGGATACTGTGTGAGATAAGCAAGATCCCGAGACGCACAATAGGTCGCTGTCTC
ATCCTAGAAGTCACATTCTTGGTCTCAGTCTCAGCCATGGTCTATAAAAAACGAACAACA
ACAATAATGTTTGGATGTTTCTTTTATCCTTCAGGGACTAATTGGCTTCATAGCTGCTGA
ATGGTAGAAGCTGCACAATATGTTTCGGATCTGAAGAGTTTTTTCTTCTTCTTTGAACCC
GAGAAAAACAGAGAGAGGGAAGAAACGTGGAAACCGCGTTGAGATCTGCCAAAGCTCCGA
TGAGTTTTTATGGTATTCCGTTTGGTGAGAGAATCGGTGAGACTAGCATATATATACGAC
TGGAAAATGTGCTAGAGCCTGAGAGCCTGAGAGAGGAGTGTAACTGTGATCTTT
>TRINITY_DN10198_c0_g1 transcript_ID=TRINITY_DN10198_c0_g1_i1
CCATTTCAAAGGAATTCTCAAACGACCGTCTGCAAATCAAGTGACAATATCACCACAATA
AACTGCAATGTCATTCTTAAGGCCCATGAAAGAAAAAGAAACTCAATGCTTTTTAAGTCT
CGGATTTTCCAATATAGCAAATACTTCACTTCATGGTGCCTAATAAAACATATTTAACCT
TTTGAACAACCAAAACTAAAATTCAGAAACTCCATAGCTTCCTTGGCCCAGAGAAGAACT
AAATACGATAAGAAGAGAAAAAAATTTCACTAATGGAACTGAAACTGCATAAATTTATGC
CAATCAGGAACAAGGGATCCAAATACTCCAATTTGGTTTTGATGAAAATGTAGGAAAAGA
CAATTGAATGAGCCTAGTTAAGGATATTCATATTTAAGTACTGTAAATGAAGATTAAATT
CTAAAATCTATATCAAGATGATAGGATGGCAACGGTGCAAGAACTCCATCTCCATCC
>TRINITY_DN10199_c0_g1 transcript_ID=TRINITY_DN10199_c0_g1_i1
CTCGCCGGAAAATCTCCATTTTCCGTCCTGTTTCGCCGGTGAAATATCAATCTCTATCAA
ATTGTTCTCTTCTTCTCCATGAAAATTTTCCACCAAATGATCCAGGTCTCTCTTCTTGTT
GTTGTTGTTATTATTATAACTACTGTTATCGACACCATCATCGAGAGCTATTTCTATCAA
CCCTTCTCTATCTTCGTCTTCCCACCTGAAACACACGCTCTCCAGCGAACCCCAGTCAAA
ATCACCGTCCGACGAAGAATCGGAGTCCGACTCCGGGTAATACAAAGACAAAGACGGGTG
CCGCTCAAGCCCAAACCGGGGCGAATCCTTCCCGTCGTTATTGGGATCTTTGCTTTCGTC
GCGCTGATCTTCTCCTTCTTCACCTTCGTACGTTTCGTAAATGACTTCCAGCGGAGCCCT
CACGTTCCATTCCACAAACTTCTCTTCGAAGCGCCGGTCCGGGTCTTTGCATGTGACCGA
GTCGTGGTCTTCGTGTAAAGACTCAGATTTCACAGCTGCATCGTTGTTGTTTCCCTTGTT
TTCATTGTTTTCTCGGTTTTCATTTCTCTGTGTTGCACCGAACCGGAGGAGGGTGAGCAG
GAGAGTTAGAGTGATGATGAGAACCGGAGAGAAAGCGACTCTCAAGAAAATTCGAGGCAA
GTAGAGGAGAATTACAATATACAGGGTTGAAAAAGTTGAAAAGAGAGGATCTGAGGACAA
AAAATCTGCAAAAGCAAATATTTTTATGATCATGGAGTTTAATTCTGGGGGGTTTTCGTT
TTCGCTTTCTTCCATGGAGAGAGGTTTGGATTTTTCAAAAGAGAGTATGAGAATTGAGTG
TTGGAGACATTTGTTTGGAGAAAGAGGAGGAGGAAAAGAAGAAGTAGAAGAGAGAGAGGT
TTT
>TRINITY_DN101_c0_g1 transcript_ID=TRINITY_DN101_c0_g1_i1
CAATAGTTGCTGAATTTCATATTGTTGTCCACGTGCCCGAACAACTTGTAATGATAAACC
TATGGTGGGGCCCAGTTGTAGACGGTAGATCGTCCATCGTGGCCCACTTTTATCACTAAT
AGTCAAAATATCTGTTGACAATGCACACCAAAAATTCTGACCTTTTTTTTTTTATATGCC
TATGCTGGCCCCGCTTCAACATAAAATAAAGAAAAAAAGACAAATTTACACCGCACACGG
AGCCAGCCAGTTTTCTATCAATCTCATTGTTATCATCGTCCTAGATAAACACAGACCAAC
AACGAGACGTAAATTGGTATATCATGTATTTACTATTCTATTCAACAAAGAAAATTAAAT
TAAAATTAAATCGTCAAACTGAGAGGTGCCCAGTACTCAGTAAACCTTCCCTAGAATGCT
CCGTCGCATCCGCCGCCGCCGCATGCAGCTGGCGTCGGGAAACATCGACGGAGGCTCGAC
AGAGCGGACAATCGGAGTGAGAGTACAACCACATATCTATACAAGGCGCGTGAAAGGAGT
GCTTGCATCTGGGAAGTTGCTTCACTTCCTCTCCTTCTTCAAAAGCTGATAAACAAACTG
CGCATTCGTACTCGCCACCTTCTTGCTCCTTGACCCCCAAATCACTATCCTTCTTGTACT
TGAAGCTCGACAACAGGTTCCTGCTCGGGTTCTCGAAGCTCTGGCTCGTCGTAAGCGTTA
CTTCTTGCAAGAGCCGGCTCGGTCTCTGCGCCGCCCGGCTCTCACGGCGCGTGCACCACT
TGATTATGATAAGGTTATATATTGCCAGGACGACAGCGGCCGTGCCCACAACCACTAGGC
CGTAGTACAACATGGGTAGGTTCGATTTCGGAGTATGAGACGGCGGCGGCGGCGTAGGCG
TGTCTAAGTAGGAGCTTGGAAACTCTCTCATGATATAAATTTATAGGGGTTGCGTGAAAA
AGAGCAGAGAGGAGTTACTAGAATTAAACTTGAATGGAGAATTGGGAGGTTATGGTAAAG
ATTATTGTAGATAAAAAATATATAATTAAGTAGTTAATCTAAAAGACGTGGTGGACCTGG
TGGTCATGCAGTCGTAGAAGAAAGTTTTGTTTTTTATTTTGATAAGATGTGGGCTGAAAG
AGAAAAACAAAGCAAACGTACAATCACTAGAC
>TRINITY_DN10200_c0_g1 transcript_ID=TRINITY_DN10200_c0_g1_i1
ATCTCTAAAATTTCTTCCTTGCAAGGGACATGGTCAACAAAAAAAATGAAAACTTTACAT
CATTTGTAATTGGGTCAAATAACTAAAGATTTAGGGTTCAATGTTTACTTAACATAAACG
CATTCTTCTCAAAATGAAAACCAATGAAAAGTATTCAGTCAACTGAAATTTAGAATTTTT
CCAACTCAACCACCAAAGAGCTCAAACCATAATAAAAGTACTCATTCAACAGGATTATTG
TAGCTTTTGAAATAATCTTTTTTATTTCATAATTT
>TRINITY_DN10201_c0_g1 transcript_ID=TRINITY_DN10201_c0_g1_i1
CCCCAGGAGAAATTAGTAAACCCTTTAGGCTGCAAAGTTTGCGCCTTAAGAACAGTTCTT
TGGGAGGAGACATCCCGGAGAACATATCGAATTGTGTGAAACTTATACACCTTGTAGGAA
TTGCAAGTTGGTGCAAATAATCTGTCTGGTTACATTCCTCCCTCAATCTACAACGTGTCT
TCTCTTGCTGCTTTCAGAGTGGCCCCAAATCAACTTCTGTTAAGCGTTCCACTATACTTG
GGCCTCACTCTTCCCAATCTCCAATACTTTTACTTTCATACAAACCAGTTTACTGGAGCT
AT
>TRINITY_DN10202_c0_g1 transcript_ID=TRINITY_DN10202_c0_g1_i1
AAAAAAAAAAATCACAAAATGCTATAATGGCCAAGAGGTCAAACATGTTATTTCTATCAA
ATCGTGTCACTTTCTTTTAGAACAATAACTTCTAAACAAAATGAACCAGCATGCTAAAGA
TGATACCGACATCATTTGTCATAAGAGATGCATGGATGGCATGTCTGAAGTCCTTAACAG
AGCAGGATTATAAACAGACCAGGACCACCATGTTGCTCACTCGAGATAAAAGGTGTTTCA
AAACGAATTCTATTATTGCAAATTGTTGTGTATTTGTTAATTTGTATTCAGTATGCATTT
TTCCTCTATTTGCGATATTTATGATTTGGGGTGCTTTTCATGGAAAAAATTTGATGGTAC
TACTCCACTAATACAATTTCAATCAGCACCTGAATCTATTACGGCTGCTGACTTAAAACT
CAACTCCCAAGAGCCTTTAGTATTTAAAAATTTAATCTTAAGAGGAGCTTGCTTCCTCTT
TTCTAGTAGGTTCCTTTTTATGAATCAAACCGATCGTCCTAAGAAGCTTCACCTTCTGAA
TTCTTTCATTCAGTTGATAATTCCTTAAAACTACCCATCTCTATTCTATTCTAGTCTTTA
GATCATTTATGGTTTCTGTTGAGACATTTTTTGGCTGCCAAGGCAGTCTGCTGTCTCAAC
CAAGGTACTGTCCCCGTGGGGTTTTAT
>TRINITY_DN10202_c0_g2 transcript_ID=TRINITY_DN10202_c0_g2_i1
TTGAGAGGTGAGTGGGGGTGGCGAAATAAAACCCAAAATGGGGACAGTACCTTGTGAGAG
ACTGTACGCAGCAGACTGTCTCAACAGTTTCAATAGTTTCTTTTCCAATTCTTCAATTGT
AGGTTACCTATAAAGATTTTATGACCTAACTCTGTTAACTATTTTCAGCATATTTGATAT
GGACAGACAACCATATGTTTGATCTTTCTTTTACTCTAAATTCATGGGTTCCACCATAAA
AAACCAGGATATGTTGTATGTCGTCTTGGTTTTACTATAATCTAATTAAGCACATGGATG
GGGTATCAGCAACAAACACTGTGAAGCATACAAAATGATGAGGTAAAGAGCCATCAAGTT
TAGCTGTTCCTTTAGACTATTAGCTGAAGTCAATGTAAACTGAAGTCAATGTAAAAAGGA
ACCAAGAACCCAAAGAAGCAGAAAAAAGTAACTAATCGAAAAGGTTACCTGAAC
>TRINITY_DN10202_c0_g3 transcript_ID=TRINITY_DN10202_c0_g3_i1
AAAAAAAAAAATCACAAAATGCTATAATGGCCAAGAGGTCAAACATGTTATTTCTATCAA
ATCGTGTCACTTTCTTTTAGAACAATAACTTCTAAACAAAATGAACCAGCATGCTAAAGA
TGATACCGACATCATTTGTCATAAGAGATGCATGGATGGCATGTCTGAAGTCCTTAACAG
AGCAGGATTATAAACAGACCAGGACCACCATGTTGCTCACTCGAGATAAAAGGTGTTTCA
AAACGAATTCTATTATTGCAAATTGTTGTGTATTTGTTAATTTGTATTCAGTATGCATTT
TTCCTCTATTTGCGATATTTATGATTTGGGGTGCTTTTCATGGAAAAAATTTGATGGTAC
TACTCCACTAATACAATTTCAATCAGCACCTGAATCTATTACGGCTGCTGACTTAAAACT
CAACTCCCAAGAGCCTTTAGTATTTAAAAATTTAATCTTAAGAGGAGCTTGCTTCCTCTT
TTCTAGTAGGTTCCTTTTTATGAATCAAACCGATCGTCCTAAGAAGCTTCACCTTCTGAA
TTCTTTCATTCAGTTGATAATTCCTTAAAACTACCCATCTCTATTCTATTCTAGTCTTTA
GATCATTTATGGTTTCTGTTGAGACATTTTTTGGCTGCCAAGGCAGTCTGCTGTCTCAAC
CAAGGTACTGTACGCAGCAGACTGTCTCAACAGTTTCAATAGTTTCTTTTCCAATTCTTC
AATTGTAGGTTACCTATAAAGATTTTATGACCTAACTCTGTTAACTATTTTCAGCATATT
TGATATGGACAGACAACCATATGTTTGATCTTTCTTTTACTCTAAATTCATGGGTTCCAC
CATAAAAAACCAGGATATGTTGTATGTCGTCTTGGTTTTACTATAATCTAATTAAGCACA
TGGATGGGGTATCAGCAACAAACACTGTGAAGCATACAAAATGATGAGGTAAAGAGCCAT
CAAGTTTAGCTGTTCCTTTAGACTATTAGCTGAAGTCAATGTAAACTGAAGTCAATGTAA
AAAGGAACCAAGAACCCAAAGAAGCAGAAAAAAGTAACTAATCGAAAAGGTTACCTGAAC
>TRINITY_DN10203_c0_g1 transcript_ID=TRINITY_DN10203_c0_g1_i1
GCAATGCATAAAATCCACTCAAAATAGCACACAAATGAACCCAAATTTCCAACAAAAAAA
AATAAAAAAAATAAAGAAAATTAGATCTGGTTGGTCTCAGACAAAAGGCCAAGGTTGTCC
ACATGAGAAGACACAAAGCCAGTTGATTTCCAAAATTTAATCCAAAGAAATAAAAACTAA
AACTCCAAGTGCTTGAAAAAGCCTTTCTTCTTCACTCTACAACAAAGAGATAGAGAGACT
CCGTCTCTCTATTGTAGA
>TRINITY_DN10203_c0_g2 transcript_ID=TRINITY_DN10203_c0_g2_i1
GCAATGCATAAAATCCACTCAAAATAGCACACAAATGAACCCAAATTTCCAACAAAAAAA
AATAAAAAAAATAAAGAAAATTAGATCTGGTTGGTCTCAGACAAAAGGCCAAGGTTGTCC
ACATGAGAAGACACAAAGCCAGTTGATTTCCAAAATTTAATCCAAAGAAATAAAAACTAA
AACTCCAAGTGCTTGAAAAAGCCTTTCTTCTTCACTCTACAACAAAGAGAGAGAGAGAGA
GACTCCGTCTCTATATTGTAGAACAAAGAATCATCAAACACCCACCAAGCACAAGAGAGT
TTTTTTACAATTTTTTTGGATTAAATCGAACAAATCTTTAAAACCCAGCTCCGGTTTCTC
TTCGGTGTGGTTAAAGCAAGATAAATC
>TRINITY_DN10204_c0_g1 transcript_ID=TRINITY_DN10204_c0_g1_i1
GCGCATCTTTCCAACGTTCACTGCATGGTTCCGAATTCCAGTCAGACATTGAAAACATTT
CGAGCTGTATATATTGATCGAAAAAAGGAACCTGAACAGGAAGTGGTATCTTACAGAAGC
TGCATACTCAGTGCCAATACAGAAATATCTCTATTGGATATGAAAACCAGGGCAAAGGCT
AATCAAGGAGTTACTGTTCATTGGATGCATCATTGTTTTTTAGTATAAAACAATCAAATC
AAGGGGTTGGAGTTGGAGATGATCGACTGAGTTTCAAAGAAAGTAATTCAACATGCAACA
GCAATTATAAGAAATCAGAAAGCAGTTCAGCAAAATGTGCTCCAAAGAGACCACCAAACT
CATAGTAACTGCTTGCTTGAAACATGTAGCCTTGAAGATATGGTTTCATCTTTACATATT
TAGTAAAACCAATGCTGATGCAATTATAATAGCTCACTCTATGTTTCTACTCCCACAAGG
GTCCAATGAAGAATAACTGGAACATTACACCATGCAGACAAAAAATATCGAAATGAATGG
GTCAATTGTGTGCAGATTAAAGACCTGAGTTC
>TRINITY_DN10205_c0_g1 transcript_ID=TRINITY_DN10205_c0_g1_i1
GGGAGGTCTTTGTCAATAACCCAAAAAGTTGACTAACGGGAGGAGAGATCTTTGTCAATA
AACCTAAAAGTTGACTCCGCCTGTAATTGAGCAAACCTCAGGGGAAATAGGCGTTATTAA
CTCTTTTGCATTATGTATATAAGATAAGTTTCAGGTGTCAAGAACAAAGGAATCTGAGAA
TCGTTGTAAATTCAGTGAATGAAAATGAGAGGCATTAAAGATATTACCCTAGTGCCGGAA
ACAATGTCG
>TRINITY_DN10206_c0_g1 transcript_ID=TRINITY_DN10206_c0_g1_i1
AGTTAGACCATGAATGGTAAATGAAAAATAACTCATTTGATTACCTACAGCACTCAGGCA
CAAAAGCTATCTTCAATAACTGCATATGTTGGCTCACTTAGATACAAAGATAAAAGATAA
TGACATCAATTTCTCAAACACAAATAATCATCAAATACTCAAATCAAAAGAATCATCTGA
TGATGAAGTAGAAGCAAAGAAACACATTTGTGTAAATCTAAATGGCCCAGGTACGTATAA
GCCTACTGTGGTATCATTAAGAGCACCAAGTGCAAAATAGAGAAATGAGCCGAACGCCTT
TTTCTTTTGTTGAGGTAGGACTTACTCATGTTCATTTAATATCCTTGCTAGCTCAAAGCC
TTATCAATGATTTTAATTTTAAGGGAAACGAAGAAAGAAAAAGAGTGGGTAGTCATGTGA
AACAAATAAGGAGAACAATTCCGTATGGCTCTCTAGACCATGTGAGAAATTCAGCAAAGA
GGACCACACAAAAACAAAACGACAATGATTGTTACATGGTATCTTCCACAGCTTGAGCAG
TCCCCACGAAACTTCCACACTTTTAGTTAAAGTATAAAAATTAAATGGTCCCTAAATCTG
ACACCCGGCTTGTCTCACACTTCATTTAAGTAAAAGAGGAAGAAAATGTTGGGAAAATGA
GGAGAAAGAGACAAGCCAAAAGCTATTATTTGCAATCACAGGCCAACAAATATGAGCTGA
TATCAGGGTGCAAGAAAATTTCTCCATAAAATCTCAATACGCACAGTTCTATACATGTAT
CCCATACAACACATAATATCAATTCAGAAGTACTCCGGATGCACGTGGAGAGGAACAACA
GAATTGTCTTCCATGTATGGGATATTAGTATCCGAATATCAACTACATATAGCATGCATA
TTTGTATAGTAATTAATAAATACTTAAGTGTAACAACTTTTTTACTCTATCCAGCAGTCA
AACAACACTG
>TRINITY_DN10206_c0_g2 transcript_ID=TRINITY_DN10206_c0_g2_i1
CGGGGAACGAAGAAAGAAAAAGAGTGGGTAGTCATGTGAAACAAATAAGGAGAACAATTC
CGTATGGCTCTCTAGACCATGTGAGAAATTCAGCAAAGAGGACCACACAAAAACAAAACG
ACAATGATTGTTACATGGTATCTTCCACAGCTTGAGCAGTCCCCACGAAACTTCCACACT
TTTAGTTAAAGTATAAAAATTAAATGGTCCCTAAATCTGACACCCGGCTTGTCTCACACT
TCATTTAAGTAAAAGAGGAAGAAAATGTTGGGAAAATGAGGAGAAAGAGACAAGCCAAAA
GCTATTATTTGCAATCACAGGCCAACAAATATGAGCTGATATCAGGGTGCAAGAAAATTT
CTCCATAAAATCTCAATACGCACAGTTCTATACATGTATCCCATACAACACATAATATCA
ATTCAGAAGTACTCCGGATGCACGTGGAGAGGAACAACAGAATTGTCTTCCATGTATGGG
ATATTAGTATCCGAATATCAACTACATATAGCATGCATATTTGTATAGTAATTAATAAAT
ACTTAAGTGTAACAACTTTTTTACTCTATCCAGCAGTCAAACAACACTG
>TRINITY_DN10206_c0_g3 transcript_ID=TRINITY_DN10206_c0_g3_i1
AGTTAGACCATGAATGGTAAATGAAAAATAACTCATTTGATTACCTACAGCACTCAGGCA
CAAAAGCTATCTTCAATAACTGCATATGTTGGCTCACTTAGATACAAAGATAAAAGATAA
TGACATCAATTTCTCAAACACAAATAATCATCAAATACTCAAATCAAAAGAATCATCTGA
TGATGAAGTAGAAGCAAAGAAACACATTTGTGTAAATCTAAATGGCCCAGGTACGTATAA
GCCTACTGTGGTATCATTAAGAGCACCAAGTGCAAAATAGAGAAATGAGCCGAACACCTT
TTTCTTTTGTGGAGGTAGGACTTACTCATGTTCATTTAATATCCTTGCTAGCTCAAAGCC
TTATCAATGATTTTAATTTTAAGGGAAACGAAGAAAGAAAAAGAGTGGGTAGTCATGTGA
AACAAATAAGGAGAACAATTCCGTATGGCTCTCTAGACCATGTGAGAAATTCAGCAAAGA
GGACCACACAAAAACAAAACGACAATGATTGTTACATGGTATCTTCCACAGCTTGAGCAG
TCCCCACGAAACTTCCACACTTTTAGTTAAAGTATAAAAATTAAATGGTCCCTAAATCTG
ACACCCGGCTTGTCTCACACTTCATTTAAGTAAAAGAGGAAGAAAATGTTGGGAAAATGA
GGAGAAAGAGACAAGCCAAAAGCTATTATTTGCAATCACAGGCCAACAAATATGAGCTGA
TATCAGGGTGCAAGAAAATTTCTCCATAAAATCTCAATACGCACAGTTCTATACATGTAT
CCCATACAACACATAATATCAATTCAGAAGTACTCCGGATGCACGTGGAGAGGAACAACA
GAATTGTCTTCCATGTATGGGATATTAGTATCCGAATATCAACTACATATAGCATGCATA
TTTGTATAGTAATTAATAAATACTTAAGTGTAACAACTTTTTTACTCTATCCAGCAGTCA
AACAACACTG
>TRINITY_DN10207_c0_g1 transcript_ID=TRINITY_DN10207_c0_g1_i1
TATGCTCAAGATAGTTCAGTCAAGCATATCAGTCAAGCTAAGTATACATTTGGAAGAACT
TTTCCACTTACTAAAAGAGCATTTTTAATTCCAAAAACCCTTTTCAATTTCTTTTGTGTC
ATCTGGTTGTCACGATTAAAAAGTTGTTTTACATATACTGGGAGAAGCTCAAGTTTTGAA
CTTTTCCAAGTAAATCATTTTGAACTTTTAAAAACATAACATGTCTAATATAACACCTAT
TATATTTT
>TRINITY_DN10208_c0_g1 transcript_ID=TRINITY_DN10208_c0_g1_i2
CGTAAATGTCCTAATCATCTTTTTGCCTGTCAAATAAGATCATAGACTTCAACTAAGCGG
CTAATACATTAAGCAATTCAAAGAAAAAGAAGTGACATCCCACTCAGACAAACAGTATGT
ATTAATCAGACAAAAAAAAAAAAATCAACTGGTAGAATTCACATTCAACAAGCTACAACT
CAAGTGACATACCATTCAGATCAGCAGCATGGTATTAATCAGAAAGAAACCAACTGGTAG
AATTCAAGTTCAATGAACTACAACTCAAACACAGATTCAAGGGGACGAGTACGCTTGGTA
TGTGACAGAATAAATTTCAAATTTTAGATGGTTTGCTCAAATTAATTTTAGCAGTCCATT
TGTTTAGGTACACCAAATACATGTATATTCATCCAATAGACTCATGTAATGTATATAAAA
ATGTACACATCACAGAAAATTTATTCACTGTATCAAGTATAAAGTCCATATCTCTATCAC
AGAGGATTACGCTGCCAGTTAATTGCCTAAATGAACCACCCTTAATCTGATTGAGGTATA
TCAAGCTTTAGTCATTTTAGAAGCATACACACTATAGGAATATGTATATATGTATATAAA
TACATATATGACAAAAATCTGGTTCTCATACGCCACAAGAACAAGATTAACGACTCCTCA
AGATTAATGTCTTAGGTCTTTTCCACAAAATGTCCACATGATAAATGTTTGGAAATATAT
TAGTGTCAAGAGTAATCACTGCTGAACAACATCAAACCCAAAAGCTGCTTCTGAATAAGG
CCTAATAACAGTATGTTAGCTCTAGCATGTCCACTCATGTATAAGGCGGAACTTAATTAA
TACACATTGTGGATCCATATAGTTTAATAAATAGAATCAAGGGATTTTCAAGATTTGAGG
ACAAGACCTCTTGATTAAATAGGCTAGAATATCATGTAGAAAAACCATTGAACCAATAGT
TTAAACTTCTAGGTAGGGCCTGGCAGTAAGTTAAGCTCTAAACAACCACCAAGAAAATAG
GTTTTACATTTTGTGGATTAGCATAAAACTCAATTTGAATACAACTGTAAGAACTTAAGC
ATGAAAGAAAAATCAAAGGGGATATGCAAAAAGAAATTACCTCAATGAAACCTTGAAAGT
AAGAGAAAGAGAGAGGGGACACTGAGAAAAGCTAACCTTGGTG
>TRINITY_DN10209_c0_g1 transcript_ID=TRINITY_DN10209_c0_g1_i1
TCGGGAACCAAAATGATTTTCTCACTATATTATATATTATATTTTTGTTCATACAAAGAT
TTGAAAAACTATTAGAAACATATTGAGAAAGTAATTTTCAAACATCTTCCCCTTGCTGAG
ATCTTAAATCAATCTCCAAAACTTATATACAAAATAGGTGCATAAACAGCATAATCACTA
AGGATTTGGAGTCCAAAGATGATAAAATGGCTATTACCTTTCCCAGAAACTGCAGTAATG
TATTTTAATTTCATACATCTTTTCCCAGAAACTGCAGTAATGTATTTTAATTTCATACAT
CTTTTCCCAGAAACTGCAGTAATGT
>TRINITY_DN1020_c0_g1 transcript_ID=TRINITY_DN1020_c0_g1_i1
CTCTTGCAAATGGTTCGCACTATATTTAGCAACATCCTTAACATTTTCGAGAAAGCAATG
GCCTTCAAATTGATTGGCGATCCTGATTAATATAGCTCTTGCAATAGTTGTCTTGCCTAT
ACCGCCCATGCCCCAAATTCCTATAATGCGAACAATGTTTTTCATTCCAATGCATAACAA
TGATTCAATTGATTCTATGCGTGACGTTATTCCAACCAAGCCATCCAAATAATCACAAGA
TGACATGTGATTCAATCTCTTCAAAACATTTATTGCAATGTTTTCAACAAATTCAGACTC
GG
>TRINITY_DN10210_c0_g1 transcript_ID=TRINITY_DN10210_c0_g1_i1
CCATAATTCTCGTATCCCTGTGCATATCCATAATATCCAGCACCCCACTGGTTTGGATCC
GGCTGAGCCTGGAGGATAACAGAAATTGTGCATCAGATTCAAGGGCATATGGGATTTTAG
CATAGAGGATGCATCGAGAGTTGTACCAGCTTAATATAAATTACCTGTTTGTTTGAAGGG
CTTCGTCCCCAAGAAAGGCGAATGTTTTGCCCCCCCAACTG
>TRINITY_DN10211_c0_g1 transcript_ID=TRINITY_DN10211_c0_g1_i1
CCTGAATTCCTTCTTGTATACTGCCATTAACAAGTTGATTGCACCCTAAAAGAATGCAGG
AACATTAAAAACAAAATAGCACTTACATTAACATTTTGCCCAGCAATGCTGGGTAAAAAA
TTCATAATGCAACTAGCATGCAAGCTCAAGAATGAAGTCAAAACAGATTTCTGTCAATAT
ACATGCATCGATTCAAATGATTGTGGATGCGCAGGAACAACCATGTCAAAGTAGAAAGTA
GGGTGGCAATAAACTCAGAAAACACATTTCCATGTTTAACATGTCATGCTATTTAGCCAC
TGAATTAACACAAATGATTGTGGAAGTGCCCAACATGTCACAAGTTGGTATCTAGGGTGG
CAATAAAATCAGAAAATGTCACACACCCCCCCAAAAAAAAAAAAAAAAAA
>TRINITY_DN10212_c0_g1 transcript_ID=TRINITY_DN10212_c0_g1_i1
GTTGGAGGTGGTGGTGGTGGGGACAACTATCAAAGTAAAACTCTCATCCAATCATCTTCA
ACTTTGACCATACAATCAGATTACAGTGGGCCTAAGCATATACAGTACGCAAACTCACAT
ATGCAGATTTGGAAGAAATCAAAAACTTTCCATTAAAAATCTCGCCGTGTTGTTCATTCA
TCATCACGGGGATTCCCTATAAGACAACATCTTGATCACTTGAGACCAAAATCAAAAAAG
GAAAAGTTGAATTGCCACCAGACTACCATTCAAACGAAGGCCGGGCATCCTAAAAGAATC
AACCTTCCAAGCTCCTAATTTTTTCTTTTTTTGTTTTTTTTTGGGGGGGTGGGGAAAGCG
TTCATGTTTTTCCAGAGCTTCAACAATTACAAAAATATGATATCTACAAACTGATACATG
CCAAAATCCATGAAAATGCATGAAGAAGTAGACATGGTTGGCACATACAAGCACAAATAC
ATATATATTTATATATGGGGTAATGAGTGAGGAGAGACGGTGGTCTTGGCGGTGATTTTT
ATATATTAAGAAGTGATGTTGCAGGCAGCGGACTTGGATTTGTCAAGTATGGACCACATC
ACTTGAACATCCTCGTAGCCACATGCCATCACTTCACCATGGAGATCCGTCGCTCGGTTA
TCATATTGCTCTGGCTGTGACTTAATCTTGTCCCTTGAAGAAGGTTGCTGATTGAAGAAA
GTGCAGGCCTTCCTAAAAGGGGAGGTGATGGTTTTCTTCCAAGAAGCCATTTATGTGTTT
ATAATACTATAAAGCGAATGTTTTAATGTGTTTGGGGTTGGAGTTGATACAGAGGACGTA
GCAGTAAGAGTTTCTCTCTAGGCTTTATAGGAGAAAAATGGGAGTGTTGAATTTATAGAA
AGATAG
>TRINITY_DN10213_c0_g1 transcript_ID=TRINITY_DN10213_c0_g1_i1
AAACTAAAACATTTACATAGGGTTGAAGCATTAGTGGTAAATCTTAAATGTACATTAAAT
TTGATCGCGTACTAATTACAATCGTGACAAAGAATAAATAAGCACAATGAGATATAACAA
AATACAGCAGAGATAGACATAGATATCTGTGTATAATTGTTTAATGCATTTTTGTAACAA
TTAAAATCTGATCAAGTTAGCAAACCTGATTGGTA
>TRINITY_DN10213_c1_g1 transcript_ID=TRINITY_DN10213_c1_g1_i1
GTTTTTGCTCTTGACTACATTCCTAATCAATGCTTACAAGAAGCTATACCCAAAGTTACT
GGCTTACTGCCTATCTGGGTAATCCATAAAATTTCAACGCATTACAAAATAATAAAAATG
AATAGATAGAGATTTGAATATTGAATATGTTTGTGAAGAATTAGATGACTATCCATCAAT
ACACAATGTGGATATGACACCTGAGTATCCGTGCTTTGTAGGAAAGGAGGCAATAGTTGT
GCTTTGTAAAGAAGAAGGTAATGGTTTAGTATAACTCTGTAATTTCGTTAACCTTGGGAA
ATTATGTTTTTGGAGCCTTATGTTTATCTTTATATTTTTCTTTTTATGGAAACCCACATA
CACCAAATCTGTTATCTTTGACTATTGTTATTCTTCTACAAACCAAGCCAAATGCTAGTG
TATTCACAAGCCAGACAAACACATACAATAAGTTTATAAGGATAATGAACATCTCTCTCT
CTCCCTCTCACCCTCTGACGCGTGTTACTTCTTTGTATCCATTTGTCTGTATTTAATGAG
AACCTCATCACAAGTTTTTTCTCTTAATAGAATTATATCGCTCGCCTTTGGGTTTGTAGC
AGCAAAGCTAAAACTCTTTGGAAGCGTGCCATGATGGCTCTCCTTTGGGTTGTTTAGACG
GAAAGGAATGGAAGAATTTTTTAGAATGAAATAGGAGAATATAGTTGCTTTTTGTGGGAT
AGGATTCACTTCTGGGATTCGCTTTGGGCTTCAGTTTCTCCCATTTTTAAAGAAGTTCCT
TTCTTCTTTATCAACTTTAATTGGGAAGCTACTCTAGCTTGATAGGGTCTATTTTTGCTC
TTGCTTAGAGCATTTTTGGTGGCTTTTGTATAGGCTTTTTTGTCTTTGGAAGCTGTTTCC
TTATTTTATTATTAAGGACAGCTTGCTCTCTCCTATTGTATATCTTTTGTTCAGTACAAT
CGTTTTTGTTCAAGCGAAAAAGAAGCAGCTTAGGAGTATACTAAATGTTTGGGACTTTTC
TTATTATAAAACTTGAGCCGAAAAGAAGGGATAGGTGGAGCAGCAGTGGTTTCTGGTGGT
AATTAAACAAGTAGCAACATTCTTCTTCAACATCTATGCGATACAGGCCTGATCAACCAA
TCTATGGTTTGCCATGACATTTAGATTTTTCCCGTTTCGCTCAAAATGACAATTCTTTTC
CAAAGAAGATCAATTAATTAAATTAAACTCTTACCATTTTTAGCTAAACAAAATGAGATT
CCAAGAAATAGTACATAATTTACAGTATCTTTTTGTTTTTCTTAAACTAAAACATTTACA
TAG
>TRINITY_DN10213_c2_g1 transcript_ID=TRINITY_DN10213_c2_g1_i1
CCATTACGATCAAGTTGCTTGATAGCTACAACCTACTCCAAGCCAAGCAACAAGGTTCAC
ATCTCACCACACGTCTATTTCATATGGTCAAAGCTAAAAACATTAAAAAGACAATGAATG
CTAACAGCAGTAATATCAATTAAGAATTCCCAGATTGAAAGAAACTAACCAAGTTCAGAG
ATTAAACAAAGTTAATCACATCATACCGATGATAATTTCTCTCTAATCTAGCTAAAAAAG
TTATTAACTCCTCATGGAATTCTTCGTCAATCTTCCCAATTCAGTTATTTATGTGTCTTT
TAAATGTGCTGCTGTAAGGATTTCATGCATAAGTCATACATAGATTAATTGAAGGGTGAA
ATTTGAACATTGAGCACTGGTTTGGTTGCACTTCATACCTTTAGTAACCTCACCTGTTTC
CACTCTGCATTTAAAATGTATTAAAAACAAGCTATTTTGGAAATTCAGGAAAACATATCC
TGTCTAGCAATATTACTATTAGGCATCGTGACATCTTATTAGCCGATTTTCCCTGGGGAG
ATTGACAACAATCATGGTAGGGGCAGTGGTGGAGCTGGTAGGGCAGGTTACAGTGTTGGA
ATTTGGTTATCAACAATGCAGGATAAGGTGGAAGTAAACATGGATGCGGACGTTCTGAGA
TCGCTCGGAATATATTGTGAAATGGTGGAAGGATTGGTAGTTAAGAAGAATAGGAAATGA
AAGAAAAAGGTCATGGAGAATGTAGTAGTATAATTGATAGGTAGATAAAATGTTGCAAGA
GGGCCCTGGACCCTAATGCTGAACATAACATATATAACAGGATGTTTTTGCTCTTGACTA
CATTCC
>TRINITY_DN10214_c0_g1 transcript_ID=TRINITY_DN10214_c0_g1_i1
GTTGAAGAAGATATTGTTCCAGGGATAGGGGCTGAAGGAGAAGTCGTTCAAGAGACTGGA
CGAACTCATGGGGTAAGACCACCATCGATTGAACCAGTACGCGAGCCAGGAGACAGAGTC
GAGAGACAGATTAGGGTTCCAATACAGTATAGGCATGGTGGAAGAGTAAAACGGGGAGAC
AGGGTGGCCGAAAGGTGGTTTGATCCGAATCAAGGGAGGCAGATACCGAGGGCTAGTAGG
GAGTCTGTAGATTTTGGCTCAAGCAGTGAAGATGATGTTCGAAGGGATGACCGAAGGAAT
TACAGGGGCGA
>TRINITY_DN10214_c0_g2 transcript_ID=TRINITY_DN10214_c0_g2_i1
GTTGAAGAAGATATTGTTCCAGGGATAGGGGCTGAAGGAGAAGTCGTTCAAGAGACTGGA
CGAACTCATGGGGTAAGACCACCATCGATTGAACCAGTACGCGAGCCAGGAGACAGAGTT
GAGAGACAGATTAGGGTTCCGGTACAGTATAGGCATGGTGGAAGAGTAAAACGGGGAGAC
AGGGTGGCCGAAAGGTGGTTTGATCCGAATCAAGGGAGGCAGATACCGAGGGCTAGTAGG
GAGTCTGTAGATTTTGGCTCAAGCAGTGAAGATGATGTTCGAAGGGATGACCGAAGGAAT
TACAGGGGCGA
>TRINITY_DN10215_c0_g1 transcript_ID=TRINITY_DN10215_c0_g1_i1
TTGGTCTTGAGCTCGTCCTCTGCCTCTGCAGTACAAACCGCACAGCTCTCGTTCCTAAAA
TATAACAGGAGAAGGAGAAATTAGATTTAAAACCAGAGCTTGGTGAAGCGTCAAGCTATC
CAGAAACTATAAAAAATATATAGGTTAAACTGTCATTTGCTAACAACATAACAAACCGTC
ACTTAGGGGCTGTTACTAGCTGAAGCAAATTCAACAACACCAAGTCGTATTAGTTAAATG
ATTATCAAGCCTTCTTGCAGTTCATCCAGGGTAGGTAAGCGATTCCAAAGTAAAATAATC
ATTTTCTTGCCACAAAACCAGGGGAGATCATAGGTTTTTATTTCTTGCTTGCTCATTATA
CTAAAACATGCCAAAAATTAGCCTACATGTTTTTTTTTATTCCACAGATTACTTGCTGAA
TTTCTTAACCTATCTGTACACACGGTTTACTATCATTAGGATCCCAAATATATGAAAAAT
GTTCTTTCTCAAGCAGACTATAGATGACATGTATTTTGGCCTGAAAAACTAGGAGGAACT
AACATCTTATTCGAACAGACAGCAAAAGAAATTTTGATGCTAACCTTTGCAATTGCTCCT
GAAGTTGATCCTGAAGTTCCTT
>TRINITY_DN10216_c0_g1 transcript_ID=TRINITY_DN10216_c0_g1_i1
GTGTCCTTATTGCCATTTTTGGTAGTTACAATTCAGTTTTATTTCTTGTTACGATATTTT
TGACAAGACAAAATAAAATTGTGTATTCTATTGTGTTTGTATGTTTTTTTTCGTTCATTT
GTTGTCAAATTCTAGTGTGAACCCGGATGCTGCTGGATTGCAAGTTACTTCAGATGAGAA
TCGAAAATTTTGGATGTTCTTAACTAGTAAAATTTGTTGTTACTCCCAAAAAAAAAACCA
TTTCATTGATTGAACGTTTAAGATCGGAA
>TRINITY_DN10217_c0_g1 transcript_ID=TRINITY_DN10217_c0_g1_i1
CATAACTTTCTTTTACTTGATGATTGTTGAAACTATAAATGGTTTGAGGAAAGAATAAAA
AATGATGAAGACATTGCACCTGTCGTTGAGCTTCCGCAGTTATAGAAACCATCTATAACT
GCGGAAAAGGTTCATAACTATCTTTTGCTTGATGATTGTTGAAACTATAAATGGTTTGAG
GAAAGAATAAAAAATGATGAAGACATTGCACCTGTCGTTGAGCTTCCGCAGTTATAGAAA
CCATCTATAACTGCGGAAAAGGTTCATAACTATCTTTTGCTTGATGATTGTTGAAACTAT
AA
>TRINITY_DN10218_c0_g1 transcript_ID=TRINITY_DN10218_c0_g1_i1
GTAATTCGAACCTTCTTCGAAAACAATTTCCAGCTCTCCTCTTCATTTAACCGACATAAT
TGCACAGCTGAATAAACACCCTCTGGTGGTGGTAAATTATCAGTACTGCAGGTACATATA
ATTATTCTGCCACCAAATCGAGACGATGAACATAGCGGACTCACTACAGTTTTACAAACT
TGAGGTGTCTCGACATTTTCCAAGACAATAAGATACCTTGCCGCCCCATTATTCAAGAGT
CTAGTGAGCCTCTCCATCAATTCATCTTCTGAAAGTCTGGCTTCCACCACCACCTCTGCT
TCAGCAACCTGTCTTAAAATATCAGCCAGAACATGCCTAGAACTGAACAAACTTGGAACA
CGAACCCAGGC
>TRINITY_DN10219_c0_g1 transcript_ID=TRINITY_DN10219_c0_g1_i1
CTTAGCTCACCAAACGCCATTGATACTGCTTGATCAACCATATCGGAGGCTCCATCACCG
GCGATCTTAAGAAAGGCTGAGGGCAGTAACTTTTTCCCGATACCAAAATTTGACTCTCCG
TTACCAACAGACATCACCAATAAATCTTCCACACCATTACAAAATGGAAACTCTGATTTA
TTATTTAACACGTGCGTAATTGCAGCTGCTGTTGGATTGTTCATCGCCACACTCCCATCC
ACGGCCAGAATCTTTGTCCTCTGGTCAACCGACATTATCTCCACTGCTCCCATCACCGAC
GCATCAGCCAACGTGGCCAAACAGACGTCTCTCATCTTGAAATCAAAGCCGTCAACTTCT
AAAGCATCAGCACGGGAAAACAAC
>TRINITY_DN10219_c0_g2 transcript_ID=TRINITY_DN10219_c0_g2_i1
GCACTATTAGAAAACAAGTGTTACTTTACACAAAACAAAAACCAATATGTGATGTTCTTG
GTGTGGGGATTGCTGCTGGCACCGTCGGCATAATGCTTGTTTTTCTTTTCTCATCTTCTT
TTATTATTTCAGCACCAAACATCTCTACTTTTTGTACAATTGTGTAGTCAACCCTCTTCC
TTCCTTTAAATAATACACACTCGTACATTTTCTCTTCCAATATTTTGGATTCTCTACCTA
TTATATCACCATTTGTCTGAATTCGAACGTAATTGCTTGTCCTTAGCTCACCATACGCCA
TTGATACTGCTTGATCAACCATATCGGAGGCTCCATCACCGGCGATCTTAAGAAAGGCTG
AGGGCAGTAACTTTTTCCCGATACCAAAATTTGACTCTCCGTTACCAACAGACATCACCA
ATAAATCTTCCACACCATTACAAAATGGAAACTCTGATTTATTATTTAACACGTGCGTAA
TTGCAGCTGCTGTTGGATTGTTCATCGCCACACTCCCATCCACGGCCAGAATCTTTGTCC
TCTGGTCAACCGACATTATCTCCACTGCTCCCATCACCGACGCATCAGCCAACGTGGCCA
AACAGACGTCTCTCATCTTGAAATCAAAGCCGTCAACTTCTAAAGCATCAGCACGGGAAA
ACAAC
>TRINITY_DN1021_c0_g1 transcript_ID=TRINITY_DN1021_c0_g1_i1
GCAAAGATAATTTTTGTCATCTAGCGAAATAGTAGGCACTGCAATTTCTTCTCTGTCCAC
AAAAATGGACGGAGAGAGTTTTCGTATCGAAAAACCTAATATTAAACGAAGAACAGAGAA
CAGCAAAGTCAACTTTACAGCGAATCGGAGAAGCAGGCGGGAAAATTATACGCATAAAAA
TCTGTTAATAAAAAAAATTAAAGTTTAGGCAAAGATAATTTTTGTCATCTAGCGAAATAG
TAGGCACTGCAATTTCTTCTCTGTCCACAAAAATGGACGGAGAGAGTTTTCGTATCGAAA
AACCTAATATTAAACGAAGAACAGAGAACAGCAAAGTCAACTTTACAGCGAATCGGAGAA
GCAGGC
>TRINITY_DN1021_c0_g2 transcript_ID=TRINITY_DN1021_c0_g2_i1
GCAAAGATAATTTTTGTCATCTAGCGAAATAGTAGGCACTGCAATTTCTTCTCTGTCCAC
AAAAATGGACGGAGAGAGTTTTCGTATCGAAAAACCTAATATTAAACGAAGAACAGAGAA
CAGCAAAGTCAACTTTACAGCGAATCGGAGAAGCAGGCAGGATTTTCCGACGGAGGAGTC
GCCGATGAGTAACAGCTTGAACAGATAATCGTATTCGTT
>TRINITY_DN10220_c0_g1 transcript_ID=TRINITY_DN10220_c0_g1_i1
TATGAGAAAGTAAATATAATTTCACCCTGACAAAATCTTATAGATTATATGATCAAAGGC
AAACATAAAATGACCAGACTCAATTACATTATGTTTGTGGGGCACTCCAAATTATAGTTC
TACAATTAATTTCATTATCAAGTGTTTAAAATGATTTCCTATTGTGAAACTAAATCAGCT
CAAATCCACCAAAGCTCCTATTGGAGTTCCTCTATTAATTTTCTTGTTAGACCTTAACCG
GAATGGAAAATTCATCTATTGATTGCCAACAATTCTATGAATTGCATAACTTGAATATCG
AAAATAAGCATTCCACACCTAGTTGCAACAGAAATCAAGTTCCATGGCTTTTGATTGATC
GCATCTGAACTCAACCTATACATGTTAACCATCTCCTCTAAGATTAATTTCTATTCTTAA
TATCTAGTTATCAGAAGAACTTCCATAATCAAATATCATATGTTATTATTAAACCCTCCA
AACTAAAGAGAACAAAAATTAACCTTCATGTGAGGTAAAATGCTTT
>TRINITY_DN10221_c0_g1 transcript_ID=TRINITY_DN10221_c0_g1_i1
TGTGCGTCTTATTATGGAATATAATTGCACTAGAAAATACCATAAGCAGAACCAATTTGA
TCACTAAACTGATCCGAACCAGTTTGCGCAGAATGATTAGGTTTGAATTGGTGGGCTTTT
TCAACCCAATCCAAACGACCCGAAATCGGGTCAGGTCGGGTTGAGAAAAGATGAAATAAG
GTTACAACTTACAATTTTTTTTAAAACCCGATTTCACTTGGGTTGGATCATATACATTCG
AAAACCTGACCCGAATGACACTTCAAATTAAAAAAACAAAAAAACCTAAAAATCTTAAAA
CACCTCATTATTTCAGACTATCTCCTTTTCTTTCCTCACCCAGCAGCCACCGCCGCTCTC
TCCTCTTCCTCACCCAGCCACCGCCGCGCTCTCATTTTCCTCACCGAGCGCCGCTCTTCT
TCTCCGTTCACGGGGTGCCGGCGTGCCGGCGCCGGTCTTCTGTTCTCCACTCTGTCGTCT
TCATTTATC
>TRINITY_DN10221_c0_g2 transcript_ID=TRINITY_DN10221_c0_g2_i1
TGTGCGTCTTATTATGGAATATAATTGCACTAGAAAATACCATAAGCAGAACCAATTTGA
TCACTAAACTGATCCGAACCAGTTTGCGCAGAATGATTAGGTTTGAATTGGTGGGCTTTT
TCAACCCAATCCAAACGACCCGAAATCGGGTCAGGTCGGGTTGAGAAAAGATGAAATAAG
GTTACAACTTACAATTTTTTTTAAAACCCGATTTCACTTGGGTTGGATCATATACATTCG
AAAACCTGACCCGAATGACACTTCAAATTAAAAAAACAAAAAAACCTAAAAATCTTAAAA
CACCTCATTATTTCAGACTATCTCCTTTTCTTTCCTCACCCAGCAGCCACCGCCGCTCTC
TCCTCTTCCTCACCCAGCCACCGCCGCGCTCTCATTTTCCTCACCGAGCGCCGCTCTTCT
TCTCCGTTCACGGGGTGCCGGCGTGCCGGCGCCGGTCTTCTGTTCTCCACGCTGTCGTCT
TCATTTATCAGGACGCAACCTTGAATTCAAACACGGGGTATACTGCTCATTACACTTTTG
TATATTTTGGG
>TRINITY_DN10222_c0_g1 transcript_ID=TRINITY_DN10222_c0_g1_i1
TCCGCTATCTCATCCAATATGCTTTCAATAAAAAATAATAACAATAATAAATGAACATGA
CAATACAAAATTATATAATTATTTCTATCAAGTTGTCAACCACCCTTCCCCATTCCCCTC
TTTTTTATGACTGTGCAAAGGAAAATCATTTGGCAGACCAAATTCTCAAATTGCACAGCC
AATTTGGCACCTTCCACACCCAGTAGTATAATTTAAAATTTTGAAGCAAGAAAAAATAGA
GTAAAAAATTAATTAAGAAAAATGGAACAAGATTCAGGTATACCACTGTGCTGAAGCTGC
TGAGCAATACAGTCCAGTTGATGGATCGTAATAATAGC
>TRINITY_DN10222_c0_g2 transcript_ID=TRINITY_DN10222_c0_g2_i1
GTGCAAAGGAAAACCATTTGGTGGACCAAATTCTCAAATTGCACAGCCAATTTGGCACCT
TCCACACCCAGTAGTATAATTTAAAATTTTGAAGCAAGAAAAAATAGAGTAAAAAATTAA
TTAAGAAAAATGGAACAAGATTCAGGTATACCACTGTGCTGAAGCTGCTGAGCAATACAG
TCCAGTTGATGGATCGTAATAATAGC
>TRINITY_DN10223_c0_g1 transcript_ID=TRINITY_DN10223_c0_g1_i1
ACTTCATCCTTTCAAGCTTTACTTCTCAGATGAGTTGGGTCCCCTCTTCTTGCCAAAACC
AACAACTGCAAATAATTAAAAAAAAAAATCACAACCAGAATACTAATTACTCACAGCATA
TTTCTGGTAAAGTCTTTTTTGGGGAAAAAGACCAATCGACACACACAAAAAAGGCTTATA
TTGACTCATAACCAAAAAAAAAAAGAGAGAGAGAGAGAGAGAGGAGAAAAGCGATAGCTC
AGATCTACGAAATAAAC
>TRINITY_DN10223_c0_g2 transcript_ID=TRINITY_DN10223_c0_g2_i1
ACTTCATCCTTTCAAGCTTTACTTCTCAGATGAGTTGGGTCCCCTCTTCTTGCCAAAACC
AACAACTGCAAATAATTAAAAAAAAAATCACAACCAGAAAACTAATTATTCACAGCATAT
TTCTGGTAAAGTCTTTTTTGGGGAAAAAGACCAATCGACACACACAAAAAAGGCTTATAT
TGACTCATAACCAAAAAAAAAAAGAGAGAGAGAGAGAGAGAGGAGAAAAGCGATAGCTCA
GATCTACGAAATAAAC
>TRINITY_DN10223_c0_g3 transcript_ID=TRINITY_DN10223_c0_g3_i1
ACTTCATCCTTTCAAGCTTTACTTCTCAGATGAGTTGGGTCCCCTCTTCTTGCCAAAACC
AACAACTGCAAATAATTAAAAAAAAAAATCACAACCAGAATACTAATTATTCACAGCATA
TTTCTGGTAAAGTCTTTTTTGGGGAAAAAGACCAATCGACACACACAAAAAAGGCTTATA
TTGACTCATAACCAAAAAAAAAAAGAGAGAGAGAGAGAGAGAGGAGAAAAGCGATAGCTC
AGATCTACGAAATAAAC
>TRINITY_DN10224_c0_g1 transcript_ID=TRINITY_DN10224_c0_g1_i1
ATATATATATATATATATATATATATATATATATATATAAAAATTCTCCATTGAAGAATT
TTCCCACAACTGTGAAAGTAACCCACTAAATGACTACACATTCAATTCACACACATCTGA
CCAAAAAATTCTTCAATAGGCGTGATTGATTGCTACACTTTCAAATGACTGTAAAACAGC
TGTTTTTAAAATGAAAAAATAAAAAAGAAATTGAAACGAGGAAATTTACTTTATAGAGAG
AGAGGGAGAAAGAATCTTAGCCCCACAACCCTAACGTTTTCATGGGAAGAAGTACCTGCG
AAGGCTAAGCCAACGCAGAAGAGAACAAAGGCAGTAAACACATATACAACTCACATGAGA
GCAGACCCAGTTGAGTAATCCTTCTTGACACTACTGCGTAACAACAACACGTGAATAGAA
AAATATTTATATATAGGGCGGTCTTACCGAGGAAAAATGAGTTTCATTTTTATTTTTTTT
AAATTAAAAAAAAAAATGAATCTCTCTCTCTCTCTTGTGTCTATCTTGTTGATTTCATGT
GTCTCTTGAACCCTGAACACCACGGTAGTTTCTCAGATTTTTCACGTGTAAGCAGTACTA
TAATTAGAGAGAGTTTGAAGAAGAGGAAGAGAGAGAGAAAGAACTCCATTTGTGGATAAA
TCCTAAAAACAGTAAAAGAAGGAGCAGAAAAAGTTCATCATCCCATAACTCTCAGCAGTC
TTATGATATTTTTATCAACTTTCACCATTTTAATTATATGAGCAATTATGAAAAAAATTA
AATTAGGCATACAATTGAAGGGAAAATAGAGATACGAAACTTTAATTTGATTTGATTTAC
CTTGAGAAGAGAGTGCCACAGTCACATCTGTATTCTCTAGTGCCACAGGTCT
>TRINITY_DN10225_c0_g1 transcript_ID=TRINITY_DN10225_c0_g1_i1
GGCCCTCCGTTATCGTCTTCCACGTGCTCTCCAGCGTGTCGTGTCGCTTTGGCTTCGACA
CTTTTAATGCCTTCCCTCCTGAATTTAATTTTTGAACACCAAACACGTTGAAACCACCAA
ATTGTTTTCATTGCTTTAATTTACAACCAAAATGCGACTTAAACGCACCAAAATGTTTTC
GAATATTTTTTATATAAAAAATAAAAAGCAGAAACCTAAATCTGTCTCTCATAACATAAA
TTGTAAATCAAATATGTTTTTACTACCAAAAATTTGAAAAAGAAAAATGAAAAATGAAGT
ACCTTCAGGATTGGCTTTTACAGCTTTTCTCTGACCAAACCTAGACGAAAACGGCGGTTT
CTCTCTCTCTCTGGCTTT
>TRINITY_DN10226_c0_g1 transcript_ID=TRINITY_DN10226_c0_g1_i1
AACACAAAATAATATATTTTTTAAAAAAAACTTGGTCATTTCTTTCAACAAACATTAAAA
AAAAAAAAAAAAAAAAACACACAAAAAAATATCATCATTATAAAGTGACAAAACAACGCT
CCTATTCTCAACCCGACCCGAAACCGGCCGGAAATATTCATGCACCGGGAGCTGCATCCT
TCACTTTACTCTGCAAATACCCGCCATATTCTCTCGCATAGTCCTTGACATGGCTCGCCG
TGTCATAAATCCGGCTCCGAGCGTAATCGACTCTGTCCGATCCAGGCGGGTGTAACCCCC
TGAAGTACCTGTACATCCACGACAACCCGGCTACAAACATCACCCCGATCCCGCTAAACG
ACAAGAATCCGGCAACAGAGAGGAAGAGTACCGTCAGTACCGGAACCCATATCGGGCTGG
AGACGATGAGCAGAGGCGTGAAGAAGATGACGGCGAGGACCGTTGCAGTGACCGTGATAC
CCGTGAGGAAGAGGAGAATGGATCCGGATATGAAAAGGGTCAGAAAACCGATGATTTGGG
TGGAGTTGGGGGCGTGGGTCTGGAGCTTTCGTAGAAATGAGTTGGCGTTGAAGGTATGGT
TGGGTCGTGTCGCTCTCGGGTGGCTAGGGTTTAGGTCAGCCATTGTTGAGAGCTCGAAGA
GAGACAGAGAGAGAGAGAGTGAATTTGTTGAGTGAGTGAGAGAGACAAGAGAGGAGGCGT
TGTCGTTGTTGTTGTTAAGAGGTGAGGAAGAAGGGTGGTGTTTGGGGACAGGTGTAAGGA
GATTTTGTTGTTGGAGACATGCATGGGAACACGTGGAGGTGGTGGAGGTTTTGACAACCC
TAGATGTGGGTTTATGCGTACTGGATTTGAC
>TRINITY_DN10227_c0_g1 transcript_ID=TRINITY_DN10227_c0_g1_i1
GAGAAACCAGAGAGCAGACTCAGCAGAGCAGAGGCCAGAGAGTGAGAGCTGGTGGCGAGA
AAAATCAGATAGAAAAACCAGAGAGCGAGAGGTGGGCAGGTGGGCATCTGGGTCACTGGG
TGGGAAGGGATATCAGGTAGGCATCTGGGTAGGGTGGATCAAAATGACCTGCCCCGCTCC
TTACCCATTTACCCGGACGGGTCAAAACTTTTGACGCGGTCCTGATC
>TRINITY_DN10227_c0_g2 transcript_ID=TRINITY_DN10227_c0_g2_i1
GAGAAACCAGAGAGCAGACTCAGCAGAGCAGAGGCCAGAGAGTGAGAGCTGGTGGCGAGA
AAAATCAGATAGAAAAACCAGAGAGCGAGAGGTGGGCAGGTGGGCATCTGGGTCACTGGG
TGGGAAGGGAAATCAGGTAGGCATCTGGGTAGGGTGGATCAAAATGACCTGCCCCGCTCC
TTACCCATTTACCCGGACGGGTCAAAACTTTTGACGCGGTCCTGATC
>TRINITY_DN10227_c0_g3 transcript_ID=TRINITY_DN10227_c0_g3_i1
GAGAAACCAGAGAGCAGACTCAGCAGAGCAGAGGCCAGAGAGTGAGAGCTGGTGGCGAGA
AAAATCAGATAGAAAAACCAGAGAGCGAGAGGTGGGCAGGTGGGCATCTGGGTCACGGGG
TGGGAAGGGAAATCAGGTAGGCATCTGGGTAGGGTGGATCAAAATGACCTGCCCCGCTCC
TTACCCATTTACCCGGACGGGTCAAAACTTTTGACGCGGTCCTGATC
>TRINITY_DN10228_c0_g1 transcript_ID=TRINITY_DN10228_c0_g1_i1
CGCCATTATATTTATAACAACCTTAGAGATGGTTGTTGATGAAGAAAATGGGTTGCAAAT
GGAAAAATAATTGATGATGATGGAGAGTGGTGTGCTGCCGAATAACCGAAGAAGAGAAAC
CAGTGAAAAAAAAATTGACTTGTGCTGTTTTTGTTTCTGTCCCGTTTCTGCCTGTTTTTG
TTTTTGTAACAATGCCAAAACGACGTCGTTTTGGCATTGTTTTTT
>TRINITY_DN10229_c0_g1 transcript_ID=TRINITY_DN10229_c0_g1_i1
CTATTTTGTTTTCCTTTCAAGAGGAAGAGAGAGAAATAAGATTGATAAACTTCATTATTA
GACAGCTAACTTAATAAACAAGTAAAAGATAAAAAGTATTTTTTCGCCAGCACCACAAAC
TAAGTAAAAAGAAAAAAACATATAGTTGAGTGATACAATCTAACTCTGTACATAAAACAA
GCCTACAGCAAGAGGAGTATGAAGTCGATGCCTGTAGATCGCTGGCAATCATCAACACAA
GGCAATAGAAATGCTTGCTGTGCCAAACAGGAGCATACACATCCCACCTGAAACTAAATT
CTCCCAGTATTCCCATCAGAGTTAGAAACAATTCTACATCTATCCCCGTCCAAGGTCTCA
GAACCACGTCTCCATATCGACCAATGTCAGGTACTGTGCAATTAATCTACTATCCCACGA
AATACACAGCACCTATGCATATATATGACATGTTGCTCTGTTATGCCCTATTCCATTGCA
CTTGCTACAACGCAGTGGTCTTTTAGCAACCCCTTTTGATCGTATTCTTCTCTTCTTTGG
TGGGCCAGATGCACGACGAAGAGGAGGAGGGAGTACTTGTTCAGATTCGCTATCCACAGG
CTGCTTATCTACCGGGGGAAGTGGATTGATAGATTCCGTATATGTTGATCGGAAAGTTTC
AGTTGTATAATACTTGGAGCAATAATTATACAAGTCCTCACCCATACGTTGAAGGACAGC
CACAGCATGGAAACATGGATAACCATTCAGCTGCCAATCTCCACAACTACACTTCCCAAT
ATCAATGTTCACAACATTAACTACACCCAGACAATCGCACACCTCGAAAGCACTATTAAG
TCCTAATTGAACTTGAAGAGATTGTGCTTTGAGAATCTCTTTTTGTAGTTTATCTTCCAA
AGTTGGAGTTAATCTTGTCAACCACCGATTTGAGTCCATCCTGCGAGTGTAAATTAACTC
CATAATTTTTCGGCGCACAGTATCAATAATCTGTACTACTGGTAATACAGGAAGCTCAGT
GACCCAACTATAAAATGACTCAGCAATGGCTGAAGAGATGTGGTTGTATCGCAAACCTTC
AAAAAGTGCATTTGCCCAGTGTTCAGGTTCACTTAATAAAATCCATTCACATGCGTGAGC
TGAAATCTGCTTAATGCTCCCAATACTTTTTCTAAATCCATCAAGTGTGCCTGCATGGGC
AGCATCATACAAATGAACGACAATCACATTGACATCTTCCTCAGTACATGAGCCCTGGAG
ATCCTTTTTTAACTCCTCTGTCAGACGATTGAGGCAATAAGCATGGTGCGAATTTTCAAA
TACAGTGAAAATAGATTGTCTTAATCCCTTGTGTCTGTCAGCCACAAATGTAACTGGTTG
GCATGCTGAAAATGCAGATTTTAACTGCAGCAAAAACCAATGCCAATTATCATCATTCAC
AACATCAACCACGGCAAAAGCAACTGGAAAAATTCCATCATCCCCATCCAATGCTGTAGC
AGTTAATAGCTCTGATTGATACTTTGATTTTAGAGTCAAAGCATCAAGGAAAATAAGGGG
GCGGCAACCATTCTGGAAACCACATAAAGAGGCATGGAAAGCAACAAACAAACGATGGAA
GCTTAAGTCCTCCCTAGTAATAAGAGTGACTACACTACCCGGATTTGTCTCTACTATCTT
CTGACATAACCAAGGTAATCGGTTGTATGATTCCTTGCATGATCCTAGAAGCTCCTCCCT
GGCTGTCTCTATTCCACGCCAAGCTTGAGAATATTTCAGTTCAATTCCAAAATTCTTATG
GATTTGTTCAGCGATATCTCTTGGCTTGGAATTTGGGGTTTCCAGCAACTTCTCCTTTAC
GATGCACGCCACCAATTTTCTAGAGGCTGAACGAGAATTAGCTGCATCAGTGCCAGTTCT
ACATGTATGTGTCATGTTCATTGTTTTAATTTGAAATAACTGTGTGGTAGGCACTCTCGA
TGCATGAATCCTCCAGGGGCAATCTTCACCTTTGCATTTAGCGGTTACACGCGTACATTC
ATTTTTCTTAAATGTGTATGTGAAGCCATGAGCAGTAGCATATTTACGTAAAGCATCACG
GAATTCATGAACATTCTTAAACTTCTGCTGCACTCCAGTGATGGAATTCTTCCATAATTT
GAGAAGTTTCTGCTGCCCAACATCCCCAACATCAGAACCTACCGAAGTCAAGCAAGTAGG
TTGTGCAGTGTTCCCATCACCAAAAGTTACCAGAGTTGAGGTGTTGAGTTGTCCAGAGTC
CCCCGAGACTGAAGAAACGGGAAAGAGATTAAAGAGAGGAGTGACAGACTCAGCCACTGT
TGTCCTGCTGGACCTGCAAGTCCAAGTGTCAATGAAATAACAAGGAACAGTGACAGTAAT
ATAAAATCTTCTAAACTCTGACCGAAAATCCTACATACACAGATGGGTCAACACTCAACA
GCATCCTTTTCAGGTTGCCATCAATATTCAAAGTTGGACAAGTGGCCTAAAGAGTCCTAC
CATGAACCCGAACCAGATTATGAACATAAGGAAGAAACATTCAACATAATAAACAGCATA
ATTCTTCCTTAACCAAATTTTAAACCAATGTATACTACCTACTGCAAGGCACGGGTGAGA
CATTATTTGTTGGATTCTCGCCAATTGCAACATAAACATCTACAGTTCCAGAGTCTTTAT
GGAAGTCAATCATGCGTTTTATGTCTTTGTTGCTAGATATTGTGATGAGCGTCTTCTTGT
TGTTTGGGAGGAAATATTTGATGGTCAAGGTATCTGCAGGAAATTTCCACATGTCTGCCA
TCTCTGACTTCAATTCATTGAATTTAGTTTCATGGCTTACACCAATAGCATGAGCATCCC
CGCCTGTGTACGACAATGAACCATCACTACCTGTAGTAAACTTCCCACCCGACTGACATA
TAGCGATAAGGCTTCCCTTGGCCATGGCTTCAATGTGAAGGCCAATAACTAACCCAGAAA
CCCTAACTCGATTGAGATTGCGGGGTTTTCAGAGCTCCGGTGGCAGAGATCAAGAGATTG
AAAGACGGAGGTGAAAAGCGGAGAGATTAAAGTGTTCGGGCTTGTCGAATTTGGAGGTTT
AGCGATTTCAAAGATACCAATTTGGAAGAAGAAGACGAGTCATCGAGTGTGCTTACAGAG
GGCAGATCGGAA
>TRINITY_DN1022_c0_g1 transcript_ID=TRINITY_DN1022_c0_g1_i1
TCAGAAGCTGAGGTCTTCTTTCTACCAAGCTTAGGAGATTTCGCTCTTGTCGTTGGTATC
TGCAGCAAAGTAATAAACATGAAGAACAAAGCATTTACAAATGCATTACACTCCTGCCAG
CTAACCTATAGACAGTTAACTGGAATCAATGTTTCCAACTACAGATAACAATGTGAAACA
GGATGATGAAACCAGAATACTGCGTTGAAACAAACTAATTGACTTAATCATCAGCAATTG
GAAAAAGAACAAGAAAAAAATATAAAACAAGTATGGACTGTGGCAATATTTTGTTAGAGC
ACATATTTCATGACAGAAAATATAATGTATGAAGAGGTATATAATTTATCAGGAGCTGAA
GATTGAGCCAAATTTAAGAACCTAAAAAAGATTCATTTACCACGAAAAGAGAGTAATTTG
AGATGGGCAATGCACAAATGTGGGGTTATGGCAGTCAAAACAAAACATGCACAACAGTTA
CACATAATATCATGAACACATAGTAAAGCAGAAAATAATTGAAGTTGTAATCCTATATCA
TAATCTAGAGTGTGCAGAATATAAAATACAGTATCGGTGAAACCTAACCCCACCAAATAA
CCAGCTAACTTCATAGTCCTTGTCTGTGTAGTTTTATAGATGAAATCACAGCCTCACCCA
GTATCTGATATTCTAGGATAACTTTGTGGTCAATACATAAATGAGCATCAATCCCGCAAC
CAAAAAAAAAATTATTTCATAAAAAATAAGCTACACTATTTCCATTCCAATACCCAACTC
ACAGTAGTTGTTTAGTTGGAGAAGTACCACCCAAAATAAGGGAGAAAAATATGCAGCTAG
TTATTGCACTCTGATGAGCAGGGTTCAATAGAGGGGTCCAAGAAGGAAGCTATTAGTCAA
TGCTGCTAACAAGCAAATAACCTTCCCCAAAAATTTTATAAAAATAACTCTTAGTGAAGG
AAGCCAAAACATAAAAAACTACAAGACAGGATTACACTCCTTCTAAAACCACTTCAGACT
GAGTTATTCAACGTAACAACAAAATCTCTTAAGATTCTACACTAAAAGAGATCTCAACTG
TAGACATCAAATGTACAAGCTAAAGAGATGGTAAAATCTTTTGCTATATGAGTGTCGACA
TACAAATATACAAAAAAGAATTGGTTTTTATCTAACGACATCTTAACAAACTTACCTTCT
TTAACTCAACCTTAGGAGGCGGAGGCTCTTGAT
>TRINITY_DN10230_c0_g1 transcript_ID=TRINITY_DN10230_c0_g1_i1
AATTTTTGACCCTAAACCTTTTCAATATTCAAAAGTGACCCCCCTTTTTTTTTAAATAAT
TGCATAAAAAACCCAAACGTATTCTCAGCCGTATCCGCAAGTCAAACTTGCCAAAAAGTC
AACGGATATGTCATTTAGCTTATTCTACCCGTATCTGATACGCGTGGGATACACGAGAGT
TTGAAGTATCCGTGTTTCACTGGAGGCTTACTATGCTGTTGTAGTTGATAAAGG
>TRINITY_DN10230_c1_g1 transcript_ID=TRINITY_DN10230_c1_g1_i1
ATAAAGGTACAAAAGAGGAACAAATGCATGGCATATATACGGTATAATAGAGTATAAACT
TTTTCTCATGTACAATGCAGTACAATTCAACATTTTTGCACCCAAATTTCTAGATGAGGT
AATTACAGGCATGAGGTACCACATATGAGACAATGATTGTCTAGATAACGCACAATACAA
CAACTCATACGAAGCCAAAGAAACAATAAACAAAAACAAAGCCTGAAGTGACATGCAGAA
AGAAAGCCTCATTGGACCTCTGCATGCATCCCATCACTTC
>TRINITY_DN10231_c0_g1 transcript_ID=TRINITY_DN10231_c0_g1_i1
TGTCAAAAAATGCTCGGCTGTATCATTAAATTTACTCATAAGATTCCTTTCCAATTATGA
ATCAATACATAGAACCTCTTAGCAGTAAAAAAAATGTAGATTGCTCAGAATAAAACCCAC
GAAACTTCTTACTATATGGACAATAAAGCCTCTAGTACCCACCAGAATACAACTATATAT
ATATATACACGAAAAAAAAAAAAGAATTGCAGCACGAGGGATCATACAAACTAATTTTAA
AACCGAAACATTTTGAGACTAGAATAAGAGCATCTAATTCTTTCAAAACTTCCCATC
>TRINITY_DN10232_c0_g1 transcript_ID=TRINITY_DN10232_c0_g1_i1
AGCATATAAGGATAAAAGACCATTATATATAGTTGCACAAAATAATAGGAGAATGAACAT
AAATACAAAGGTCGCCAAATTGAAATACAGACTCATATTCAAATTAAACCATGAAAACCA
ATCCCTCTCATGATCAGCACAAGATATCAGGTTTCAGCGTACTAATGCAGTCATTCCCAA
AAAGTATAAGCTGTTACAGAATTAGTCATCAATGAGGATCTACCAAATTGCATAAACGCC
AACAAACTATCCTATATACTGAATTACTCAAACAAAACAACCAGGCCCACTAATCTTTAC
AAGCTTACCCAAATTCTCAATCAAGTACCAGCATTAGGCAAGGCTGCCATAAATGAATTG
TATGAGGACTCGAGATCAAAGTGGAGCTGCCGCGCCTGCTGCTCCGTCAACTCATCTGCA
GCACCCATCTTTGACAACCTTGAAATCCAGTCCTTCATCTTGGTCCTACCCTCAAAGTCC
GGGGGCAAAATACTCAGCTTATTAAGCGAACCAGATAAATCCGATAACAAGGGGTGAACC
TGATCAACCGCTACCATATTCAATTTCAAAGAGTCCATAGCAGTTATAAAATGCTGGACA
CATTCCGCGACTATGGCAGCAGAGGTAGTAGTTGAGGCAGATGCAGCTGCTCGGTGCTCC
ACCGTGGCAGGCACCCCAGAGGTAACCAATCGATTCAGGGCAGCCGGGCAGTCCATTTTA
TATGTATCTGCAAAGCGTTCAATGCTCGGGACAGTATCTTTCAACGTCGAGGCTAGAGTT
TTGAAATGGGCAATGAGTTTCTGGCATTCGGTTTCATAGTCACTAGAAGATACAATATCA
CGAATATAGGCTTTTTCGAGCTTTTCGGTTGCTTTTATAATTGCATAAAGCTCAGCAAAG
TTTTCATACATTTCTCTTTCGCGCTTGTCGTTCCATAGCTTGACCTCCATTTCAGATTAT
ATGTATTGCTTTAACAGTATATGATTTTTGAAGGGCCTGATAAAATTTGGGTGTTTTTTT
TCTGTTCTTTTTCTGATTGTATGTGTGGAGGATTGGAGAAGAGAATGGGACACGCGCAAA
GAGAACTAACCTTCTTCAAAGAGAAGTGAAACGCGGTTTTGAACGTCGTGAAGCTCTCTC
TCTGTTCTGCAGAGGAGAGAGAGAGAGGAGGAAAAAAAAAAAGTGATTTTGAGAGGAAAG
AGAGAGAGAGAGAGAGAGAGGACAGGGTGA
>TRINITY_DN10233_c0_g1 transcript_ID=TRINITY_DN10233_c0_g1_i1
GTTCGAATTAGTAATACCCTGGAGAACTTTAATCTGTGAAAGATAATGCAATAGCACTGG
CTCCACCTTCAACTTTTGAAGCTGACAACACGAGAGTTACAACATCACATCAATATATGA
TAGCACTGACAGAGCCACATTGTGGTCAATAGGGCAACCTCCTAAAATTTTAAATTGGGT
GTATATCTAGCAATGATTTATATATACAATAATACTAAAAATTTCAATCATCAAACTTCT
ATGTATTTAGCAAAATGTACATGCAAATGTAGAGGACAAAATTACATACAATCTGGTAAT
TTATAAGTTTATGATAAACATTTTGAATTTCTTTTTTATGCAATCTAATTTGGTAGTGTA
TGCAACTCGTACATAGTGTCCCAACATTGAAATCTTGCTTTAAGCTCTAATTATATTTAA
CATATTCCAATAAATATGCAAAGTTCTAGATCTTCTTTCCCATTGGATTCCCATCTTCGT
AAGGATTTCAAATGTCTCATTGTGATATTTGTATACTGTAGCAGTAGAATAATGGACTGA
AAACATTAAATTAGTTGACTTTTAATTGCTTCTTGTAGGAGTCGAGATTTATACATTAAA
TATATATATATATACACCTCATTATTATTATATGATGATTTCTTTGTTGAGCTTCTCTAA
CTCTTGTTATTTGAACTTGGCCCTATTGAAAAAAAATTCCGGCTCTGTAGTAGTATGATA
ACAATAATAAATGAAATGCTCAAAGATAAAGCTGCCAACTCCCAACAAAAAGGAATTAGC
TGACAGATCTCACTATGTTATGCATTGCAGAAAAGATTTATCAATTCTACCTGGTCTGCA
AGTTCAGTAACGAAGAAGTCAGCTGGACCACCAACCAAGAAAGCATTTGGAAAAAC
>TRINITY_DN10234_c0_g1 transcript_ID=TRINITY_DN10234_c0_g1_i1
CTCAAAGTCATTATCATGAAATAAATTATAAAATAATATTACATAGTCAAGAATCCAAAT
CCGTTCTTGGTCCGAAGACCACCTAACAACAAAACTAGCCACTCATGCTTTCAAATAAAT
AAAAAGAAAAGAGAAGGGATGTTATACAACCCATTCGATGATGTCGAGAATCGAAATCTG
TTCGTGTCCGGTTTAGACTTCTTTTTCATCGATCTTCATCTTACTTGATAAAAATTCGAA
GCAATCTGTGAAACTAATCTTGTGTAATGTTTGGTGATGATGTGTGGTGTTTTGGAGCAT
CAAGAATGGTAAAAATTCACCTTTGACGGCAGCTAAGAACTGCCCCAAGTGGTCTGGTCC
AGCCCCCTTAAAGTGGTGGCTGTCGTTTTGTTTATCTAGCAGCGTCCTAGGGCTCCAAAA
ATTTGTGAGACCGCC
>TRINITY_DN10234_c0_g2 transcript_ID=TRINITY_DN10234_c0_g2_i1
CTCAAAGTCATTATCATGAAATAAATTATAAAATAATATTACATAGTCAAGAATCCAAAT
CCGTTCTTGGTCCGAAGACCACCTAACAACAAAACTAGCCACTCATGCTTTCAAATAAAT
AAAAAGAAAAGAGAAGGGATGTTATACAACCCATTCGATGATGTCGAGAATCGAAATCTG
TTCGTGTCCGGTTTAGACTTCTTTTTCATCGATCTTCATCTTACTTGATAAAAATTCGAA
GCAATCTGTGAAACTAATCTTGTGTAATGTTTGGTGATGATGTGTGGTGTTTTGGAGCAT
CAAGAATGGTAAAAAATCACCTTTGACAGCAGCTAAGAACTACCCTAAGTGGTCTGGTCC
AACCCCCTCAAAGTGGTGACTGTCGTTTTGTTTATATAGCAGCGTCTTAAGGCTCCAAAA
ATTTGTGAGACCACCAGCAAGCCGTGACCAGTGGTCACGGTGCCTACTGGTCGAACTTCT
TTTCACCGCGAGCAAGTTGCTGTAGTGTTCCCTGGTCGCGCTGCTGCTCGCTTCTCTCAC
CGGTTTGCCTCTCTTCAGCGCACGTGAGCAGCTCTCGCGATCCATGATCGTGGCCATTAC
CTCGCGGTACTCTCTATACCGCTCTTCTTTTTC
>TRINITY_DN10236_c0_g1 transcript_ID=TRINITY_DN10236_c0_g1_i1
GGCAGAGAAAATTGAGTCCATGTGACAGATAATGTACTGAAGGTCATTGTAGCACCAAGC
AGACATTTGATAAGAGACCCTGCACAAGAAGATAACTGACACAGTTCACATTAAAAGAAC
ATGTGCTGGCAGTGTAAACCATGAACCAATGAAATTTTATTCAAAGTCAAGTCAAATTCA
CTCTCTATATCAAAATTCAACTTCCATCAG
>TRINITY_DN10237_c0_g1 transcript_ID=TRINITY_DN10237_c0_g1_i1
TTAAACCAGGTTTAGTAACTTTGACAAATGACCTGGTCCATCAAGATCGTGCTTTGCAAA
AGCTGACTAGCGTCACGAGTTGGACACTTACAACCAACATAAATGATTAGCCTTTTGAAT
GTTGTTCACAGGGCCAATTTTGGAGTCTTGGATGGGTTAGATATAGGGAGCCCATCTGGA
CAAGAGTTGAGCCTGAACGCGCCACGTGATTGGAGGAGAGAGAATGTAATGTCCCACGCA
CAAGTTAAATATATATATATATATATATA
>TRINITY_DN10237_c0_g2 transcript_ID=TRINITY_DN10237_c0_g2_i1
CTTGACTCAAAATTCTTCCGGTTTAGATAATATTGCCTTGCTGTATTACATTTATTTTTG
TACGGCAATGCAGATCACTCCGTAATTTTTAACACGAGTTGGACACTTACAACCAACATA
AATGATTAGCCTTTTGAATGTTGTTCACAGGGCCAATTTTGGAGTCTTGGATGGGTTAGA
TATAGGGAGCCCATCTGGACAAGAGTTGAGCCTGAACGCGCCACGTGATTGGAGGAGAGA
GAATGTAATGTCCCACGCACAAGTTAAATATATATATATATATATATA
>TRINITY_DN10237_c1_g1 transcript_ID=TRINITY_DN10237_c1_g1_i1
GGGCGCCATAAAAATAGGCTTGTAACCTTTTCAACATGAATTTTAACCAATAAAGTCTAA
ATATATATATATATATATATATTATGTCCCGAATTATGGATAGCAAAACTAGACAAGTAA
GAGCCAATAACCACCAAGGCCATGAAAGTTGAAACATAATCGGTAAACGAAACAATGTAC
AAAATGATCATCCATGGCTGCTAAGAGATGAACATAAACAGCTCTTTATAGACAGATGAT
CAGAGCGTCTACACTGTTCATCAATCATGGACATGGTGGCTATGGGCAAATACTCTTTAT
GTTGCGATAAAGATGCCAACTTCAGAAAACTCCCCATCATCATCATTGTCTGTCAGGGAC
AAGTTTTCCAAAGATTTGTTTTTGGTTTTCTCCAATTTCTCATCAATCAAAATCTGCTCA
GAGCGACAATCCAAACTGCAAAATGCTTTCTCCCCTCTGTATATGTATATATCTTTGCCC
TCCAAATTTTTGTTGCAAGAGTAGCAAAAGCTCAAGAAATCATCAGAAGGATACGGAGTG
GTCGAGCTTGTGACTGTTTCAAGTTCCTTCACGCCATTCTTATCGAAGTTGCTCAAGTAA
TTAGTGCAACAATCCAAAATGCAGTTCCCATATATATGAGTTGTTTTCGGGTTGGGACCA
TGTGATATTACACGGGTGTACTCCTCTGAAAGCTCAATCTCACTAGCTGAGAGGGATTCA
GTGAATCCATTGTCAGAGCCAACAGGTGCTGACATCAAATTTGGTTTTATATGAGCAAAA
TTGTTTGAGTTTGAGCATCCTCCAATTAACTGAGGAGGAGAACTCACTTGGGAGGCTAAA
TTTTCCAAACCAGAACTCCCGTAACTCAAATTGGAGCTACAGACAGCAAAACCAGTTAAA
GCAGAAAATGATTTGCAGGAATCCAGAGAACAAGCCCGGATTTTCCCAAACGGCTCTGGC
TCTAATGGGGTTTCTCCAATTTCAAAAACAACATCAGAGTTACCCTTTTGCAGCGGAGAT
TTGATATGGGTATGAGGGAAAATTGCATAGTTTTTAGGCAGAGATTTAGGTGCCCCAAAA
GAATTTATGTGGGTTTGAATATTTGGTGTTTTAGTCCTCATCTGAGATCCAAAAAGAATG
CTCTTACTCTCTGATCTTAAAACTTTCCCAGAAAATTTACCGTTATAATCATCATTGAGA
GAATCTATTATGCTTAGACCTACTTTGCTAGTATCCCAGCTCTTTTGTTGCCCACTATGG
GGTGGTGATTTTGGGGACCTCAAGGGGTTGCCTAGATTTGAAAACACCCTAAAATCAAGA
GGAGATGTTGGGCTCCTAACTGAGTCAGAATCTCCTGAACACTTAGGACTCAACCCAACA
AACAGACCAGGGACACTGAAAAAGGAGTTGTTTTTGTGGTTGTCTGAAGAGAAACAGGAC
TCAACACCAGCAAAGGAAATTTTCAAATGACCCATTTGCTGATCTTTCTCCAGTGACCTG
TTCCTCTTCCTCAGCATTATCTCTAAAAACCTCAAAAAACAACCACCACCCTTTAGAAGC
TCTTCCTTGTCTGAGTTTGGTTGTCTCCCTATATCTCAGTCAAGCTCCGGAAACTTCAAA
ATCACAGAGATTAATGTGTTTGAAGAAAGAGACCCCAAATGCAGTAAATATATATGTGTT
TTGACAAAGAAGCAGCTCCTCTCCTGTTTTTGTGTTGTTATGTGAGTTCAAAAACTTGTG
CTCTACTCTTCCTCTCCTCCTTTCTCTCTCTCTCTCTCTCTCTCTCCCTTTCCTCTCCTT
GCCTCAAAATCAGCGAAGCAAAAAAAATGAG
>TRINITY_DN10238_c0_g1 transcript_ID=TRINITY_DN10238_c0_g1_i1
ATGATCAATGGGAGAGATGGAGAGTTAATCAGGTCTTTCAACAAAAACAAAGGTGCAATG
CCATGGCCCATGGGCGGTGACTGTCTGCTTATCAACAAACATCTTTTTGTAAACGTAAAC
ATCCTACTTGTGCCATCTGTAATTTTGAATAATATATATAAGTTTTCAACCTTGCCGTCA
TTCATATGTTTAAAAACATTAAAT
>TRINITY_DN10238_c0_g2 transcript_ID=TRINITY_DN10238_c0_g2_i1
ATGATCAATGGGAGAGATGGAGAGTTAATCAGGTCTTTCAACAAAAACAAAGGTGCAATG
CCATGGCCCATGGGCGGTGACTGTCTGCTTATCAACAAACATCTTTTTGTAAACGTAAAC
ATCCTACTTGTGCCATCTGTAATTTTGAATAATATATATAAGTTTTCAACCTTGCTGTCA
ATCATATGTTTAAAAACATTAAATCAAAATATCATGACCACAGGCGATGCCAGTCTGCTT
ATCAACACACACTTCTAGGTACAGG
>TRINITY_DN10239_c0_g1 transcript_ID=TRINITY_DN10239_c0_g1_i1
TAGGATGTTTCACGTGGTGTATGCATCGGGGTAGTCCGAGTAACGTCGGGGCATTCCGGA
TAGGCCGAGAAAGTGTTGTGGGAAGAAAGTTAGATTTACGCCGATGAATATGATAGTGAA
ATGGATTTTGGCGTAGGTTTGGTCTAGGGTGTAGCCTGAGAATAGGGGAAATCAGTGAAT
GAAGCCTCCTATGATGGCAAATACAGCTCCTATTGATAGGACATAGTGGAAGTGAGCTAC
AACGTAGTACGTGTCGTGTAGTACGATGTCTAGTGATGAGTTTGCTAATACAATGCCAGT
CAGGCCACCTACGGTGAAAAGAAAGATGAATCCTAGGGCTCAGAGCACTGCAGCAGATCA
TTTCATATTGCTTCCGTGGAGTGTGG
>TRINITY_DN10239_c0_g2 transcript_ID=TRINITY_DN10239_c0_g2_i1
CGCTCTTCCGATCTAGAGAAATGAATGAGCCTACAGATGATAGGATGTTTCATGTGGTGT
ATGCATCGGGGTAGTCCGAGTAACGTCGGGGCATTCCGGATAGGCCGAGAAAGTGTTGTG
GGAAGAAAGTTAGATTTACGCCGATGAATATGATAGTGAAATGGATTTTGGCGTAGGTTT
GGTCTAGGGTGTAGCCTGAGAATAGGGGAAATCAGTGAATGAAGCCTCCTATGATGGCAA
ATACAGCTCCTATTGATAGGACATAGTGGAAGTGAGCTACAACGTAGTACGTGTCGTGTA
GTACGATGTCTAGTGATGAGTTTGCTAATACAATGCCAGTCAGGCCACCTACGGTGAAAA
GAAAGATGAATCCTAGGGCTCAGAGCACTGCAGCAGATCATTTCATATTGCTTCCGTGGA
GTGTGG
>TRINITY_DN10240_c0_g1 transcript_ID=TRINITY_DN10240_c0_g1_i2
CTGTCCTAGTTTTACACAAGTTTTTTTGAAGACTGTGCATGATATGGAATGAGTAGCTGA
AAAAGAAGTCCTTCGTAAGATCCACAGTGCTGAGGAGCTTCTTGTATCTTTTCTCATTCT
TAGAATAAGTCATATTGCGCTGCACAGAGGAATGCGGGACTGGAATCATCTCGCTCTTGC
TCACAGCGTATATAGCATGACCACAAATCATCCCAATCTTCCTTCTCTTCGTGATCAGCA
GCATGTAATACGGTCCCAAAAACTTTATAAACCCAACAATTCCATAACAAGCCGTAACGA
ATTTAAGCCCCCCCGTTGACCTGTTCCCTTCGTGCACCCGTCTGAGCAGGTCAAAGCATT
CGAATTCGGAGTATGTTGTGGAATCCTCAAGAATGTTTAGCTCGGATGGCTCTAGCCTAT
CAATCTTCAAAATCCTCCAACAAGTCCTGTTCTTGTCCCTCCCAATCATATAAAACTTCG
AGCGAGTCTCGTAGAGTCTAAACTTCTGCAAATAACATGAATTCCGGTCAGGTCGACGAT
CCATCCACTCCTCCGACGCCATTACAATCCGGATCCCGAGCTTTGACCCGAGCTTCAAAG
CTCGGGCTGCAACTCTCTCGCTTTCAAACGAAAAAGCAAAAAAAAAAAAA
>TRINITY_DN10241_c0_g1 transcript_ID=TRINITY_DN10241_c0_g1_i1
AAAAAAAAAAAAAAAAAAAAAAGAAAGAAAAAAGAACGAACCAACCATACTAATAACCTG
AAAGTACAAAATCCTTAAACTGACTCAGCAAGATAAGCTTTCATTGACCACATCACTAAT
GAATACAAAATTGTTGCTAGAGTCAAACTACACTGGATGCATAAACTGACATGTATACAC
AAAAATAGAGGACATATCACATTACATGATAACGCAGACTCACTTGTCAAAAAAAGGATA
ATCTAAGTGGCCCAAGAAATTTCTATGATATGCATCTAATTTTATTTGAATGGCTTGCAG
ACAAAAATATCAACAATGACAGGATGCACAATTTCAAATTCTACATAAACAGATTGGTCA
CATGTAAAATGTTCTAAATAAAGTCACTATTAATTCTAGTCAACAAATAAATCATTATAT
CATGAGAAG
>TRINITY_DN10241_c1_g1 transcript_ID=TRINITY_DN10241_c1_g1_i1
GGACCTACCAGCAATACAATAAATACACTGACAGATAAGAAGAATGTCAGGAAAGGAAGC
AAATCCACCACTAATTCACCTATGATTTAAATTTTCTTGTCTCAGTTTGGGTTGGGGATA
TGACAGTCATCTCATCAGAATTTATTTTTCCTGTCTTTCCTTGTTCATCTTGCAAGGTAA
AATGGCAAAGGATGAAAGAACATAATTTTCTACAGCTTTGACGGCAAATGAGAAGCTTGA
AAACTGGGCTGGCTATTGTTAAATAGTTCAGCTGGTCTTTTGAGACCAAATATATGTAAC
AAACTGACAAGTATAAATTTTAATTCGAGTTGGGATATCAGATACAGTCACCAGGTTCAG
GACTAAGTATCTCCCTATAGAAAACAGGTCCCATTTACAGCATGAAGGTAGTGCTTGGTT
TAGAGGAATGTACAATGGACAGCAATTATGCGAAAGCATGTTTGCAAAGGAATTTGTAAA
TGAGTCAAATCAGTGCTTTAATCTTAAAATGTTGCTCCTCTATAACACTACACACAAAAA
AAAAAAAAAGAAAGAAAAA
>TRINITY_DN10242_c0_g1 transcript_ID=TRINITY_DN10242_c0_g1_i1
AATCTTAGTAGTTTAGTTGTGTGGTTACAATGTAAAGACAAGAGGTAGGTAAAATGTGTG
GTAAAAGTGAGGTAAATGAAATGAGTGATCAAATCGAAGAGCGAGATCGGTGAACTCAAC
CATAAAAAGGGGTGCGCACTCATTTTTAAGCAAACACTCCTCCCTAATGAACTTTGGCCA
GCTGTAGTCAAGTGTAGTGAAGGCCTTTCTTTCTCCAGTTTTTGTGCTCTGATTTTTGGG
ATTTTGGAGCTCATTTTTGTTTCATGTATATTGAGGGGTCTCTTTTGTAGTATAGTTATT
TTCAATTTTCTTTTTTTTGAGGATTGTTTTTT
>TRINITY_DN10243_c0_g1 transcript_ID=TRINITY_DN10243_c0_g1_i1
CAATACAATTCATCTTCTGCTATACCAAAGCGTTCTCTATTTCTGCACAAATGGCACCGT
GTTCTTCAATCCAATTCATTGACACGGCGCTTTCCTGCAAGATTCCTTTAGCACTCTCCT
ACACAGATCGCAAGCAGAAGTGGGTCATCCGAAAACACATCCTTTCACTTCTTGAAGATT
ACCCTGACTTCACCCTCTCTACTGGTAAATTTAATCACAACGATGGCTCCACCGTGAACC
TTTTAAATTCGAGTGGATATCTCCATGTCTCCAATTCAATGCCCCCAATTCATCTCACCA
TCTGGCTCCATGAAGACTACCCTTACATGCCTCCTATGGTTTTTATTTCGGCAAACACCT
CCAACCAAATTCATCAAAACCATCCTTTTGTCGATCCATGTGGCTTCACCACCTCTCCTT
ATCTCCAAACATGGTTAAACCCTGGATGCAATTTACGCGGCCTTGTTCACAACCTTGTCA
AAATCTTCTCACATGATCATCCATTCTCTTATTCATCATCTGATAGTAGTATTAGTACTA
GTTTCACCCACCCTTCTCTTGTCTCGAAAAGGGAGGCTCTAGACCGCCTTTTGGGCATGC
TTCACTATGACATGGTGGTCTTGCAGGCCAAGACAGAGGAAGATATTGAGGGGCTATCAA
TACTGCAAGTGGTAATGGAAAATCGAGTTGATGTGGCCAGGAATATAATTACTGAACTAG
AGCATGAAAGAATGCAATTAAAGGAGAGAATAATGGAGATGGCAGAGGAAGCTGATGTGT
TTGTGAATTGGTTGAAAGTTCATGATCCAAAATCAGTTGGAGATGAGATGGAGGATGCAT
TTGAAGGAGCTGATGAGGAGTCGAAAAAGGCAATAAATGCGTTGGCAGCAGACAGGGGTA
TAGAAGATGTGATATATGAATTGGACAAGGCAGTTGAAGAAGGGGTTGTGAGCTTTGACA
TGTATATTAAACAGGTGAGAAACCTGGCCAGAGACCAGTTCTCTCATAGAGATTTGCTTG
TCAAATTAAAGGGACCAGACATACTCATTTAGTCCATCTATAAAT
>TRINITY_DN10243_c0_g2 transcript_ID=TRINITY_DN10243_c0_g2_i1
TCCAAAATCAGTTGGATATGAGATGGAGGATGCATTTGAAGGAGCTGATGAGGAGTCGAA
AAAGGCAATAAATGCGTTGGCAGCAGACAGGGGTATAGAAGATGTGATATATGAATTGGA
CAAGGCAGTTGAAGAAGGGGTTGTGAGCTTTGACATGTATATTAAACAGGTGAGAAACCT
GGCCAGAGACCAGTTCTCTCATAGAGATTTGCTTGTCAAATTAAAGGGACCAGACATACT
CATTTAGTCCATCTATAAAT
>TRINITY_DN10244_c0_g1 transcript_ID=TRINITY_DN10244_c0_g1_i1
CTCGAGCGATGCCATAGATTATCTGAAACCGAGTGTTCCAATTTAGGAACTGCTCAATTT
TTCCTGCATTAGTAGACAATAAAAGAAATTTCAAAACCACTACAAAGCTTTGTTAGTAAT
ACTTATTTCTGGACTACTGCGCTCATTCGCTATCAGTAAAAGATAGATGACATACATATT
CCTCTTTAAACTGTGATTATGACACTAAATGGTGGATAATTCCTCTTTAATGTTGTACAT
ATATGATATCATTAACATTAAATACACGAAAAAATAAAACGAAAAAGAGTGAAACAGAGT
AAAATGTAGGGAGAAAAAGGTGAGACCATATATGATGAAGTCCAAGCTCCTATTCTTCAT
GTATTCATAC
>TRINITY_DN10245_c0_g1 transcript_ID=TRINITY_DN10245_c0_g1_i1
CTATTTTATACATATATCAAATTTAAGGTTATTCTGACACGGTTGGAAAAGCAACAAATT
TTATAATCGTTGGTAAGAGAAATTTGGATAAAAATTAAGAGTAACATAATAAATATTAAA
TTCCCATCACATAAACATGATGAAAATTCCCCACAGTGATTTCTTCACTTTGATTGATTG
TATCATCAGAACAAGAGAACCAGGAGACTCAAAGCTTCATTATCTTAGCAGATCCATTAT
CAACTTTTCTTCATACAATGCTCTGTTAAAGCTTCTCTATCTCTTAACAGATCCCTGAAC
TTTTCTCTGCTAACCCGGGGCATATACTAGTAGGAAACTGCAGCTGGAACAATGTAATCG
ACTCATTGACAATATATGCGTTTGAGTACAGTATATCAATTCCCATCGTTACGGGGTTCT
CCGAAGAAGGAAAGCCAGCAGAAAACATAGGATGGAGTCGATTGATGATAGTGCAACAAT
GAGCATTGCTACAAGAACAAGAGTGAGAGTAGCAGTCTTCAGCGTACTCTGAAAGCTTGG
CCACTCTAGGTACTTCAATTGACTAGGCTGCTCAACTAGAAACGTGAATATGAATTTCAA
GCCCCAGATGGCTTCCTTGACGAGACTTAACCAAAACGGCTCCTCACGTATGCTGTCATC
ATCAACGCTCAATTGTTGATAGTCTCTTCCTACTGAATTCACACATACTCTCTCCCAACT
TCGTGCAGGAAAATACCGAATTCCTGCTCTAGGAACAACTACCGTTTGACATGGAAACCG
AACCGCGGTGTGATCATTGAATGTGATCTTATTACATATCTGAATTTGGAATGGTGATTT
TTTATGCTGATAAGGAGGGAGAACCAAACCTGGACAATTCGCTAGCAACCCAGAAAGCCT
AACCATGGTATCTTTGTGGTTGGAGCGTGAGATTTTGAGTATTTAGATGCTGAAAAGCAC
ACCAACAAAAGGGAAAAAAATCGAAATCGAATCAAGTAGTAGAAGAACAAACTAGCTTCT
GCCCAATTTCGCCGGAGCTGTCCACCTTCGCGGCCGTTACACGACGGCGCTGGACTGACA
AAAGTCGGTGTTTTGAGGGTGACTGAGAAGACAAGACGAGTTTTTGCTCTGTTAAAG
>TRINITY_DN10245_c0_g2 transcript_ID=TRINITY_DN10245_c0_g2_i1
CTATTTTATACATATATCAAATTTAAGGTTATTCTGACACGGTTGGAAAAGCAACAAATT
TTATAATCGTTGGTAAGAGAAATTTGGATAAAAATTAAGAGTAACATAATAAATATTAAA
TTCCCATCACATAAACATGATGAAAATTCCCCACAGTGATTTCTTCACTTTGATTGATTG
TATCATCAGAACAAGAGAACCAGGAGACTCAAAGCTTCATTATCTTAGCAGATCCATTAT
CAACTTTTCTTCATACAATGCTCTGTTAAAGCTTCTCTATCTCTTAACAGATCCCTGAAC
TTTTCTCTGCTAACCCGGGGCATATACTAGTAGGAAACTGCAGCTGGAACAATGTAATCG
ACTCATTGACAATATATGCGTTTGAGTACAGTATATCAATTCCCATCGTTACGGGGTTCT
CCGAAGAAGGAAAGCCAGCAGAAAACATAGGATGGAGTCGATTGATGATAGTGCAACAAT
GAGCATTGCTACAAGAACAAGAGTGAGAGTAGCAGTCTTCAGCGTACTCTGAAAGCTTGG
CCACTCTAGGTACTTCAATTGACTAGGCTGCTCAACTAGAAACGTGAATATGAATTTCAA
GCCCCAGATGGCTTCCTTGACGAGACTTAACCAAAACGGCTCCTCACGTATGCTGTCATC
ATCAACGCTCAATTGTTGATAGTCTCTTCCTACTGAATTCACACATACTCTCTCCCAACT
TCGTGCAGGAAAATACCGAATTCCTGCTCTAGGAACAACTACCGTTTGACATGGAAACCG
AACCGCGGTGTGATCATTGAATGTGATCTTATTACATATCTGAATTTGGAATGGTGATTT
TTTATGCTGATAAGGAGGGAGAACCAAACCTGGACAATTCGCTAGCAACCCAGAAAGCCT
AACCATGGTATCTACTTTGTGGTTGGAGCGTGAGATTTTGAGTATTTAGATGCTGAAAAG
CACACCAACAAAAGGGAAAAAAATCGAAATCGAATCAAGTAGTAGAAGAACAAACTAGCT
TCTGCCCAATTTCGCCGGAGCTGTCCACCTTCGCGGCCGTTACACGACGGCGCTGGACTG
ACAAAAGTCGGTGTTTTGAGGGTGACTGAGAAGACAAGACGAGTTTTTGCTCTGTTAAAG
>TRINITY_DN10245_c0_g3 transcript_ID=TRINITY_DN10245_c0_g3_i1
CTATTTTATACATATATCAAATTTAAGGTTATTCTGACACGGTTGGAAAAGCAACAAATT
TTATAATCGTTGGTAAGAGAAATTTGGATAAAAATTAAGAGTAACATAATAAATATTAAA
TTCCCATCACATAAACATGATGAAAATTCCCCACAGTGATTTCTTCACTTTGATTGATTG
TATCATCAGAACAAGAGAACCAGGAGACTCAAAGCTTCATTATCTTAGCAGATCCATTAT
CAACTTTTCTTCATACAATGCTCTGTTAAAGCTTCTCTATCTCTTAACAGATCCCTGAAC
TTTTCTCTGCTAACCCGGGGCATATACTAGTAGGAAACTGCAGCTGGAACAATGTAATCG
ACTCATTGACAATATATGCGTTTGAGTACAGTATATCAATTCCCATCGTTACGGGGTTCT
CCGAAGAAGGAAAGCCAGCAGAAAACATAGGATGGAGTCGATTGATGATAGTGCAACAAT
GAGCATTGCTACAAGAACAAGAGTGAGAGTAGCAGTCTTCAGCGTACTCTGAAAGCTTGG
CCACTCTAGGTACTTCAATTGACTAGGCTGCTCAACTAGAAACGTGAATATGAATTTCAA
GCCCCAGATGGCTTCCTTGACGAGACTTAACCAAAACGGCTCCTCACGTATGCTGTCATC
ATCAACGCTCAATTGTTGATAGTCTCTTCCTACTGAATTCACACATACTCTCTCCCAACT
TCGTGCAGGAAAATACCGAATTCCTGCTCTAGGAACAACTACCGTTTGACATGGAAACCG
AACCGCGGTGTGATCATTGAATGTGATCTTATTACATATCTGAATTTGGAATGGTGATTT
TTTATGCTGATAAGGAGGGAGAACCAAACCTGGACAATTCGCTAGCAACCCAGAAAGCCT
AACCATGGTATCTACTTTGTGGTTGGAGCGTGAGATTTTGAGTATTTAGATGCTGAAAAG
CACACCAACAAAAGGGAAAAAAAAATCGAAATCGAATCAAGTAGTAGAAGAACAAACTAG
CTTCTGCCCAATTTCGCCGGAGCTGTCCACCTTCGCGGCCGTTACACGACGGCGCTGGAC
TGACAAAAGTCGGTGTTTTGAGGGTGACTGAGAAGACAAGACGAGTTTTTGCTCTGTTAA
AG
>TRINITY_DN10245_c0_g4 transcript_ID=TRINITY_DN10245_c0_g4_i1
CTATTTTATACATATATCAAATTTAAGGTTATTCTGACACGGTTGGAAAAGCAACAAATT
TTATAATCGTTGGTAAGAGAAATTTGGATAAAAATTAAGAGTAACATAATAAATATTAAA
TTCCCATCACATAAACATGATGAAAATTCCCCACAGTGATTTCTTCACTTTGATTGATTG
TATCATCAGAACAAGAGAACCAGGAGACTCAAAGCTTCATTATCTTAGCAGATCCATTAT
CAACTTTTCTTCATACAATGCTCTGTTAAAGCTTCTCTATCTCTTAACAGATCCCTGAAC
TTTTCTCTGCTAACCCGGGGCATATACTAGTAGGAAACTGCAGCTGGAACAATGTAATCG
ACTCATTGACAATATATGCGTTTGAGTACAGTATATCAATTCCCATCGTTACGGGGTTCT
CCGAAGAAGGAAAGCCAGCAGAAAACATAGGATGGAGTCGATTGATGATAGTGCAACAAT
GAGCATTGCTACAAGAACAAGAGTGAGAGTAGCAGTCTTCAGCGTACTCTGAAAGCTTGG
CCACTCTAGGTACTTCAATTGACTAGGCTGCTCAACTAGAAACGTGAATATGAATTTCAA
GCCCCAGATGGCTTCCTTGACGAGACTTAACCAAAACGGCTCCTCACGTATGCTGTCATC
ATCAACGCTCAATTGTTGATAGTCTCTTCCTACTGAATTCACACATACTCTCTCCCAACT
TCGTGCAGGAAAATACCGAATTCCTGCTCTAGGAACAACTACCGTTTGACATGGAAACCG
AACCGCGGTGTGATCATTGAATGTGATCTTATTACATATCTGAATTTGGAATGGTGATTT
TTTATGCTGATAAGGAGGGAGAACCAAACCTGGACAATTCGCTAGCAACCCAGAAAGCCT
AACCATGGTATCTTTGTGGTTGGAGCGTGAGATTTTGAGTATTTAGATGCTGAAAAGCAC
ACCAACAAAAGGGAAAAAAAAATCGAAATCGAATCAAGTAGTAGAAGAACAAACTAGCTT
CTGCCCAATTTCGCCGGAGCTGTCCACCTTCGCGGCCGTTACACGACGGCGCTGGACTGA
CAAAAGTCGGTGTTTTGAGGGTGACTGAGAAGACAAGACGAGTTTTTGCTCTGTTAAAG
>TRINITY_DN10246_c0_g1 transcript_ID=TRINITY_DN10246_c0_g1_i1
GTTCGAACCATCAAGGAAATCTTGCTCGATCATTTCAGTGTCCTCCATCTTTATTCTATT
CTCCAATGGCGGTCTCTGCTGCTGCTGGCTTTCCCCCGACTTCAAAATCAAACCGATTCA
AATGGTGGTGAACACCTGGACCTGGCTTGCCCGGTTTTGTTTGTGCTGAATTACCATTTT
TACCCTTTTACGTAACCTTTTGGATCTTCGGGCTCATGGCCCTTTACAAAGGTTAGAGGT
AGACTTATC
>TRINITY_DN10246_c0_g2 transcript_ID=TRINITY_DN10246_c0_g2_i1
TAACAACAAGTAACAACATCAACAACAACGCAGATTCCTTTTACAATTATTATTAAAATT
AATAATAATAATAATAATAATAATAAAAAGAAGACAAATTATCCAACAGAAATTAAACCC
ACGGCGGTCTCTGCTGCTGCTGGCTTTCCCCCGACTTCAAAATCAAACCGATTCAAATGG
TGGTGAACACCTGGACCTGGCTTGCCCGGTTTTGTTTGTGCTGAATTACCATTTTTACCC
TTTTACGTAACCTTTTGGATCTTCGGGCTCATGGCCCTTTACAAAGGTTAGAGGTAGACT
TATC
>TRINITY_DN10247_c0_g1 transcript_ID=TRINITY_DN10247_c0_g1_i1
GTGCAGTTGTCATACCCAGTCTGGTTCACCTCAAATACATTGTATTGTGTCTTTTGGTAC
CTAAATGCTGTTTTATAATTACAACAATATTAAACAAGTCAATGTAGTCATTGCCTCAAT
TTTGACAACCATGAGAAACCTTTAATTGTATTAATTAATTATAATTTCAATACGAGTTTT
TAATTATTTTGAACCAGTGGCTACTGTCATTGTCACCTAATTGTTTCGACCTGTACACTT
ATAATGTTCTGATCTACTTCTTTTTACTTCAATCTACAGATTGGAACACCAGAATCTAAA
GTTAACAAAGTAATGGCAGGACCAAATTATCTACCAGTAACTTGAAGTTACTTGAACATT
GAGTTGTGTACTGAAATCAATCAAGTATCATAAATGAAAAACAGATCCAGTGCATATATA
GAAGAAGTGAGTATATATAAACATAAAAGAGAGAGAGAGAGAGAGAGAGAGTACAGATGA
GGTCATTGACATAGAAAGTGTGGGTGTTTGCCCAGTTAGTGTAGTTGATG
>TRINITY_DN10248_c0_g1 transcript_ID=TRINITY_DN10248_c0_g1_i1
GGCACCGTGGTCTGCGGAGGATACGGCGGCGTTTTGGAGAGAAGATAGGAGAGGGAGAGG
TTTTTGGTGGAAAGAGAGGGAGAGAATGGGAGGAGAGAGAGAGAGAGGAGAATATTCGGA
GACGGAGAGAGTAAAGAAGGAGGAGAAGAAGAGAATGGAAGTTGCGGAGAGAGAGTGTGT
TTGGATAAAAGAGCCCGCGAGTAGCACTACCGCTAACAGCTGACATTTTCATTCTCTCTT
CTGCTCTGGTTTGGCGGTTAACA
>TRINITY_DN10248_c0_g2 transcript_ID=TRINITY_DN10248_c0_g2_i1
GGCACCGTGGTCTGCGGAGGATACGGCGGCGTTTTGGAGAGAAGATAGGAGAGGGAGAGG
TTTTTGGTGGAAAGAGAGGGAGAGAATGGGAGGAGAGAGAGAGAGAGGAGAATATTCGGA
GACGGAGAGAGTAAAGAAGGAGGAGAAGAAGAGAATGGAAGTTGCGGAGAGAGAGTGTGT
TTGGATAAAAGAGCCCGCGAGTAGCACTACCGCTAACAGCTGACATTTTCATTCTCTCTT
CTGTTCTGGTTTGGCGGTTAACAGTGGAAGGGAAGAGGAGGTTT
>TRINITY_DN10249_c0_g1 transcript_ID=TRINITY_DN10249_c0_g1_i1
CACACCATCATGCTTTTTAAGGAATTCTTGCAGCAAATTCCTCATTTTTAAGGCTTCTTC
CATATAATTATCCTATAGAAATCAACACCTCAAAAAATTTACGCTAGAGAAGGAAGTTTT
TAGATCGAAAGCCACAAGATGAAAGGTATTATGGATATTTACTTGGTACAGCATTTCTTC
TGATAGAAAGTTGCATTATAACAATTACCATACCTGGTTCATATCTATCGTTTGCAAGCC
CTCTCCTCGTGTGAATATG
>TRINITY_DN10249_c0_g2 transcript_ID=TRINITY_DN10249_c0_g2_i1
CACACCATCATGCTTTTTAAGGAATTCTTGCAGCAAATTCCTCATTTTTAAGGCTTCTTC
CATATAATTATCCTATAGAAATCAACACCTCAAAAAATTTACGCTATGAGAAGGAAGTTT
TTAGATCGAAAGCCACAAGATGAAAGGTATTATGGATATTTACTTGGTACAGCATTTCTT
CTGATAGAAAGTTGCATTATAACAATTACCATACCTGGTTCATATCTATCGTTTGCAAGC
CCTCTCCTCGTGTGAATATG
>TRINITY_DN1024_c0_g1 transcript_ID=TRINITY_DN1024_c0_g1_i1
AAAAAAAAAAAAAAAAAAAAGACAAAGTTGTAACAATGTTCGAAGTCGGGTTCGTCCTCC
TTGTTCGTCGTCAAGCTTCGTCGCCGTCGGAGATGCTGTCCTCCGTCGTCCTCCTCGTTC
TTCGTTCGGGTTTCGCTTCTTCGTCGGGTCTAGCTTCTTCATCGGATTCACTTCGTTCGT
CGAGAGACAGTCGGGCTTAGTTCGTCGCCGAAGAGACAACCGAACCGGGGCCGGAGTTGA
TGGTTCTCAAAGGAACAACAATGGCGGTGTGGGTAATGTGGAACGGCGTGGGTTAGAGTG
>TRINITY_DN10250_c0_g1 transcript_ID=TRINITY_DN10250_c0_g1_i1
GGCTTACCAAAAAACTGATAATACAAAGTCCTTTTAAAGCAAATATATTCAACAATGGCT
CTTCTGGAAAGAACTAACATACCAGGAACAAAATCCCCAACAATATACAAATATAGTCAT
TGGCTCTTGAAGTCTAAATCAAATCAGGTAATATCCTATGGAAATGGTGTAAAAGTTCAT
CTTCTACTCGCTACAGTCCAGTGGAATACAACTTACCATGAAAGCTAAAAAAATTAGGTC
GCAATTTTTGTTTATGAAGATGCCTCTTCATGCCCTGCAAATATTATTTTGGTGAATGGG
AATTGGCAAAGATGATTTCAAGTTTCAGTAAAGAGTATTTTTAAGCATTTAGGACCGTGG
CATAATGAATTTGGCCTTGACAAAACCATGTTAAAAATTCATTGCTGAGATGGAACGAAA
TTTAAAGCCATTTCAGTATAGCATCATTACCCAACTACTTGGGAGATAGTCTGATTGGGC
AGACAGAGAATGCAACACAACGAGCTGCCTTTGCCAGCATAAAGCGCTCATTTTCTGTCA
ATGGCCTCTCAATCACCTTCATAATATTAGCATCCTTCTCATGTTGTTGAATAGAAGGCC
TCACACTGGCAGTATCACCAACCGTAATTACATTGTTGACATTCCCGCTGTCATCCCTTT
CTATCGGTGAAGCTGTTGAATGCCGCCATTGCCCATTTATGATAAATTTATAGTAGTACT
TTCCTTGTGAAAGTCTAACATCAACTTCGAATCTTGATCCACCCTTGTGGGTTGCTTTAA
TTGGTTCTTTCCAGTTTCCAGTAAAATCTCCTACAAGGTATACATCCTCCCCCTCCTGTC
CATTCCAGACAAAGGTCGCAGCATGTGTTGCAGGTCCATCGTGTCTACCACTTTCCACCA
TAGCTATAAGATCCCATGTTGCCCAAGCAATTGCTGGTCTGTCAGGTCTGCATGCATGCA
ATCCAGTGACAAAATTGTAGGCTGCATGAAGGGGAGTATCGGTCATCCAGTGCAGATATG
CAATCACACAAGCTGGAGATCGATCAAAACCGGTCGTACAAGTAACAAAAACACGATGAT
TCTTTTTTAACAAGCGTAATAGGAGCCCCACACAAAATGGTAGTTTCTTCCTCATATCAA
AGGAGTCTGAGTTTCTTATAGGGTAGTTGATCATCAAAATATTGAATTTTTGACATGATT
CATTGATTGATTTGTAATTAATACCCCAATTTTCAGCTTCAATTCCACTCTGGAAATTCA
GTACAGCAGTGACTCCCACATCAGACAATGTTTCTACATCAACTTCTTTTTGTATGCATG
ACCCCACATATATTTGCTCCGTAATCTTACTGTAGCGCGTACCAAGAGAATGATTATAGT
ATAACTCGCCTTTAGAACGATCCAGTGCTTTAATATATTCCTCCAGTGGGAAGCTCCCAT
GAGCCCAGTCTCCATCTCCAGGCTTTTTCTCAGAAAAAATACAAACTAATTTGTTCATGG
GTGGAGAAAGAATGTTGTTCTGAGGCTGTGATTGAGCATGTCCATTTAGATCATCCAAGA
GCTTCCAACCCTGAGGTGTTAGAAACTTTGAGGAAAACACAACAAACCCAGTGTTTCCAC
CGCCTTCAGAAGATGCTTTCAGATTTGATGCCAACATATTTTTGTTCCAAGTGGCAACAG
GCATGCGACCTCTATTAAACAAAATGTCAAGGTCGCTCAAAAGATGCAGTTGTTGAATTG
GAAAAGGAGAGAAAGGTCTCTCAAGGATTAGACTAAAAGATCCCGTCTTCTCCATCAGCA
TATCCTCTGTGTCGCCGAAGTCCTTTATCTCAATAAACCTCCCGCCAGAGGAATCACTGG
CCTTCTTCAGCGTGTCACCTACCATGATTATTCTCGACCTCTCCGCGTTACTCCCTTTTG
TGAGAGCGTGGACCGAGATTTTGCCGTCAGCGGACAACGCAAAGCGAATGCCAAGAGGTT
TTTCTAGAGTGACCATGTACTCGTTCAAATTTATCTTAAAATTAGAATTGTCACTCGACA
TTGCATAAACCCTAACAATTCTCGTACAAAATCGGACATTGTCTCTTCCAACGCCGAGCT
GCTTCGGTGCTCCGTTGATCGAGAACGGATTCTTTTCGCGGAACAGAGAAGAGAACGACA
TCGTCGTTCTGCAATTGGAGAGTTGCAGATTCGACATTGTTTAGCGAGAAAATGAGCAAG
TGAAAGAGTGTACATGAGCGGAGATATATATATATATATATATATAGATTTGAGCTCGTT
AATTTGTTTGTGACCGGTGAGATAGAGAGAGAGTGTGTGTATGAGTGGATGATTGAGGAA
GAGAAAACCACAGAGTAGAGG
>TRINITY_DN10251_c0_g1 transcript_ID=TRINITY_DN10251_c0_g1_i1
CAAGCTTGCAGCTGTGCCAAGTACCATGCGGATCAGCAACCCCCGGTGCCAAAATGTTCT
TTATCTGAACATAGACCATGTGTCGAAAGATTAGATCAAATGAAAGGAGAAACATGCAAC
TTCAATAACTTGTATTATAGAGAACTATAGAACATGCATATTTGAAATAACACGTGGATT
ACTACTTATTTGCAGCATTTACAAGTCTTCAAGTATGTCATATTTCCACATCTACTAATA
TGCATACAATTGGACAGCACAATCAAAAACTTGGACTGCGGTTCTATTGAAACTGATCAA
TCTTCCACTTCTTTTTTCCCCGTACAGTTTAATCACCAAGTGAGCAGAAACAGAAGGTAC
TTATGAAATGAAGCTTCTGAAGAACAAAATTGAACTCATAGTTCGCAGTTTTACAAAGAA
AAAAAATTATCAATAATAGACAAAAAGTGGTAAATATACATGTTTAACTCCAGCTCCTGG
CCCTGTGTGATTTATAACATGGATTTTGATCAACGTAAACTAAGAATATCATGGGAATAC
TTGAGACAAAAAACAAGGCTTCTTCATTGACTGTTAAACTAAACCAGCATCAACTTTCCA
TAAGAATCCACAAAAGGTACAGATTTATGGTGAAAGAGATTAATTAGAACAATTAAGATT
ATTCGAGCTTAATTGATATTCGAAAACAAAAGTTAGAAAATGAAATTAGTTAGATGTTTG
CTCAAAATTCACATAATACAATTATCGGAATAGATGAATTTTAATTCCACCAGATTGTAG
ACGTGCAGCTTCTTTTTGAAATTTTCTTATACCTTTATGTTCAATTTTTTTAGAAGAAAC
GAGTAATAAATATCTTATTTCTCTTAATTAAATTACTGGCTATGTAAAATTAAATTCTCT
TCTATTAAATGTCTTTTCTCTACCAAGCTTAAGATCAAGTATGCTATCCATCTATCTTAC
TAGATTTTGCTTTTAACAAGATGAGTAAAAAGTTGATAATGAACACTGAAGTATAACTCT
GAAAATTGCATATAATATAACCACAGACTTGTCCTGAAAGATGGCAATCCTATTTTTTTC
AGAAATCATTTTTTTTTCATATAAACTCATAGTTTTTAAGTTTTAACAGGAGTTAGGAAA
AGGTTTCCAAATTTCTCTAGCAAGAAAAAGTAACAAGAAGAAGATAGTTGCATGTAATCG
TGTGAATGGAGGGTAATGATACGTGTATCCATCATTTCATTGTCGTTTTGAGAGCCAGAA
TTGTCTAACCTGCCATGAATCATAGGCTGCATTTATGATAAACAGCGGTGTCTGTATTTG
TCGTGCCATGTTTTGCGGGAAGAAACA
>TRINITY_DN10252_c0_g1 transcript_ID=TRINITY_DN10252_c0_g1_i1
TGCAATGAAACTTCAAAAGTTACTCATATACCTGTAAAAGATTAAAGGTTGTCCGGAAAA
CCATCACCAGATTCAATACATGTAAAACAAACACATGTGGTGAAACAAAATAGAGAAAAT
ACTTGATGCAGTTCCATTTAGTCATTTATTTCTTACTACATGAATTCAGCAGCGTGATGT
AGTCATTGGTGCCATCTTCAGTTGTTTTCATGTCTTCTCCAAGCACATCCATCTCAGTCC
CGTACTTCTTCTTTCTTCCCACTTGATTTGAGATACCATCCCAGAGCACCAAAAGTAGTT
ACAACACCAGCTATAACTGCATAGTTACGGTACTTGTCAGTAGATACTTTCTCAGTTGAT
GGTCCAGCAGCTGAAGAGGCTGAGCTACTTGGTTTGGTATCAATTGGTTTCTCTTCTGGC
TTGGGTCCCTTTCGTGCTAGCTTCTCCAGTTTCTCTTGCTCAGTTTTTTTGATGTAAACA
TTTTCAGCTGCTTTTTCCTCCTCACTAAGTATTCTGCCACTACTCGACAACCTTCGAGAA
ACATGTCTTACAGCAATCCTTGTAGCCATGACAGTTGTTTATGTAATTCTTGGCAAATGA
AGATATGAAGAAATGAAATGGTGAGGTATTACTAGTTCTGTATAGGGTTTGATAGGGGAT
TTATTAAGAGGGTCTGATTTAATGGGGATAAACTATTTGCCGTCTCATTTATGAGGGAAT
CATGCAGTGTGAACGGATGTACTGTACATCATAAAAGATGACTCGTGACGGAAGGATGGA
ATAAGGTGTCAACAGGATCGGACGGATCCGGTTCGAT
>TRINITY_DN10253_c0_g1 transcript_ID=TRINITY_DN10253_c0_g1_i1
TTGTAATTGAAATCATGCAATTGACCATAAACTTAAGTCATGTCCATTATATTTCACCTG
ATCAAATTGATTGATTAAAGTAACTAAGAATTGCATTCTTGTGATCCAATTATGAAAGTA
GCATGTAATGGTAGTTAACTTCTAAAAGAACTTGGTAGAAAAGTGCCTTTGTACCCATCT
AAGCAAGGCAACTTCAGTGACGCACTGACCTTTGAAGCGAACACCTAACTAAACTACCTG
TCCTTACATATAAAATATAAAAATACACAGAGAATACTAAAAGACATCTTAGAATAGGAG
CTATTTCCATTCAAAGGAAACACTCTGATTTTTCTGTAGATACAAACCCTTATTTATAAT
GAAATTTTTAACTACCCTATTTGAGGGACCGGAAGTTTCTAGGACTAATCAAATAATTTA
TTTCATCTCCCTAGGATACATTAACTGTTTTACAAAAGCAATATGTCTAAGACTTGACTC
TTTGACATTTCATTAACAATACTTCTTCCAGCACTAGAATATTTCCAAAACCTGATTTTC
CATCATATAGAACTGTTTTATCAAATGACATTTTGCTTGCTAAAACAAATAACAATCCAT
TAATCATTGCTCATGAGAAGAAAAACTTTCATTGGAATATTCTTCTGCACTTCCTGTACT
TTCATGAGGTCTTCTCTTCCACCTTTGCCACTTAAAGGTAGTAATTTCATGTCTCATGAT
TAAAAAGGCCCTAAATCAGAATTGATTATCAGCCAGTTGGCTGGTTCTCTAGTTGCATAT
AAAATATGGCGGCTTATTTATATGAACTATGAAGTTATAGTTTTTGTTATCCTTCATTTT
ATATGTGTTTCCATTATGTCCGAAGACTTGCTATAATTGTTAACAACCATGATAATTTTG
ACTAACAAATGGACATTGTACAAAATATAAGTTTTAGTGTTCAAAGCTTCTTCTCTTCAC
TCCATAAGCATCTTTTTGGTGCCTAACACCTTAGGAAATGTGGCATGTAGCTTTTAGAGT
ATTTTCACCTTTGATCTCCTTGGATTCCAAACACAACTATACTTAAGAAGTTCCTTTGAT
TATCCATAAGTGATCCCATGACCAGCTTTTTATGAGCCAAGTAACTTGGATACTTGAAAG
ACGAATGATAAACAGATTCACAACTGATCTCAGTATTCCATTTG
>TRINITY_DN10253_c1_g1 transcript_ID=TRINITY_DN10253_c1_g1_i1
AATGTTGAAGCTAAGTTTATCATGATATAAAACTTGAAAATTTATATGTCCAAGTTCACC
AATGTGTGCAAGAATATTCACACACCTCTATGAAGCAAACACTAACTTGGTTTGTAGACA
TCTTTACAGAACAAGGGGCATAGACATTTGTTCATTGTTACACAACAACAAAAAATAATA
ATAATAAAACATGTATTGTAATTGAAATCATGC
>TRINITY_DN10253_c2_g1 transcript_ID=TRINITY_DN10253_c2_g1_i1
AACTGATCTCAGTATTCCATTTGGAATGAGTACAAACTAAAAGACTCGTCTCAGTTAACT
TAGACATATTTGAGGGGAGAATACAGAACATAAACTTGCATATAAATGGATTTTAACGAA
AAACATACAAGTGAAAACGTAATATTTCATGGTAAACCATGTAAACTTAAGCATTCCCTA
GAGTCAATATGACTCAAGTAGGGCATCAGTCTATAAGTAGATGTGACTCAAGATAGCACT
AACAGAAACATGGTCAAGTTAAGTCAC
>TRINITY_DN10254_c0_g1 transcript_ID=TRINITY_DN10254_c0_g1_i1
ACCTCAACACTCAGCACAGCATTCAGCTTCAGTGAAACACCAATCTAGATGAAATAGAAA
AGTTCCCTTTGGAATTTTAGGTAGTACCTCGATCAACTTATCTATACGAAAACATTTTTG
CGATCCATCTGGTACGAACCCTCCAATCATGAAATCCTTCAAGTAATGCCGCCAGCACTT
GACGTCATAGGAATTACAACAATTGGCATCTCTATTCATCATTTTCTTGTACAGCCACTC
AACGAAGTTATTATGAGTTTCTCGAGTTTTTAGCACAGACAGAGTCCTTGGATAACATAC
ATTGAGAACCCCATCTAGGAATGCTGCATAATTTGATGTTGGTGCATTTATTTCCACACA
CAAATTTCCAACTTCACAAGGGGCTGCAGGTAAACTACTTCTGAATTCATCTAAATTAAA
CGAAATCCTCTCTGATGTGACGTGCAAGGTTAGATCTTCGATTTGATTAGACACTCCTAT
AAATTCCTTAATACTAACATACCACTGAGTATCAGGATCATCTTTATTTTCCAAATCGAC
TTTCCACGGACATGGAGCTTTTATTGTTGAAGAAATGGGTACTGGATTACTCAAGTAAGT
AAATGAAACTAAATTTGGAGTATCAATGTCTATTGCCTTCAAATCTGAGCATGTAACAAT
GCTTAAGTTCTTGAGTCGATCACTAGAAATCACAAGCCTTTCAAGGGAATGACAGGAAAT
CACTTTAAGATTCTCAAGCAAAGGACACTTTGAAATAAGATGATGAAATTCTTGATCTGT
AAAAGTGAAACCTGCTAACTCTAACGTGTTCATCTTTGTACATCCACTTATATCAACTGG
CCTTCTTTGCGGATTAGAAGAACTGAGTAAAAGCTGTTGAAGACTCGGAACAACAATCTT
AACGCTTTCAAGCTCATTTGAGGAGAAATAAATACTAATAATCTTGAGTTTATGAGCTTC
AGAGACATGAACATATTTCATACCCCAACAATCTAACATAAACAACTCTTCAAGCAATAA
GCATTCACTAGTGAGCTTCTGGAGCATCCCTTCACTTATGCAGACATAGTTAAGAGTTAT
ACTTTTGAGAGAATGGAACCTTATAGTATCCGATGGCTGCTCCAACTTGCAACTGGCTAG
CTTTAAAGTAGTCAGTAATTTAGCAGAAAACGTTATTTGAGGCAAAGTGTACACAGAATC
TCTCAGTGTTCGGACATCAAAATCTAACTCTTTAACTGCGCTGTCTACGGCCAATCCTAT
CCATTTATCAAGAACAGAGGACGATTCTTGAATATCAAGAAGACTTATCAATAGCTTAAA
TTTCTGCATTGAAAGCTTAAGCTCGC
>TRINITY_DN10254_c0_g2 transcript_ID=TRINITY_DN10254_c0_g2_i1
ACCTCAACACTCAGCACAGCATTCAGCTTCAGTGAAACACCAATCTAGATGAAATAGAAA
AGTTCCCTTTGGAATTTTAGGTAGTACCTCGATCAACTTATCTATACGAAAACATTTTTG
CGATCCATCTGGTACGAACCCTCCAATCATGAAATCCTTCAAGTAATGCCGCCAGCACTT
GACGTCATAGGAATTACAACAATTGGCATCTCTATTCATCATTTTCTTGTACAGCCACTC
AACGAAGTTATTATGAGTTTCTCGAGTTTTTAGCACAGACAGAGTCCTTGGATAACATAC
ATTGAGAACCCCATCTAGGAATGCTGCATAATTTGATGTTGGTGCATTTATTTCCACACA
CAAATTTCCAACTTCACAAGGGGCTGCAGGTAAACTACTTCTGAATTCATCTAAATTAAA
CGAAATCCTCTCTGATGTGACGTGCAAGGTTAGATCTTCGATTTGATTAGACACTCCTAT
AAATTCCTTAATACTAACATACCACTGAGTATCAGGATCATCTTTATTTTCCAAATCGAC
TTTCCACGGACATGGAGCTTTTATTGTTGAAGAAATGGGTACTGGATTACTCAAGTAAGT
AAATGAAACTAAATTTGGAGTATCAATGTCTATTGCCTTCAAATCTGAGCATGTAACAAT
GCTTAAGTTCTTGAGTCGATCACTAGAAATCACAAGCCTTTCAAGGGAATGACAGGAAAT
CACTTTAAGATTCTCAAGCAAAGGACACTTTGAAATAAGATGATGAAATTCTTGATCTGT
AAAAGTGAAACCTGCTAACTCTAACGTGTTCATCTTTGTACATCCACTTATATCAACTGG
CCTTCTTTGCGGATTAGAAGAACTGAGTAAAAGCTGTTGAAGACTCGGAACAACAATCTT
AACGCTTTCAAGCTCATTTGAGGAGAAATAAATACTAATAATCTTGAGTTTATGAGCTTC
AGAGACATGAACATATTTCATACCCCAACAATCTAACATAAACAACTCTTCAAGCAATAA
GCATTCACTAGTGAGCTTCTGGAGCATCCCTTCACTTATGCAGACATAGTTAAGAGTTAT
ACTTTTGAGAGAATGGAACCTTATAGTATCCGATGGCTGCTCCAACTTGCAACTGGCTAG
CTTTAAAGTAGTCAGTAATTTAGCAGAAAACGTTATTTGAGGCAAAGTGTACACAGAATC
TCTCAGTGTTCGGACATCAAAATCTAACTCTTTAACTGCGCTGTCTACGGCCAATCCTAT
CCATTTATCAAGAACAGAGGACGATTCTTGAATATCAAGAAGACTTATCAATAGCTTAAA
TTTCTGCATAGAAAGCTTAAGCTCGCAGAATCTGATCAAGGAAGCATCAATGTATTCTAT
GAATTTCTCTATGCTTATACGGAATCTCCCT
>TRINITY_DN10254_c1_g1 transcript_ID=TRINITY_DN10254_c1_g1_i1
CTCCCTCTTTTCCTCCTAAAAAATATTGGATAACTAAAAGACATAAAGTGGGTATAAGCT
TCATCAAAATCTAAGATGGGAAACGATCTCTGTAAACAATGCCATCTCTTTGACAAGATA
CTAGTTTGAGCTACTTCATTTGCAGATAAGTAAGACATAATCTGATGAACGATAAATGGA
GGCAACTCTGAGATTCGATCTATGTCATCAACCATGTCACCCATTATCTTCAAATCTGTA
AGGCTGTAACTGTAAGTAAATGGTTGGACGACGCTAAACGAGAAAGCTGTTAGAGTGTTG
AG
>TRINITY_DN10255_c0_g1 transcript_ID=TRINITY_DN10255_c0_g1_i1
CTTATAAATGACTCACGGATGTAGCATTGATATCCAGTGAACATAATATTTCATCTATCA
AAATTAACACAGCCTCTATTCCCTTGGTTTCCAAAGATGGCAGCGTCTCAGTCACGTACA
GTGAATGTTGTTGATCAAAGCCGGGTTGCGCCACCGCCAGGCTCTGTGTCCACAACCACC
GTACCTCTCACTTTCCTTGATATGCCTTGGCTTTTCTGTCCCTTACAGCGCATTTTTCTC
TATGAATTCTCATATCCTACGCTTCATTTCACACAAAATGTCCTTCCTCATCTCAAAGAA
TCTCTATCTCTAACTCTCCGTCATTTCTTCCCTTTTGCCGCCAATCTCACGTGTCCTCCG
>TRINITY_DN10255_c0_g2 transcript_ID=TRINITY_DN10255_c0_g2_i1
AAGATGGCAGCTGAGACAAGTAGATCAGTCAAAGTTATTGTTCAAAGTAAGGTTGCGCCA
CCGCCAGGCTCTGTGTCCACAACCACCGTACCTCTCACTTTCCTTGATATGCCTTGGCTT
TTCTGTCCCTTACAGCGCATTTTTCTCTATGAATTCTCATATCCTACGCTTCATTTCACA
CAAAATGTCCTTCCTCATCTCAAAGAATCTCTATCTCTAACTCTCCGTCATTTCTTCCCT
TTTGCCGCCAATCTCACGTGTCCTCCG
>TRINITY_DN10256_c0_g1 transcript_ID=TRINITY_DN10256_c0_g1_i1
TAAATAAATGAAGAAAATTTTGAGATACTCAAGATATTATTCCATCAATCCAACGTGACA
GCTTACACACAACTATCAAGTTATCTGAAAACTAATACAGAAATTTTACAACATCAGATT
GAAGCTAACAATTGGAAACATGCCTGCTTTATTGAGGTTTTCTTTTGGGAAACACAACTC
ATACACAGAATAGAGGAACATGATCAAGAACATAAAATATCTGTTAATACTCAAACTCAA
ATAATTTCAAATGAAATGGTGATAGCCGGATCTCGATAACATCTTTCTCAATCAGTTTCC
TCTTGCTATCAAAGTAAGCAATAGATCCTTGTAGTTCCCCTTTGCTGTGACTTCAATTTT
CTGGGACAGAGAAACTCCATGTAGTTTCTGGTACTCTTCATTGATCTCCTTCATGTTTCT
GTCGGCTTGGGTCACAATTACTCGCGTAAGTGCTTTCTTGACCTTCTTATCAACATCAGT
TCTCATTGCAGCATCCAGAACCTTGCTGAAATATGTTTGGGGAGTACATAAGCATTGCAC
CGTCGCTAGCAATATCAGATCAGCACTAAGATCCTCATCGATGTTCTTGCCACAAATTTC
CTTGTAGTGCTTATACACTGCCTTGAGATGAGGCTTGCTCCTTGTCGATAGTATGCTTAT
TACCTCTTCATAGTCAATAAGATTCTTCTTATCGGCATTTTTGATTGCATGAGCTAGCTT
TTTGGCCTCTGATTTTGCAGTGTCATCTTTAACCTTTGGCCCTTCATACCTATAAGCACT
CACAAGTGCTACCAAGAGCTTTCGCTCGCTGCTCTCAACATGGGATGCAACGTCTTCCTC
GATCGAATGATCAAAAAGAGAATGGTAGGCCTTTCTTGCTCCCAGAAGCTCATCTGCTGA
TCTGGTACATGCCACCTCTACAATCACACCATATGCTTGCGGCCCCTTCTTCAAGGCCTC
CTTAATCAAGCGAGCATCTCTTTCCCAAGGATGCATTGCCCACAGCACCACAGCATTCTT
AAATCGCATGAATTCATGCTTGAGAAGCTTGACACGATGATCGTCCCAGCGTTCGAAGCT
ACGTTCATCCTCAATGAAGAAATCACGACAACCTTTCCTGAAATTTTGCCTATGCTCCGG
ATGTGATTTCCCCAACAACGAAATTATTGCCTGCTCATCAACTCCAACCCCTGAGAAAGC
CTTGACGAGAGCTTCGAACCCATCTGCCATTTTTTTTTTTTTTCTCCGTGTATCTCAACT
CTGAACTCAGAACTTGGAAGAAGTGATGCAATTGAGTGAGGAGATCATCACTTCCATGCT
ACATTTATATGGACCTGAAAGGTTATTTCGGTCATTTTACAGAGGAAAATGACATGTTGT
TTCGAAGTCTTAAATTGTT
>TRINITY_DN10257_c0_g1 transcript_ID=TRINITY_DN10257_c0_g1_i1
TCTTTGAATGTTGTCATGAGAGCTTAGAAGACTGTTTTTTGCTTGGTTCGATTCCATTAA
CTGCGCAAATTACACACAAAAATAAAAAATAAAAAATAAAAAAAAGTTAAAACGAACGAT
CTAAATATCAAGAAAAGAAAAGAATACTTGAAATCTGAGTGAGAAACCAAACTCATTAAT
GAAAATCGACTCACGGTGAATTAAAGTTGTTGAC
>TRINITY_DN10258_c0_g1 transcript_ID=TRINITY_DN10258_c0_g1_i1
CTGCAAATACTCTCTCTTCATGCTCTTACACAGTAAACTCATGTTGTTACAAACTTGAAA
CTCCAATTACACATTGGAAATCACATCTCATATAATTGAAAGCAAATACACAAAAATTTA
GCTAGGGATTTAACTAAATACAGTGTAATTTAAGTTTAATCTAAACAAAACCATGCTTAG
TATTTGAATCGAATGATCATTTGAATAGAAT
>TRINITY_DN10258_c0_g2 transcript_ID=TRINITY_DN10258_c0_g2_i1
CTGCAAATACTCTCTCTTCATGCTCTTACACAGTAAACTCATGTTGTTACAAACTTGAAA
CTCCAATTACACATTGGAAATCACATCTCATATAATTGAAAGCAAATACACAAAAATTTA
GCTAGGGATTTAACTAAATACAGTGTAATTTAAGTTTAATCTAAACAAAACCATGCTTAG
TATTTGAATCGTATGATCATTTGAATAGAATCAGAATATAATAGTCGGACTATAAAACTG
ATACGATTTCAGTCTTAATTTCTGGTAATTAATAAGTTTTGAGAAATTAAAATAAAGTGG
AATTGAAAATAAACCCTAACGAAGATTGAATTGAATAGAAAAATCACAGTAAAAAAGGGA
GAGAGAAAGCAGAGAATTATAAACGTACCATTTGGAAGGAATTGATGAGTAAAGAGGACC
TAAGTCTCTTCCGTTTCTTTTGGGATTTATT
>TRINITY_DN10259_c0_g1 transcript_ID=TRINITY_DN10259_c0_g1_i1
ATCTCCTCGTACTTGCTCATCAGACTGCACAGTCGGCTCTACTGTCGTATTCTTAGCAGC
CACCTCCAAAGACTTCAGATAAAGCTTGCTGGGGCATCATAAATGCATGAGAAGTAGAAG
CGTTTCCCAGGCACCATTTAGTATCAAGCTTACTGGGGCAAAGCATAAATGCCTCCTCCA
AATTCGCAATCGCATTTAATTTCAACAAAAACTGAATCAGTTATCAGAAAAATAAGAACA
TAAAATCATCTTCTTCGAATCCGGAACGTTTTGAAA
>TRINITY_DN10259_c0_g2 transcript_ID=TRINITY_DN10259_c0_g2_i1
ATCTCCTCGTACTTGCTCATCAGACTGCACAGTCGGCTCTACTGTCGTATTCTTAGCAGC
CACCTCCAAAGACTTCAGATAAAGCTTGCTGGGGCATCATAAATGCATGAGAAGTAGAAG
CGTTTCCCAGGCACCATTTAGTATCAAGCTTACTGGGGCAAAGCATAAATGCCTCCTCCA
AATTCGCAATCGCATCTGTTATTCGAAAAAATTGTTACCATTACCACACCAACGACAACC
AATTAACC
>TRINITY_DN10259_c0_g3 transcript_ID=TRINITY_DN10259_c0_g3_i1
ATCTCCTCGTACTTGCTCATCAGACTGCACAGTCGGCTCTACTGTCGTATTCTTAGCAGC
CACCTCCAAAGACTTCAGATAAAGCTTGCTGGGGCATCATAAATGCATGAGAAGTAGAAG
CGTTTCCCAGGCACCATTTAGTATCAAGCTTACTGGGGCAAAGCATAAATGCCTCCTCCA
AATTCGCAATCGCATTCACGATTTTCTTCTTCTTCTCCTTCTCCTTCTCCTTCTCCTTCA
CGTGTCTGGTTCTTCTTCTTCTTCTCCTTCTCCTTCTCCTTCTCCTTCACGTGTCTGGTT
CTTCTTCTTCTTCTCCTTCTCCTT
>TRINITY_DN10259_c0_g4 transcript_ID=TRINITY_DN10259_c0_g4_i1
ATCTCCTCGTACTTGCTCATCAGACTGCACAGTCGGCTCTACTGTCGTATTCTTAGCAGC
CACCTCCAAAGACTTCAGATAAAGCTTGCTGGGGCATCATAAATGCATGAGAAGTAGAAG
CGTTTCCCAGGCACCATTTAGTATCAAGCTTACTGGGGCAAAGCATAAATGCCTCCTCCA
AATTCGCAATCGCATGATTTTCTTCTTCTTCTCCTTCTCCTTCTCCTTCTCCTTCACGTG
TCTGGTTCTTCTTCTTCTTCTCCTTCTCCTTCTCCTTCTCCTTCACGTGTCTGGTTCTTC
TTCTTCTTCTCCTTCTCCTT
>TRINITY_DN1025_c0_g1 transcript_ID=TRINITY_DN1025_c0_g1_i1
CATCTAACTGCTTTGAAGTCTCAAATTTTGCTTTGTTTACTTCATCTAACTGCTTTGAAG
TCTCAAATTTTGCTTTGTTTACTTCATCTAACTGCTTTGAAGTCTCATATTTTGCTTTGT
TAGCTTCGGCCAGTTCTGTCGATATCTTATTGTTGGATCTCACAACCTCTTCTTTTTCAC
GCAGCGCTTCGTCCCTCTGCCTCGCCAACTCGTCTCGCTTCTTGATTGACTCGTGCGCTA
GTGCCTTCAATCGGTTGAATTTCTCGCTCAATTCAGACATAGACTTCTCCGCCGCTTCTC
GAGCTTGCCTCTCGCGATTCAGCTCCGCGAGAACTTCACGAAATCTCTCGATTGAAAAAT
CCTCCTCGGAAGGTTTATTCACAACGATCTCACCTTCCTCGACGTCGCTGAGCACCGCAT
CGGCGTCCTCATCAACGCCACTCGCCATTTGTTAATATACAATCACCAAAATTATTTCAA
GACCGAATTAATCACTACCGTTGATCGATCATAAAATTGCATACCTCGCAATGTAACGAA
GAATCAATTTTTTTTCCTTCTTACGTACGGAAAACACAAATCCGTTTAGAGAAAGGTTTA
CGTGTAATTAGAATTGCTTTGAGCAATCTGAATTCCGGAATTCGAGAATATGGTAATTTC
AAACTATACAAGGAGATCGTACCTGATAATAGACGGAGCGACCAAGCGAAACTGCGAAAC
ACAACAAAGATAGCTACCAACCAGTCTCTTTCTTTCTCACTCTTGTTTTTCTCCTCGCAA
AATAAATCGTAAG
>TRINITY_DN10260_c0_g1 transcript_ID=TRINITY_DN10260_c0_g1_i1
GGGCCGGTGTGATGTGAATTACCTCAGAACTAGTTTTGCCAAAGAAGGCTTGTTTTCCAA
GCAAATAGTCCACCTGCAGAGATCAAACAGGGCACACATTTATCACTAACTTCTTAATGG
CAGCGAAAACCCATGCATCAGAAATGTTGATAAAATTAAAACGGAAACCAGATCAAAAGA
ATGGGAGAGAATATTAATAAACATTTTTGAGTTGGGATCAAAATTCGATAACAAGAAAAA
TAGGAGTATACCTGAGCGAGGAATTTCTCAGGGGAACCGTAGTCAGTGATGGATTTCTTA
TCAGTAGGGGTGACCATGACAGCGACATTGC
>TRINITY_DN10261_c0_g1 transcript_ID=TRINITY_DN10261_c0_g1_i1
GTCCTTTGACTGCGTGCTGAAATCAGACTATCATAAAGGCATTGATATACCTGCAATGTG
GGCAATCGGAAGTGTTAAAATAATACATGCTGTCACATGAAACACGATGTTGATTATGTA
GTTTTACTTTCATATTTTTATGAGGAACATTAATGTTTATGCAGTTATCTATAATAACAG
AAGGAAAAAAATACAACTTAGTAGTCACATTCACAACCAAGC
>TRINITY_DN10261_c0_g2 transcript_ID=TRINITY_DN10261_c0_g2_i1
GTCCTTTGACTGCGTGCTGAAATCAGACTATCATAAAGGCATTGATATACCTGCAATGTG
GGCAATCGGAAGTGTTAAAATAATACATGCTGTCACATGAAACACGATGTTGATTATGTA
GTTTTACTTTCATATTTTTTATGAGGAACATTAATGTTTATGCGGTTATCTATAATAACG
AAAGGAAAAAAATACAACTTAGTAGTCACATTCACAACCAAGC
>TRINITY_DN10262_c0_g1 transcript_ID=TRINITY_DN10262_c0_g1_i1
CTCCAAGTCTTTAATCTGTAACTGTGTCAATATAACAGGGGGTACATAGACCTCTAATGG
ATCAAGCTTTTTCCTGTAAAATTATTTACAACAAAAGAGTTAGTGGCTCCAAAACACCCA
CATGCAAATAATTTTCCAATGAAGTTTAAACAAACACTAAATACTAATATATAAAATTAC
TCTGCAAGGGGTTAAAAGAAATGAAATCCCTTGTTTCAAGACTTGTTTGTGGAAGACGCT
GTTTCAAAGTTGGGTGGCTACATAAATACGAAGCGGTTTAAAATGATATTTAGAATGGAC
AGGAAAGTAATATATAGTTCAAGTTCCATGTTGTTCAAGAAACAGCTACAAACTTTGGAG
TTTAATAAGGTATGACAAAAGTAACTAGTCCACATTTGAACAATCTTGAGTCATCTACGA
ATGTGTCCGCTACAAGTTTGAACATGCCAAGTCATTACCTTTTGACATACTTATCCAATA
AGCTGCCCGCAATGGCATCTGCATACATTAAGACACGAATAATCCCCATTGATTTCCAA
>TRINITY_DN10262_c0_g2 transcript_ID=TRINITY_DN10262_c0_g2_i1
CTCCAAGTCTTTAATCTGTAACTGTGTCAATATAACAGGGGGTACATAGACCTCTAATGG
ATCAAGCTTTTTCCTGTAAAATTATTTACAACAAAAGAGTTAGTGGCTCCAAAACACCCA
CATGCAAATAATTTTCCAATGAAGTTTAAACAAACACTAAATACTAATATATAAAATTAC
TCTGCAAGGGGTTAAAAGAAATGAAATCCCTTGTTTCAAGACTTGTTTGTGGAAGACGCT
GTTTCAAAGTTGGGTGGCTACATAAATACGAAGAAGCGGTTTAAAATGATATTTAGAATG
GACAGGAAAGTAATATATAGTTCAAGTTCCATGTTGTTCAAGAAACAGCTACAAACTTTG
GAGTTTAATAAGGTATGACAAAAGTAACTAGTCCACATTTGAACAATCTTGAGTCATCTA
CGAATGTGTCCGCTACAAGTTTGAACATGCCAAGTCATTACCTTTTGACATACTTATCCA
ATAAGCTGCCCGCAATGGCATCTGCATACATTAAGACACGAATAATCCCCATTGATTTCC
AA
>TRINITY_DN10263_c0_g1 transcript_ID=TRINITY_DN10263_c0_g1_i1
AATGCAAATTCTTTGAATAAACATGTACTAGGTTGCCATCATGATCACATAACTGAACTT
ACAACACCTTAGAACTTTTTCTCAAAAATATTGCTACAAGCATTTTAAGCTGGCACATAA
TCATAGATGTGAATGCAGAATCCATCTAAATGTTTTTGAGATGTACAACATATATAAAGA
ATTGGAATCTTTGAATCAGCATTCTTTCCTCGCTCCCTACTCTGCTTCCTCTTGCAGTCA
AACCTTCATGACTTATAAAACAGACTATAGTGTATAAACTATAAAATATTTGGCCATATT
AAGGGTGATGTCCAACAGCTTTGCCACATAGTAGAACATTAGAAGGAATATCATATTCAT
TAGCAAGATTGTGGACTGGATTCCACACCCTGAGATAGAATTGTTGCCCAAGATATTGCC
TTTCCCACATTGCAGACCTCATGTTCCACATACCTTGGTTGTCTAAGGAGACATATATAG
CAGTCCAAGAGTTTGGATACACCTGCAAGAAAACGACGTGTAAGAGGAAAAGGTTATGAG
GAATGACGAGTACATAAGATGAATGTACTGGAGATAGGCATTTTCCGTATTCAACCAGTT
CTTTTGAATCATGTAGCTAAATTTAAGTTGTCACAGTGGTAAATGAAATTACTAATTTTC
TGACAAAACTGTGCTTTCTCCACATGCTGATTGACATGGTGGCAAGAAATTTACAACATA
ATGCATGTTGAAGATTAATTTAACTATCTATCAGAAGTTTCCATAACATTTCTCAATGAA
TGTTCCAGAAATCGGTAAGAATATGAGACAGCAAATACTAATCTGAACGACTATTCATAA
TAAAACTCGGTGTCATCAGAAGAACTTAATATAGAGGTGGCAAATGTTATGAGACCAGAT
GACGGATGCTTTCACAAAAAACAAAATGGTTTACTGGAAAATGCAACAACAGGTTTTATA
ATTCTAGCAACCGTAAATAATGCAACAGTATGTACAAATACGAGTTACTTCCATTTTCAT
TTTTTGTTACCTGAGTGGTGTGTCTAGTTAGAGTGTCAACTAGATTGTAGGTTCCTCTCT
TGGCTGGTGCCCACTGTCCAGAACCAAAACCAACAACCCAGAAATCATAACCATCAAGAT
GCCAGGAATGCATGGCATTTTCATTGTTTTGAAAGACAACTTCAATGAAATCATGGTGGT
TGAGTTGCATAACTGAGGTAGCTACATATGAAGGCCCACTGGAGGGAACATCTTGGATAG
AATTCATACTGAAAACTCCAGCGATGTTAAAATAATCAGCAAGCTTCAGAGGGGTATCAG
AATTTACATAAGAGACACCATTAACTGCATAACGCAGCTTTCCGTTTATTAAAGGTGCCG
AGTTTGCCAAAGCAATTGTCTTTGTTGGGGTTATCTTTCCATAATGGAAAGAACCCTGAG
GGTTGGGCCTGGCTGCACTTGCCGTCAAATTCCACCTGTAAGTTCTGGCTTGCTTCATAG
ACCAGTGAAATTGGTATGGAGGAGCAGCAGGCAGCGTTCCAGAAGCTGGGATCTGAGAGT
TTGAATAGTGTAGTAGTGCAGTAGCTGTGAGAACCTGCTTGTTGAACCGCGTGGATGCAA
CTATATAGTAGTCCTTTGGAGACTGAATTAAGGTCACTAAGACAGCTACAGATTGACCCA
CATGTACGTCAAGAGAGTCATAGATATTCTGAATTGTGTGAGATCCTTCAACCTCAACTA
GCTTCATTGTATGGCCCTGAATCCTGAAGTTGAATGAGGTCGACATGCCAACATTTGAGA
TCCTAAACATATAGGTTTTACCTTGATCACCGCTGAAGGTGGAATGACCTTGCCCATTGA
TAAGAACTCCATCAGGAGATGGAAGAGATTTCCCTGAGTCCAATGTCTGTCGTAAGGTCT
TATGGTTGGTCTTGAACCAGTCACCAATAAGTAAAGTGAAATCTCCATCAGGGTTTGGGA
AAGGAATTGGGATCCGAGGTCTCTCATAGATATTGAGTCCTCCATATCCTCCAGCTGCTC
TGTGCATTGCAGTTGATGGGAAGTATGTGAAGGACCCAATCTGATCCTTGGTTTGAAACT
TATAGGTGTAGTTTGTGTTTGGAGGAATGGGGCAATTGGTCCCCAATACCCCATCCTGCC
ATGAGTTCTTCCTTTGTTTAACACCATTCCATGTCAAGAGAAAAGGTTCATCTAGCTTGT
TAATGAGATTGAGAATGATGTTATCATTGGTCACAACATCCAATCTAGGACCAGGAAACT
GACCATTGATAAGAATCACCTGTTGGGGAGAACCAAGTGGAGACAAAGTCCCATAATTGA
CAGTCCAAGTGTAGTATCTATACGGGTCATCCGCATTCACCAAAGAAACACCCAACAGAA
AAGCCAAAACGCTACAAATCAGCTGGAGCATGACTGCTCTTGCCATTGTTACCTTATCTG
GAGGTCCAAATGAAAATCTAG
>TRINITY_DN10264_c0_g1 transcript_ID=TRINITY_DN10264_c0_g1_i1
TCCATCTGCACCATTAGAAATTTGGAACAACAACAAATGACAAAGCATGTCCACAAAGTT
CCACTTTAAAGAAATCATGAACCTACTTTTTGTGTAAAAGATGGTAAAAAGTTCAGCTTG
ATACCTTTTGCAGCCACATGTTCCACAAACAAGTAAATCCCTCCTGGTTTCAGCACCCTC
TTCACCTCTGAATGCAATGGTAAAAGTTACATTTCTCTTTACTTAGCTTTGTGTCGGTTG
AAGTCTAATTAAACAAAAGGTTATCATGCAATGAAAAAGCTTTTCCTTACCACCAATCAG
GAATTATAATAGTTGATTTCAAAATCTGTTTGGATGTGGAGTAGTTACTATTCTTGCTAT
CATATTAGCATATTAAATGTTAGCTTACTTTACATCAAGCAGAATATTCATTGTATGTTT
TAATTAAAGACATCATCTGACCTATATATACAATAAATATATAATGTCTTTTAATTATTA
ACTCTACTTTTGGTATTAACTCTGAAGTTGGAGAGTGAAGTGTGTTCAAATGGTATGACA
TACAACAAGATGATTTCAATTACATTTTGTTGTTCAAACAAAAAACTCAAAGCAAATAAG
GAGAGATTCATGGAAAAATGGGAGATCGCAACTTTAGAAAACTGATCATTCAGAAGTTTT
TCTTATCAAATAAACAGAGTCCAAATTACTGAAAAGAAAGTTTCCAGATGCTTCAAATCA
GAAAATTTTGGAAGACACAGAAAACCCGTAAATTGGTTACCTCGTAGTGTCATGTCAACA
TCTTTGACTGAAC
>TRINITY_DN10264_c1_g1 transcript_ID=TRINITY_DN10264_c1_g1_i1
CCCCAACCTGGATGTAATTATCACCATCAACATCTAAAGAACAATGTACTAGTTTCACAA
TATCAGATTTTACAACCAATAAATAGTACAATGCAGTAAGCCTTGCCCGTACAATGGGTA
TAGGATTGAGGCCTAATATCAAAATGGAAACAGCACAGCTTTAAATTACTCATTCTGAGA
TGTTGCAACATAGAAATCCTATGCTGCCAATTTCAATTTTGAAGTATATAAACTTTCCCT
TAATCCATCCATTCAAAATCTCTAAGGAAGGTAAAATTTTTCCAGTCACCAAGGTATATC
TTCTCACTTTGGTAGTATGCATATGGTGAGATTTGCAGGAAGATAAC
>TRINITY_DN10265_c0_g1 transcript_ID=TRINITY_DN10265_c0_g1_i1
CTCAAGAAGAAGGAAGACCTAAGTATGAATACTTCAGTCCTTCTTAGAAGAGGGATCAAA
ATACCCATCGGAGGGGATACAGAGACAAGGTATGGTACTGAGACTGAGGGTTGGGGGCTT
TAGAGACTGCCCCACCTGGGGATCCATCCCATATACAGCAACCAAACCTAGACACTATTG
CATATGCCAGCAAGATTTTGCTGACAGAACTCTGAT
>TRINITY_DN10266_c0_g1 transcript_ID=TRINITY_DN10266_c0_g1_i1
GTTCATATAAGACAACTACTTATTAGGCAGCCAACTTTTTTTTTTTTTTAATTATTACAA
TTAAGAATTAATTTAAAATTTGACGGTGGAGCACCACTCGAATTCCCATTGTAAATTTCA
TAATATGAAGGCCGTAGTATGAGACGAAACTGTCTCGTCACTAAGCAGCCAACTTTGGAG
TTGAAGAGAAAATGAAATCTTTTAGTTGGCTAATCATGGCCTCAGCCTTGGAAGGGTTCA
CAAACTCCACTCCATGGAAACCTCCCTCAGCGAAGTGGCCCACAACTTGTACACCCTTTT
GCTCCATCCACTTCACCACCTCAGTCTGACGGTCAACCAATGGATCTCCATCACACCCAG
TTACCATCACCTTCCACCCTAGCGAATTGATCTTGTCTAGTACAACTTTTGACCCACCCT
CCACCGTTGG
>TRINITY_DN10267_c0_g1 transcript_ID=TRINITY_DN10267_c0_g1_i1
GGTCAATATATAATTATATTTAAAAAAAATTAAAAAGTTTGGTCTGACAACTTTCCAGTT
TGCTTTGGTCTGATAACTTTCCAGTTTGTCCTGATTCTAATCCATCTTACATACATAATG
TGTGTCCCATCTTTTAAATTAAAATAATAAAATAAAATACGAATATCCATACTTACACTG
AAGATGAGTAGTAGTGTTTACATACCTTTAAACCATATTTG
>TRINITY_DN10268_c0_g1 transcript_ID=TRINITY_DN10268_c0_g1_i1
CAATATTGTATTTTCTCAATGAATATTTCAATGAAATTGTCCAAAGAACAAAAGAACTAT
ATCTCTACAAGGACCCCAAATCTCGCTTATATACTTGTTCTTTTATCAAATGAAAATTCT
TTTGACCCAATATTAATCTCATGTTGGGTGGGGACGACGACGGGGGGCTGTTGAGCAGCC
CCGCCCTGGGCTAAACCCGTCTCGTTGACATCTCTATCGTTCTGATGGTCGATAGAGAAA
GTTTGTTCAAGGTTGTGGTGAGACGATGATGAACCTTCTCCCTGGTGGTGGTGCGTCGAT
GGGGAGGGAGAATCCGTCTCCCACTCGACGGATCTTCTTGGGGACGTGTGGTAGCTGTCC
ATATCACTGCGGTAGTAGCGGAGGAGGTGAACCGGGGAAGCGTGGTGGGACGGGGACGGG
GTGGCCGGTCTGCTAGACATAGGGGTCACGGACCCCTTGTTCTGCTTGATTTGTTTCTTA
GCTGTGTTATGCCATTTCTTTAGTGCCTCTGCTACTTTCTCGTTGAATATGGTTGGTTTC
ATGTTTGAACCCATCTGTGTTACAAGTGCATAGAGAGGGAGGGTAACATAGCTGCAAAGA
ATTTGTATGAGCACCCCCATTGTGATTCTGATGACTACATCCTCTGTACGCTCATGGAAA
CAAGATTTTATGGAGAATTCATACCAACTCCATGCTAAGAAAGCAAGTTGAAAGGCATTC
TGAAAGAGAACAAAGTTGATGAGAAAAAGTATGAGGCTAGGGCGGTTGAACCAAAAGAGG
TGATCGCCGGGTTGAACCACTGGCACGCCCTTTACAACCACTCCTCTCTCTTGAATTCTC
AGTCCCATTTTTGTTATAATCACCTGTAACTTGGTTCCCACCAACAGGATTACAACTAAT
GGGATAAATGGTAGCCATAGATAAGAATACCAGCCGTGTGTGTTAAAGAGCAGGAATATC
ACAGCAAAGAACCAGATTGGTGGACTGATTCCCACAACCACCTTGAAATCCTCTTCCAGT
GATCTGTTTATGTATTTTTGGAAGTTAAATTGGGCGTGGCTTTGGGGTCCTAAATGTGCC
ATAATAAATCCATGTCTTAAAGTCAAATAATCAACTTTAGGAACCGATCTAACAAATTGT
CTGAAGAAACAAACAATCCAAATGAGAACAGGTGTCTTAGTCCAGAAACTCAAGTGCCGT
CTGCCAAAAGATGTCTCTCTTGCAAACCTGAACCTCTCTGGATCATGTGAGAACTGATAT
TCAACTGTTCTTGTTTCCTTCTCCCATTTCTTCCAACTTCTCATCTTGGCTCTGCCCAAA
GCCATGGTTAGAACACAGTAAAGGACATGGAAAAGGGCTAACACGAAGATAAACATATGG
AGTTGATGAATCCCATCTGAGGACACAAATGAAACTTTTCCCTTAGCTGCACATTTATCA
GTACCCGACGCCGCGGCCAGAGCTCGCCGGAAACTTCTACTAGAGCCTGCGGCCACCACC
TCGAGGAGTCTCCGGCGGTTTTCGTAGTCTGTTGTTTCTTCTTGATTATTACTTGTGGTG
ACCTCCTCTTCTTGGTCGTTGTTGCATGGATGCCATGTATTTGCAAGAGACTCTGATATG
CAAATATCTGATATCAAACCTTGCCCTACTGTTAACAGTAAGGATATGAACCCCAACAAC
ATCAACTCTGATTTGATCTTTTCCAGTGCTTCATAGAGAGCTCTTTTCTGTTTCTTCTTC
AGCCACTTTCCTATAAGATGGATTATGTATTCGATGATTATTGAAATCAAAACCAAAACA
AAACAAACAACAGCAACAGCCCATGTTGGTGTTTGTTCCAAAGTTCTTCCTCCACTAGTT
GCAGCCATGGCAGTGATGATGATGATGATGAGCTCTCAACTTTGGCTGTCTCTGGAAAAA
AATTTCCAGAAAAATTTGTAAACCCAGTATGGATTCAATGAAGTGTCTAGAGAATTGGAT
AAAGTGTATAGTCTATATATGTGTGTAAAGGAGAGAATATTGTGAGGTTTTGGTGTCACA
GAGAAATGCGTTTTTAAGATGAGAAAAAGCGTGAGGAAAGCAGAAAAAACTCAAAAGGAA
GGGGCGGTAGGCAACTGTATATGACTTGACTTTTAAACGCGTAAGAGAAACAACACTAA
>TRINITY_DN10269_c0_g1 transcript_ID=TRINITY_DN10269_c0_g1_i1
GCATGAATGATGATATATGTTTTCCTGAACTTGCAAGTGACATTCACTTAATTTGAAGTA
GGACAATCTAAGAGAACCAAACTGACATAATCCTCAGATCCTTGAGTGCTACAACTAAAT
TCCAATTCAGTTCACTTCTAAAACTGGCAAGCCTGTGTATCTCTCTGACTTCTATAATCT
TAAAAGCATTTATAATTGATGTTAAATAGGCAAAAAAAAACTATAATCAGAAGTAAATAC
CATGGAGCTGACAAAGCTTAAACACTGAGAATTTTTAGCTGTATCAATGAGCTTGTTTCA
CATTGAATTTACTTTAATTTTCTTGTCCTTACAAAGACCCCAGCTTGAAAAGACCATTCT
TACAATCATAAAATTTCCTATTACTTTGACAAAATTACAAGAACTTCAACATAAAGAAAA
AGGCCCTAAAAGTAGAAGTATTTGCACTATTAGCAGACTTCTGGTTGCTAAATCAACAAA
ATAAGCATGAATAATTTTGCCCAAGTTACATGCTATGGATGAACATTAATGTAATTACTA
TATACACCTAAAGGAAGGGTCTCTGATAAAAACATTTTTCAAATAAACCTATATTCCCGT
TATCTTGAAATTTAAATGAACTATAATAAAACAAGTTGCACCTGTGTTGTCGAGTGAATA
GGTGAACAGCCAAGAAACTACTAAACTAATAAATTATCACTCAATTCTAGAACTATTCAT
GCAGAACTGCACATTATTTTGCCATCCGAAGCATTTAACACGGAGTTCAATATTTGCTTA
TTTAATAGCTTATATTGATCTTGTAGTACACGTCAATTATTACCAATACTTCACTTGATC
AAATCCATATCTAATATACCTTCACATAACTCATTCACCATCTAAACTAAATCAAATCTA
AATTCCAGAAGATATTAAGATAAAATGCAAACCTGTTCAAGGTCGTTTGTTTCAACATAA
GCATCATCACCAACCACTA
>TRINITY_DN1026_c0_g1 transcript_ID=TRINITY_DN1026_c0_g1_i1
GCTGACTTTTTTGACTTGAAATAGAAGACAGAGGGTGGATGTGACATATGCATCGTCATG
GAAATTTCCAAGAGGCTCTTTTCTACATAATTTTCCTCCAAGCAACAAGCAACAATTCTC
TCTCTCTCTTTAATTCTTCTCTTCCCAAATATGATCATGTTGATTTCCTTCAAGAATCTC
TATATTTCCTCATTATTATTATTCTTGCCGAGTCTCAAATTGGCCTCCCTGATCCATGCG
GCCAATTTTAACGTAACAAACAACTGCAACTACACAGTTTGGGCAGCCGCCGTGCCTGGC
GGAGGCAGGGAGCTCAAAAATGGTCAAGAATGGGTTTTCAACACGGACCCCAACTTTAGC
GACAGGGGTCGCATATGGGCACGAACCAATTGCGCATTTGACGGAAATGGGAGCGGAAAA
TGTGAGACCGGAGACTGTCATGGTGGTCTATACTGTTCGGGTTACGGTGCACCCCCCTTA
ACTCTAGCAGAATACATGTTTCCTGCATACAACAGTCAGCATTTCTTCGATATCTCTTTG
GTAGATGGGTTCAACGTTCCGATGGAATTCAGAGGAACCACTAGTGAGTGCACCAAAGTG
ATAAAATGTTCGGGTGATGTCAACGGTTTGTGTCCAACTGAGTTGAGACACTCTGGTGGC
TGTTATCATCCATGTACTGTTTTCAAAAACAAACAGTTTTGTTGTCCAGGAGCTGTTGAT
GAATGTGATCCTAGTACGGCCTATTTCAAGTTTTTCAAAAATTTGTGCCCAAACGTCTAC
ACTTACCCGTATGATGATGCAACCGGCACGTTTACTTGCCCCACCGGCACTGACTATCAA
GTCGTGTTCTGCCCTTGAAGCACTTGATTTGGCTTCGCTGATTGGGATACATGCTAGAAG
TAGAGACGTCGATTTCAATGTTACGAGTAAGATTCCAGAAATATTGAAGCAGTACTTCAG
CAACAATGCATCTGATTATTTATGCATCTCCTCCACAGTAAGTAGATCAATCGGCGACCT
CTTCATTTGATGAATTTGATTGCATAAACCTCTAAGTATATATAGAATTGAATTGCTTAT
ACGACGTATG
>TRINITY_DN10270_c0_g1 transcript_ID=TRINITY_DN10270_c0_g1_i1
GGGCGTTGAAGAAAACTTACTTTGAAGCTTCTTATCCATGTACCTGAGAAGCCGAAAAAA
TCATCAGAAATTAAGAAGCCGAAAAAAAAGAAGAAAAAACAGTGAAATTAAAGCAGAAAA
GAAACCCAATTACAAAAAGAAAGAAGAGATAGTGTGTAATTACTTCTTGAGATCTGGAGG
CTGGCCAGATCTGCTCATTTTCAACACTAACCGATT
>TRINITY_DN10271_c0_g1 transcript_ID=TRINITY_DN10271_c0_g1_i1
ATTCAATTCTTTGGAAGTTGAAATATTGGATCATGATTCCCAAATAATAAAAGCAATATA
TTAAAATTGTAGATTCATTTGTTTTAACAAAAAATAAAACCAAGAAATAATTAAGAAAGC
ACACTATGTTTGTTGAACGTAACGTATGAAAGTGATTGTGGCGTTGATACTACAAGATCA
ATATGAATTGGCATCCAGAAGATGGAGCCAACATACCACCCGGTCTAGAAAACAAATAAA
GTGTACGTTTAAAAAAGCTTCTCCAGTGACCACAGAGGTTTTTAATCCCAAAAGCTCTTT
TCCATTTTTTTTTTTTAATTGTTTGGTTGTCAGTCCAGTAGAGCTTTTAGGTAATTAAAA
AAATTGTTTACATCTATTATAAGGAGAAGCTCAAATTTTAGATTTTTCCAAGTAAATCTT
TCTGAGCTTTTAAAAACATTAAAATGTCTAATATAACCCTTTTATATTTTGTTAACT
>TRINITY_DN10271_c0_g2 transcript_ID=TRINITY_DN10271_c0_g2_i1
ATTCAATTCTTTGGAAGTTGAAATATTGGATCATGATTCCCAAATAATAAAAGCAATATA
TTAAAATTGTAGATTCATTTGTTTTAACAAAAAATAAAACCAAGAAATAATTAAGAAAGC
ACACTATGTTTGTTGAACGTAACGTATGAAAGTGATTGTGGCGTTGATACTACAAGATCA
ATATGAATTGGCATCCAGAAGATGGAGCCAACATACCACCCGGTCTAGAAAACAAATAAA
GTGTATGTTTAAAAAAGCTTCTCCAG
>TRINITY_DN10272_c0_g1 transcript_ID=TRINITY_DN10272_c0_g1_i1
TGAGTTTGTTGGGGTTAAAGAAGAAGGAGGCTGATTTGGGGAATGAAATGATTCTACTTT
GAGGAAGTTTTGTAGTTGGGGCGGTGGCGGTGGCGGTGGCGACGGCGGCGGCGCATGTTA
GAGTGGGCATGGTGGGTGGATTGGGGTTTTGAAGCGAGAGAGTGATCAAGCGAGCTTACT
TCTGGGGTTTTAGCGATAGCACTTATGTTGTTGAC
>TRINITY_DN10273_c0_g1 transcript_ID=TRINITY_DN10273_c0_g1_i1
CATGAATAAAAAAGATCAGACATTATAGTGATTTGATTGTTATAGCCAGAACTGCTAAAA
AGTTCATGCAAACAAGCAGCCATCAGTTGGTATCATCAGCTTTTCACTATCTTGAGGGAT
GCATCTTACTCATTTCCCTTTATGTTTCCTTTATGTTACACTTCGAATATTCAGTTTCCT
TTATGTTTCAATATGTGCCTTGATTATATGGCTGAGTTGTGGTGTAATTCCTACAATCTA
TCTTATTCATTTTCACCCCAGATTATCCTCACTGAGATAAAAGTCTTCTCAAACAAACCC
TTAATGATGTATAATCTATATACTTGGAATCATTTTTCTAATCATAGATTCCAAGAAGTC
AACTCTACAATGAAGAAAGAAATGCAAAGTCAAATTTACATCACAAGAGAAATGTTGCAT
ATCTTCTTT
>TRINITY_DN10273_c0_g2 transcript_ID=TRINITY_DN10273_c0_g2_i1
CATGAATAAAAAAGATCAGACATTATAGTGATTTGATTGTTATAGCCAGAACTGCTAAAA
AGTTCATGCAAACAAGCAGCCATCAGTTGGTATCATCAGCTTTTCACTATCTTGAGGGAT
GCATCTTACTCATTTCCCTTTATGTTTCCTTTATGTTACACTTCGAATATTCAGTTTCCT
TTATGTTTCAATATGTGCCTTGATTATATGGCTGAGTTGTGGTGTAAGATTGTAGGAACT
AAGATGCATCTTATTCATTTTCACCCCAGATTATCCTCACTGAGATAAAAGTCTTCTCAA
ACAAACCCTTAATGATGTATAATCTATATACTTGGAATCATTTTTCTAATCATAGATTCC
AAGAAGTCAACTCTACAATGAAGAAAGAAATGCAAAGTCAAATTTACATCACAAGAGAAA
TGTTGCATATCTTCTTT
>TRINITY_DN10274_c0_g1 transcript_ID=TRINITY_DN10274_c0_g1_i1
AAACAATTGCACCTATTGCCCAACTCTATATAATGTCCACTTCTCTATCCCAAATCAAAT
TATTCTGTTTACTTGTCTTTCTTCTTTTACAGCCCAAGAAGGCACTAGAAAAATTATGTT
ATGCAAGGATGTTAATGCTACACCAAGACATTGAATTATAAATCCATACTGACTAGATTA
AGGAATGTGCAGATTTTTTTCGGAAACAAAATAGCAAACAAT
>TRINITY_DN10274_c0_g2 transcript_ID=TRINITY_DN10274_c0_g2_i1
AGTATATTGCCCAACTTTATATAATGTCCACTTCTCTATCCCAAATCAAATTATTCTGTT
TACTTGTCTTTCTTCTTTTACAGCCCAAGAAGGCACTAGAAAAATTATGTTATGCAAGGA
TGTTAATGCTACACCAAGACATTGAATTATAAATCCATACTGACTAGATTAAGGAATGTG
CAGATTTTTTTCGGAAACAAAATAGCAAACAAT
>TRINITY_DN10275_c0_g1 transcript_ID=TRINITY_DN10275_c0_g1_i1
CATTTCGGATGAAGGATAGAATGTAATAGCAATTCACCAACAATAGTGCATACTTTCACT
GAAACCTTGTAAACAACAGCAATATAAAACTGAACTTTGCCATATTCAAAATAACCATTT
GCATGGGTCTTAAAAAGTATGTACTTCAATCTAAGTTTATCCATGAATGATCTCAAGGAG
CGACCCAAGGTACAAAGAGAAAGTTCTATTTCACAAGCATTCTTCAAGTTCCTCCATTGA
TTCTATGAAAATGAAGCATATCTCGAACCTGGTATAAGTTGAGCATGACCCACTTATGCT
CCTGATACTTCACCCATTTCCTGCTCCACAGTGCTTGGCATAACTGGATAATAATGGTAG
TGAAGCTCTCCAACATCATCACCAGACATCTTTTTCCATCCACTTGGTCCCACGTAATAA
ACGCTAGCAACGCCACCACTAGCTCCATCTCTGAATGTTGCATGATAAATTGATCTCCTA
GCCAGCTCCGCAGCTTCTTCGACTGACATGTCAAAGCGGTACCCACTGTCCAATACACCA
TAAGCATATGGTGAACCAGAACCAACAGAAAAACGTGTTCCTTTCAATCTTCCTCCTTCA
CTGTCGACATAATACAGCCCAGGACCCGTTTCATCCCATCCAGCAATCATGGTACCAACT
GACAGTCCCATTCCACGATAAGAGTAGAGAATGTTGGCAAGTAGCTTTGATGCCCCTGTA
ACTGAGATTCTTCGCTTGTTTGCCAGTTCATGCAATCGGCACTTAATGCCTAGATTTCTG
TGCCAAAACTGGCAATCAGCAGCTCCTCCAGCCATAGTGCCAAGCATATACGGATTTATT
TCAATAATTTTCTTCACAGATTGCGATGAGATATATCCTCCCATGCTAGCTCGTGAATCG
GCAGCAACCATAACACCCTCCTTAAAGATAAAGGCAAGTGTGGTTGTCCCCTTTGCAGGC
TTCACCATTTGTACAGCTTCCTTTTGAAATCCATCAAAATCACCAGTGATGGGAAGATCA
AACGACGGAGCAGTTGGAAACCCGTGTGAGAGCCCGTCACTTGCCCCGAAAAGTGGAGGG
GTCGATTCGAAACCACTTAAATCAAGCTTCATGCTCTAAGAACCTTTGAAGAAAACAACA
AGAGAGAGAGATTGAAAAGTAAGTGAGAGTGTACGCAGATATCTGACTGTAATGGAGGGA
ATGGTTT
>TRINITY_DN10276_c0_g1 transcript_ID=TRINITY_DN10276_c0_g1_i1
GCCCTTCCAAGTCTGTGGAACAATAAGCTTCCTTGCTTTAAGAGTGTTAACATCATCCTT
TTCAACTGCCCTGACACAATATTGAAAGAATATCCTTCATCCAGTCTCATTCACACGCTC
ACATGTCCATCTTGTACTCGCAGGAGCAGGTCTTTGATTTTGTCCTCCACGTGGTGAACC
TTCCTCGAAATTTGCTTTCCC
>TRINITY_DN10276_c0_g2 transcript_ID=TRINITY_DN10276_c0_g2_i1
GAGAAAAATTAATGACTAAAATAATAAGTGTGAACCATCATATAGGGAAAATCAATGGGC
ACTTAGAGATAATGGGCCTAAAGGCCCTTACCCTGACACAATATTGAAAGAATATCCTTC
ATCCAGTCTCATTCACACGCTCACATGTCCATCTTGTACTCGCAGGAGCAGGTCTTTGAT
TTTGTCCTCCACGTGGTGAACCTTCCTCGAAATTTGCTTTCCC
>TRINITY_DN10277_c0_g1 transcript_ID=TRINITY_DN10277_c0_g1_i1
GCATCCATGACCATGATAGAGAACAATCTTCAACCAACGAAAGTGGAGCATGGGGCATAA
TGCTTAACAATAATTAGGTAGTCGAGCAAATCACAACTTGATCAAATCCAACAAAGTGAA
TAAAGTTCCAAATAAAATTGCAAATTAACATCTCATAGTCGAAGCTACAGCCAAAAGTTT
CTATTGCCTACCAAGAGTTTTCTGATTCTGCATATAGAAGTCTTAAGAAACACAAACTCA
TCAAAACTGATTTTAAGTAGTTTAATCTCAATCTATGAAAGCAAATATCCTGAGACAAGA
GTAGGCCAGTGGCAGCTTAGCTTTCAGTTTGCTCCCTCAACCTACGAATTGTGCTTCTGA
CTGTCACAGCACTAGCAGTGTTCAAAGTGTAGGCACCGCCTGCTTTGACTTTCCCACAGT
CCTTGCAGCCCCAAATGCCCACAGCTTTCCTCTTCACTGCATACTTCCCACAAAATTCGC
AGAAGTATTTGCTATGCTGGCTAACCTCCATCTTCTTAATTTGCTTCCGGAGACTAGCCC
CATAACGGGTACCGTATTTTCCAACAATTCCAGCCTTCTTTGTTCGCTTAGTCATGGTGT
TGTTGACGTGAAGCTGAAGGTCTAACTCTGGCAAGGAGCGGCTGTTCAATAAAGAGATCG
GAAGAGCACACGTCTGAA
>TRINITY_DN10278_c0_g1 transcript_ID=TRINITY_DN10278_c0_g1_i1
GTACCAATGACGTGCGCGAACAATCAGTCATTACAAGCTTGAATTCATAAAGGTGTCTGC
TTCAGCCATGCAGTTTAACTGATTAACATTGAATTGCAAGCATATCCACCCATGCATAAG
ACGTCAATTAATTTTTATTGTTAGCCTATTCATTAAATGAACCACCACTGCATTCAGGGT
TTTATGCCTTGAAGCATTTACGAAATTTCACTTCACAAACCCAATCTAGGAAAACCAAGT
ATTTGATTTTTCGTAATCAAGTCCAAGACCATCAGGAGCTAGGAATTCAAGGAAT
>TRINITY_DN10278_c1_g1 transcript_ID=TRINITY_DN10278_c1_g1_i1
AGGAGCTAGGAATTCAAGGAATACAGGATGTAGCGTTTGTTCAATTTAGAAACATTAATC
AGCTTCATCAAATCCTCATCTTTCATCCATGAAATAACTAATTAATCTTCAGTTTTCATC
TTCTTCCCCAACAGGGCATTCACTTCAGTAATGGCAATTTCAGACATTTGCTCTCAAAAA
GAAGAAATTTAATTGGGCTATTTGTTCTTGCATTAGTTTCCCAATTCCCACAGATTTTAC
AGGCATGCTAAACGTTTCAGCCACAAAAGAGCTTAAAAGCGAAAAAAGAAAGGAAAAGTA
ATTATTGTTGTTGATCCACCAAAGCAGAACCTTAGCAGATTTGATCTAGATGCATTTGGG
GGTTTCAAG
>TRINITY_DN10279_c0_g1 transcript_ID=TRINITY_DN10279_c0_g1_i1
GGGTGGGTCAAATTTGTCTGTTTGCCACTCTACCTCTAGAAGGCAGTCATAGTTGTAGTT
GTGCTAGATAAGAGGTTGTTGAGTGGCAACGATCCCGTTTTCCTCTTTAACTCCAGCAGG
AACCATTTTGTTCATGTACCAGGAATAATAGAAGAGACCATGAACAATGATAAACTTAGA
GATGAATGCAACAGTAATAATATTCTGGAACAAATGGAACCAAAACAAAGTTTGGTACAG
AAGCACATAAGCTGGGAACGATATAAGAACGTATCTCACACTGGAAGAAAATTCCAGATA
TTATTCTTATACATACTTGAAAGAAATTCTCATATTTAAGGCCTACAAAGCTTCAAAGGT
CATAAGCTGGGAACCTAGCCTTGGAAGGTTCGCACATGTCTAGAAAAAGATAGGCCATAC
CTCCAACCCCTTCAAACAGGGAATAGGGGTTATCACCTCCGTGAATCTCTCCCTTTGCTA
TAACCTTGTGTGCTCTATCAAGAAGAAAGCATGCAAATGCTTTGGCCCGGTATAAGAACT
CTAAGTTCCCTGTTATGTGGTAGAGTGCGAGAAACAGATAGGCATTCCCACTAATTCCAT
GGCATATCCCAACTCGCTTAAGCAACCCACGGTTCCACACCACCTCTGCAGCATCAGCAG
CAGCTGCTAGAAATTCTGTGTCTTCAAAGACCTTAGCCGCCTTGGCAAGTGTGAGACCAA
CCCCTGGAGCACCATGACACCAGTGCACAAGAACATCTCTCTTTGCATCTTCTTCACTAA
CGGGGTAGTTCCCACTGGGAAGGCGGTTCTTAATCATGTACTTAAGCGTGCCCTTGACAT
CCTCAGCCTCATCTGGTTTCAATTCCATGTCCATCAAAACATGCATAATCCCTGCCAATC
CGTGGGCAGCACCCCAGTGCTTTTCTCCATTCCATTCAAACATCAACGGGGGTCCTCCTT
TCTTAGCCAATCTTCTTCCATTCTCAATAATTTCCTCTACGACTGTACGAGTGATTGTAG
GAAGAATAGTCCCCTCGCCAACATTCTTGTTCAAGAACAAACAAGACCATAAGTACCCAA
CTCTCCCATATAATAACTCATCAGGGAGATTCTTCGGCAGCTTAATCTCTGTAAATTGGG
CTAAATAGTAGTTAAGCAGATGTTTATCACCGGCATATTTTGCCGCAACAGCGCCAAGAG
CACAAACACCAGCCCGCCCACATAAAAATGTTACTTCTCTGGAAGGTAAAGATGAAGAGT
CACAAGATTTGATAATCTCTAAGCAAAGATCAAGATCGTTCTTGTTTTGAGCGACTTGAT
AGGCTTTGAACAGCAAGAAAGCCGTACCAAGAGCCCCACAATAGAGAGTAAAGTCTTGCA
CATGTTGCCCAGTTAGACCCCACGTCTCCACCACCACTGTTTCTTTAAGGTCAAGAGCGG
CGCGTTTGAATCTCTGAGAAAGAGAAGGGTAGGACATGGAGAGAAGCTTCAAGAGTGAAT
CAGCGGCTGCGTCATCTTCCAGCTGGGCTGTTTCTTCAACAAAGTCTGGCATTACATTTG
GGAAGAACCGATCCGCCATTTCTTTTACTCGTCTGTAGAAAGCTCTCTGGACTCTAGACT
CTCCAACTTTTGACTTGAAGACGGTGATAAGAGGTTAGCAGAGACGAGAAGCTCCCAACA
CGTAAAAAG
>TRINITY_DN1027_c0_g1 transcript_ID=TRINITY_DN1027_c0_g1_i1
CACTCCAACACAGGCTGGATGGAGGCTGAAACTGGCATGATGTAGAATCCTTTAATATTG
TGGGTATAAATAAGATAACAATTCCTGTCAATTCACTAGTATTTCTTCTATTAATGATCC
CATGGGTTAACTGAAAGGCTACTAGCTGTAAAGGAGGTGAAGCAAAAAGAATTGGAGTAT
GAACAGATGTTCTATTGGTAAAAAAAAAAAAGCGCTG
>TRINITY_DN10280_c0_g1 transcript_ID=TRINITY_DN10280_c0_g1_i1
GATAATAACAAACTTGGGCTGACATGGCACCCAAACAATAACACCCAGTCTGTCAAAAGT
GACAGACTGGAATTCTGTTTTCATAACATAATTTCTCTCTTCTATTTGCTCTTCTTTATC
CATGATCATCTTGATGTATTTCAAATTGATCATTTGTTTGTGCTGGACACCTTCCAGGTG
TATGATGAAATGCTTGAGAGGTTTGCACTCTAGTTGTTTGATGAATTGTCTGATTATGAG
TTTATCTGTTGTATATTTAATATCCCCCCTCAAACTCATTGGAGAGGTAACAACAGTGAG
TTTGTTGCGAAGAAAGAGGAACCAAGGTGTAGAGAGAGCCTTAGTAAACACATCAGCCAC
TTGATCAACCGAGGGCACATGATTGACCAAAATCTGTTTGTTGATAACCTTGTCACGAAC
AAAGTATAAATCAAGCTCAATGTGCTTGGTTCTAGCATGTAGAACTAGATTGCTAGACAT
AGCTATCGTGCTTTGATTGTCACAG
>TRINITY_DN10280_c0_g2 transcript_ID=TRINITY_DN10280_c0_g2_i1
GATAATAACAAACTTGGGCTGACATGGCACCCAAACAATAACACCCAGTCTGTCAAAAGT
GACAGACTGGAATTCTGTTTTCATAACATAATTTCTCTCTTCTATTTGCTCTTCTTTATC
CATGATCATCTTGATGTATTTCAAATTGATCATTTGTTTGTGCTGGACACCTTCCAGGTG
TATGATGAAATGCTTGAGAGGTTTGCACTCTAGTTGTTTGATGAATTGTCTGATTATGAG
TTTATCTGTTGTATATTTAATATCCCCCCTCAAACTCATTGGAGAGGTAACAACAGTGAG
TTTGTTGCGAAGAAAGAGGAACCAAGGTGTAGAGAGAGCCTTAGTAAACACATCAGCCAC
TTGATCAACCGAGGGCACATGATTGACCAAAATCTGTTTGTTGATAACCTTGTCACGAAC
AAAGTATAAATCAAGCTCAATGTGCTTGGTTCTAGCATGTAGAACTAGATTGCTAGACAT
AGCTATCGTGCTTTGATTGTCACACCAAACCGTAGGGACCCGAGGCTGAAATATACGCAA
CTCTTGCAGAAGGGAAGAGAGCCAAGTAAGTTCAGCAACAGTAGATGCGAGGCTGCGATA
CTCGGCCTCAGTGGAGGACCGAGAAATCGTGTGTTGCTTTTTAGCACTCCAAGTGACTAA
GTTAGGACCAAGAAAAATACAAAACCCGGAAGTAGACTTGCGATCATCCGGATTCGATGC
CCAATCGGCATCAGAAAAAGCAACCAAATGGAGAGCCATAGAAACTGAGGTTGAGCGAAC
AA
>TRINITY_DN10280_c1_g1 transcript_ID=TRINITY_DN10280_c1_g1_i1
AGCGAACAAATTGTAGGCCAAAAGATGAAGTGCCCCGTAGATAGCGAAGGATCCTTTTGA
CAGCCTTCCAATGCTCATCCAACAGATTGTGCATAAATTGGCACACACGGTTGACAGCAT
AGGTAATGTCAGGGCGGGTAATAGTTGCATATTGTAGAGCACCCACAACGGAGCGATACT
CAGTTATATTGGAGATAGGGCTGCCAGTGTAAGCAGAGAGCGTGTGACCGGCAGTAGGCA
CCA
>TRINITY_DN10281_c0_g1 transcript_ID=TRINITY_DN10281_c0_g1_i1
GCTGGTCCGCAACATTTCTCAAATACTGCAAATGAAAGTCAAGTTTTGAATAGCGTTTTT
TTTGTTTACATATCTGAATTCTGGGCTGTTGCACTCTCTTATAATCATATGAAACTGCTC
AGCCAGAGAAGAGTGGAATTCTCTTCTTTTACACTACCTATTCACAAGATACATGCATTA
CAGCCATCACATTAGTCTCCTGTCCTTTTCTCTGAAGGACATGGCCGGAGAAGAATAATA
CTGCAACTTTTAGTGAAGAAAAGCACTACTCTGTGTTCTTTCAAACTTAGAATAAATAAC
CTCACCAGTAGTCATTGCAAGAGCAGCATCCATTTTGGAAATGATGAAACCTTGTTCGAT
CTCTAATAATTACTTGTCTATTGTATACCTCTGAAAGAACTTTAGCAAAATTGTGACAGT
CAACACAGGTCCGGATATTCTTAGCCACTCGGATTGTTGTGCCAGGGGGAGTCGCAAGAA
TCCCAAAAGCGATAGCCAACTTCTCACTGTGATAAGAGAGCGCATGCTCCTTTTCTTCGG
CACACAAATTGTGCAATTCAGATGTTATGTCGGCAACATAACCAGCAATTTTGAGCTGCT
GATTAATTTCATCCAGCATCTCATAGATCTCATCCTTTCGCGGATGTGAAACATCATCCA
CCACAAACTCATGTAATACTCCTTTCAATTCAATTGTACTACAACCAGGCGTAGTTTGGA
TATCTTTCTCTTTCATAAACTTCCTCAATTCCTTCACCTTCTCCCACTTTTCAGCTGAAG
AATATATGTTCAACAACAATACATAATCTCCGGCTTCTTGAGCTTTAAGTTCAATCAAAT
GTTCCATCACTTGTTCACCAAGAGTGACATGTCCATGAACCTTGCAAGCCCCAAGCAAAG
TCCTCCATATTGTTGAATCAGGCTTGACTGTCATTGACATTATAAGTTGATAGGCCTGAT
CAAGCAAACCAGCACGACCCAAAAGATCAACCATGCATCCGTAATGGTGAACGTTAGGCA
GTATCCCAAACTCTTTGCTCATGCAATCAAAAAAGGTCATCCCTTTATCAACCAATCCAC
AATGACTACAAGCAGAAAGAACTCCGGTGAGGGTCTGATCATCCGGCATAACGCCCCTTC
TTTGCATCTCTTCAAATGCTTCAATAGCCTCCCTTCCATATCCATTCATCCCAAAGCCAG
AAATCATAGCACTCCACGAAACCACATTCTTCTGTCGGATACCCTTAAACACCCCATATG
CCTTGTCCAAACTGCCACACCGTGAATACATTGCTATAAGACAATTAGAAAGATTTATAG
CATCACTATATCCATGTTCCTCGATATACCTATGAACTTTCTCACCAAATTCTAAAGCGC
CCAAATGCGTGCAAGCTTGAAGCACAAGCAAGCAAGTAACATCATCCGGTTCACACCCAT
TTACCTCAAAGTTCATATTGTCAAACAAACACAACGCATCTCGTGTACGTTTATTACGTA
TGTAACAAGAAAGCAATACGTTCCACGCAACAGTATCTCTTTGGGGAATCTCATCAAACA
CCCTACAGGCTTCAATAGGCTTCTCACTAGTCGAGTACAAGCCCATCAAAGCTGTCATTA
ATAGGCTATCTGATTGATACCCATCTCTGGTAATCCTGGCGTGAATTTGTAAACCACCAA
CCAACGAACAAAATCTAATGCAAGACTTAATAGCAAAAGAACAGGACAAGGGATTTGTGG
GTACGCCATTCAGTCTCATTTTTCGATACAAATGGAAACCTTGTTCGGGTGAGTTACTGA
CAGAGTAGGCTCTAATCATTGTATTGTAATGAGACACATTTGGTCTGGGTATTTGATCGA
ACACTTGGCGGGAATAATCGGTTTCGCGGAAAATGCGGGACAACAAGTAAAGATTAAGAA
CTGGGTCTTCAATACGAGATGTACGGATAAGATGGGCATGTATTTGGAGCAAATGGGGTT
TCTGGGTAGAGGACTTGATGAGTGAAACGAAATGATTTCGTGTTTTTTGCAGAGAGTTTG
AGGGTGGCGGTGTTGTTAGATTAGATAGGGATGTAAAACAAGAAACAAAAAGGTAGCAAT
AAGGATTTGGAGTGGGGCGAGATGTGGTTAAGAAAGATGTACTAATCATTTTGGTTGAAT
CAATCAATTCAAATCAAGAGTCTCA
>TRINITY_DN10282_c0_g1 transcript_ID=TRINITY_DN10282_c0_g1_i1
CTCAATCTCCTTCAGCAGAGCGTCTGTTTCACTCTCTTCTGCAGACAATTGAGTGCACAT
CTATCTCTGTCTCATTCGTTGGTGGACGGTGGTGGTGGTGGTGGTGGTGGTCTGGTAGAG
AGCTATATACACTACTTTTTTTATCGCTCCAGAATCCTGGAGATGGACTACTGTACACGT
CTATGCATGGGGAAGAGTGTCTTCCTCCAAAGATGATGTG
>TRINITY_DN10282_c0_g2 transcript_ID=TRINITY_DN10282_c0_g2_i1
CTCAATCTCCTTCAGCAGAGCGTCTGTTTCACTCTCTTCTGCAGACAATTGAGTGCACAT
CTATCTCTGTCTCATTCGTTGGTGGACGGTGGTGGTGGTGGTGGTGGTGGTGGTGGTGGA
CTGGTAGAGAGCTATATACACTACTTTTTTTATCGCTCCAGAATCCTGGAGATGGACTAC
TGTACACGTCTATGCATGGGGAAGAGTG
>TRINITY_DN10282_c0_g3 transcript_ID=TRINITY_DN10282_c0_g3_i1
CTCAATCTCCTTCAGCAGAGCGTCTGTTTCACTCTCTTCTGCAGACAATTGAGTGCACAT
CTATCTCTGTCTCATTCGTTGGTGGACGGTGGTGGTGGTGGTGGTGGTGGTGGTGGTGGT
GGACTGGTAGAGAGCTATATACACTACTTTTTTTATCGCTCCAGAATCCTGGAGATGGAC
TACTGTACACGTCTATGCATGGGGAAGAGTGCCTTCCTCCAAAGATGATGTGATGGTGAT
GCGATGTCGTCACCTTTAATTTAATC
>TRINITY_DN10283_c0_g1 transcript_ID=TRINITY_DN10283_c0_g1_i1
CTACAAACATCACATCTGGTCGAGTGGCTGTGAGGTACATGAGACTGCCAACAAGTTGCT
TATTGAGTCTTGTCTACCTTAACACCACCTTCATCCTTTATAAGCTTACATCCTGGAATA
ATTGGATTATGAACAGAATTGCATTTGTCCATATCAAATCGTTGCAATACCTCCAAAGTA
TATTTCTTTTGATTAATAAACACACCACCAGATTTTTGCAGCACTTCAAGACCCAAAAAA
TACCTCATTTTGCCAAGATC
>TRINITY_DN10284_c0_g1 transcript_ID=TRINITY_DN10284_c0_g1_i1
TGTGGTTGTATTCCTTGATAAAAAGAGATCGTGACTTCCCCAACATCTGCAGATTTATAC
AGTAATTTGCAAATGTACATGTCAACATACCAAGAATAAGCAGCACAAACTTTGATACCA
TAAAAATGAAAATAATATAACTTTGACTATATTATAAATGAAATGAGTCTTCCCTATTTT
GAGGGTCACAGCCAAGAATCAAACCAATATTATTTAAAAAGATCTACCCTCATTTACAGC
CATAGTTCCATTATATTTGTGATGTCTCCAGTTAAATTGTTAGTTTGGCATAACTCCACC
TTACAGGATGAGTTAATGCAAACATGTTCAAAGAGAGATTCATTTCAATGTGCTCCACAG
AAGCCCCAAACACAAACTTTAAATCAAATTGAACTTCAAACCTTCATCATGCGTTGCTCA
TAGTTTGCTTTTGAAGGTCCAACACACTCCCGCTCAAAAC
>TRINITY_DN10285_c0_g1 transcript_ID=TRINITY_DN10285_c0_g1_i1
CCACGTTCTGCTGGATTTGCAATTGCAATTTCAACGCACTGAACTGTATCTCTTATGTCA
AGGTAACCCCTGGTCTGAAATAATATAAAAAGTAAACAAGAGGGCGACAGAGAGAAAACG
CAAGTTGGTGAAGCTAAACAGCAGGATAAATGAAAATCCATGTAACATTTTTTTTTTCCT
TCTAAAGAACAATACTCATGTACAGTTAAATATAAAAGCGACAAAATATGATAATGGCTC
TTCCGTGCTTGAAGGGAAAGTTGTGTTCTCATTTCTCACATAGATATACATGAAGAGGGT
AGTATGTTTATCTACGAAACGGTGCATTTGCAAGGCAGTGAATTATCCAACTTAGGTGCT
CTCTCTCAAGCGAACATTGGACCAAATTTCAAATGCCCACATCTAGATCAATTATCAAGT
TAACTAAGAACATAGTACTAGAAAGGCATGGCTCAAACAAAACCCTGGTTTACAGCAATC
AGATAGATTTGGAGTCTGGCCTGATTATCTTTATCATGTTTCACAAAATCATAAATAAAT
AAAAATGTAGCTTCTTCACTACCCTATCCTCTCACGTTAATGCAAAAGTTCATGAAAGGC
AGCTATAGAAGCAATCACATTTTATACAATTCATATAATACTTCAACCTATCTATATCCT
AAAGAGGCTTTTAAAAAGAAGCCAAGAGGTGTACTTCCATGCTTGCCAGATTTGGTTGAG
AAAAGAGAACTGGACACGCAGGATATTAGTATAATCCTCAAATGTCCTCATAACTGTATA
GAAAGAAGCAAATAGCGAAAAACATAATGCAGGGAGAGATATTATTGGATATAGGAATCT
CACCTGGCCCCCTTTCCCATACACTGTAAGTGGATGACCAACAGCAGCCTGAACACAAAA
CCGATTCAATGCAGTCC
>TRINITY_DN10285_c0_g2 transcript_ID=TRINITY_DN10285_c0_g2_i1
CCACGTTCTGCTGGATTTGCAATTGCAATTTCAACGCACTGAACTGTATCTCTTATGTCA
AGGTAACCCCTGGTCTGAAATAATATAAAAAGTAAACAAGAGGGCGACAGAGAGAAAACG
CAAGTTGGTGAAGCTAAACAGCAGGATAAATGAAAATCCATGTAACATTTTTTTTTTCCT
TCTAAAGAACAATACTCATGTACAGTTAAATATAAAAGCGACAAAATATGATAATGGCTC
TTCCGTGCTTGAAGGGAAAGTTGTGTTCTCATTTCTCACATAGATATACATGAAGAGGGT
AGTATGTTTATCTACGAAACGGTGCATTTGCAAGGCAGTGAATTATCCAACTTAGGTGCT
CTCTCTCAAGCGAACATTGGACCAAATTTCAAATGCCCACATCTAGATCAATTATCAAGT
TAACTAAGAACATAGTACTAGAAAGGCATGGCTCAAACAAAACCCTGGTTTACAGCAATC
AGATAGATTTGGAGTCTGGCCTGATTATCTTTATCATGTTTCACAAAATCATAAATAAAT
AAAAATGTAGCTTCTTCACTACCCTATCCTCTCACGTTAATGCAAAAGTTCATGAAAGGC
AGCTATAGAAGCAATCACATTTTATACAATTCATATAATACTTCAACCTATCTATATCCT
AAAGAGGCTTTTAAAAAGAAGCCAAGAGGTGTACTTCCATGCTTGCCAGATTTGGTTGAG
AAAAGAGAACTGGACACGCAGGATATTAGTATAATCCTCAAATGTCCTCATAACTTGTAT
TTTAGAGAATTAAGACTTGTTTCAAGTACCAAGTCATTATTCTCTATGACTGTATAGAAA
GAAGCAAATAGCGAAAAACATAATGCAGGGAGAGATATTATTGGATATAGGAATCTCACC
TGGCCCCCTTTCCCATACACTGTAAGTGGATGACCAACAGCAGCCTGAACACAAAACCGA
TTCAATGCAGTCC
>TRINITY_DN10286_c0_g1 transcript_ID=TRINITY_DN10286_c0_g1_i1
TGGTGATACAGAGATACGAAGCGTGACGCTTTTCGAGTGCAGAGCACACATATCCTCTGT
CTCTGCTTTTGTTGAAAAAAAAAAAAGAAGTGTGTAAGCGAAGGCTCTCAAGGGGGTCTG
GTCTAGTCTACTGACTACTTCTTTCAAGTTACAACATCACTCCATTTACTTGGGCTATGC
CTTTTTTTCTTCCTTCTCCATTTTCAAATGCACGTGGGGACCATCTTCCTTCAAAT
>TRINITY_DN10286_c0_g2 transcript_ID=TRINITY_DN10286_c0_g2_i1
TGGTGATACAGAGATACGAAGCGTGACGCTTTTCGAGTGCAGAGCACACATATCCTCTGT
CTCTGCTTTTGTTGAAAAAAAAAAAGAAGTGTGTAAGCGAAGGCTCTCAAGGGGGTCTGG
TCTAGTCTACTGACTACTTCTTTCAAGTTACAACATCACTCCATTTACTTGGGCTATGCC
TTTTTTTCTTCCTTCTCCATTTTCAAATGCACGTGGGGACCATCTTCCTTCAAAT
>TRINITY_DN10288_c0_g1 transcript_ID=TRINITY_DN10288_c0_g1_i1
TTTTAAACAATTAAAAAACAAAATTTTGCACAACAAAATCACATAAAGTTGTACATTACA
ACATATATATAATTTTTTTTATTTTTACTACAAATCAACCCACAAAAGCCACAAAAGGAG
AAATAAAATGAACTAGCTAGCTCTTCACTTGTGGCAGACTTTTGCGGTGGGCATGGTGAC
ACAAACTGGGGCATAGAATTTCCTGGCATCTGGGCTGCCTGCTTTTGGCTCCTCCGCCAC
AGCAATCCCAGCAGCAGAGCAAACGGCAGCCGCTGCCGCAGCAAACATCAAGTCCCTCCT
CCCATTGTTGTTGCACTCTTTCTTGGCATCAAAGTTCAACTTAACATTCTCCCCGCCTTC
AGCCCCTCTTGAAGCACTGGCAGCAACAACAAGAAGTCTCCGGCCAGAAGTGGCCGGTGA
ATGGCTGACCATGGTGGTGGCGCCGAGGAAGGAGGCTGTCATGGTCACTGAGGCCATCTC
TGCAAAAAGTCCCTTTGTGTGGTGTGGTTTTATTTGTTGTTTTAGTTTTTATGGTTTCAA
ATGTAAGTTAATAAAAAGTATTTGAAG
>TRINITY_DN10289_c0_g1 transcript_ID=TRINITY_DN10289_c0_g1_i1
TCACAAGTAGAACAGATTTTGATTAGTGTTTAGATCAGCATATCAAATTGTAACAAATAT
AAATGCTTCAACTAATTGCATATTATTAGACTCCATCCTAAAATTCTGCAGCTACTCTCG
CCTTGTCACTATTTCATCTGAATGGCTTAATGAACCAAACCAAATAATTGAACTGATCTC
CTTAAAGGCTTATGTATAACTAACCACAAGGATTTCCAGAAAGAAACGAGGAAGTCAGGA
GAATGACAGACCAGCTAGCTTCATTGGCACTAAAACTTTGAGAAAACTGCAGAAACTAAT
AGCATTAACAAATC
>TRINITY_DN10289_c0_g2 transcript_ID=TRINITY_DN10289_c0_g2_i1
AATTGCATATTATTAGACTCCATACTAAAATTCTGCAGCTACTCTCGCCTTGTCACTATT
TCATCTGACTGGCTTAATGGACCAAACCAAATAATTGAACTGATCTCCTTAAAGGCTTAT
GTATAACTAACCACAAGGATTTCCAGAAAGAAACGAGGAAGTCAGGAGAATGACAGACCA
GCTAGCTTCATTGGCACTAAAACTTTGAGAAAACTGCAGAAACTAATAGCATTAACAAAT
C
>TRINITY_DN10289_c0_g3 transcript_ID=TRINITY_DN10289_c0_g3_i1
TCACAAGTAGAACAGATTTTGATTAGTGTTTAGATCAGCATATCAAATTGTAACAAATAT
AAATGCTTCAACTAATTGCATATTATTAGACTCCATCCTAAAATTCTGCAGCTACTCTCG
CCTTGTCACTATTTCATCTGACTGGCTTAATGGACCAAACCAAATAATTGAACTGATCTC
CTTAAAGGCTTATGTATAACTAACCACAAGGATTTCCAGAAAGAAACGAGGAAGTCAGGA
GAATGACAGACCAGCTAGCTTCATTGGCACTAAAACTTTGAGAAAACTGCAGAAACTAAT
AGCATTAACAAATC
>TRINITY_DN1028_c0_g1 transcript_ID=TRINITY_DN1028_c0_g1_i1
TGAAAGACCAATGAGATTACTCACCTTATCAATGTTAGGATGATATATTTTGGTCAGGAA
GCGAACCTATTAATAGGAGACAACATACATACATGAAGAAGGGTCAAGGGTCAAAGTTAG
ACACGAGAAATTGAAAACCATCAACAATACATTGTTCCACACACAGTTAAAGTAATGAAA
AGCAGGCAACTACAAAAACACAGATCTAAAAAATAGGCATAACTCAAACAAGAAGTGCGT
GGCATAAATTTATAGTGAGGTTACAGGTACCTTGGGAGCTGCCATTGGATACTCTTCAGG
CAAAAACAATTCCAACTTGAAAACCCCACCTGAG
>TRINITY_DN1028_c0_g2 transcript_ID=TRINITY_DN1028_c0_g2_i1
TGAAAGACCAATGAGATTACTCACCTTATCAATGTTAGGATGATATATTTTGGTCAGGAA
GCGAACCTATTAATAGGAGACAACATACATACATGAAGAAGGGTCAAGAGTTAAAGTTAG
ACACGAGAAATTGAAAACCATCAACAATACATTGTTCCACACACAGTTAAAGTAATGAAA
AGCAGGCAACTACAAAAACACAGATCTAAAAAATAGGCATAACTCAAACAAGAAGTGCGT
GGCATAAATTTATAGTGAGGTTACAGGTACCTTGGGAGCTGCCATTGGATACTCTTCAGG
CAAAAACAATTCCAACTTGAAAACCCCACCTGAG
>TRINITY_DN10290_c0_g1 transcript_ID=TRINITY_DN10290_c0_g1_i1
GAATTAAACAGATTATTTTTACTCCAATGATACAACAAATTCATGGTAAAGCCATTTTAT
AAACAATTAAGAGAAATCAGAGTTGGAGGAAGTACCAACTCTAAAGATCCCAGTTGAATG
CGTCTATGGTAAAAGCTTCACTTGAGCTTGCAATTTTACATTTGTGTGTGCATGAATGGC
AATTCTTTTGTTTATATTCACAGAGAGTTTCTATGTGAATACCATTCATCATCAGGGCAG
CTTAAAAGCAATTGAACTATGAGTTCTTATCACCAGTCATCTTGGAACAAAGCCTTAGAA
ACCGAACTACACAAGTGATTCCCATAACTCTGTTGGCTTTCATCATCAGTACTGCTTCCT
TGTGGGCAAGGACGTTTGTTTCCTGACAATGGGGTCTCGCATACCTTATCATAGCTTCTG
CTTTTGCTGTCCTTCCTCTTTGACGGCTTCCAAGAAGACTTTGGTTTCATTGCCTTAGGC
TGCTTTGGGGCCCAAACTCTCTGCAAATCTGGTACCCAACTAGTGAAAGAAGAAAACCTT
CGAGCCCTTTCTCTCCTCTGTCGAGCTTCCATCACTTTGCGGGCATGCTCCTCCCATCTA
GTCTCTTGAAGGCTCTCATTATCATTTTCCTGATTGTCTTGTACAGAGTCTGGTTCATTT
CTGCCACTATTTTCACCCATTTCATCTCTCTGTTGTCTCTCTCTCCAGGATTGATTACTA
TCCTCGCTATTGAGTAAATGATTGGGGGATTCATCTTCATCTGCAAACAATAACAAGTCC
ATTTTTGTATAGATTCTATGAACCACATCGCCAAGAGTGTCACAATACCGACTCTTAATG
ATCTTTCCCACATAATTGTCAAGGCTCCAATCACCAAAGAAGCCACCCTGCAGATGGCAC
TGAATGGCCTCTAAAAGCAAGCAGATCTGCTTCACAAACTTCTGTTTCATGGGCTCCTCA
ATGCTTGCCCCAATCTCTGATTGCAGAATTCCCATTCGAAACAAAATCTGTAATTCGTAT
TCTCTAACTACATTTTCTGATGCAAATCCAGTAGGCCTTTGATCAGATGCCTGAATGGAC
GGATCGTTGCTTTTGCGCATGTTAATCAATTCCTTAGGCTCCCTAAGTAAAAGCTTTGTT
AGTTCAACAGCAACTATGGTGCCACAAGCATCATCGGGTTGTATTGCTGAGGTTTCACTC
TTGGAATTGTTTCCACTTTCATGCTTCTGATACAACCAATAGATAGAAGAGTTCACAAGT
CTCTCTGCCAAGGTCCCCAAGTCTACTCCTTCAGATTCAAGTCCTTGTTGTATTTTCTTA
TTAAGATCGCCGAAGAAACTTTCCAAAGTTCCCGAGCACATATCAAAGGCAGCATCATCT
TGTATTCTAGAACCAACTGTCAAAGATTCCTCTCCCACCGAGGCAGATGAAGGGATTGCC
CGTTCACTTTCTTGAGGCAAATCAGCTAC
>TRINITY_DN10290_c1_g1 transcript_ID=TRINITY_DN10290_c1_g1_i1
TGGAGATTTCCTTGTTTGGCTCGGATCTCTCTGCTACCATCAAGCTACAACTGCTAGCTT
TCTTAATCTGCTTCATCCAGCACTTCAAAAATTTCAACTTCTTAGAGCTATTACATCTCC
TGGTGAAGTAGACATCTTCCATATCTATCACAGCATGTTCTTCCAAAGCTATCTTACAGA
AATCATGCCACGTCAGGTCCTGGAACAAACGTAAACGCCTTTGATTCTTTTTACTTTTAA
CTTCCCCATCGTGTGTAGCAACCATGTCGGGTTTGCAAATCTCCACGTCCCTCTTCATTA
CAAACGGAGCCAAATTCGCTCCACTGAGTTCATGTACCGAGGAATGAGCAAAGGACTCAT
CATTTATGACACTTAAGAGAGCAGAGAAAACAGTGAAAGGCTTGAGGATTCCAATACATG
AATCACCGTTGCCATTTGAAAAAGATACTAAAGCCCAGTAACCTTCTCTGTAGAGAAAAC
TCAAGAAAATTTGCCAAATGGGAGCGACTTTACACCTTGCAAACTCACCCATATCCTTAG
CCAGGACTTTGAGAACCTTATCCGCGAAAAACTCACCAACAATCTCCTTTTCGTCTTTCA
CAGAATCTTTCGAACGCTCACGTACAAGACTTGGATCCGATAACTGCCCCTCAAATTTGA
CACCCTTCTGGCGTTTATACACTGACTTAACTTGCAATTTAATGGTTCCATCATCAAAAT
GTCTCCAAAATCTATTCCTCTTAAACATGTCCAAATTGATCAACTCAAGATCACAACATT
TGCATTCTAAAGGCTTCCCACTAACATCTAATATCTCGAGACTCAACTGTGCACGAATTG
TCTTAAAATCATCGTTCTTCCATTCAAACAAACATGAGGAAATCCCAATTTGCGGATAAA
TCAAACCGAAGTTAACAAGCACAGAACCTAAAACAATTGAAT
>TRINITY_DN10291_c0_g1 transcript_ID=TRINITY_DN10291_c0_g1_i1
TGCTTGCAATTGTCTCAACGTCTTTGTTCCACCATCTCCCAACAAGGGACCAGCTGAGTC
CATGCAAAGAAATCCATTATAACATTAGTTCCAAATTAAATAGACGGGCCATGGTCCGAG
AGTGGCTAAAAAGTACAATTTTCAGGCAGACAGTTACAGGTGATGGAGAAAATATGTCAA
AATAAAAAGGCACAAGTGACGCCAATAAAAACAATAAAACATTACTTATGGAGTTTAAGT
GATCTACTATGCAGGTGGTCAATAAAACAATTTGGATAAGCAGATGTATCAACAAAACCT
ATAATATGTATAAAACCACATAAATGACATTAACACAACAGAAGGTAAACTGTTCCCATA
TGAATAATGACTCAATCTAGCATTTCAAAAAACTCTTAATTCATATAGTATTCTAATATG
AAATCTCAAATTAATTTATGACAACGTGTGGCATGACCTCCAAATCTTCCTTACAATATG
GCATAGACACAATACAAAGATTTCCTTCAAGATCTGATCTAAATGGTTAATTCATTCTGT
TAAAGACTACAAGCTAAGGGCAAAGCAGATATTGCCCAGATGGTAGAATTAATGTTAGAG
ACATTCACTTTCGCAAGAAGCAAGTCATAAGAATAAATTTATTTTAAAAGTGACATAATT
AGTATGATTTTTTTATTAAAAAAATGGA
>TRINITY_DN10291_c0_g2 transcript_ID=TRINITY_DN10291_c0_g2_i1
TGCTTGCAATTGTCTCAACGTCTTTGTTCCACCATCTCCCAACAAGGGACCAGCTGAGTC
CATGCAAAGAAATCCATTATAACATTAGTTCCAAATTAAATAGACGGGCCATGGTCCGAG
AGTGGCTAAAAAGTACAATTTTCAGGCAGACAGTTACAGGTGATGGAGAAAATATGTCAA
AATAAAAAGGCACAAGTGACGCCAATAAAAACAATAAAACATTACTTATGGAGTTTAAAG
TGATCTACTATGCAGGTGGTCAATAAAACAATTTGGATAAGCAGATGTATCAACAAAACC
TATAATATGTATAAAACCACATAAATGACATTAACACAACAGAAGGTAAACTGTTCCCAT
ATGAATAATGACTCAATCTAGCATTTCAAAAAACTCTTAATTCATATAGTATTCTAATAT
GAAATCTCAAATTAATTTATGACAACGTGTGGCATGACCTCCAAATCTTCCTTACAATAT
GGCATAGACACAATACAAAGATTTCCTTCAAGATCTGATCTAAATGGTTAATTCATTCTG
TTAAAGACTACAAGCTAAGGGCAAAGCAGATATTGCCCAGATGGTAGAATTAATGTTAGA
GACATTCACTTTCGCAAGAAGCAAGTCATAAGAATAAATTTATTTTAAAAGTGACATAAT
TAGTATGATTTTTTTATTAAAAAAATGGA
>TRINITY_DN10291_c1_g1 transcript_ID=TRINITY_DN10291_c1_g1_i1
TTTTTTTATTAAAAAAATGAAACACAATAATCATTATCTCAAGGTACTAATGCTTTACAT
TTTCATATACAGCTTTCTGCAACTTGCAAAAGATGTTGACAAAAATTTGGGAGTGGGTGG
TTTCATATCAACATGAAGAAAGAAGCAGTTAGATAAAGTTCATGCTTCTGACTCCTAACC
ACCAGGGTTGAAAAAACTAATTTGGTATTATTGTACGTATCTAGAACGACAAGCAACTAT
CTTTGATATGTTTCACCGTGTGGCCAGGTGATCTCAATTCTAATATATTCGTATTGAATC
GCCTCCGAAGCATTAAACTACTGAAAACACTGATTTAAGTACCTATTAAAACATTTTTGA
>TRINITY_DN10292_c0_g1 transcript_ID=TRINITY_DN10292_c0_g1_i1
CCAATCAGGTAATACCTTAAAAGCCCTCAGCGTAAAACAAGTTAAAACCAGACCCTGGAT
TGTTGATTCTAGTGCCTCAGATCACATGACGAGTGATGCTTCCCTAATCTCAGATTTTCA
GCCTTGCAATAATGGCCTCACTGTCAAAATTGCAGATTGTCCCAAGTAACCGGGACTGGT
TCAGTAAAAATTTCAAACTCCCTTGTCCTAAAATCAGTCCTATTTGTCCCTAAACTTGAC
TGCAATTTATTATCTATCACCAAACTCACTAATGATTGCAATAGTATGGCTAAATTGGTG
CATAGTCTTTGTGAATTTTAGGACTTGGATTCGGAGAGGACGATTGGCAGTGCTGAATTG
TGTTCGGGCCTTTATCTCCTCAAGGTTGAAGGTACTCCCCCTAGATAAACCCTTCAAGTT
ATGTCAAATTCTGATAGTGAAATCATGTTGTACCACTATCGCTTAGGACACCCTAATTTT
GAGTAC
>TRINITY_DN10292_c0_g2 transcript_ID=TRINITY_DN10292_c0_g2_i1
CCAATCAGGTAATACCTTAAAAGCCCTCAGCGTAAAACAAGTTAAAACCAGACCCTGGAT
TGTTGATTCTAGTGCCTCAGATCACATGACGAGTGATGCTTCCCTAATCTCAGATTTTCA
GCCTTGCAATAATGGCCTCACTGTCAAAATTGCAGATTGTCCCAAGTAACCGGGACTGGT
TCAGTAAAAATTTCAAACTCCCTTGTCCTAAAATCAGTCCTATTTGTCCCTAAACTTGAC
TGCAATTTATTATCTATCACCAAACTCACTAATGATTGCAATAGTATGGCTAAATTGGTG
CATAGTCTTTGTGAATTTTAGGACTTGGATTCGGAGAGGACGATTGGCAGTGCTGAATTG
TGTTCGGGCCTTTATCTCCTCAAAGTTGAAGGTACTTCTACTAGACAAACCCTTCAAGTC
ATGTCTAATTTTGATAGTGAAATCATGTTGTACCACTATCGCTTAGGGCACCCTACTTTT
ATGTACTTAGAAAAGCTTTTTCCGTCATTATTCAAGAATAAAAGCTCTAAGAATTTTCAA
CGCGAAATCTGTCATCTTTCAAAACATATTAGAAATTCTTATCAAGGTCTTCCGTACAAA
GATTCTCATCCTTTCTCAATGATTCACTCTCATATTTGAGGTCCCTCTCGGATTAAAAAC
ATAACAGGTGCAAAGTGGTTCATTTCCTTTGTAGATGACCACACTAGAATTTCTTGGTTA
TTTTTAATGAAAGAAAAATCAGAGGCTGAATACATTTTTCAAAACTTCAACACAATGATC
CAAACTCAATTCAAAACTAAAATCCAAGTGTTGAAAACAAATAATGTGAAGGAATAGTTT
TCTTCCATCCTTAGCAATTATCTATTAAAC
>TRINITY_DN10292_c0_g3 transcript_ID=TRINITY_DN10292_c0_g3_i1
TGTTCGGGCCTTTATCTCCTCAAGGTTGAAGGTACTCCCCCTAGATAAACCCTTCAAGTT
ATGTCAAATTCTGATAGTGAAATCATGTTGTACCACTATCGCTTAGGGCACCCTACTTTT
ATGTACTTAGAAAAGCTTTTTCCGTCATTATTCAAGAATAAAAGCTCTAAGAATTTTCAA
CGCGAAATCTGTCATCTTTCAAAACATATTAGAAATTCTTATCAAGGTCTTCCGTACAAA
GATTCTCATCCTTTCTCAATGATTCACTCTCATATTTGAGGTCCCTCTCGGATTAAAAAC
ATAACAGGTGCAAAGTGGTTCATTTCCTTTGTAGATGACCACACTAGAATTTCTTGGTTA
TTTTTAATGAAAGAAAAATCAGAGGCTGAATACATTTTTCAAAACTTCAACACAATGATC
CAAACTCAATTCAAAACTAAAATCCAAGTGTTGAAAACAAATAATGTGAAGGAATAGTTT
TCTTCCATCCTTAGCAATTATCTATTAAAC
>TRINITY_DN10293_c0_g1 transcript_ID=TRINITY_DN10293_c0_g1_i1
TACATGCTCAACTGTCCAAAATACAGTTTCATAGTATTTGGAAACTTGGTTACATATTAG
AACACTCTGTTGATACAGTATGCAATGAAACTCAAAATGTAATAACCGAAAAGTGCAGTA
ACAATGTGCTCTTTCCAACACACATAGTTTGTATGTATGATTGCCAAAAATGAACAAAAT
TATGAAAAACAAAATCAACTAAAGCACCAACGATGCAATTTACTGAGAAATTTGATTATA
CAACAGCAACACAAAATATGGACATCAGCACTGCAGACTGTGTTGGTCCAATCCCATATC
CTAATTTTCTTTACACAATATATGCTGATAAATACAAATGATGATTTCCCTCCTTACCGG
CTTTTCTTTATTTCACATGCCAGCCTCAAAATTTTCTCCTTCATCTTCCAGGCACACCCA
AAAGCCAAATCCGATTCGCAATTTTCACATTTGACACCAATAACTCATTTTTAGCCATAA
AAACTAGTCTGAACCGTGTCCCTTACCCAAATTATCAAGTCCCTCCGTTCGGCTACGCAC
AATCTTATGAAAAACTTCCCTCACTTGTCTCTCCAAGGGATCCAACCCCGCCTTCATTGT
TTCGCAAACCTTCGATAGTTCCTGCACTCTCTGTCTCACCTCCGCTTCCTTCTCCTCCGT
AAGAGGAAACTGAACCGAATCAGACAATTCGTTCATCAACCTTGCGTTCTTCTCAATCTG
ATAAATCTCCCTCAACAACCCACAAGCATTTTTCCTGTCCCTCTTCTTTGACTCCTCCAA
AATCTTCTCGTGCAATGACAAGAGAGGCCCCGCCCAGTGGAACTGCCTGGGAATGTAAAA
ATGGACCTGCAGACCCCGGTCCTGGCAAGGAATAGCTGCCACAAGAGCCCACATCACAAA
CAACAGAACAGAATTCATAGTGAAAACCACCACGGCAAGGCCATTGGTGGCCATGACCTC
GTTCCCTTTGGGTGCAGTCAAGTTGTTACCAATGGCCTGCAGCTGCCTGGCAGCTGACCA
GGACCGTGAAACGCTCCACGACAAGGAACGATAATGACCCAGAGAACGCTGGTGGGTGCT
ATCTCTCGAAGTGGAGTTGTTAGTGTTCCGTCCAAAGGAACGATTCCGGTGGGACAAAGC
CGAACCGGAGTCTTTCTCGTCGAGCATACTAATGGCCAAATCAATCAGGGCCTTTTTGGC
TCGGCGAAACTGACCGTCACAAAATGTTCTCTGATTGTCGAGAGCAATGAGGACGATCTC
AATCAGCTTCTGCCACTGCCTCATCTGCTCGATTCCGTCTCGAATCGCATTACACACGTC
CAGCGCCTTCACGCTCCGCTCGAAATACTCGGCGATCAGCCGATCCATCGGAGCTCTGTG
GAGCTGCGATTTGTTGTTGAAAAGAATCATTCGAAATTCCTCCTGAGAGATAACAAACAA
GTCAAGAAGCTTCTGGACCCAAGACAGCGACAGAATCTCGTCCGGACCAGAAGACAGACC
CGAAATCCGGTCGGCGACATTCTTCTGGAAGGAGTCGAGGTCGAGCTCATGGCTAGAAGC
GGAGTCGGGGTGGGCCCCGTCCATCGAGTGGACCTGATCGCGTCGGAGACTGAGTATCGA
ACGGCCGAAATTCGTGAACGCTGCTGCCGATGAACCTTGACAGTCCGTAGCGGGCATTCT
CACATGGAACAACAACAACAACTAATTTGAAGAATTAAAATAAAAAATCCAAGAGAGAGA
GAGTGTGTTTCGGATATGAAACCCTAATCGATTGAAGAGGCATTTTATTGGGGATTTTTG
GACCGCGTATTAGGG
>TRINITY_DN10293_c0_g2 transcript_ID=TRINITY_DN10293_c0_g2_i1
TACATGCTCAACTGTCCAAAATACAGTTTCATAGTATTTGGAAACTTGGTTACATATTAG
AACACTCTGTTGATACAGTATGCAATGAAACTCAAAATGTAATAACCGAAAAGTGCAGTA
ACAATGTGCTCTTTCCAACACACATAGTTTGTATGTATGATTGCCAAAAATGAACAAAAT
TATGAAAAACAAAATCAACTAAAGCACCAACGATGCAATTTACTGAGAAATTTGATTATA
CAACAGCAACACAAAATATGGACATCAGCACTGCAGACTGTGTTGGTCCAATCCCATATC
CTAATTTTCTTTACACAATATATGCTGATAAATACAAATGATGATTTCCCTCCTTACCGG
CTTTTCTTTATTTCACATGCCAGCCTCAAAATTTTCTCCTTCATCTTCCAGGCACACCCA
AAAGCCAAATCCGATTCGCAATTTTCACATTTGACACCAATAACTCATTTTTAGCCATAA
AAACTAGTCTGAACCGTGTCCCTTACCCAAATTATCAAGTCCCTCCGTTCGGCTACGCAC
AATCTTATGAAAAACTTCCCTCACTTGTCTCTCCAAGGGATCCAACCCCGCCTTCATTGT
TTCGCAAACCTTCGATAGTTCCTGCACTCTCTGTCTCACCTCCGCTTCCTTCTCCTCCGT
CAGAGGAAACTGAACGGAATCAGACAATTCGTTCATCAACCTTGCGTTCTTCTCAATCTG
ATAAATCTCCCTCAACAACCCACAAGCATTTTTCCTGTCCCTCTTCTTTGACTCCTCCAA
AATCTTCTCGTGCAATGACAAGAGAGGCCCCGCCCAGTGGAACTGCCTGGGAATGTAAAA
ATGGACCTGCAGACCCCGGTCCTGGCAAGGAATAGCTGCCACAAGAGCCCACATCACAAA
CAACAGAACAGAATTCATAGTGAAAACCACCACGGCAAGGCCATTGGTGGCCATGACCTC
GTTCCCTTTGGGTGCAGTCAAGTTGTTACCAATGGCCTGCAGCTGCCTGGCAGCTGACCA
GGACCGTGAAACGCTCCACGACAAGGAACGATAATGACCCAGAGAACGCTGGTGGGTGCT
ATCTCTCGAAGTGGAGTTGTTAGTGTTCCGTCCAAAGGAACGATTCCGGTGGGACAAAGC
CGAACCGGAGTCTTTCTCGTCGAGCATACTAATGGCCAAATCAATCAGGGCCTTTTTGGC
TCGGCGAAACTGACCGTCACAAAATGTTCTCTGATTGTCGAGAGCAATGAGGACGATCTC
AATCAGCTTCTGCCACTGCCTCATCTGCTCGATTCCGTCTCGAATCGCATTACACACGTC
CAGCGCCTTCACGCTCCGCTCGAAATACTCGGCGATCAGCCGATCCATCGGAGCTCTGTG
GAGCTGCGATTTGTTGTTGAAAAGAATCATTCGAAATTCCTCCTGAGAGATAACAAACAA
GTCAAGAAGCTTCTGGACCCAAGACAGCGACAGAATCTCGTCCGGACCAGAAGACAGACC
CGAAATCCGGTCGGCGACATTCTTCTGGAAGGAGTCGAGGTCGAGCTCATGGCTAGAAGC
GGAGTCGGGGTGGGCCCCGTCCATCGAGTGGACCTGATCGCGTCGGAGACTGAGTATCGA
ACGGCCGAAATTCGTGAACGCTGCTGCCGATGAACCTTGACAGTCCGTAGCGGGCATTCT
CACATGGAACAACAACAACAACTAATTTGAAGAATTAAAATAAAAAATCCAAGAGAGAGA
GAGTGTGTTTCGGATATGAAACCCTAATCGATTGAAGAGGCATTTTATTGGGGATTTTTG
GACCGCGTATTAGGG
>TRINITY_DN10295_c0_g1 transcript_ID=TRINITY_DN10295_c0_g1_i1
CAGAAAAACCAATCGCTTTATCACCATTTTCAAGAAATTGAAGATAATTTTTAACAGCAT
GTGTAGATAATGCAGAACAAATAATATCTGTATTAAACAACCTAATGTGAACCTTTGCTG
AACGGGCGACTAGCATTAGAAGATTTCAAGCATCGCCAAAAGTAAAAGCCAACTACATTT
TGAAAGTAAAATAAGGATTTAGTAAATGAGATAAAGATGCTTCATGGTTTTCTCACAGCC
GCTATTGGAATACAGGAAGATCGATCTTTGGTTGTTGGTTGAGACCTGGATCCTCTTCTC
CTACTACAACAATGCTACTTGAGGCCCCGTCTCCAACCTCCCTCGCCATCTTCAAGAAGT
AACTATGCCATCGAGTATCTGCCGTCAATTCAGGATGGAAGACAGTCCCTAGCAAGTTCC
CTTGTTTTACAGCAACAATCACTTTCTCCCCAGGCGTAGAATTCTCCTTGTTAGATGGTA
CAGGATAATCAGCCAGCACTTCAACTTCTGGTCCTACTTCGACGACTGCAGGTGCACGGA
TGAAAACTCCACGAAATGTCTCAGGACCACCTTCCTTGGAAGCAAGCTCTGGCACTGATA
TATCTGCCTCAAAGCTTTGAATCTGGCTGCCAAAGAAATTTCTATGAACAGTGCAATCAA
GCCCTCCAACTAGTTCTTGTCCTCCTAGTTTCTGTCCAACTGCCTTGTCTGCCAAGAAGA
TAAGACCTGCACAGGTACCCCAGACAGGCTTTCCCATTTTAACAAACTCGCGCAATGCAG
GAAACAGTTTGTGAAACTCGGCGAGCTTGGCCATGGTGGTGCTTTCGCCGCCAGGAATGA
TAAGAGAGCTCACATTATCGAGCTGCTCTGGCTTCCTTATTTCCACACCTTTCACTCCAA
GCCTCCTCAGAGCTGCGATGTGTTCGTTGAAAGATCCCTGTAAAGCGAGAACGCCGACGA
CCATGGTCGAGAAATGCTGCTGACTGCTGCTGGACTCTGTGTGTATATGTGTGCGCGCGC
ACGCCAACGAAAGAAAAGAGAGTTGGTGAGTGAAACACTGGGGCCTTTCGTTTCCTATGG
CCTGTGCCGTTCGTGGCGGCTGGCAATATCGCC
>TRINITY_DN10295_c0_g2 transcript_ID=TRINITY_DN10295_c0_g2_i1
CAGAAAAACCAATCGCTTTATCACCATTTTCAAGAAATTGAAGATAATTTTTAACAGCAT
GTGTAGATAATGCAGAACAAATAATATCTGTATTAAACAACCTAATGTGAACCTTTGCTG
AACGGGCGACTAGCATTAGAAGATTTCAAGCATCGCCAAAAGTAAAAGCCAACTACATTT
TGAAAGTAAAATAAGGATTTAGTAAATGAGATAAAGATGCTTCATGGTTTTCTCACAGCC
GCTATTGGAATACAGGAAGATCGATCTTTGGTTGTTGGTTGAGACCTGGATCCTCTTCTC
CTACTACAACAATGCTACTTGAGGCCCCGTCTCCAACCTCCCTCGCCATCTTCAAGAAGT
AACTATGCCATCGAGTATCTGCCGTCAATTCAGGATGGAAGACAGTCCCTAGCAAGTTCC
CTTGTTTTACAGCAACAATCACTTTCTCCCCAGGCGTAGAATTCTCCTCTTGGATTTCAA
CAGTAGAACTTGAATACAACACCTTGTTAGATGGTACAGGATAATCAGCCAGCACTTCAA
CTTCTGGTCCTACTTCGACGACTGCAGGTGCACGGATGAAAACTCCACGAAATGTCTCAG
GACCACCTTCCTTGGAAGCAAGCTCTGGCACTGATATATCTGCCTCAAAGCTTTGAATCT
GGCTGCCAAAGAAATTTCTATGAACAGTGCAATCAAGCCCTCCAACTAGTTCTTGTCCTC
CTAGTTTCTGTCCAACTGCCTTGTCTGCCAAGAAGATAAGACCTGCACAGGTACCCCAGA
CAGGCTTTCCCATTTTAACAAACTCGCGCAATGCAGGAAACAGTTTGTGAAACTCGGCGA
GCTTGGCCATGGTGGTGCTTTCGCCGCCAGGAATGATAAGAGAGCTCACATTATCGAGCT
GCTCTGGCTTCCTTATTTCCACACCTTTCACTCCAAGCCTCCTCAGAGCTGCGATGTGTT
CGTTGAAAGATCCCTGTAAAGCGAGAACGCCGACGACCATGGTCGAGAAATGCTGCTGAC
TGCTGCTGGACTCTGTGTGTATATGTGTGCGCGCGCACGCCAACGAAAGAAAAGAGAGTT
GGTGAGTGAAACACTGGGGCCTTTCGTTTCCTATGGCCTGTGCCGTTCGTGGCGGCTGGC
AATATCGCC
>TRINITY_DN10296_c0_g1 transcript_ID=TRINITY_DN10296_c0_g1_i1
GGAGAACCAAACGACCAATCCGACCAGCATCACTAGCACTTAGAACCTTCTCAAACAGTG
GCACAATGGTGGAATTCAAACTAACAGATAAACAAAGTTAAGGAATGCAGTATGATTACA
TCAACGGATAAACAGAAACAGACATGTAATCACAAAAGCAGATGTTTTTCTAACAATTAA
CTTTATGAAAAAAAGATGAAATATTCATGGATACTCTCCTGAAAGTTGTTGCAGCTCTTG
GTCAGTAATCCTTGGCCAATATCGCGGAAGTAAATGATTTTTCCC
>TRINITY_DN10296_c0_g2 transcript_ID=TRINITY_DN10296_c0_g2_i1
GGAGAACCAAACGACCAATCCGACCAGCATCACTAGCACTTAGAACCTTCTCAAACAGTG
GCACAATGGTGGAATTCAAACTAACAGATAAACAAAGTTAAGGAATGCAGTATGATTACA
TCAACGGATAAACAGAAACAGACATGTAATCACAAAAGCAGATGTTTTTCTAACAATTAA
CTTTATGAAAAAAAGATGAAATATTCATGGATACTCTCAAAAATTTGGACCATTTCTCGA
TTTGTGCGTG
>TRINITY_DN10297_c0_g1 transcript_ID=TRINITY_DN10297_c0_g1_i1
TGTCTCTTTCAGCTGCTTGGCAAGTGATACCCCTCGTAAATTTGATGGAGGACTTACATT
TACACACCCAGAACCTTCATCATTCTCTTTACTAAGATCTCCTAAGGGTCCTATTGCCTT
ACCAACCAATAACCTTTTCACGGTATCAACTGCTTCCTGGTTGCCAACCTTTTCCCAAAG
TCCATCAGAAGCCAACACAAGAAATTCCATGTCTGAAGTAACATGAACTATTCTTGTATC
AGGCTCTGCCATTACCCATTTCTTCAGATGAGCATCTCCAATGCTTCTAGAGACAGAAAG
TATCCCATGAACTCTCCAAGCACCTCGATGAACCTCTACATATCCACCCTTATTCTCAAT
TCGTTTACGTTCATCCTCTGTTTCTGCTTTATGATCTTTTGTAAGGGCTTCAGCAACTCC
TCCTCTACATAGAACAGCTCTACAATCTCCCAAGTTTGAGACCACAACTTCCTGTCTCTC
AATCAAGGCTGTGACACAGCAGGCACCGCTGGCTAACCCCTGTTTCAAAAACTCTTGGTC
TGTTTTCAGATACCCAGCTTTAAGTGCCTCCTCTTTTTCCTTTTCTCCATTGCAATTCTT
CATCATTTCAAAAACATTTGTGTGCAAATTCTCTGCTACAAACTCTGCAGCCATTTTTCC
TCCATGTCCATCATATACGCCAAAGAAACTTTTGTTTGAGTTGGCTTGTAAGCAAGAAAC
TATTTTGTGGGTATCTTCCATGAACTTTTTCTTGCCTTTAAGGGAGGAGACAGCGACTCC
GATCCCAGAGAAACAAACGGTGTCATGTTGGGTGGTGGTCGTCGTCAAGTCGTTGGACTT
GAGATCGTCGTTTTGAATCTCCTGCAAGATACTGGGGATCTGGATCCTGGGGGGTCTCTT
GCGCTTCAAAGGAGCGGTTGAGCATAGCATTCTTGTGTCTGTACAGGTGGGTTTCGTCTC
CATTTCCCCTCCAAGTGATTCGTAGCTTGTCGCCATTGCTGTTTCTGACTTGCTGCTGTG
GTGGTTGGGTTGGCATTAAGAGATATAGAGAGAGAGTGCAACGGCTATTAAAAGAAAAAG
AGAGAGAGAG
>TRINITY_DN10297_c0_g2 transcript_ID=TRINITY_DN10297_c0_g2_i1
CTCAATTCGTTTGCGTTCATCCTCTGTTTCTGCTTTATGATCTTTTGTAAGGGCTTCAGC
AACTCCTCCTCTACATAGAACAGCTCTACAATCTCCCAAGTTTGAGACCACAACTTCCTG
TCTCTCAATCAAGGCTGTGACACAGCAGGCACCGCTGGCTAACCCCTGTTTCAAAAACTC
TTGGTCTGTTTTCAGATACCCAGCTTTAAGTGCCTCCTCTTTTTCCTTTTCTCCATTGCA
ATTCTTCATCATTTCAAAAACATTTGTGTGCAAATTCTCTGCTACAAACTCTGCAGCCAT
TTTTCCTCCATGTCCATCATATACGCCAAAGAAACTTTTGTTTGAGTTGGCTTGTAAGCA
AGAAACTATTTTGTGGGTATCTTCCATGAACTTTTTCTTGCCTTTAAGGGAGGAGACAGC
GACTCCGATCCCAGAGAAACAAACGGTGTCATGTTGGGTGGTGGTCGTCGTCAAGTCGTT
GGACTTGAGATCGTCGTTTTGAATCTCCTGCAAGATACTGGGGATCTGGATCCTGGGGGG
TCTCTTGCGCTTCAAAGGAGCGGTTGAGCATAGCATTCTTGTGTCTGTACAGGTGGGTTT
CGTCTCCATTTCCCCTCCAAGTGATTCGTAGCTTGTCGCCATTGCTGTTTCTGACTTGCT
GCTGTGGTGGTTGGGTTGGCATTAAGAGATATAGAGAGAGAGTGCAACGGCTATTAAAAG
AAAAAGAGAGAGAGAG
>TRINITY_DN10299_c0_g1 transcript_ID=TRINITY_DN10299_c0_g1_i1
TCAGTTAATTGACGAAATGTCCACAAATAGCTATATGTGGGCATATGAGAGAGCACGTCA
CAAGAAAGCAGTTGGGTCAGCTACAGCTTATGAGGTTGACGAAATCACATCACTCAAAGC
ACAAGTTGCTTCATTGTGGAGCCAAATCAACAAATGGAATGTAAATTTCATACAGTCAGC
AACTCCTGGATGTGACAACTGTGAAGGACCACATGGTAGTGCTGAGTGCACAATGGGTAA
TTCTTCTTTTGC
>TRINITY_DN1029_c0_g1 transcript_ID=TRINITY_DN1029_c0_g1_i1
CTCATATTGTATGCCAATTCTTGCCCCTTCCAAACAAGAAATTACCTGTTCACACAAAAA
CAGCCAAAACATTAAAAAAAATGAAACCACAAGCTCCATTTTAACTGCTATCTCTACCTC
ATCTTTGCACTATGTTTCACTGGCATTTTCATACTTTCCAAATCAACCTAAAGTCGTTTA
GTATAACTGGAAAAGACCTCCAATCTCAAATGATAAATCATATAATAAGTATTAGGATAT
GTTACCTTAGTACCAACTTTATATGTAAT
>TRINITY_DN102_c0_g1 transcript_ID=TRINITY_DN102_c0_g1_i1
AATGATCTGCTCATGGACAGCTCTCTTCTTCTTCATTACATCAACCCATTGACCAGCCTA
CGTAGAGAAAGGATAGATAAAGAAGCTATATACAACTGAACGTACATAATGGGAATATAG
AAGGCACGCGCAAAACAAGGAAAAATATTTCTATATTATATAGACAACATGACCAGATGC
ACAATAAAAACCAAGCTCTATAGGGCTATATTCCAGAAAGGAGGAGAAAAAAATTTGGCC
TAACATAAAAACAAGTGTGATAGCAGTAGATGGATTCAGAGGAGAGAGACGAAATGTTAA
TTTGGAGTGGAAAAACAAGTTCCTTTGATATGTGGAAACAGATGAGAGAGAGAGGAGAAA
AGGAAAGCTACATCGGAAGGGTAGCACAATTTCCCTTGACTGGTGGAAAGAGATGGGCAT
AAGCAGCTTGGTGGAGAGAAATGGACCTCAAAAGAATATTATTCATTCTCAACATGAATG
CAACACTGGAATAAAAGCAATAGCTTTGGATTGCAATGTCAACTTTATTTGGCACAGAAA
TTTTTCCAAAAGCTATTATTTTTTTATAAGCCAAAACAAAAATAATTCCAAGCACTATTC
ATAAGATTGCTT
>TRINITY_DN102_c0_g2 transcript_ID=TRINITY_DN102_c0_g2_i1
AATGATCTGCTCATGGACAGCTCTCTTCTTCTTCATTACATCAACCCATTGACCAGCCTA
CGTAGAGAAAGGATAGATAAAGAAGCTATATACAACTGAACGTACATAATGGGAATATAG
AGGCACGCGCAAAACAAGGAAAAATATTTCTATATTATATAGACAACATGACCAGATGCA
CAATAAAAACCAAGCTCTATAGGGCTATATTCCAGAAAGGAGGAGAAAAAAATTTGGCCT
AACATAAAAACAAGTGTGATAGCAGTAGATGGATTCAGAGGAGAGAGACGAAATGTTAAT
TTGGAGTGGAAAAACAAGTTCCTTTGATATGTGGAAACAGATGAGAGAGAGAGGAGAAAA
GGAAAGCTACATCGGAAGGGTAGCACAATTTCCCTTGACTGGTGGAAAGAGATGGGCATA
AGCAGCTTGGTGGAGAGAAATGGACCTCAAAAGAATATTATTCATTCTCAACATGAATGC
AACACTGGAATAAAAGCAATAGCTTTGGATTGCAATGTCAACTTTATTTGGCACAGAAAT
TTTTCCAAAAGCTATTATTTTTTTATAAGCCAAAACAAAAATAATTCCAAGCACTATTCA
TAAGATTGCTT
>TRINITY_DN10301_c0_g1 transcript_ID=TRINITY_DN10301_c0_g1_i1
TTTTTTTACATGGATCTTACCAAGAATATCATTAAAAAAAAGCTCTTTAATATCTGTAAT
TCCACACTGCATAGATGATACCAGTAAATTCTACTTTAATTTGTGAAAAGCCAGAGTAAT
CATACATTATAACAAAATAACTGAGTAATAGTAATATGATTAATAAAAGCAGAAGTCTTT
GGCAGTTCTGCATCAGTCCAAGGATCTTTCAAGTTCTCCTGTCTACAATCCGGTTAAACA
GCCGACTATCCTTATAGGAAGCTAAACAACCGCCAGTTGTATAAGTGAAAACTTTCTATT
TCCTTTTGCTCTTCATTGGGTAAATCAATCCTCTCTTCTCCAGACTTTTAAACCGATCTT
TTACAAGTGTGCTACAACCCTTCAGCTTACGGAGAGATCCATTGATTTCTTCAGATAATA
GGACTTGAGTAGGAGCTGGCACAAATTTGTGCCTTCCCAAGCGTGGTGGACGAGTCTTTA
GTCTTTCTTGCTTAGCTACAAATCGCCGTATAAGTCTTTTTTGCTTCTCCTCATCTTCTT
TGGCTATTTCTTGAATGATATCTGGCAAGCCGTCAATTTGTTTGGATACTTCCTCCACCT
TTTTTGCTTTTGCTTCTTTTTTCTGCACTTCTTTAAGTTTAGCTCTCTTATTCAACTTAA
CTCGAGTAACCCTCTTTGTCTTTATTGATCTGTTCTCATGTGCACTATCTTCGTTTTTGC
TCAAATTCTCTGCGTTTCCATCATCATCACTTACATTATCCACCTCAAGGAAGTACCTAT
CTTCGTCATCAATAGCTTGTCCAGGAACAGTAAATGGAACTGGCTCAGGACCCAATTCAT
TTTGATAGACTTTCTGCATTTCTTCTGCAACAGCTTGAGCTAATGACTCCTGATGACTTT
CATACGTGGGATTGAACGAACATCCCGGAGCCTCAACTTCTACTGCTGGAATAACTGAAG
GTTTTGATACCTTTTTAGACTTGTCGTCACCTTCACCTTCATTTGCCCATATGTCAACCA
TGCCTGAAGCAATGACACTATCATCCTTGGGACAATCTTGAGTCGCATCTTTTTCCTTCG
ACACGTCTTTCTGTTTTCGCTTGGATTTCTTCGGCTTAGACTTCGACGATGGCACTGCTT
GAACAAAGGGGTTCTTCAGCAGCACACTGTCAGTGCGTAGTACCTTTTCTCTATGTTTCT
CAATCTTCCGCTTCACAGAGAGATCTTTGGAGTTGTCTACGTAGAAAAGGGAGTCGTTTG
GCAGCTGAGAAAGAGAACCGCCAGAGAGGGCGTCCTTGGTGGATTTTTCAAAGAAGTCTT
CAATGTCTTCTGTGCTTATGTTGGCTCTCCACGCTTTCTTCCCCTTCCTCGAGCTCTTCG
CAATCTTCCCCATCTCTCTCTCTCTCTCTCTCTCTCTCTCTCTCTCTCTCTCTCTCTCTC
TCTCTCTCT
>TRINITY_DN10302_c0_g1 transcript_ID=TRINITY_DN10302_c0_g1_i1
CTATCATTATCATCATTAAATAGGATAATACCGTTATTAGTTACTAGCTTACAACTTTAT
TAAATACTGATGCAACAGGAAGTAGGCAGCTACCACTCTTTCTAGAGAGTAAATCAGCAA
ACCGCCTTGCAGGTCTCTCTCGGGGGAGTAAATCGGCAACTTCCTCGCAGGCTTCCTGTT
CTCACTTTACTTTCCCCTCTTGCTAATTGATTCGAGAGGGTGTTTAATGATTCGAGTAAT
ATCCTCCGCGAGAATCTACACGTGGCCTTCATTTGACCTAGCGTTGATCCCTCATTTTTA
TCAGACAGGATGCTGACTT
>TRINITY_DN10302_c0_g2 transcript_ID=TRINITY_DN10302_c0_g2_i1
CTATCATTATCATCATTAAATAGGATAATACCGTTATTAGTTACTAGCTTACAACTTTAT
TAAATACTGATGCAACAGGAAGTAGGCAGCTGCCAGTCTTTCTAGAGAGTAAATCAGCAA
ACCGCCTTGCAGGTCTCTCTCGGGGGAGTAAATCGGCAACTTCCTCGCAGGCTTCCTGTT
CTCACTTTACTTTCCCCTCTTGCTAATTGATTCGAGAGGGTGTTTAATGATTCGAGTAAT
ATCCTCCGCGAGAATCTACACGTGGCCTTCATTTGACCTAGCGTTGATCCCTCATTTTTA
TCAGACAGGATGCTGACTT
>TRINITY_DN10303_c0_g1 transcript_ID=TRINITY_DN10303_c0_g1_i1
AATATTCCCAAAACTTTCATAGCACATCACAACAGACAGGGCATTGGAGGGTGAGTTTGG
CTCAAATATCTTGTTGCCATAAAATTGAAATAACAAGGTTCCAAAAATATCATCATACAT
GACATCTAATGTCAATCAACATATAGAAACTGAAGTAATATCCAAATTTGAGTGCAAAGC
AAATCACAACATCTTGTTTCATCAAATGCAATCTTGTTTAACCAATTAAAGACTAGTCAC
TTAGAATTACCAGGTGTGTAAGGAAACTTGTAAGGAAACAAAGG
>TRINITY_DN10303_c0_g2 transcript_ID=TRINITY_DN10303_c0_g2_i1
GGTGAGTTTGGCTCAAATATTTTGTTGCCATAAAATTGAAATAACAAGGTTCCAAAAATA
TCATCATACATGACATCTAATGTCAATCAACATATAGAAACTGAAGTAATATCCAAATTT
GAGTGCAAAGCAAATCACAACATCTTGTTTCATCAAATGCAATCTTGTTTAACCAATTAA
AGACTAGTCACTTAGAATTACCAGGTGTGTAAGGAAACTTGTAAGGAAACAAAGG
>TRINITY_DN10304_c0_g1 transcript_ID=TRINITY_DN10304_c0_g1_i1
CTTTAATAGAATTTTCTACATCCAACTTATTGATGCTTTCTTCCAAGTATTATAAAGAGT
AAGCAACGCGGTCTACCTAATTTCACCATGCTTATGGCTGAAGATTCTGTTCTGAAAGTT
AAGCAATGAAATCCTCCTCCTAAATTTATATAGAATATATGAGAAAAAAATCCTAACAAG
CGGGTAAATTTTACAGCTTTTGCAAGCCAATGAAAATCTATATGGGATGCAAGGCAGCAA
AAGTTTGT
>TRINITY_DN10306_c0_g1 transcript_ID=TRINITY_DN10306_c0_g1_i1
TATAGTGATACAATAATTTGCAACCAATAATTTGCAATTCTCAGTCTAGCTATAGTGATA
CAATAATTTGCAATTCTCAGTCTAGTTATAGTAATACAATCAAATCTCATTTTTTATTTT
TATTTTTTATGAAAGTTTAATAAAGAAATATTTTGTGTTCCAATATAATTTCTTCTTTAT
TTGATTAATTATATGTAATGGATAAAAATTATTCAAAAATCAATTGGAAAATTCACAAAA
TACCTTAATAAAT
>TRINITY_DN10306_c0_g2 transcript_ID=TRINITY_DN10306_c0_g2_i1
TATAGTGATACAATAATTTGCAACCAATAATTTGCAATTCTCAGTCTAGCTATAGTGATA
CAATAATTTGCAACCAATAATTTGCAATTCTCAGTCTAGCTATAGTAATACAATCAAATC
TCATTTTTTATTTTTATTTTTTATGAAAGTTTAATAAAGAAATATTTTGTGTTCCAATAT
AATTTCTTCTTTATTTGATTAATTATATGTAATGGATAAAAATTATTCAAAAATCAATTG
GAAAATTCACAAAATACCTTAATAAAT
>TRINITY_DN10306_c0_g3 transcript_ID=TRINITY_DN10306_c0_g3_i1
TATAGTGATACAATAATTTGCAACCAATAATTTGCAATTCTCAGTCTAGCTATAGTGATA
CAATAATTTGCAACCAATAATTTGCAATTCTCAGTCTAGTTATAGTAATACAATCAAATC
TCATTTTTTATTTTTATTTTTTATGAAAGTTTAATAAAGAAATATTTTGTGTTCCAATAT
AATTTCTTCTTTATTTGATTAATTATATGTAATGGATAAAAATTATTCAAAAATCAATTG
GAAAATTCACAAAATACCTTAATAAAT
>TRINITY_DN10307_c0_g1 transcript_ID=TRINITY_DN10307_c0_g1_i1
CACCGAACCTAATAACTCAGGTGTGATCTTCCCAACTCTCCCTTCTAGCAACCCAACTTC
AGCTCTCAATTCCTGCACTTGCTGCAAAACTGAAAGCTGCAAATCCCTCTCGTCATTCTG
CATCAGCCCATATCCATCGTTTTCCTCTCTTACCCCATACACCATTTCTTGATCCATCAA
ATACCCACCTTTAGTCCCAACAACCCGATGAATAATCCTCGCATTCCCATCCAACGGCCC
TGGCTCGTGCCCTGAATGCACCGCATAAAGTTTAAACACCGCCATCCCCTCCTCCTGATA
CACAAATGACTTATCCTTCTCATTATAATTCGCAATTGGCACTATCGCCCTAATCCTAAA
CCCACAACCACACCTCTTTGACGCATAGGGTTCCCTCTTCAACATCCTCGACTTCTTCAC
TGCAGGCTCCCCTGCCCTATGACAAGCATAATCTTTCACTTCAGCCATGAAAGGTTTATA
CCTAATATACTTCTGCCTAATGCAGAGCACAACCTTATGTTTTGCGGCTAATTGTTGTAG
CTTATGTGGAACTTCCTTAGCAGGAACATCAAATGACTCGGTGTACTCAAACCTCCGTCT
TTTGCTCCGCGAAGCAGACCCAGACGAGGCAGAGCACACAGGGCATGCAGCCACACAAAC
CCTAATGTAACTCTCAGGTATACCATAAAACTTAGCACCTACTGTCCAAACTTGTTTGAT
TCTCTCTATAGTCTCTTTAAGTCCTAGGTGTTTTAAATCGGCATCGCCATGGAAACTCAT
AACAATATCTTGCCATTGATTAAAGTGAGAAACGAATTGCTGCGAATTGCTCTTGAAACA
GAGGAATTCGTTACCGGATGTGGGGTCCACGTGTGCGGTGAGCTTGTCCTGGATTCGCTT
CCACGCCGTCAGATAGGCCGTGTCCTCGTTGCGGTCCTTCCAGACGGAGCGCCACGACTT
GAGGACGGCCCGCGGCGTGGCGTCGCGGATCTCGGCCGGCGTCGCAAGCCGCTGCTCCAG
GATGCACCGGATCATCAGCGCGTGCGACTCCGCGTTGAAGGTGTAGAATTGCGTGGATAT
GTGGGGCTCGGGGCTAATGTACGCCGGGGGCTGGTGGTGGTTGGCGGGAGCCGCCGCCGC
CGCCTCGCCGTCGAAAACACCGTTCCCGGCGTTGTTGCAGGTTCCCGCGTCGTCGTTCTC
GTCGGCAGAGGAGTGGCTCTGGGAGTCCTCGGAGGATGTACGGAATAGGACGATTTCGGG
GAGGGAAGAGAAAGGTGGGTCATCGTGATTGGGGTTGTGAATAATGGACGGTTGAGATTC
GGTTTGGTGGTCGATAATCAAGGGAGGTGGTGGGCCCAGATCATGATGATGATGGTGGTG
GTGGTGGTGATGGTGGTGGTGGAAGATATCGTCTTCTGTTTTGTGGGGATTCATCAGAGA
AACAACCAACAAATA
>TRINITY_DN10307_c0_g2 transcript_ID=TRINITY_DN10307_c0_g2_i1
GGCATGAAGAAGAGAAAGGCAAAATAAATGTAGATGTCATCAATAAAAAATTCCATATAT
CTTATCAAGCAAACAGTAGAGGTAAAACAACATAACTGCACATATTATAAGTTATACAAG
AATTTCCAAGAACAAATAGAAAGACTGATGCTCATTATAGAAGAACCCCGCTAAAAATCA
TGAAGGTCCTGAAAATGGTTAACAAATAGTTATAATAAGGTATGTGTACAGAAGCTCAAT
TGGCTATACTTACAGAATTACACACAGCAAACCTAAAAGCATGTGAGAAGATCCAATCTT
CAGTATACATACATGTACAACCCAGTTCCTGCTATAAGAGAGAATGGGCACAATTAAAGT
CATGACTAAGTTAGGCAGATTTAACTGGGCTCTTTGGGACTCTAAACAATCTCCCCATGT
CTAAATCCACTGTCTCCACAATCTGCACTGGAGTCCAATCCACAAGGAGAATCATACCAC
TTAGGATTTTCTTGGTAGAAACTGTCAACTGGCAAACCAACGAGACTTACATCTCCCACT
ATTGACTCATCATGTCTCATGGCCTTGGTTAGTTTAATATCTTCACAGTCAAGAATGCTC
TTATCGTCGAAATCACTGCACTTCAACCATTTATCAGGCTTACAAGGCTCGCTCATCAGA
TCCTTATCACTTCTACACCCTGTTCTCATCTGGTCCCAAGGAACAACATCGACTCCTAGC
GTTCGCCCGAAACTGTCTTCATCGTCTTCAATCAACTCCGTCTCCTTGCCATCGCCAAGT
GTTCTCCAATGTTCCAAATCACTTTCTGCCACCAGCACATCATCAGAATGAGGCTTGTTT
GAAATCAACCCATTTGACTTTGAACCCTCTTCCCCTATACTTCTAATCTTATTCAATACA
TCAAACAGTTCTCGAGACACCGAACCTAATAACTCAGGTGGGATCTTCCCAACTCTCCCT
TCTAGCAACCCAACTTCAGCTCTCAATTCCTGCACTTGCTGCAAAACTGAAAGCTGCAAA
TCCCTCTCGTCATTCTGCATCAGCCCATATCCATCGTTTTCCTCTCTTACCCCATACACC
ATTTCTTGATCCATCAAATACCCACCTTTAGTCCCAACAACCCGATGAATAATCCTCGCA
TTCCCATCCAACGGCCCTGGCTCGTGCCCTGAATGCACCGCATAAAGTTTAAACACCGCC
ATCCCCTCCTCCTGATACACAAATGACTTATCCTTCTCATTATAATTCGCAATTGGCACT
ATCGCCCTAATCCTAAACCCACAACCACACCTCTTTGACGCATAGGGTTCCCTCTTCAAC
ATCCTCGACTTCTTCACTGCAGGCTCCCCTGCCCTATGACAAGCATAATCTTTCACTTCA
GCCATGAAAGGTTTATACCTAATATACTTCTGCCTAATGCAGAGCACAACCTTATGTTTT
GCGGCTAATTGTTGTAGCTTATGTGGAACTTCCTTAGCAGGAACATCAAATGACTCGGTG
TACTCAAACCTCCGTCTTTTGCTCCGCGAAGCAGACCCAGACGAGGCAGAGCACACAGGG
CATGCAGCCACACAAACCCTAATGTAACTCTCAGGTATACCATAAAACTTAGCACCTACT
GTCCAAACTTGTTTGATTCTCTCTATAGTCTCTTTAAGTCCTAGGTGTTTTAAATCGGCA
TCGCCATGGAAACTCATAACAATATCTTGCCATTGATTAAAGTGAGAAACGAATTGCTGC
GAATTGCTCTTGAAACAGAGGAATTCGTTACCGGATGTGGGGTCCACGTGTGCGGTGAGC
TTGTCCTGGATTCGCTTCCACGCCGTCAGATAGGCCGTGTCCTCGTTGCGGTCCTTCCAG
ACGGAGCGCCACGACTTGAGGACGGCCCGCGGCGTGGCGTCGCGGATCTCGGCCGGCGTC
GCAAGCCGCTGCTCCAGGATGCACCGGATCATCAGCGCGTGCGACTCCGCGTTGAAGGTG
TAGAATTGCGTGGATATGTGGGGCTCGGGGCTAATGTACGCCGGGGGCTGGTGGTGGTTG
GCGGGAGCCGCCGCCGCCGCCTCGCCGTCGAAAACACCGTTCCCGGCGTTGTTGCAGGTT
CCCGCGTCGTCGTTCTCGTCGGCAGAGGAGTGGCTCTGGGAGTCCTCGGAGGATGTACGG
AATAGGACGATTTCGGGGAGGGAAGAGAAAGGTGGGTCATCGTGATTGGGGTTGTGAATA
ATGGACGGTTGAGATTCGGTTTGGTGGTCGATAATCAAGGGAGGTGGTGGGCCCAGATCA
TGATGATGATGGTGGTGGTGGTGGTGATGGTGGTGGTGGAAGATATCGTCTTCTGTTTTG
TGGGGATTCATCAGAGAAACAACCAACAAATA
>TRINITY_DN10308_c0_g1 transcript_ID=TRINITY_DN10308_c0_g1_i1
TGCAAGTTTTCATGCATTGCACACCGTTTCATAATACAGGGAAAGACCTTTCCATTAATT
AGAAAACATAATACAGTATAATACACAAGCATGTTTATTGACCGTGCCATAACTACTTAC
ATTACAACTAGATAATGGCTTTTTACCAATAGAATTTAGAACGACCAAGAGACAACACAT
CCGGCATTACCATTAAGATACATAAACACGGATTTGAAATCAGGACTTGCAAAATGCGCG
GAGTGTGTCATCCAGGGCATTTCTATCATAATCGCCTGTAAAAACACAGTTGCCTAGAGG
TCCTTTAAGAAGAATAAGCCGTAGTAGCCCATCAGCTACCTTCTTGTCAACCGCCATGAC
AGACTTGAACATTTCTACAGTCATTATTTCTGGAGGTGCAGTGGGTAGCTTAGCCTCTTT
AAGAATGTCATGCACTCGTCTCACAATTGAATCGTCGATCCAACCAAGCCTGTAAGACAT
GTCAACAGCCATGACCATGCCAGCTGCAACAGCTTCTCCATGAAGCCACCTGCCATATCC
AACCCCGGTCTCAATGGCATGACCAAAGGTATGACCCAAGTTCAATGTTGCTCTCAACCC
ACTTTCCTTCTCATCCAAGGACACAACCTCAGCCTTATTTTCACATGATCGCTTTATAGC
ATAAGCCAATGCACTTGGATCCCTTGCCATCAACTTTGGCATATTCTTCTCCTGCCACTC
AAAAAATTCAGCATCCCTGATAAGTCCATACTTTACAACCTCTGCAAGCCCCGATGCCAG
TTCCCTATCTGGCAATGTGTTCAACGTGTCAGTGTCTATAAGCACACATTGAGGTTGGTA
GAAAGCACCAATCAAATTCTTCCCAAGAGGGTGGTTTATGCCAGTTTTGCCTCCAACAGA
AGAATCAACCTGTGCCATAACAGTTGTGGGAATCTGAATGAAGTTGACACCGCGAAGGAA
AGCGGCAGCAGCAAAACCGCACATGTCACCTATGACGCCGCCTCCAAGGGCAACAAATGT
ACAGCGCCGGTCCAATCTTGACTCGATGGCCTTGTCAAAGACTTTCATGAGGGTGTCCAT
GTCCTTGTACTTTTCACCATCGGGTAAAATCACACTCTCAACTGAAACATTTGGGTTCCC
TCTTGTCAAAGCATCAGTAACTCTACCCAAATATAGTGGCCCAACTGTTTCATTGGTGAC
CACAAGAACTCTCTTCCCATGAATATGCCTCTGGAGCAGGTCGGGTTGATCAAGAAGTCC
GGATCCGATATAGATCGGGTAGCTCCGGTCGCCCAAATCCACCTCAACAATCGTAGGAGC
TCTAGAGTTGGCCTCACTAACCGACTGATCTATCACCGGAGCCGCACTCGCGCGTATCAT
TGAAATCGCTCTGTTCGCGCTGCTAGATGATACGGTGCTCCTTCTCAACTCAGTAGAACT
CGGCGACGAGAAAGGAGACGGACGCAGAGCGATCCAGTTAGTGCTCCGGAACCGGACGGA
ACAATCGGACGGTTTGGATTTTAGCTTGGACGAGAGAGAAGGAGAGAGCGAGTTGGCGGT
GGACAATGCCATGGACTCGGGTCGGGTTCGGAACCGGAACCAGAAAAGCTCTGTAAAAGT
GGGTCGGTGGGTGGATTTAAATTGAACATCGTGTGTGTTGAAGAAGAGAGATTTTGGGGT
TTGGTAGGTGAGGCGGGCGCGAGCGACTGGTGTAGGACCGTTAATAGACGGACCTTTCCG
GTTACTCGAGAAAATAAAATTAGTCGTTCGTTTCCCGATAAATATAAGCCATTTCGACGA
TATCTCGTGATAATACGATAATTGGGAGTTTTTTTTTTTTTAGCAGGGACATTAGAGTAA
CG
>TRINITY_DN10309_c0_g1 transcript_ID=TRINITY_DN10309_c0_g1_i1
TGTTTGTTGTATCAAAATCACTCCTTTACTCCTACGCTAACAAGTGTGAAAAGAGAGAAA
GAAGAAGCTCTCAACTCTCAAAAAATTCCAGTCACAAGAGTCAGGCCCCCAAGAACTAAT
GCTCACTGACCACCAAGACCATCCTTTCTTCTGGTAACCCGGATGTAGCAAAAAACGGCT
GCAAATATAGCAGTGACAAGCCCACCAATGATCACACCACCACCAGCCACTGACTTATCG
GAATGATGCTTTCCCATCCGTCTGATCTCTGGATACTCATCACCAGAGGACTCTGATGGA
CTTGAGGCAGGTCGATCTGCTTCTCCAGCCACCACCCCATTTCCCTCATCCTTATTTTCA
GAGCCAACTCCATGTTGGTTCACCTCAGATTCATCAGCCATGGCTTGAACCGCCAGGATC
GCAGCCATAACCAAGAAAACCAAAACCCGCCTATCCATTTTTTTTTATAAAAAAAAAATA
TGAAAATTGATGCTCGACGCGGGGTGTATGAGATATCTGCCAATGCCTGATCAAACAGAG
TGAATCTTTTGC
>TRINITY_DN1030_c0_g1 transcript_ID=TRINITY_DN1030_c0_g1_i1
AGCTACCACCATCTAATCCAGCAGCTCTGGCTGAAGCAAGCTTATTCAAGATCTTGACCT
GCATTTAGAGGCATGTAAAGGAGAATCGGTAGAAGTTGCAGATGACCATTGCACAAATAT
CAATTCTTTGGCTGATTTATGAACAGCCAGTCTAATGTACTGAAAGAAACTGAACCACAA
TGTTAAGCTTTGAGCATACCATGAGATATGCCCCATCATCAAGC
>TRINITY_DN10310_c0_g1 transcript_ID=TRINITY_DN10310_c0_g1_i1
GCCGGTTGGCCGTGCCCATCCATCAGGTTCAAGGCCACATATGTGATGAGGAGACCTGCA
GTTAAGGTATATCATACGTACAATGACAAATTATCAATAATTCAATATGCCTACAACATA
TTCCAGATAACTATTACATAAACAGTAAATTTCTAGGTCAGAATACCAAATTAGATTCTC
CTTCAGTATAATAGTTACACTTGAATCAACTTTTTAAGTGGTAGCTAACCGTTAGACCTT
TTACTCATGAATGCTACAAATGCACACAAATAAGAAATAAAAATACATCTGAATAAATGG
TATGATGGTCCATTAATTTATCCATACACCATAACAATGATTAACCTTTGCCATTAACCA
AATATGTTCTTCAATTGCCATCCAGATTGAAAAAAAGGTTTATTCTTCCCGTCAGAATTA
TCTTTCATTATGTACATGAGTACTCTCACGAAGTCTGTGTCAATTGCTTACACTTTCAAA
AGTCACATCATTACTCATTTTCTTTGATTGTAAGAGCACCAGCAGTGTCCAGCTCCACAA
ATTTAAAATCTCATCTTAAAGGAATAACGATTCCATCCAAAGATTTAGTATTTCTCATAA
CTTTATATTTCTTATTAAAAGGAAAAAGAAGAAGGTATTTCTCATACCTAAACCGTAAGC
AGACATTGCCCACAGGAAATATCCTGAACGGAGATTCCTCTTTGACAGCCAGTCATACCT
G
>TRINITY_DN10311_c0_g1 transcript_ID=TRINITY_DN10311_c0_g1_i1
ATCAGGGGTATGACGAGATCAACCACTACAAACACAGCATAAAAAGTAACTCTCACCACG
AGAGAGAGGCCTCCATAATTTACACACATTGTTTTTTTATGGGTGAATTGCACTAAAGTA
CCCTAACGTTATGTAACGTCTGAACATTACTCATAAGGTATTGTCCGCTCTGGGTCGTCC
GGATGCTTCCCCTCTGGGATCTGTCCACAAATCATCTGGATTCTATCATCCTGCTTCTGT
TTTTCTGCAATCTGCTGAATCAAATTTGATCTGCATCTCAATTCAGCTACCAATGCATTA
TCTGGATTCAACTATAATTGCACATTCATAGCCTTTAAAGCGAATAATGCTTTTCTGCTT
AAAGCATCTGCTACCACATTCGCCTTTCCTGAATGGTAATCAATCATACAGTCATAGTCT
TTGATCAACTCCATCCATCGCCTCTGCCTCAGATTGAGTTCTCTCTGAGTGGGCAGATAT
TTCAGACTCTTGTGATCCGTGTATATATAACACTTCTCACCATGCAAGTAATGCCTTCAT
ATCTTTAAGGCAAATACGATAGCTGCAAGTTCTAAATCATGTATAGGATAATTCTGCTCA
TGAATTTTCAGTTGTTTGGACGCATATGCAACCACATTGCCTTCCTGCATCAATACACAA
CCTAAACCATGGTGTGAGGCATCACTATAGATCACAAAATCTTTACCTAAAACAGACTGA
ATCAGGACTGGAGCCTCAACTAGCATCGTCTTCAATCTGTCAAAAGCTGTCTGGCATCTG
TC
>TRINITY_DN10312_c0_g1 transcript_ID=TRINITY_DN10312_c0_g1_i1
CTTCCTTTCTTGAAGGTCATTTACATGTCTGGAATGTCTAATGTGAAGAACATTGGTATT
GAGTTCTACGGTAGGGTCTCAGGAAGACAGTCCCAGTCACTGCAAGAGTTATCCTTCATA
GATTTCCCCAATTTGAAATTCTGGTGAAGCATGAACATAAAGGAAGAATTCCCTTCCCTG
GTGAAACTAACCAGCGATAAATGTCCAAAGTTGAGAAACATACCATGGTTTCCATCTCTT
CACCATCTAGAGTTGCAGAGCTGCAATGAAAAGATACTGAGGTCAGCAGCAAACCTACCA
CATTTTTAAACCCTGTATTAAATGTTTTCACGGAACG
>TRINITY_DN10312_c0_g2 transcript_ID=TRINITY_DN10312_c0_g2_i1
CTTCCTTTCTTGAAGGTCATTTACATGTCTGGAATGTCTAATGTGAAGAACATTGGTATT
GAGTTCTACGGTAGGGTCTCAGGAAGACAGTCCCAGTCACTGCAAGAGTTATCCTTCATA
GATTTCCCCAATTTGAAATTCTGGTGAAGCATGAACATAAAGGAAGAATTCCCTTCCCTG
GTGAAACTAACCAGCGATAAATGTCCATAGTTGAGGAACATACCATGGTTTCCATCTCT
>TRINITY_DN10312_c0_g3 transcript_ID=TRINITY_DN10312_c0_g3_i1
TCCTAAGTCTTTTCATTTGTTGTGCTTTGAAATCGAATTTAAGTCTGTGTGCAACGATGT
ATTCAGCATACATAAGCACAAATGCACCCCAGTAACCACATGGTTTCCATCTCTTCACCA
TCTAGAGTTGCAGAGCTGCAATGAAAAGATACTGAGGTCAGCAGCAAACCTACCACATTT
TTAAACCCTGTATTAAATGTTTTCACGGAACG
>TRINITY_DN10313_c0_g1 transcript_ID=TRINITY_DN10313_c0_g1_i1
CTGCGCCTCACAATCTTTCTGCACAGGTAACAATAGTGAACTTGGCATGCCCAGCAGAAT
ATGTGATTGTTATTGCCAACCTGGTTCCCAAAGAAAATACAAAACTTTTATCTGTTGGGT
TGAGACAAGTAAGAGTATCTTAATTCCACGCACAAAAATAGGAAATTGTTTCAAAATTTT
CAAAATATCTCAATTTACATAACTGGAAAATAGTTATTGTAGGTTCATAACTGATTTACA
GTCAGAACCAGTCAAACAAATAGGTCTGGAAACAACAAAAACTGTGGTCTTGTACTACAG
AACATACTTTTGACAACAGAAACTAAAAATGCCACCAAACATGCACAAAACACTTTATCC
AATACATGATACATGCTGACACAGAATAAAATACATGGGGGGCAATTGTCAGACACGAGT
AGGAGATGGCGACTAGGAAGAGAAATGGATATAATTTTGATTTTCTCATGTTTTAGACTA
AGGGCTTTTATTAACAAAGGATAATATTGTCATATACAATGAATAGAACACTTGAGGTCC
TTTGACAAAATCTCAAATTTAGCTTCTCAATATAATTCTGGGGAATATGATCACATTCTT
GGGAGTTTGCTTGTGACTATACGTATGTGTTAAAATGCAGTGTCTTTTTCATGACACATA
GGGAAAGAGCCCTATTGAAGAAAAATATGGGGAAACGAGACCTTAACTCCAAATCTTTTG
TTGCCCAGTCCAATT
>TRINITY_DN10314_c0_g1 transcript_ID=TRINITY_DN10314_c0_g1_i1
GATTTTGGTGTTGTCGAAGTCGCATACGTTGCGCTTCCTCTTAAACGACCCACTATCGAT
CTCAAATGACCCTGAAAAAGTAATCCAAGAAAAACCCACGTTAAATCTGACTAGTACTTT
AACTTGTTTGTCTACGAAAACAAATGAAGCATGAGTGATCACTTACCACTGATCTGAAAG
CCATGACTGTAGTGAAAGCACCAGAGGAACACGGGGAATGTCAAGAGTGATTGAGAGTGT
AATTTAAT
>TRINITY_DN10314_c0_g2 transcript_ID=TRINITY_DN10314_c0_g2_i1
GATTTTGGTGTTGTCGAAGTCGCATACGTTGCGCTTCCTCTTAAACGACCCACTATCGAT
CTCAAATGACCCTGAAAAAGTAATCCAAGAAAAACCCACGTTAGATCTGATTAGTACTTT
AACTTGTTTGTCTACGAAAACAAATGAAGCATGAGTGATCACTTACCACTGATCTGAAAG
CCATGACTGTAGTGAAAGCACCAGAGGAACACGGGGAATGTCAAGAGTGATTGAGAGTGT
AATTTAAT
>TRINITY_DN10314_c0_g3 transcript_ID=TRINITY_DN10314_c0_g3_i1
GATTTTGGTGTTGTCGAAGTCGCATACGTTGCCCTTCCTCTTAAACGACCTACTATCGAT
CTCAAATGACCCTGAAAAAGTAATCCAAGAAAAACCCACGTTAGATCTGACTAGTACTTT
TAACTTGTTTGTCTACGAAAACAAATGAAGCATGAGTGATCACTTACCACTGATCTGAAA
GCCATGACTGTAGTGAAAGCACCAGAGGAACACGGGGAATGTCAAGAGTGATTGAGAGTG
TAATTTAAT
>TRINITY_DN10315_c0_g1 transcript_ID=TRINITY_DN10315_c0_g1_i1
GTCCATATTATGATATATCAACACAACCAAAATCCAACGATATATGAGTACATGTTTTTA
TTTACAAAGTAACATGCAACCAAATAAATTTCATTTCCATTTTTCCAAAACTCACGTAAA
TTGACGAACTCTATAGATTGCAAGCGGGACAACACATGAAAATGCAATCGCAAGAGATAG
TCCACAATCCGACCAAATACCAGGTTCAAAACATGCTAAACTGGAAGAATATGCAGCGAG
CAACCACCCAATGAATCTCCAATGAAAGTAGAGTTCCG
>TRINITY_DN10315_c0_g2 transcript_ID=TRINITY_DN10315_c0_g2_i1
TATGACACAGACCGTTGCATGTTCTTTTAATGATAGATGTTATGGAACAAATTAACGCAG
TTTGACAATTGTATGATACATGCACGTGTCCATATTATGATATATAGACACAACCAAAAT
CCAACGATATATGAGTACATGTTTTTATTTACAAAGTAACATGCAACCAAATAAATTTCA
TTTCCATTTTTCCAAAACTCACGTAAATTGACGAACTCTATAGAT
>TRINITY_DN10316_c0_g1 transcript_ID=TRINITY_DN10316_c0_g1_i1
TCATTCTTGTTGCTTCATCCACTGGTTGAGTCTGACGTTGCAATAAAATTCCAAAGCTAA
AAACGATGAAAGCAAAATCTGTTAGCTTCCAATAACAAATAATTAAATACATGTTAAGAA
TACCAAGCTCCTACATAGAAGAACCAGACATTTCTAGACTTGTTAACCTCAAGTAAGATA
TACCAAGTTTTAATGTCATTACAAAGCTTAATGTATGAGATATAAGAAAATTAAGATCCT
GCTTTCTCACACTTCTCTACATGATCATCAAACATCTACAGATATCCTACATATGATATC
ATCCCATTTCTCACAATATCCAATTCTAGTCCAAGGGATCCCAAACCTAGTAAAACAAAG
AACAGCGCAGAAATACGTACTTCAAACATACAAACGCCAAATTTATCCATAGAACTGAAA
GCTTTAAGAGCTTAACATTCCATAATTTGACATACCACTTAGAGGCGTTGGACTTTGAAT
TTACAATGACAATGCATTTATCTGGTTTTTTGGGAGAAACAAGTAATATTGGCTCTGAAT
TTTTGTGTTACGATAATGGACTGCATTCTTGTGTTACAATGGAACTGATTTGAATTTACA
ATGGAAATGCTTTATTTGGTTTTGATTCATGTGCAATTACTATACTTGGTTTCTTGGGGG
AAAAAGAGTAATATTGGCTCTTCAATGTACCACTGGATGCATAACATCACAACATTGTTT
TTCATAAGAAACCCTATAACTTCACAAGTGACAGTTGCATGCACACCCAAAAAAAGAAAA
AAAAAAAGGACGTAACAAAAGGAAAACTTCCACACTCCAATCAAACATTAAATAAAATTA
ATCTCATCTAAAAACTCATATAATAAAAATTGACTTGAGTCAACCTGTCCACAATTGGAG
CTAGGTGTCTATAAAACAAGAAAAGTAACAATAAGAGAATAAAT
>TRINITY_DN10316_c0_g2 transcript_ID=TRINITY_DN10316_c0_g2_i1
TCATTCTTGTTGCTTCATCCACTGGTTGAGTCTGACGTTGCAATAAAATTCCAAAGCTAA
AAACGATGAAAGCAAAATCTGTTAGCTTCCAATAACAAATAATTAAATACATGTTAAGAA
TACCAAGCTCCTACATAGAAGAACCAGACATTTCTAGACTTGTTAACCTCAAGTAAGATA
TACCAAGTTTTAATGTCATTACAAAGCTTAATGTATGAGATATAAGAAAATTAAGATCCT
GCTTTCTCACACTTCTCTACATGATCATCAAACATCTACAGATATCCTACATATGATATC
ATCCCATTTCTCACAATATCCAATTCTAGTCCAAGGGATCCCAAACCTAGTAAAACTGTA
AAACAAAGAACAGCGCAGAAATACGTACTTCAAACATACAAACGCCAAATTTATCCATAG
AACTGAAAGCTTTAAGAGCTTAACATTCCATAATTTGACATACCACTTAGAGGCGTTGGA
CTTTGAATTTACAATGACAATGCATTTATCTGGTTTTTTGGGAGAAACAAGTAATATTGG
CTCTGAATTTTTGTGTTACGATAATGGACTGCATTCTTGTGTTACAATGGAACTGATTTG
AATTTACAATGGAAATGCTTTATTTGGTTTTGATTCATGTGCAATTACTATACTTGGTTT
CTTGGGGGAAAAAGAGTAATATTGGCTCTTCAATGTACCACTGGATGCATAACATCACAA
CATTGTTTTTCATAAGAAACCCTATAACTTCACAAGTGACAGTTGCATGCACACCCAAAA
AAAGAAAAAAAAAAAGGACGTAACAAAAGGAAAACTTCCACACTCCAATCAAACATTAAA
TAAAATTAATCTCATCTAAAAACTCATATAATAAAAATTGACTTGAGTCAACCTGTCCAC
AATTGGAGCTAGGTGTCTATAAAACAAGAAAAGTAACAATAAGAGAATAAAT
>TRINITY_DN10317_c0_g1 transcript_ID=TRINITY_DN10317_c0_g1_i1
TCCATTTATTATGAATTGCCGAAGAAGAATTAAAAACAACTCACCATGTAAACATTTAAA
ATCACAATAAAAGAGAGAGAAGAAAGGTCTTCGGATGATGTTAAGGATATTGTTATAAGC
AAATCGAACAGAGTGAGATGAAAACTATCAAGGGTTCATGCACTGAGACTAACCTTTGCA
GCCTCGGCTACAATATCAGGAAGCTCCATAGCAGTTACATCATTTAGTGC
>TRINITY_DN10317_c0_g2 transcript_ID=TRINITY_DN10317_c0_g2_i1
GGGGTTAATCATTGCATCGACAAGTAAGCCACCTGCTTCAGCGGCTCTGCGAAGAATGTC
ACAATGCTGCAGACCAGAAGAGTCAGTTTGCTTCATTTCATTAATATTTTGAGGTCATGA
TGCTGTGTTCAGGGTTAGTTGCATCTAGCAGTTAGTGCATTAAATCTCCAAAATTGGACA
CTGATATGAAGTTGTTTATTCTGTTGCATCCTATAATGGGTTCAGCCTTAAAGTCTTCAA
AATTCTTATAATTCATGAATCCTATATTTAGCTAGAAGTTCTCAATTCTTTAATTACAAA
TTCCATTTATTATGAATTGCCAAAGAAGAATTAAAAACAACTCACCATGTAAACATTTAA
AATCACAATAAAAGAGAGAGAAGAAAGGTCTTCGGATGATGTTAAGGATATTGTTATAAG
CAAATCGAACAGAGTGAGATGAAAACTATCAAGGGTTCATGCACTGAGACTAACCTTTGC
AGCCTCGGCTACAATATCAGGAAGCTCCATAGCAGTTACATCATTTAGTGC
>TRINITY_DN10318_c0_g1 transcript_ID=TRINITY_DN10318_c0_g1_i1
GATCAGTTGAGAATTGCTCAACATTGATAGGTTTTCTAGTAGATTTTCTAGCAGCCTTAA
TTGGTAACTTAGGAATAGAAACTGAATTGTCAATAGGAATTTTACCTTGCTGAGTTGAGT
TCGGATTGGACTCTGGCTTGGGGAGTTATGTCTAGTCAGTTTGATGTGTCTGAATCCCGC
TACTCTGGTTTTTTCTCCGAGTATATGTCTTGAACTCAGCAGGACTATTACCCAAATATC
AGTGTTCAAAAAATGCGCTAGGTGTTCGGGAGATTTTTATAAACTAGAGGGTGT
>TRINITY_DN10319_c0_g1 transcript_ID=TRINITY_DN10319_c0_g1_i1
ATGAAAGCATTCAAGATTACAATTTAGCAATCAAAACCCCAATTCAAGAAAATCGATGGA
TAACTCTAAGTCACAACCATTCAATCAAATTCACACCCATCAAACAAATTAACCAAAACA
CCAAAATGAATCAAACCCACTTCATAATTCATACCCATCAAATAAAATTCACATTTAATC
AAGTATCAAAGCATTACAAAACCAAAAAAAAAAAAAAAAAAAAA
>TRINITY_DN1031_c0_g1 transcript_ID=TRINITY_DN1031_c0_g1_i1
GTCAATTCCAAAAAGAATCTTAGCAAGATTGAAAAGTCCATCCATAACTTTTGGCAATGA
GAAATATGGCCGCAGATCTTCCTCATTGATGTCATATTTCGATTCACGAAGCCTCTCACT
CCAGAAATTGATGTCCCAAGGTCTCAAATCATCAGCTTCTATTGCACCTTGACCTTTCGA
AAAAATTTTAAGGTCTTCCATATCTTCAATTGCATGATTCCAAGAAGCACTGCATAGCTT
TTCTAGAAGCTCCACTGCTTTATCAACAGTAGCCATTTTGGTTGCCATGCTTAACTCAGC
AAAATTATTGTAACCAAGAAGCTCAGCATTTTGCAACCTAAGCTTCAATATTTG
>TRINITY_DN1031_c0_g2 transcript_ID=TRINITY_DN1031_c0_g2_i1
GTCAATTCCAAAAAGAATCTTAGCAAGATTGAAAAGTCCATCCATAACTTTTGGCAATGA
GAAATATGGCCGCAGATCTTCCTCATTGATGTCATATTTCGATTCACGAAGCCTCTCACT
CCAGAAATTGATGTCCCAAGGTCTCAAATCATCAGCTTCTATTGCACCTTGACCTTTCGA
AAAAATTTTAAGGTCTTCCATATCTTCAATTGCATGATTCCAAGAAGCACTGCATAGCTT
TTCTAGAAGCTCCACTGCTTTATCAACAGTCCATTTTGGTTGCCATGCTTAACTCAGCAA
AATTATTGTAACCAAGAAGCTCAGCATTTTGCAACCTAAGCTTCAATATTTG
>TRINITY_DN10320_c0_g1 transcript_ID=TRINITY_DN10320_c0_g1_i1
AATCTGAGAAAAGCCAGTGCCCATAAAGGGCATAGGGAAAAAGCTATGATGATCAGGAAA
AGGTGGTGTTGGTCCTCTCTTGCTACCGCGGTAGCACCTAGTGTGGTCAGCATCAATCGT
GTTCGGGCAACGAAGCTTACACTCATTCACATTGGTTCATCCTCGTCGAGTGTTGTGAGA
ATTCTTGGGCGAAAACACTAGAGATTAGATAACTACTAGACTATAGACAAAC
>TRINITY_DN10320_c0_g2 transcript_ID=TRINITY_DN10320_c0_g2_i1
CGGAGCTTCATGGGCGTTGCCCCGTTCCCCAATCAGATGTTTGGATGTGAGCTATACTCC
GCGAGGAGCCAAACGGGCGTATGGCCTTGCCTTTTGACCTCTCTTCCCGTGTGACTAGGA
ATGCTCAGTGACAACCTCTCAATTGTCACCGCCTGGCCTCTCTTGCTACCGCGGTAGCAC
CTAGTGTGGTCAGCATCAATCGTGTTCGGGCAACGAAGCTTACACTCATTCACATTGGTT
CATCCTGCTCTGCCCCGGGCCTTTTGCTCTTCTAACGTAAAAGGTAAGGTGGCCGGCCAT
TCGTCAAGGCCCAGGAATCCGCTGGACATCTCAGCGGCGGGATTGGATACCCGCATCCGA
TCGAAGTTCCATTTTTGTGCCCCCCT
>TRINITY_DN10321_c0_g1 transcript_ID=TRINITY_DN10321_c0_g1_i1
GGCTCTCTTTCCCTCGAGATACATCAAACCGTAGTGCTAGTGCCACAAAAATACCTGGAT
TGAAAAAAAAAGGTATTACTCATTTGGAAATATCAGAGAAACTGATAGCATCATATTGAG
TTCCAACTGTTTTCTTTAATTGAACTAGAGCACAACCATGATGAGTTGACTGTCAATACA
AAGATGCATCAGATACCCTGACAGAAGATAAACCATAAAAAAGGCAAAACACAACTTTTT
ATTTCAAGTCTTTCTTGGACAAATGCCCACGATTTTTTACATGGAAACAAACACATCACC
ACAAATAACCTTAATAAAAACATAATGTACACAACTT
>TRINITY_DN10322_c0_g1 transcript_ID=TRINITY_DN10322_c0_g1_i1
TTCCGAGAGATCCTCCTTGACATGTTAGTCAGAACTCTCTTACTCTTGCCAATGTTATCA
TCCACTCCATGAAGCTGCAACAGAAGAGAAACCAGCAATAAGTACATTGGTTTGTAATTT
CATTAATGTTGCTGCACTGTGAAGTTTATAGCCTTTCATAGGGTGAACAAATGGCATACT
ATAGTAGGAACCGAATAATAATAGTCATTCTTAAAATGAAAACTATATTCTCATTTTTTA
TTATTATTTATATCTAATGAGAACTTTTAAACTTAAAGCAAGGAAAAGAAGTAGTAATTG
GTACCAGAGGTGAGGGTACTGATCTTCTCGGCCAGGGCAACCGTAATTATTATCAAAAGA
CAATGATAGAAACATTATAAACAAACTATCATATGACAAAAAATAGCAGCTAGTTCAACT
AGTAAGGTCTCCAGTAGATAAGCAGAAGACCTTGGCTTTGAAACCCCACTACCATTGGGT
TGGGGAGGGCATTGTTGATGGGAGTTGGAGTAGGTTACAAAAATAAAATGACCTTATCAG
AAATTCCTCACAGAATTTTACAGAGGGCATGCCGAATACAGGTTCATAATAGATATCATA
AGGATACATTAAATTGAACAAAAGAATGTACCGTGTTATTGGCGTGTAAGAGAGCCTGTC
GCTGTGAACTCAAATCTTGAAGAATTGAAACACCAAGTTCTTCTGTTTCGAGCAT
>TRINITY_DN10323_c0_g1 transcript_ID=TRINITY_DN10323_c0_g1_i1
CTTGCGTCCCATTTTTTCCCCTTGAAGCTTCATCTGAGATATGTACAAAAAGGAAGATTT
TATCAGAAGTGAGAGATTAAAGAAATACTAAATTCTAGTTTTAAATTTTCATCTCAATGT
TTTTGATAGGAAACCTCGTACTTATACCAACAAGACTCAAGGATTAGAGGTTTTCAAGTG
TACATTGTCAATGTCCATTTATGCTCAAGTGAACTCAGTATCACATCAATCGTTTACTCA
ACGACATAAGTAGCAATCAACAAAAACCAAAACAAAGTTAGGGCCAACTAATCTAAAAAA
TCATTCAGCATTC
>TRINITY_DN10323_c0_g2 transcript_ID=TRINITY_DN10323_c0_g2_i1
CTTGCGTCCCATTTTTTCCCCTTGAAGCTTCATCTGAGATATGTACAAAAAGGAAGATTT
TATCAGAAGTGAGAGATTAAAGAAATACTAAATTCTAGTTTTAAATTTTCATCTCAATGT
TTTTGATAGGAAACCTCGTACTTATACCAACAAGACTCAAGGATTAGAGGTTTTCAAGTG
TACATTGTCAATGTCCATTTATGCTCAAGTGAACTCAGTATCACATCAATCGTTTACTCA
ACGACATAAGTAGCAATCAACAAAAACCAAAACAAAGTTAGGGCCAACTAATCTAAAAAT
CTTTCAGCATTCCAGTAAG
>TRINITY_DN10324_c0_g1 transcript_ID=TRINITY_DN10324_c0_g1_i1
CCCCAATGTAAGCAACATGTAACTGAATATAGCAACTAGTTTTACAACCATGAGGCAAAA
GCAATTTTACTGCCCTGAGGCTGGTCCATTTTGTGTATTAGAATACATAAAGTTGAGCTG
TAGCTTTTGATGCATTTGTGAGTGAGATGACACACTTTATATTGTGGTGAGATTCCATAT
CAAATATTATGACGTAGTCTGAGTTCCCATACTTCAGTGAGGTGAGATGAGGTGCAAAAT
CATATATACAATTTATTCCTACTCTATTCCCTCACTTTCTTCATTGTCTTTAAGGTCATT
CAAATTCTGATTCTCACTTTGAAGCATGCTCACCATATGATGTAAATTTTCTCTTCCATG
ACAGAGCCCAATGTCATGCCACAAATCTTTGTTGAAGCCTTAGATCATCTGATTTTATAT
ATAATTTTTTTAAAGGAGGATGTCTGATGTTAGAAAGAAATATTTATTCAATGCAGAAGC
CCAAAGTTGCCTAGGGGAAGTGGGTATAGAAGGTGGTCATCTAATACAAAAGTGGAGATG
CTTAAAATTTCATACCTCTCAAAAACCCTGCATTGGTGGGAATC
>TRINITY_DN10324_c0_g2 transcript_ID=TRINITY_DN10324_c0_g2_i1
CCCCAATGTAAGCAACATGTAACTGAATATAGCAACTAGTTTTACAACCATGAGGCAAAA
GCAATTTTACTGCCCTGAGGCTGGTCCATTTTGTGTATTAGAATACATAAAGTTGAGCTG
TAGCTTTTGATGCATTTGTGAGTGAGATGACACACTTTATATTGTGGTGAGATTCCATAT
CAAATATTATGACGTAGTCTGAGTTCCCATACTTCAGTGAGGTGAGATGAGGTGCAAAAT
CATATATACAATTTATTCCTACTCTATTCCCTCACTTTCTTCATTGTCTTTAAGGTCATT
CAAATTCTGATTCTCACTTTGAAGCATGCTCACCATATGATGTAAATTTTCTCTTCCATG
ACAGAGCCCAATGTCATGCCACAAATCTTTGTTGAAGCCTTAGATCATCTGATTTTATAT
ATAATTTTTTTAAAGGAGGATGTCTGATGTTAGAAAGAAATATTTATTCAATGCAGAAGC
CCAAAGTTGCCTAGGGGAAGTGGGTATAGAAGGTGGTCATCTAATACAAAAGTGGAGATG
CTTAAAATTTCATACCTCTCAAAAACCTGCATTGGTGGGAATCAC
>TRINITY_DN10324_c1_g1 transcript_ID=TRINITY_DN10324_c1_g1_i1
CCTGCATTGGTGGGAATCACATTGGTTAATGGCATTATATAGTTGATAAATGTAGTGATG
GGATGAGGAACACCTTAGGAGATTTTGGAGACAACAAAAGAGAAGAAAAATTTTCAGTGT
CATTGTTGAGAACTATCTTATTTTATGGGCTATTATAAATCATTAACTGTATCCTTGTTT
CTTCTGTTAACAACATGGTGATTTATTAATTTGTATTTACATGATAATATGTTATGGATG
AGTTTAATTTGAATAAGACATCCTAATGATGACCTCTCCTTGTCCTAAATCTGACATGTC
AATGCTTGTATTACTATCCCTTATTTCTAACAATCTTATACTACAGCAGTCAAAAGGGGA
AACAGATGATTTGATTTCTTTCTTTGTTAATCCATTAGTACTCTATGTTTGGATAATTCT
TTATTGGTATGCATAGGTATTATGTGATCATTTATATCACTTATATGTGAGTTTTGATGA
AATCCATTGGCATCGAGTTATATTGATAGGTATTGGGTGATTACAGCTAGGAAGAAGATT
TACTGCAGCAACAGTATCAAAATTAAATACCCTTGAAGAAAAACAGTACCAACCATCATA
TCAAAAGTAGATGTAAGGGTATGATCAACCAGTAATCATAAGAGCAAAAAGATGCTGATC
GTGGTCGTCTTAGTGGAGAAATGAATATTCATTGATGTTTTAACTCCTCTAAACACAAAA
CTGCAAAATGGATGTATGTACATGTTTCCGTTTTTGAACAACTCACAGACTTGACTCTTA
AGCCTTAAATGTGTTAAACCAACAGTTCAAGTT
>TRINITY_DN10325_c0_g1 transcript_ID=TRINITY_DN10325_c0_g1_i1
TGGTTAATTATACCGAACAAACCCTCAAGATTGCTATTATCATGAGCATTTGATTCTGAT
GGTGAAAGAATCCGATCATCTGAGTTGTTGATCACCAACAAATCATGATAATTTCCGCTA
TTTGGCCAGTCCACTTTTTCCGGATATTTGTTAATGTATTCAGGAGCATATTCAGGGAGT
CCACTATTTCTGTCAAGGTCAATAAGCTCCAAATTCTGTGAGTTGAGTATGCTAGATTGT
TCCGTCATAATCACCTTCATCCTCATTTGATCAACCGAATCATCAGGCTGAAAGTTGAAC
CGGACGCAAGTAGGAATAGCACAAGTTTGGCTTAGAATTCGTACAGCATACTTCTGTAAT
ATAGGATAATGATCACCACAACACTCCCACCATTTTCCTACACAAGGATG
>TRINITY_DN10325_c0_g2 transcript_ID=TRINITY_DN10325_c0_g2_i1
CACCATTTTCCTACACAAGGATGGGTAGTCTTCAGCATTTTCAATGCCAAATCAGTAAAC
AAATTTGGCATTTTCATGCGGTAGAGTTGCAACTGTTTTGAGAAAGCTTCCTGTTCTTCG
ATAGGGAGCAATAAGGTCAGCATATGCAAACCATTTTGCATTTCAGCATCTTCAGTGAAG
TTCTCACAACAAAAATAAGCAGGGTTTAGGAACGCTGCAGCTGCATATATTGGATGGACT
AAACGACTTCGCCATTTTTTAAACACCTTTCTTATTGTCTCATAATGGACTCGATCATCC
CCATCACAGTGCTGTTCAATGGACTCTTCTGCTCTCTTCATTGCTTCATACAAATATCCT
GAAGTTGACCCATTGCCATCTATGAAATCAAGAACTTGAAATAGTGGCTGCAAAACTGAT
ATCATCCCCGTCTTGGGAGCATACTGATATCATTCTCATATAAATATTTGAAAATCACTC
TAGCCAATTGGGTAGTCTTGTGAATCCAAGGAACTGCAATGTATGTTAATATCAGAAGTA
CCCTAAATTCATGACTAACACATCTAGCCAGGTATATCCAAGGGTATTTCCT
>TRINITY_DN10325_c0_g3 transcript_ID=TRINITY_DN10325_c0_g3_i1
TGGTTAATTATACCGAACAAACCCTCAAGATTGCTATTATCATGAGCATTTGATTCTGAT
GGTGAAAGAATCCGATCATCTGAGTTGTTGATCACCAACAAATCATGATAATTTCCGCTA
TTTGGCCAGTCCACTTTTTCCGGATATTTGTTAATGTATTCAGGAGCATATTCAGGGAGT
CCACTATTTCTGTCAAGGTCAATAAGCTCCAAATTCTGTGAGTTGAGTATGCTAGATTGT
TCCGTCATAATCACCTTCATCCTCATTTGATCAACCGAATCATCAGGCTGAAAGTTGAAC
CGGACGCAAGTAGGAATAGCACAAGTTTGGCTTAGAATTCGTACAGCATACTTCTGTAAT
ATAGGATAATGATCACCACAACACTCCCACCATTTTCAAGGATGGGTAGTCTTCAGCATT
TTCAATGCCAAATCAGTAAACAAATTTGGCATTTTCATGCGGTAGAGTTGCAACTGTTTT
GAGAAAGCTTCCTGTTCTTCGATAGGGAGCAATAAGGTCAGCATATGCAAACCATTTTGC
ATTTCAGCATCTTCAGTGAAGTTCTCACAACAAAAATAAGCAGGGTTTAGGAACGCTGCA
GCTGCATATATTGGATGGACTAAACGACTTCGCCATTTTTTAAACACCTTTCTTATTGTC
TCATAATGGACTCGATCATCCCCATCACAGTGCTGTTCAATGGACTCTTCTGCTCTCTTC
ATTGCTTCATACAAATATCCTGAAGTTGACCCATTGCCATCTATGAAATCAAGAACTTGA
AATAGTGGCTGCAAAACTGATATCATCCCCGTCTTGGGAGCATACTGATATCATTCTCAT
ATAAATATTTGAAAATCACTCTAGCCAATTGGGTAGTCTTGTGAATCCAAGGAACTGCAA
TGTATGTTAATATCAGAAGTACCCTAAATTCATGACTAACACATCTAGCCAGGTATATCC
AAGGGTATTTCCT
>TRINITY_DN10326_c0_g1 transcript_ID=TRINITY_DN10326_c0_g1_i1
CTTGCTTTTTGGCCTCTCTCTCTATCCCTTTTTCTTTTCTTTCCATTTTTGTTTTTTTTT
TCTCTCTCTCTCTCTCTTCAATTTTCAAATTGTGTGCGCTTCTTCCTTTCACTCATGTTA
GCTCCCTGTTTTTTTTTTCCTCTTAACTGCTCAACAACTCTCTCTCTCTTCTCTTTTTAT
CACCAAGTTAAAAACATGGGTTCTCTCTTCTTCTTCTCTATTCTCTCTCCCAGACAGGTT
CTGTTCAGTGACTGTAAATGAATCATAATAAGGGGACTTATTTTTTTTCTTTTTCTTTTT
TTCTGCGTTTATTGGGC
>TRINITY_DN10326_c0_g2 transcript_ID=TRINITY_DN10326_c0_g2_i1
CTTGCTTTTTGGCCTCTCTCTCTATCCCTTTTTCTTTTCTTTCCATTTTTGTTTTTTTTT
TCTCTCTCTCTCTCTCTTCAATTTTCAAATTGTGTGCGCTTCTTCCTTTCACTCATGTTA
GCTCCCTGTTTTTTTTCCTCTTAACTGCTCAACAACTCTCTCTCTCTTCTCTTTTTATCA
CCAAGTTAAAAACATGGGTTCTCTCTTCTTCTTCTCTATTCTCTCTCCCAGACAGGTTCT
GTTCAGTGACTGTAAATGAATCATAATAAGGGGACTTATTTTTTTTCTTTTTCTTTTTTT
CTGCGTTTATTGGGC
>TRINITY_DN10326_c0_g3 transcript_ID=TRINITY_DN10326_c0_g3_i1
CTTGCTTTTTGGCCTCTCTCTCTATCCCTTTTTCTTTTCTTTCCATTTTTGTTTTTTTTT
TCTCTCTCTCTCTCTCTTCAATTTTCAAATTGTGTGCGCTTCTTCCTTTCACTCATGTTA
GCTCCCTGTTTTTTTTTCCTCTTAACTGCTCAACAACTCTCTCTCTCTTCTCTTTTTATC
ACCAAGTTAAAAACATGGGTTCTCTCTTCTTCTTCTCTATTCTCTCTCCCAGACAGGTTC
TGTTCAGTGACTGTAAATGAATCATAATAAGGGGACTTATTTTTTTTCTTTTTCTTTTTT
TCTGCGTTTATTGGGC
>TRINITY_DN10327_c0_g1 transcript_ID=TRINITY_DN10327_c0_g1_i1
CGAGTAACTCAGCAAAGGTTCTACACCAAATTTCATCAACGTTACAAAAATGCTAATCAT
CTCTAGTTTCTCCTAAGCTTACATCAACAGGACAAGAATGGGGATTACAGGCGGAAAAAG
AAATAATATAAAAGATAATACAGAGGACGAAGAAAAATCCATCACAAGTTTCCCTCCGTT
ACTCTGAGACAGATGCACGAATGAATTTACAGACCGGTTGAGGTAACAGCTCCAAAGCCG
GTGCAATTTCAGAAACAGCAGAACCATTTTTTATTGAAAGGTGATGGATCAAAAACATAC
TCCCATAGGATTATGCTGATAGTTTTCTGGAGTTCTAGCGGTATTCTGGCTCCTTTGAGA
TATTTGTCTTGAGCCAGTGCTGTTAGCATTGGATTTCTTCTCGTCTCTAGCCTTGGTAAA
TATAACTGTAAATCCTTCTGCTGAGGCCGGATCGTTCACGTCCCACTCCCCGAATTTCGG
CAATGGCCTACCTGCTTCCTGCGCCATTAAAAGATTGAAGTTGGGAGCTTTGTAGTAAAT
GAAGGGATGTTAAATTCAGAGGGAGAGAGAGAAGAAGAAGAAGAAGATAAAAGAGAGGTA
AAGGA
>TRINITY_DN10327_c0_g2 transcript_ID=TRINITY_DN10327_c0_g2_i1
CGAGTAACTCAGCAAAGGTTCTACACCAAATTTCATCAACGTTACAAAAATGCTAATCAT
CTCTAGTTTCTCCTAAGCTTACATCAACAGGACAAGAATGGGGATTACAGGCGGAAAAAG
AAATAATATAAAAGATAATACAGAGGACGAAGAAAAATCCATCACAAGTTTCCCTCCGTT
ACTCTGAGACAGATGCACGAATGAATTTACAGACCGGTTGAGGTAACAGCTCCAAAGCCG
GTGCAATTTCAGAAACAGCAGAACCATTTTTTTCCCATAGGATTATGCTGATAGTTTTCT
GGAGTTCTAGCGGTATTCTGGCTCCTTTGAGATATTTGTCTTGAGCCAGTGCTGTTAGCA
TTGGATTTCTTCTCGTCTCTAGCCTTGGTAAATATAACTGTAAATCCTTCTGCTGAGGCC
GGATCGTTCACGTCCCACTCCCCGAATTTCGGCAATGGCCTACCTGCTTCCTGCGCCATT
AAAAGATTGAAGTTGGGAGCTTTGTAGTAAATGAAGGGATGTTAAATTCAGAGGGAGAGA
GAGAAGAAGAAGAAGAAGATAAAAGAGAGGTAAAGGA
>TRINITY_DN10328_c0_g1 transcript_ID=TRINITY_DN10328_c0_g1_i1
ATCAAGCAAAATGCATATTCAACACCAACTGCCATGCAATCCTCAGGCTGTCACTAAATA
TGAAATAATATAGTACCCTTTTAGCATCCGAAACAACACACATTAGATGCCACATACAAG
GAACATACCTTTCCAAATACAAGATTACACGCTAATTATTCAAGTGACATCCATATAATT
CACACAAGCGCCTCAATCATCCCTCACATGTACTTCAAGGAAGCTCTAAAGAATCATACA
TGTTTGTTGAGGAAGGTGAGGATTAGCTGATTCACCTGTTCAGGTGATTGCTCTTGAACA
AAATGGGTCCCTTCCGGCAGATGCGTGATCTCCAAATCAGGGACAAAATCGTTCACCTTT
CCGCTTCTTATGTATTCTTCCATCCCTGGAAACTTGAGGACATAATCTTTGTCACCCACG
ATTAATAGAGCTGGAACTTTAACTATCAGTTCTGCTATGTCGAAATCCTCATCCATTGTC
CTATATGGAACTTGCAACGCAGTTTGAAATCCAGACTTCTCGTACAAAGCTCCATACATT
GCAAGATCTTCCTCTGTAAACCAAGGCGGAAGAGGAGTAGAAGCATCCACCAAATCCATG
ATCTCCTGGTTCTCGGCAGCTATTGGTATTTCACTTCTGGAGAAGAGAATGTACACGTTC
CTTACCACTGTCTTGGCATCAAGACGGCCAAAATCAGCTTCTGCTCGTCCAGGTTCCCCC
CATCTCAGTATGTAGAAGCCTTCAGGAAGGTACTTTTGGAATGTAGAGGGACCTGGAGGT
ACAAATGGCACTCCCAATGTTATAATTCCTGACACCCTCTCTGGGTGGAGAAGTGCAAAC
AGGTATGCAGGTCGGGAACCCCAATCTTTTGCGACAAGAAAGACCTTAGCGAGTCCAAGA
TGATCCAAAATGGCGAGGAGATCAGCGATGACATCTTTGAAAGAGGCCTTTTCGGGTTGA
GCAGGCGGGTCTGATAGTCCGTAGCCTCTAAAATCCGGAGCAATAGCTCTGAACCCGGCA
CTGGCCACAGCGATCATCTGATGGCGCCACGAGTACCATATCTCCGGGAACCCGTGTAGG
AACACCACCGTGTTTGGACCACCACCTGTTCCGGTCTCGGCTATGTGGAGGTTGAGTCCT
TGTACATTGATGAACTTGTGCTGGATTTGGTCCATTTTCAGACACAGAAAGAGGAGAGAG
AGAGAGAGATTCAAAGAGCTGTTTTGTTGTTGTTTTTAAGGCTGGTGAACAAACACACAG
AGATTTTGTCAGA
>TRINITY_DN10329_c0_g1 transcript_ID=TRINITY_DN10329_c0_g1_i1
TGGAAGAAAAAAAATTATAATTAATCGCCTTAAAAATGAAAGATTGTGTTTAAATCAGCA
GCAGCAATGCTGTCATACAATAAAAAGTAAAAACCTACAACCAAGCAAAACTCTACACAG
TATGCAGAATTATCTCAGCAGTTGCGCATGTTAAACACTATATTATACTCTTATCGCATC
ACAGTTCAACCCTGCAACTGCAACGATTTGATTGACAGGATGGAAGGGCTACCGCCGACT
CTGGTTCTTTTTCTTTCCTTTCTTTTTGTCTCTTTTACTTCGTGGCTTTGGACGTGATTT
GTGTTTTGCAGCTTTCTTGAACGATTTACTTTGACTCACAGGTATATTGTGCTTTTTATC
AGCTGCAGCAACGGATCTTGGCACTGTTGCTGGTGTTGTTTCGTTTGGCAAGTTTTCTTC
TTCATGGGAGATCTCACTAGTTGTCACAGTGACTTCCATATTGCCATTGTCATACAGAGT
CGTCCCTGTAACAGATGCAACTGCCTCTGTTTCTTCATCCTCCTCGCAGTATTCCTCGTT
TACCTCAGTTGCTAAATCAGTGGGCGGTGGAGCTCCACCATATAAAACAAACTCTTTTTC
CAATTTCCTCTTTTTGCGATTCTCGAGACGCTTACGTCTTAGCACCTCCTCTTGTTGCTT
TTCCGCTTCTTTTCTTCTCTTCTTCTTCCTCTTGTGAAACCCAGTCACGTAGTCCTTGAG
ATCCTTCTCGTCGAAGGAAACGGCGAGAGCTTTGTTCTTGAGAGCCCGCTTTGTGATGTA
GCGGCCTCGCACTTTTGGGACTAGCGGTGCTTCCTCTTCCATTTTGGCCCGAGCTATTGA
AGTGGTTTTCGCTTCCGTGTATCAGTCAGTGTATGTGCG
>TRINITY_DN1032_c0_g1 transcript_ID=TRINITY_DN1032_c0_g1_i1
GAGCAATATAAGTTCAAGCAGCTACAAATAAATATAGGATAACTAAAGGTGTGGTGAGAA
GGAACATTATAGCAGTGTCAACTTTTCAAGAAACTGCATATTTTTTACAGTCAAATGTTT
GAATCTCCCCAAACAAGATGCTTGCTGCTCATCCTTATCAATTCACAAATTGCGGATTGT
TACCTTCCAAATTTGGATTTTATAAATTGGGGAATATTGATTACAGGCACCGCCATTTTA
TGTCACCATATCCGAAAATTTTCAAATATGCTGCAATGTTGACA
>TRINITY_DN10330_c0_g1 transcript_ID=TRINITY_DN10330_c0_g1_i1
AACCCACGATTAAAAAGGCCTTCCTCTAATTCAGAGATTGATTCTCCAATGTTTGCCATC
GGCTCATCCTCCTCAGTGAGAGAAAGCTTCGCACAGACCCTAGCAAGTTCCTCTGAATCC
ATCCCTCAACAAACTGCGCACAGCCTTACTGCAGATTTCACACAGCTTCAACAGATTACG
CACTGATCCTAGCAACTTTCACACAG
>TRINITY_DN10331_c0_g1 transcript_ID=TRINITY_DN10331_c0_g1_i1
CATGTATAAGATTCATTGCATTTGCTTCATATTATCAAACAATGGCAAAGAGCAAAGCTA
ACATCGTCAAAGATGCAACCATCTTGAACCAGAGTTTCACACAAGAATTTTTATCCAGTT
ATATTGGAATATTTCAACTTGAGAGTTGTATTTCAATCTACAGTCTATGTAAGTTGGGAG
TTGGCTCTATAATCTACTTCACAAGTTCAAGAATCGTTTCGGTTAATCTTGAACAAGTGA
AGACAAG
>TRINITY_DN10331_c1_g1 transcript_ID=TRINITY_DN10331_c1_g1_i1
TTTTAATAAAAAGTTAATCTATTCATTTATCAGTACGAACTATGAATTTAATAATCCTTC
AATTCAAAGAATGAATTGAGAGCAAGTTAAATGAGAATTTTGAACAACTTGCTCCCAGAT
TGCATGATTCTTAGACATCTTCAGTTTCTTCTCATTCTCTCTCTCAATTTTCTGCATATA
TCTTCTATTAAAACCAGCCTACTTCATTTTCTTTCCCTCAAAGGCCCTATGCAACAACAC
TAGCTTTCCCTCCATAAAAGTTTCACTATGAAGCCCTATTCAATAACCCTAGCTTTCCCC
TCCAGTTGGCTTTTTTCAAGGATCTAAGGTTTGGTCATTAGAGAAAAAAACAAATAAAAT
ACCTTCTTCAAAAGCTATAAGATGAACCCAAACTTAATAATCCAAGGAATCTTAAAGCGC
GTTTGGTATCGTTTTTAAAATGGTGTTTTTGAAAACTACTTTAAAAATGAAAATGATGTT
TTAAAAAAATGCAAATGCG
>TRINITY_DN10332_c0_g1 transcript_ID=TRINITY_DN10332_c0_g1_i1
ACCACCAAAGAATTCAAGAAAACCCTACTACTACATCTAAGTTTAAGATACATTAACAAA
AGATCAGACAACGAATGGTAGTTCACTAATGGATGAAGAGAAATACTCTGTAAAGATAAG
AATGACATACACAAATAATGGTAAAACTAAGCTGATATAGTAGTGCACTGTACTAACATT
TACAGCTATCAGAAGGAATTCTCAGAATATGCTACATCCAAGTGTAATCATCCTAAAAAA
TCATCAGCATAAGAGCCTGGGAGAATGTAAAAATCAAAAAGACAGACAGCTGCTAACAAA
ATTAACAAAATGCACAATAACTTTTTTCAAATTATTACAATAAATGATCTAAACCCCTCC
CCGCTCCAGTCTGAGCGGGATTTAAAACCCAAGACCTCTTGTACAAAAAGCAATCTTACA
AGCTAAACTAACTAACACCCACAACAAAACACACTAAAAACTCTAGGGTTAGCTATTAAA
AATAAATGCAAGGTAGGAAGAAACAAAAACGAAAGGAAACTACAAAATCAAACTAGTAGG
GAGAAAAGGAGTCTTCCCTCTATAATTACTTACAAAAAAACTGCTAACTCCATCATGCCT
>TRINITY_DN10332_c0_g2 transcript_ID=TRINITY_DN10332_c0_g2_i1
TACACAAATAATGGTAAAACTAAAGCTGATATAGTAGTGCACTGTACTAACATTTACAGC
TATCAGAAGGAATTCTCAGAATATGCTACATCCAAGTGTAATCATCCTAAAAAATCATCA
GCATAAGAGCCTGGGAGAATGTAAAAATCAAAAAGACAGACAGCTGCTAACAAAATTAAC
AAAATGCACAATAACTTTTTTCAAATTATTACAATAAATGATCTAAACCCCTCCCCGCTC
CAGTCTGAGCGGGATTTAAAACCCAAGACCTCTTGTACAAAAAGCAATCTTACAAGCTAA
ACTAACTAACACCCACAACAAAACACACTAAAAACTCTAGGGTTAGCTATTAAAAATAAA
TGCAAGGTAGGAAGAAACAAAAACGAAAGGAAACTACAAAATCAAACTAGTAGGGAGAAA
AGGAGTCTTCCCTCTATAATTACTTACAAAAAAACTGCTAACTCCATCATGCCT
>TRINITY_DN10332_c0_g3 transcript_ID=TRINITY_DN10332_c0_g3_i1
GAAGAGAAATACTCTGTCAAGGATAAGAATGACATACACAAATAATGGTAAAACTAAGCT
GATATAGTAGTGCACTGTACTAACATTTACAGCTATCAGAAGGAATTCTCAGAATATGCT
ACATCCAAGTGTAATCATCCTAAAAAATCATCAGCATAAGAGCCTGGGAGAATGTAAAAA
TCAAAAAGACAGACAGCTGCTAACAAAATTAACAAAATGCACAATAACTTTTTTCAAATT
ATTACAATAAATGATCTAAACCCCTCCCCGCTCCAGTCTGAGCGGGATTTAAAACCCAAG
ACCTCTTGTACAAAAAGCAATCTTACAAGCTAAACTAACTAACACCCACAACAAAACACA
CTAAAAACTCTAGGGTTAGCTATTAAAAATAAATGCAAGGTAGGAAGAAACAAAAACGAA
AGGAAACTACAAAATCAAACTAGTAGGGAGAAAAGGAGTCTTCCCTCTATAATTACTTAC
AAAAAAACTGCTAACTCCATCATGCCT
>TRINITY_DN10333_c0_g1 transcript_ID=TRINITY_DN10333_c0_g1_i1
ACTGTACTAAAATCCACAGGTAATGAGTCTGATAATACAAATCAACATAAATGTCTCCAA
AGGTCATCTTTAAAAGCAACAACCGGATATTAAAACTGTACTAAAATCCACAGGTAATGA
GTCTGATAATACAAATCAACATAAATGTCTCCAAAGGTCATCTTTAAAAGCAACAACCGG
ATATTAAAACTGTACTAAAATCCACAGGTAACAAGTCTGATATTACAAATCAACATAAAT
GTCTCTAAAAGTCATCTTTAAAAATAAAACCATGTTAACAAAATTTTGTCAAACATCAAC
CCCTAAAAAGAGTAGACTTTAGTTCAGTGTATCCTCTGGGACCAAAAATGGACCTGGATG
CAATTTTCAACTAAAGGACAAAGGCTTTCAGAGAGCCTACCAACAGTCACACAAATACAA
GTCATTTACTTAACAATAACACACATCCCTAATTTTTTCAGGATTATTTTTCATCAAATA
AGGAAATAGGAAAATCAAACCAAATAGTAATGTACTACAGCCAGCCTTCTATTTCTGTTT
CAATATCCTTAACCAATTAGAATTCAAGACACAAATTATTACAATAGTGTCAATCTG
>TRINITY_DN10333_c1_g1 transcript_ID=TRINITY_DN10333_c1_g1_i1
CCTGGGCAATGGTACCTTGTTGCTGTGTAGAAGTGACTGTAGCCTAGCAAAAAACCAAAT
TCCATACATCCGCATTACAGCAAATATCAGAGGACAAAACAATTTTATGAAAAAACAAAA
TGTTGGGCACAACCACAAGCAGTATAATTACACATCTGCAACAAGTGATGAAATTAGAGA
CACTATAAATCTGTCCAAGTCCAAGAAAGTGAACAAAAAAGGAAAAGAAAAAAACAGAAC
TTTCATGTCAATTGAATTGAGTACTTTATACAACTACATTTAACCAGTCAAGCAACCAGA
TATT
>TRINITY_DN10334_c0_g1 transcript_ID=TRINITY_DN10334_c0_g1_i1
ATAACCTCACAGTCAAATCCTAGATAACAAAAATTGCACAACACTGGCTCTTAGGTTATC
CTCTGAGCAGCTTCCTTGGCAAGGACCTTTTCCTTTGCCTTGGTCTTGGCTTGCGATTTG
GATCCCATAATTCCGCCACCCCACTTTTTCCTGTACTCGTCGTACTTGTCATTGAAATTT
GCCTTGATAGCCTCCAAGATTTTGCTGAACTCCAACTTGTCTTCATTCTTGACTGTCGTC
AAGCACAAAACTGATGCAGTTTTCTTGTGGACAATCGCTCCCAAGCGTGCTTTTCCCTTC
ACAATGCAGTATGGGATTTCCATTTTCCTGCACAATGCTGGTAGCCAGACAACCAACTCT
ATAGGGTCCACATCATGAGCAATAACCACCAATTGTGCCTTGTTCTGCTCAATAAGATAG
GTAATATGGTTGAGACCATACTTCACGACAATAGGCTTCTTAGACTCGACAGGTTTTCCT
TCAGCCTCTGCCTGGGCCTTTCTCAAGAGGCGCTCCTTCTTTGCTGCTCTGTCCTCAGGC
CTGTACTTAAGAAGCATCTTGAACAGGTTTGATGCGAGATTCTTGTCTAGGGTCTTGGTG
AACTGGTTCAAGGCAGGTGGGACCTTGAGCCTCATTTTGAGAATCCTCTTCTTCCTCTGA
ATATTAACATTTTTCGGCCACCTCACAAACCGGGTCAGATCCTTCTTTGGCGGCAATGCG
CCTCCTATTCCATATTGCTTCGTTCGCTTCTCGAATAACGGGTTCACCACCTTCTCCGTC
TTCTTCTTGGCTGCAACAACTGGGGCTTTTCCAACTCGTTTTGGGGCCATTTTTTGAGCA
GTTGTCTATTCGAAGCTACTGCTGCTTCACAGCCCTGCGTAAAATGCAAAAGCCAAAGCC
CTAATTCACAAGCC
>TRINITY_DN10335_c0_g1 transcript_ID=TRINITY_DN10335_c0_g1_i1
AGGGTGATGGCGCATTCAAGCTCAGAAGAGGAGAGACAAAAAATAAAAAACTAGAAAGAC
AACTCCATGAAGGGGCGTGTTAAGAGTGCCACGTAGTAAACCCGTTGGTCTTACATGTGA
ATGGCTATGTTAAAGACTTAAGAGTGCTTGACTATTTCCGTGCCTTTTCTTAACAGCTTA
AGTTACCAGGCCTAGCAGTTACTAACAGGAGAGCATTCAAAAAGCTTAAGTTGACATTTG
AAGTTTTGTGATATTTCATGTCAAAGATAGCATGAAACTACTGCAAGTACAATTCTTA
>TRINITY_DN10336_c0_g1 transcript_ID=TRINITY_DN10336_c0_g1_i1
TGTTTTACAGATTTTTTGTTTTTTATTATGAAGAATGGCGGATAAGCCATGAAAATAAAA
GGTTGGCACTTTTTGGATAGGTTAGACACGATGTTGTGGTAAGTTGATTCTCTTTTCAGT
GAGGGTAGTACATTTACCGAAACACGGTACTTTCCAATGCTCTTGGTCTTCTACATGATT
CAGTAAGCAGTGAAATATAACAAACAGCCAGTGACAATGAGTATAAATATCAGTTTCTGA
GGTCTGTGAAATAGAATAATTAGCCACCCTCAGACAGAATCTTACTATTCATTGAACACA
ATAATAAATTACTTACTCAGGAAGACTCTCATAAGCAGTCAAAAC
>TRINITY_DN10336_c0_g2 transcript_ID=TRINITY_DN10336_c0_g2_i1
TGTTTTACAGATTTTTTGTTTTTTATTATGAAGAATGGCGGATAAGCCATGAAAATAAAA
GGTTGACCCTTTTTGGATAGGTTAGACACGATGTTGTGGTAAGTTGATTCTCTTTTCAGT
GAGGGTAGTACATTTACCGAAACACGGTACTTTCCAATGCTCTTGGTCTTCTACATGATT
CAGTAAGCAGTGAAATATAACAAACAGCCAGTGACAATGAGTATAAATATCAGTTTCTGA
GGTCTGTGAAATAGAATAATTAGCCACCCTCAGACAGAATCTTACTATTCATTGAACACA
ATAATAAATTACTTACTCAGGAAGACTCTCATAAGCAGTCAAAAC
>TRINITY_DN10337_c0_g1 transcript_ID=TRINITY_DN10337_c0_g1_i1
GTTGGATGGAAATGGGAGTGCGTGTCAGCAATTCCTGCTCCGCTCCCGTCATGGCGACGA
AGTCTGTGGCGTTGTACATCTGCTGTATGTTGGGAAATTCTTAGGGTTACTAGAATCCAT
TTATACTACTACTGCTTGTTGTAATGCTAAAAACAAATCGTTTCGTATGTGGCTGGCTGG
TATATTTATAGTGGACTATACCCTTTTAAAAAAAAAAATTAATAAAACAATTAATAATAA
TAATATCTTTGAGCAAGAAAGGAGAGTGAAAAGGAAGTGAATTCCTTTATAACTATGCAT
>TRINITY_DN10338_c0_g1 transcript_ID=TRINITY_DN10338_c0_g1_i1
GCCTTTCTCAATCTATAAGGAACATAAACAACAACGGCTTTGCGATTTCCAGCAACATCC
ATTTGACTGCACAAGTAGAAAGTATTTAGGAGGGCAAAGAAAGAAACAACAATTCTTTTT
TAACAGATGAGCGATGCAATACTATCATACAGTGCTTGGTTTATATAAAGATCTTTCAAG
TCACTTTTCAGCTCCTGGTTGGTATTCTCCAAATCAAACAATGCCTG
>TRINITY_DN10339_c0_g1 transcript_ID=TRINITY_DN10339_c0_g1_i1
TTCTCCCATTTTTTTCTGGGCTAGAAAATACATCGAACGCGAGAGAGAAAAAAGAAAAAG
AAAAAACAAATGCAATAATTTTTTTTTGGGCCCTAAACATTCGGACTCCAAAGAGACCAC
AAACGAGAATTGAATAATCCTAACACGTCCGGCAAGACTTTTCTAGCCAAACCCTTCGGG
TGTGTGCTGCAGCTGGTAGCCGCCGCCGGCAACGACGTACGTACAACCTCCATCAGCTGT
TCGGAAGGAGAAGACCCGTTGGAAACATCCGCCGCTTCATTTTCCTCATACGGACCGGAC
TCTTTCTCCGGTGAACCCACCGGTGCCACTTCATTTTCCGGCAAAACACCAAAACTAGCA
GCAACAAAATCCGTGCTTCCCGATGACGATGACTCCTCCGTTGTCACTTCAACTTGTTTC
TCGAGAATAGTAGTCTGGGGTCGACCCCGACCCGGACCCGGAACAACATCGACCACTTGT
TTGTTGTTATCAGCGACCAAACGGCGCGTCGTTTTGTCCTTTCTCTTGCCTTTGCCGTTC
TTCTTCGACTTCTCGCTCTCGCCGCTGGTCAAGTGGTCTTCAAACGCTTCAATGGCCCGG
TGGATATGCTCGCGGTTCGGCGAAGAGTCCCATCTGAACCAGAAGCTGGTGTAGCAGTCG
AAGCAGTCGCAGTACAAACCAGGAGCCTTATGAGCAGTACTAGTACTACCACTACTACTG
TTTGGCGTTTTCTTGGAGGGTTTCTTCTGGGAAAAAGATGGTGGGTTGGTGGCGGCAGCG
GCGTTCGAGGCGGAGGAGACGGTGGTTTTCATGGAGCGCATGATGAGATAAGCGAGGACT
TCGCGGTCCTCGAAAGGGAGGACGGAAGCGAGAGCGATAATGGCTGCTGGGAGGAGCGTC
AAGACAGAGAGATAGTCTCCTCCTCCACCACCACCGGCGACGTTGGAACATGTTGATGTT
GACGATGAAGAAAACGAAGAAGAAGAAGAAGAAGAAGGAGATGGGTATACTTTACCTTTG
TTTTTTATCTTCATTGATTCTTTCTTCCTTGATTGTTG
>TRINITY_DN10339_c0_g2 transcript_ID=TRINITY_DN10339_c0_g2_i1
TTCTCCCATTTTTTTCTGGGCTAGAAAATACATCGAACGCGAGAGAGAAAAAAGAAAAAG
AAAAAACAAATGCAATAATTTTTTTTTGGGCCCTAAACATTCGGACTCCAAAGAGACCAC
AAACGAGAATTGAATAATCCTAACACGTCCGGCAAGACTTTTCTAGCCAAACCCTTCGGG
TGTGTGCTGCAGCTGGTAGCCGCCGCCGGCAACGACGTACGTACAACCTCCATCAGCTGT
TCGGAAGGAGAAGACCCGTTGGAAACATCCGCCGCTTCATTTTCCTCATACGGACCGGAC
TCTTTCTCCGGTGAACCCACCGGTGCCACTTCATTTTCCGGCAAAACACCAAAACTAGCA
GCAACAAAATCCGTGCTTCCCGATGACGATGACTCCTCCGTTGTCACTTCAACTTGTTTC
TCGAGAATAGTAGTCTGGGGTCGACCCCGACCCGGACCCGGAACAACATCGACCACTTGT
TTGTTGTTATCAGCGACCAAACGGCGCGTCGTTTTGTCCTTTCTCTTGCCTTTGCCGTTC
TTCTTCGACTTCTCGCTCTCGCCGCTGGTCAAGTGGTCTTCAAACGCTTCAATGGCCCGG
TGGATATGCTCGCGGTTCGGCGAAGAGTCCCATCTGAACCAGAAGCTGGTGTAGCAGTCG
AAGCAGTCGCAGTACAAACCAGGAGCCTTATGAGCAGTACTAGTACAGATCGGAAGAGCA
CACG
>TRINITY_DN1033_c0_g1 transcript_ID=TRINITY_DN1033_c0_g1_i1
GCAGCTGATAAAGAGAACCACAAGAACCTACAGCTATAGCGTAAGATATTTAATGGTATA
ACTGCCTTTTTAACTTTTCTGTATATCATCTTCGGAGGCCACAGCATCAAGATTAGGAGG
TTCTATATCAGATGCTAGGAAATATAAGTAAATCACAACTCAGTCAATCTGCCATAAACT
CACAATTTCTTATGCATGTGAATAATTGAGTTGAATTCTGAAAATACACATGATAAACAA
TAGGAAGTTCTACATTTTAGAACATATTAAACACTGATCTTAAGACAACAGTTGATGAGC
AACAAGATGCACAGCAAAAGCAGGTG
>TRINITY_DN10340_c0_g1 transcript_ID=TRINITY_DN10340_c0_g1_i1
CCATGGAAACACACAGCATTAATCATTTGGCCGAAAATTTACCCTAACATAAACAACTTG
CACAGAGAAGCAATGAGACTAATAACAAAGTTTGTTCAGTCCCATAAAAGGCGCCATGGA
TGCAAGGATGAAAATACTAATAAATCTCAATCAAAAGCTCAAAAATAAATCATTGATCCA
TTTCTTATGAAAAGAACACACCAAAGGTTAATGAACATCAAAGCAGGTATTAGACATCTG
CAAAACCAGGTTTTGAACTCAAGGACTCCAGCTCTTTGGCTTTTTCATCACTAAAGCCAA
CAGCAGCCAAAATCTTGTGACCTGGTGAATCCACTTCTGACCAAATTCCAAGAAGCAAAT
GACTTGTCGTGATTTCCCCACTATCACCTGACTTTACTTTTTGGTCAACGGCCCAATTAA
TGGCCCTTTGAGCATCTTCAGTCAAAGGAGGATGCTCAGGACTGAAAAAGTACGAGTCAC
CCTTTCCAAGTAACTTGAAAGTCTCTTCACGCACTTTTAAGATTGTCACTCCATTTGCCC
GCAGAACCTTTGCAGCCAGACTAGTTCCCTCAGTCAAGATACCCAAGAGAAGTGCTTCAG
TTCCAGTTGTTTTGTACTTGAGCTTTCTGGCTTCTAACTCAGCCAGGGCAAATGACTTTA
TTGCTCTCCATGACCATTTGGGAGCTTTCCCAGTTGAAGAAGCAACACTGTCTGGTTTCG
CAGTGGGGAGGCCAGCTGAGATTGTGGCAGCGACAGAGCGGCGCTTTGAAAGATGGGGGG
GTTTCAGATAAGAGTGAAGAAGAGAGAGAGAGTTGTTGTCTTTGGTGGCTACAAGCCATG
TTCTGTTGTGCACAAATTGTGGTTGAAGAGATGGAGAATATGAGGTGTGTCTGGTTGTGC
AACTGCGTTGAGAGAGTTGAATTGTCGATGGTAATTTCAGGAGGAACCCAGCAGCCATTT
TTTCGTTAGCTGCAACGTAGAAACTACAAAGTCGATTCCAAGTCAGAACTACGTGAATTC
TAGATGGGGAGGGTGGAAACAGAATGGGGAGGGT
>TRINITY_DN10342_c0_g1 transcript_ID=TRINITY_DN10342_c0_g1_i1
GTAAACGTGTCCTTGTCGAACACTGTCTGTAAGGATGGAAAAATCACTAGTCTAACAAGC
AGCATTCAAGAAAAAGAAGAAAACCAAATTATGAGGACTCAAAACGAACTCTACAGATAT
TAATTTCAGGTAACTATAGAAAAAGCAGGAATTTTTCAAATAACAAATAATGCGAAGCAC
GTATGCAAATTACCTATCTACACAGATTCATATACATGAAACCAGCTTGTAAACATGCAC
TCATCCTCAGAAAAATCATAATCATATTCCAGAAATGTGACAATTCCAGTTTAGAAATTA
ACACCAGAACATTAAAAATCGATAAAGCTGAGTCAATTACTCACCAAAGTGATCGGAACA
TTAGGATCAATAATCGAAAGAGTCAATTCGTCATTCCATTCAGGATTGCAGTTTCTTTTC
ACAGAA
>TRINITY_DN10343_c0_g1 transcript_ID=TRINITY_DN10343_c0_g1_i1
TTATGAAAAATGTGAGCGATCTAATCGCCTCAGCGTGATGTTCATTAAGGCCAAAATTTC
TGATAGTATTCGTGGTTCTGTGGATCAGCTAGACAATGTCCGAGACTTGCTCAAAGGCAT
TGACGAGCAATTTGTCACTTTAGAAAAAGCATTAGCAAGCACTCTAATCATGAAGTTATC
ATCCCAAAGACTCACTAGTATCAAAGTTATGCGCGAGCACATTATGCAAATGAGGG
>TRINITY_DN10343_c0_g2 transcript_ID=TRINITY_DN10343_c0_g2_i1
CTTTATGAAAAATGGGAGCGATCTAATCGCCTCAGCGTGATGTTCATTAAGGCCAAAATT
TCTGATAGTATTCGTGGTTCTGTGGATCAGCTAGACAATGTCCGAGACTTGCTCAAAGGC
ATTGACGAGCAATTTGTCACTTTAGAAAAAGCATTAGCAAGCACTCTAATCATGAAGTTA
TCATCCCAAAGACTCACTAGTATCAAAGTTATGCGCGAGCACATTATGCAAATGAGGG
>TRINITY_DN10344_c0_g1 transcript_ID=TRINITY_DN10344_c0_g1_i1
CTTGACCTTAGTATCTCTGAAATCTTGCTCTTTTGAGTCTTACGCAACAATATAACATTA
ATATATAGATTTACATGTTTGAAATTTAAATGAAACAGCCTTTTCCCGGATGATGAGAGC
CTAGCTTGGCTTATGCCAATTGAGTGATCACATAGGAGACAGCAGCAATAGAGGTAATTA
GTGTTCTTGCTTGTTAAAATCAAATAGCGTGGATGGTAACCTTGGGGTAAGGATAACCTC
CAGTGGTGTTGCCTTTGGGACAGTCAGTCCAGGACCTTCACTCACATCAACTGCTGAGTC
TGAAACCGTCCCAAATTCAAATGTGTGAAGCAACCGTGCCAGGGTCAAGTGCAGCACTTG
AAGTGCAAATGAGATTCCAGGGCACTTCCTTCTACCAGAACCAAATGGTAGATATTCAAA
ATGCAGACCCCCAACATCCAAGTTGGCATGGTGATTCAGGAACCTTTCTGGAACAAACTC
TG
>TRINITY_DN10345_c0_g1 transcript_ID=TRINITY_DN10345_c0_g1_i1
AGGGAGAACAGCAAACCCAACACCGACAGAACAGCAAACCAGAAAAAACAGAGAGAAAAA
CCAAACACCAACAGGCGAAGCAACCAAGAGAAGAGCTTCAAATCAAAATTAAACAGCAAA
ATCTAGAAGGTAAAGCAGCAAACCAGCAACACAAATTGAGCTAGAAAAGGCAGAGAAACA
ACAGAAAAACAGAAACCCAGCAAAACAGAGAAACAACAGCAAAGACAAAGCAAAAGTAGA
AGAAGAATGAAAGAGAAAAGCAGGGAAAAAAAACAGAAGAAAACCACCATGAAAGTGGGG
GAGGCACGCGCACACTTCTTTCAGAGAAAATTCTAGAGACAGAGAGAAGAATA
>TRINITY_DN10346_c0_g1 transcript_ID=TRINITY_DN10346_c0_g1_i1
GTCACTAGATTACCACCAACAAATGTGCAATAGCCAGAAGTTGATCTTCTGTTAGTTATA
CTATGTGCCCAATCTGCATCTGTATAAACTTCAACCTGCAAGTGCCCATTATTAGCAAAC
AAAAGTCCATTTCCTGGAGTTCCCTTTAGATATCTCAGGATCCTCAAAACTACCTCATAA
TGTTCTCGTCCTGGTGAGTGCATAAACTGACTTACCAAGCGCACTGCAAATGAGATGTCG
GGTCTGGTATG
>TRINITY_DN10347_c0_g1 transcript_ID=TRINITY_DN10347_c0_g1_i1
ATTTTGCCTGCAAGATAAGGTGGTTGTCTTTCTTTGACCTGAAAGGGTAACCTTTTTTTT
CATGTACAGATAACAATTAATTAGCTTATAAATAAAAATGAAAAAAAAAATGTATTAATT
CCTTATATGATACTCTTTATAAGTTTAACATATAACTTAAGTGTAGTCTGCAAGTTGTGA
GTTGTGACTTTTTAACATACATCTTAAAAATGCCCCAAAAAAAAGGGAAAAAAAATCAAT
CCTCAAAAGTTTTGGTTACAATGCCTGGGTGCTCAACATTACAGGCTTATTTAATTTTCG
ACACATTTAATCCTCAATAAAAGGAAAAACAATATTGTAACCAAAACCAATTGACTTAAA
ACAATGGCTGAGGAGACTATGGATCTAAACAAAAACATTCCTTTTAACATATACAAATAC
CTAAGAGAAATTTAGGACATAATGTGGTAATTTAGTGACATCTGGGCTAGATTGAATTTG
CTAATCTTCAATCATCACAAGATTCAATAATCAATATAAAGAAATTGAAGACCCAGAACT
AGAAGGGTAATTAACAAAGAAAATGAAAAAGGTAATTCAATAATCAATATAAAGAAACTG
AATACCTAGGAAAGTGGATCAAGA
>TRINITY_DN10347_c0_g2 transcript_ID=TRINITY_DN10347_c0_g2_i1
ATTTTGCCTGCAAGATAAGGTGGTTGTCTTTCTTTGACCTGAAAGGGTAACCTTTTTTTT
CATGTACAGATAACAATTAATTAGCTTATAAATAAAAATGAAAAAAAAAATGTATTAATT
CCTTATATGATACTCTTTATAAGTTTAACATATAACTTAAGTGTAGTCTGCAAGTTGTGA
GTTGTGACTTTTTAACATATATCTTAAAAATGCCCCAAAAAAAGGGAAAAAAAATCAATC
CTCAAAAGTTTTGGTTACAATGCCTGGGTGCTCAACATTACAGGCTTATTTAATTTTCGA
CACATTTAATCCTCAATAAAAGGAAAAACAATATTGTAACCAAAACCAATTGACTTAAAA
CAATGGCTGAGGAGACTATGGATCTAAACAAAAACATTCCTTTTAACATATACAAATACC
TAAGAGAAATTTAGGACATAATGTGGTAATTTAGTGACATCTGGGCTAGATTGAATTTGC
TAATCTTCAATCATCACAAGATTCAATAATCAATATAAAGAAATTGAAGACCCAGAACTA
GAAGGGTAATTAACAAAGAAAATGAAAAAGGTAATTCAATAATCAATATAAAGAAACTGA
ATACCTAGGAAAGTGGATCAAGA
>TRINITY_DN10348_c0_g1 transcript_ID=TRINITY_DN10348_c0_g1_i1
ATTTCTCTCTCTTGTCTTGGGGTAAAGAAAAACCATTGCTCAGGGTCATGTCGACATGGC
TCTCCCGAAACCTTTGGAAGGTCCCATGGCTCTATTTTGTAAAACTGGATAATCGGGATG
ACACGATGAAGCTCAGGTCGGTTTCCTTCGAGCATGTTGTGTAGATAGAAGGATACTAGC
TCCTCTTCTGTTGGATAAAAACGAAAACCAGGTGGGAATTCCTC
>TRINITY_DN1034_c0_g1 transcript_ID=TRINITY_DN1034_c0_g1_i1
AAACAGAAAAAAAATAAATTATGATTTGTTGCCGAGTAAACTATAAATGTTGGTAGAAAT
TGCAATTGTGCTGGTTACCACAGCTAGAATTATCATTATCAATGCAATGATCCTATCTCC
TGCTGTTGATATTCCATGAACATCCCTGAGAACGATAGCGCCCGGAAAAATGAAGGCGAG
ACAGACAGCGGTGGTGGATCCCAGGAACTGAAAGAAGTACCAAATGTCTGGGATCATTAT
TGCTGCTAGATAAGAGAATGCCAGGAGAGCAAGTGTGATGTACAGAAATCTGGTGGTGTC
TTTTTCCAGGGAAGGCTTCTTGGAGAAAAGCAGCTCATCAATGTTGGCTCTTAAAGAGAA
GTTGAGGAGAGGGAACACAAGCATCAGGTGAAATGCATAGCTTAATCGAACGATATCGTT
GAGTAATGATCCGATTGCTGAGCCGGAAGATTGATCAAAGTTTACAAGAATGTCAGCCAT
GATTGAGTCCCCGAACAGAAGGTACCCGAATAGTCCTACGGTGAAGTAGATTGCAGCGCA
CAGGATCATTGAAATTCGGGTTGCTTTGATCATATCAGACGGTTTTCCAAGCTCGGAACC
AATCGGATGAACATTGAAATGAAATGTGAAAGCTGTGACAATGACAGGAACAGCTGTGAA
GAGGTCAAAAAATGAGGCATGGCTGTCCAAGTCAGGTAGCAGTTTTGGGGTCTTTGTTTT
TCCCTCCAAGAGAGCAGAGATTGCCATAGCTGAACATATCCCAACAAACACCACAGCAAG
TAGAACTGCTATTGCAGAAGTGAACCTCAATGATTCAAGACGCCTGTACAGGACTAATGG
AAGCATGACAAAGACAACAATGAAGAGCAGAGCAACAACTCTAGAATTCCACCAGTGATA
TCCAAACCGTTCCTGCAAGACACCCAAATGAACCGATCCTTCGGGTTTATTTCCTGAGAG
AACATCTCCAATAATGATCAAGTAAACAATCAAGCACCCAAGATTTGTGATCAGGACACA
TATTTGCACTGCAACCGATCCTACACGTCCAAATGACTCCCTCATAACACCGGCATACGT
CGTGGAGTCACCGGAATGTGTAAACCTCAACAGGATTTCGACCGAGATCTCGGCCAGCCA
AGCAATGATCAAAATCAGCACAAAAGCTGGTATCACACCAATAACCTTAAGAGTTGCAGG
AATTGACATGATTCCAGCCCCAATGATGCTAGTTGACACATTGAACACAGCTCCGGACAC
CGACGCTTGCTTCCCCGGCTTCCCATCCGGCGGCAGAAGCGGTGCGTGTGCTCCGGTGGC
AGCAGCCGGCGACATCCCGG
>TRINITY_DN10350_c0_g1 transcript_ID=TRINITY_DN10350_c0_g1_i1
CCGGGACACCCTTCTTAAGACCTACAAAGGTGCTGACAAAGTGAAAAGGATCCGTCTTCA
AACACTACGAGGGGAGTTCGAATCCCTACGAATGAAATCAAATGAATCCATTGCTGAATT
CTATACACGAGTGATGGTCGTTGTGAATCAGCTAAGAAGAAATGGAGAAACTCTCACAGA
CATGAGAATTTGAGAAAAAATCTTGTGATCATTAGATGCAAAGTTTGATTTCATAGTTGT
GGCCCTGGAAGAAACAAAGGATCTTGAGACGATGTCCGTTGAAGAACTAGTGGGTTCATT
GCAAGCCCATGAGCATAAAGTCACAAGAAGAAGTGACGACAGAATATTGGAGTAAGCGCT
CCAATCAAAGCTCTCCCTCAATGAAAAAAGATACAAGGAAGGGGGGACCTCACAACAAGG
AAGAGAACGAGGTAGAGGATCTCGTGGAAGAGGTTCAGAAACCAGAAGTAGAGGCAGAGT
AGGAAGAGACACAAATACAGGAGGACGTGGACAGCAGAACTATGTCCCACGAGGAACAGG
ACGAGGAGAAAGAGGCGGATACAACAACCGTCCGATCATTGATAAAAGAAATGTCCAATG
CTATAATTGCCACAAATATGGCCACTATAGCAACGAGTGCAGAGACAACCCAAATAAGGT
AAATGAAAGTTCTAACTTTGCAGAAAAAGAGCAAGTTGGAGGAGAATCGTTGATGGTAAT
AGCACACAACTCAAC
>TRINITY_DN10350_c0_g2 transcript_ID=TRINITY_DN10350_c0_g2_i1
CCGGGACACCCTTCTTAAGACCTACAAAGGTGCTGACAAAGTGAAAAGGATCCGTCTTCA
AACACTACGAGGGGAGTTCGAATCCCTACGAATGAAATCAAATGAATCCATTGCTGAATT
CTATACACGAGTGATGGTCGTTGTGAATCAGCTAAGAAGAAATGGAGAAACTCTCACAGA
CATGAGAATTTGAGAAAAAATCTTGTGATCATTAGATGCAAAGTTTGATTTCATAGTTGT
GGCCCTGGAAGAAACAAAGGATCTTGAGACGATGTCCGTTGAAGAACTAGTGGGTTCATT
GCAAGCCCATGAGCATAAAGTCACAAGAAGAAGTGACGACAGAATATTGGAGTAAGCGCT
CCAATCAAAGCTCTCCCTCAATGAAAAAAGATACAAGGAAGGGGGGACCTCACAACAAGG
AAGAGAACGAGGTAGAGGATCTAGTGGAAGAGGTTCAGA
>TRINITY_DN10350_c0_g3 transcript_ID=TRINITY_DN10350_c0_g3_i1
CCGGGACACCCTTCTTAAGACCTACAAAGGTGCTGACAAAGTGAAAAGGATCCGTCTTCA
AACACTACGAGGGGAGTTCGAATCCCTACGAATGAAATCAAATGAATCCATTGCTGAATT
CTATACACGAGTGATGGTCGTTGTGAATCAGCTAAGAAGAAATGGAGAAACTCTCACAGA
CATGAGAATTTGAGAAAAAATCTTGTGATCATTAGATGCAAAGTTTGATTTCATAGTTGT
GGCCCTGGAAGAAACAAAGGATCTTGAGACGATGTCCGTTGAAGAACTAGTGGGTTCATT
GCAAGCCCATGAGCATAAAGTCACAAGAAGAAGTGACGACAGAATATTGGAGTAAGCGCT
CCAATCAAAGCTCTCCCTCAATGAAAAAAGATATAAGGAAGGGGGGACCTCACAAC
>TRINITY_DN10351_c0_g1 transcript_ID=TRINITY_DN10351_c0_g1_i1
ATCAAACCATAAAATTAACATATAAAAGCATATGGGATTTGATCAGGTCCCATGATCCAT
ATAAAGTGATGATGATGATGATCAACAGACTGATATCCCCCTTACAAAAAAACACTTCTT
TTTCAATTCTCTCCACTTACTTAGAGAAAGCGATTGACTGCTAGTACACGATGATCATAA
AAAAGAAAAAGAAAAAGAAAAAAGCTGAAACGAACTGCATACACACACAAGCTTAAAATT
TGACATAGGGTAGAGCAAATTTTTTTTTTTTCCTCCTTTTGTTCTTCTTCTTCTCCAGCC
AAGACCATAGTTAAAAAAGTTAGGGTTCTTCTGCTCAAACAGTTTCTGTTGATGGAGGGA
GAAGAGGCTGAGAGAGGGATGACTTGTTGTGGCCTGATGTCCTGGTAATTCCATGCTCTT
GAGTGGACTGAATCAAAGCCTTTTCTTGTATTGCAAACTTTTTCTCTTCGCTTTTGCCCC
ACAGGACCAGGTACAGTCCCAATATGATCAACACTGCCCCAATGATCCCTCCCAAGTAGA
ACTCTTCACCTAAAGCGAAGGAAGCCATAATAGCGACAACAAGAGTCTGAACAGGTTGAT
ACACAGCCACGAAGACTGGACCCCCTCTGTCGATACACCATATCTGTACAGCGAATGCAA
TCCCTGATGCCACCACACCCGCATAGAGGATGGTGAAGACTTCTCCACCGTTGTGGAAGA
CCCAGGCCTGTGTGTCTCTCTCAAAAATGGCAGCGATAATCAAGAACTGAATAAGTCCAA
AGAAACACGTGTAAGAGGTGACGGAGAGGCGAGCCGGGTACTTCTTGAGAACCGGAGCCT
GCAAAACGAGCCAGGCAGACCAGGAGAGGCAATGGCCAATTAGATAGATACAACCGAGGG
TCCAGTTCTTGCCGTTTGCATCTCCCAACGAAACTAACAACTGAGTGGGCTGTTTTAGCG
GTGGAGCTGGGCTGTATATAGTCGGGCCCTTGTATAAAGTGATAACCGATGCCCCTGCAA
CACAGAAGACAGTTCCTAGCATTTTTGCAATTCCATCTTTTCGGTTGATTCTCACTTTTT
CTATCCTGAGCAAGGCTGCCATGAGAAAGGTAATGGCAGGAACAGAGTTTTGGATAGCTG
ATGCGAATGTGGGTGAGGTGTTCTCTAAGCCCAGCAAGTAGAATCCTTGGTTTGCTGTTA
TTCCAACCATCGCGAGTAAGAAAAACTGAAGGAGAAAGTTAAGAGTCATCGCTGGCCTCT
CCTTCTTTTCAAGGAAATATGCGAATGGAAGGAGCATAAGCAAAGCGATGATGTTCCTAT
AAACAGGGAACACAAGCTTGCTGATGCCCATGTTGAGGGCAGCTCGGGAGACCACATGGA
ATCCAGCATACCCAAACTGCAAGGCCAACATGGCCAGGTGCAGCTGGAGCTTCTCAGGCA
CTGAACACCACATTCTACTTGAAGATGCTGAACCAGCTGGGTCAGCCATTGCAAGCAAAG
CAAAGCAAAGCTAAGTAGCTAGCAAAACAACTAACACACACTTGAAAACAAACAGAAAGC
ACCTTAGATTTCACAAAATGACTCTCGAAAGAAAAGAAGAGAAGTG
>TRINITY_DN10351_c0_g2 transcript_ID=TRINITY_DN10351_c0_g2_i1
ATCAAACCATAAAATTAACATATAAAAGCATATGGGATTTGATCAGGTCCCATGATCCAT
ATAAAGTGATGATGATGATGATCAACAGACTGATATCCCCCTTACAAAAAAACACTTCTT
TTTCAATTCTCTCCACTTACTTAGAGAAAGCGATTGACTGCTAGTACACGATGATCATAA
AAAAGAAAAAGAAAAAGAAAAAAGCTGAAACGAACTGCATACACACACAAGCTTAAAATT
TGACATAGGGTAGAGCAAATTTTTTTTTTTTCCTCCTTTTGTTCTTCTTCTTCTCCAGCC
AAGACCATAGTTAAAAAAGTTAGGGTTCTTCTGCTCAAACAGTTTCTGTTGATGGAGGGA
GAAGAGGCTGAGAGAGGGATGACTTGTTGTGGCCTGATGTCCTGGTAATTCCATGCTCTT
GAGTGGACTGAATCAAAGCCTTTTCTTGTATTGCAAACTTTTTCTCTTCGCTTTTGCCCC
ACAGGACCAGGTACAGTCCCAATATGATCAACACTGCCCCAATGATCCCTCCCAAGTAGA
ACTCTTCACCTAAAGCGAAGGAAGCCATAATAGCGACAACAAGAGTCTGAACAGGTTGAT
ACACAGCCACGAAGACTGGACCCCCTCTGTCGATACACCATATCTGTACAGCGAATGCAA
TCCCTGATGCCACCACACCCGCATAGAGGATGGTGAAGACTTCTCCACCGTTGTGGAAGA
CCCAGGCCTGTGTGTCTCTCTCAAAAATGGCAGCGATAATCAAGAACTGAATAAGTCCAA
AGAAACACGTGTAAGAGGTGACGGAGAGGCGAGCCGGGTACTTCTTGAGAACCGGAGCCT
GCAAAACGAGCCAGGCAGACCAGGAGAGGCAATGGCCAATTAGATAGATACAACCGAGGG
TCCAGTTCTTGCCGTTTGCATCTCCCAACGAAACTAACAACTGAGTGGGCTGTTTTAGCG
GTGGAGCTGGGCTGTATATAGTCGGGCCCTTGTATAAAGTGATAACCGATGCCCCTGCAA
CACAGAAGACAGTTCCTAGCATTTTTGCAATTCCATCTTTTCGGTTGATTCTCACTTTTT
CTATCCTGAGCAAGGCTGCCATGAGAAAGGTAATGGCAGGAACAGAGTTTTGGATAGCTG
ATGCGAATGTGGGTGAGGTGTTCTCTAAGCCCAGCAAGTAGAATCCTTGGTTTGCTGTTA
TTCCAACCATCGCGAGTAAGAAAAACTGAAGGAGAAAGTTAAGAGTCATCGCTGGCCTCT
CCTTCTTTTCAAGGAAATATGCGAATGGAAGGAGCATAAGCAAAGCGATGATGTTCCTAT
AAACAGGGAACACAAGCTTGCTGATGCCCATGTTGAGGGCAGCTCGGGAGACCACATGGA
ATCCAGCATACCCAAACTGCAAGGCCAACATGGCCAGGTGCAGCTGGAGCTTCTCAGGCA
CTGAACACCACATTCTACTTGAAGATGCTGAACCAGCTGGGTCAGCCATTGCAAGCAAAG
CAAAGCAAAGCTAATTAGCTAGCAAAACTAACACACTTGAAAACAAACAGAAAGCACCTT
AGATTTCACAAAATGACTCTCGAAAGAAAAGAAGAGAAGTG
>TRINITY_DN10352_c0_g1 transcript_ID=TRINITY_DN10352_c0_g1_i1
GCTTGACTGCTGACTTAAGATTACTTCATAATACCATCAAGTCATAAAACCAATTACCAA
TATTGAACCATCATACTAATTTTTGGTGCATCTATTATCCAAAAATTTAACAAGGATCAA
AACCTTTTATTCCTGGAGTGACACAGAATCATGTATTGGTCAAACAGACCAGTAAAAGAA
TAGATTGATGTAACCATCGACAAATGAATTAAGCAGATTTTTGCATGAGTTAAGGAATAA
TTCCTGGTAAATACAAGGTCTAACAAAGAAACTATGTAGATTATTTAGTCAACCGTAGAA
GCACAAGTGGGTTCAATTGTATACATGCTTGGTTTTGGTATTGTTGGGTCTATGTTCTTT
CCAATCAGTCTGAGAAGGTCCTTCTCTAAACCAGCTTTTCACATTTGACAAGTTCTAAGC
ATTTGTATCAAGAACCATGCATGGAGATAGCAACCACCTTCCATATACAAAAGACTGCTA
CTGTGTTTATGCTCACTTTATTA
>TRINITY_DN10352_c1_g1 transcript_ID=TRINITY_DN10352_c1_g1_i1
GTTTATGCTCACTTTATTAAATTAAAAACAGCTATAAATATTTTTGAGTCCATGTATGTG
TTATTACTCGGGTACTCCTAAAATGGCTCTTTTACGATGCAATTGTTGATCCCCAGTCAA
ACCATTTGGCCCCAAAGTCTGAATCTCAGTGCTTATTCCAACCTTAGCATGCATACCCAA
TCCCATGCAGCACAGGAAAACACAACCATAAATAGGCGATGATCTTAATTTATTAGCAAC
CTTGACCAATTTGAATTTATTCAACAGGACAGACATAATTCAGTTGAACCCTTTACAGTA
TATTGTGTAGAAGAAAACACTGATACTGAATTACAGCTTTCAAATTTTGCAGATAAGTTA
CAAGAAGGAATTGTATGGTCGATAAGAACATATTACCAAACCCATAAATCCCAGCTTCCC
TTGGCGACCGCAGAGCATGTTACATCAGATAATTAATTGCATTACCAGCTCCCACAGTTC
TTTTTTGACATTTATTGCAAAAGATATAAAAGGCGCGAAGAGGAACATTTATTTGCAAGA
TCAAGCATGAAAGTGTCTTATATAGCCACACCATAATACATACTGAAAAATGCATCCAAC
AACTACTTAAAAGGTGATAAGAACACGTATGCGATTATTTTAATACCAACTCACATTGAT
GGAATATGCAGTTCCAAGTA
>TRINITY_DN10353_c0_g1 transcript_ID=TRINITY_DN10353_c0_g1_i1
GGCACAAATGAGTAAGAGAAAAGAAGATCATCAATTCAACAGCAGAAAACAGCAGCAATA
AACAAAAGTGAAACCGAAAAACAAAGCCAGATGATTGGATTTGATTTGTGATTGTCCTCC
GTTGACAGGGTCCTTTGCAGGTGTAGGTGAGGATGATGGTGGACTTGCAATCACGTTACC
CAAAACAAGTGTATCCTTTGCTTTCATATTTTCTGGTTGAAATTCATGCTTTTTTTGGCT
TACCATCTGTCACCTCCCCACCCACCTGCCACACTTGATTCAACTTTTCTGCTTTCTCTT
CAACTTTCATCGATCCATATATTACCAGATTTCCATTGGAGGTGGCTTCACCGCTCAAGT
CCCAAGTCTCAAAAGACAACTTGGATTCGCT
>TRINITY_DN10353_c0_g2 transcript_ID=TRINITY_DN10353_c0_g2_i1
GGCACAAATGAGTAAGAGAAAAGAAGATCATCAATTCAACAGCAGAAAACAGCAGCAATA
AACAAAAGTGAAACCGAAAAACAAAGCCAGATGATTGGATTTGATTTGTGATTGTCCTCC
GTTGACAGGGTCCTTTGCAGGTGTAGGTGAGGATGATGGTGGACTTGCAATCACGTTACC
CAAAACAAGTGTATCCTTTGCTTTCATATTTTCTGGTTGAAATTCATGCTTTTTTGGCTT
ACCATCTGTCACCTCCCCACCCACCTGCCACACTTGATTCAACTTTTCTGCTTTCTCTTC
AACTTTCATCGATCCATATATTACCAGATTTCCATTGGAGGTGGCTTCACCGCTCAAGTC
CCAAGTCTCAAAAGACAACTTGGATTCGCT
>TRINITY_DN10355_c0_g1 transcript_ID=TRINITY_DN10355_c0_g1_i1
GTAAAATGGACCAGATGCTCTAGGTAAAGCGTGATACGGAAATGAGACCAAACACCATGG
ACAAGCATTTGATGACAATAACCATAATGATGATGATGCATAATCACGGAGCCGGAATCT
CTCCTACGGATACCTCATCCAAAATCTTTCACTTTAACAACAAAGGTGATCTAGATTTGG
TTAAAAAGAGTGGTAGTTCCAGACCAAATCCTTCTTCAACCACCTTAAAGAAACATTGGT
TAATTGATCCTCACATACCAAAATAAATTGTCAAGGTAACCACCTTTAATATTTATTAAC
TGTAATATAGACGTAACAGAGTTTCAAAGTTTTCCGGAAACTGTCCGCAGAATTCAAATG
ATGGAAATTGGGGCACTGCATTAACCTGATAAATACATGATGATTGATGTTTCCTAACCA
CGTCATTCGTAATGAATTTATTCTAATCATATGCCATCACGATAATAAGCTCTAACTACA
TATTCAAAATAAAAATAACCATTTTATAGATTTGATGTACCATCCTCTACCAAAAGTTGA
AAGTAACAAATATTACTCCCATTATTTCTTCCAGAAACAGAAAGAATTGATTTATGCAAG
ACCCTGTATGTAACAAAAATTTAATACATGAAACATTTGGAAATCATCTCAGTTCAGCAG
AGATTGTTGTGTGCTTGTAAGTACAACAGAAGTTGGTTTGTGGA
>TRINITY_DN10356_c0_g1 transcript_ID=TRINITY_DN10356_c0_g1_i1
GAAATGGCAAAGCATAGGATGCTGTCAATATAAAAGCAACAAGAACAGACAGAGAGCACA
TGCTACAGTGCATTGAAGATTATACCCATTGACAGAAAAGCGGGAAAATAGGGACCTGAA
CAGTTCAAACATGTCCCTTGCATACAACTAGAAACACACAGTTACAGTGGTAACCTAAGT
CCCTAGAATATTAACATTGTATAGCATGTTAAATGGTGATGGAATTTGATTCAAATTTGT
GGGGTAAATTAAGAGCTACAAAATGATAAAACCAATTACAAAGTTTGATGCCCGTTCTCC
ATCTGATATGTCATGTATAATAGGAGGGAGAGCACAATAAAACTGTAGAAAACAACTCTA
TCTCGCTCTCAGTGATCAAAGGTTACGAGTTGTTTATGGTGCAAAACACACTCATATCAT
GCTAATTTCCAATCACATGGATTAATGTTTAATTGAATGCAGTTGTCCAATTTAGTGCTA
CATTACTGCTCTCTAATGCTCTTTAAAACCAAAAAGCAGAAAACAATAGCTGGCATGAAA
CTCCTTAAATGAAT
>TRINITY_DN10357_c0_g1 transcript_ID=TRINITY_DN10357_c0_g1_i1
GGCGGGCACCACGAGTGGCAACAATGTCACAGACCTCAACGATAACTTTTCTCATCTTCA
AGGAGGTATTTGATATCTGACAAAGATGAAGACAGAAGGTAATATATATTCCTAATACTG
TTTATATTACAAGTAGTAAATTTTGCTTCAAAATTGATAGATCTTAGTGCTTGTATGTAA
GACCTTTGTTTTGATGATATACTGTTTTCCAGTTCAATTATCACCAGATCTTAAAACCGT
ATTTGTCCAAGAATAAAAATAAAGATTTAGGAAGTTCGGGGAAGCTGAGTCCTTTTCACT
TTTAGTTTTTTTTTCCTTTTTTCTTTCTTTTTCCTGAATCAAACAAAAGGTATTTGGAAG
CAAGGGAAACATTATAGAAATTAAAAGCCTGGATAAAAGTAATACTATACGCCGACAGTA
TCACCAGAGTATAATACCTCTAATATATC
>TRINITY_DN10358_c0_g1 transcript_ID=TRINITY_DN10358_c0_g1_i1
TCCTTTCACAATGGGAACAGACTTTCCAGCATGGATCTGATAACGCCCAATGCTGTGTCC
ATTCAAGTTTCGGATACTTTTGACTGCATAAACATTTGTAAGTCCATTTAATGTTTTGGA
TAGACATATAATAATAGGATCAGCTATATGGATATGCAGATATGTAAAACCTATGATGTG
TGAGTGCATTAGCCAAATGAGGTAACAAAAAGAATTGTTGTGAGAAAAATTCCAGGGTGG
TTGAATATATAAGAAGCATGAATGTGGACGATTCTAGCCTTGTTTTCAAATATGGCATGG
AAAGTAGAAACTGCTTTGATTTAGACTGGTTATATCCTTTCTTCAGGTACTAGAAGACTA
GGAAGCAATAGTCTAATATTTCAGTTATCGCTGAGCCGGCACACCAGTTGCTCAGATTGA
CCCTTAGGCTCGATTCCAAACATACTATCAACAGTTTCATCAATTGAACTGCCAGCAAAA
CTAAAACCTGTTATTGTTGCCAATGTACAGATTTAGCTGTCAAAGATTACAAGAATGGCA
ATTGATCAATCGAAAACGACATACAGTTTATATGCTCTATCAGTTTGTCCATCTTTAGGG
ATTTTCATAGTCAGAGACCGACAATTAAAAATAATGTCTTGATTACTTCAACTTTAAAAA
ATAAATAAATAAAAAAGAAAGTCAGGCATTGTCATGAAAAAAACAATAGATTCCGTTGAA
GTATAATACAAAATATTGCTGTTTTATAAAACATAAGATGGGTGTCGTATGTGTTATCAG
ACATATGCACATGTTACTTAGTGGATCATTCCATGTTTCAAATTTAGTAATATATATACA
AGTTTTGCTGCATTCAGGCACCTTCTCTTTGACTTGTACCATTGTCTCGCAAATTCTCAA
TTTATAGCACCATCTCAAACTATTTTCTTTGGTGAACTGACCTCCAATCCACTCCATGGA
ACAGTGAATATTAGTTTCCAGTTAATTACATACTGCATCGGTTTTCAAATGCTTCAAATA
TCTTAATCTGCTTTTGAGATCCTCCAAAAAATTTTGCTTTGGCTGTGAGTCCAAAATGAA
CACTGGACCACATTTGTTATTGGAATCATTCACATATTATAAAAATTGCAGAAGACAAAC
CAAGTTGCAAACAGAATCCAATTACACAAAATGCTTACTGATTGTCCTATGGACATGAAC
TCAAAAGATAACATTTGGATTTAGTTCACTATTCTTATAAGCATTTAGATGACACTGCAA
TCTAGGACAAGGCACTCACGAAAATTGTTTCCTACTTTGTTGTAGATGATAATTGATAAC
TGATCTATTTCCATAGGATGACAATACACAATGCTGGAACCAAGCTGAACCATATAATGT
CTAAATGACACAAAGAAACATGAACCTTCAGCAGAGACATGCATACCAACTACCTTCCTA
TAAACGTCATATCTTCAATTACTCTAAATTAAGTGTTACATGTTAAGACCAATAAAGAAT
GTCCTTAACAGTACAGCTTCCTACATACAACATACCTGGAAACACCTTTCCATTAATTTC
AACCTCATAAGATTCCATGACCTCTTGGATTGCAGCACCAACATCGCAAAGTCGAAC
>TRINITY_DN10359_c0_g1 transcript_ID=TRINITY_DN10359_c0_g1_i1
ATAGAATCTATTATGGTTTAGCACATTACTATTTCAGTCTTAAAATTGATGCAGAATGAT
AAACTCTAAAGTGATAGCAAACCAAACCCTAAAATGGGAGTTATTCTTCCATTAGCAGTC
TTGGCAACTCCATGAAAGGCAAGTCCCAGTTGATTGAACAATTTTGTTTTTGATACCCAG
TCCGACTTTCAATTTTCTAGCATCTAAAGCAGTTCCATTTAATGAATAATTAGCATCAGA
AAACTCCTTCCAGAAAAACCATCTTTTTTCTTCTTCTCTATTTCTCATCCTACAAGGAAT
TTGTATTGGACCTGCGTGTCCTTAAATCATCAACAAAAACATATTCATCTCACCACAAAA
CGTGGAAATAGAAACAACCTTTCAGAATTGGATAGCCGGTGTATCGAATAAGAAGCAATA
TAAAATTGCCACACGGTGGTCCAAATGCGAAATATCTACTGTTCTAGATCCAATACTATT
TCTTATCACTGAATGATCCTGAAAAATATTTTTAAAATCTTAAAAACATAGTGAAGCAGC
AAATTACCCCAAATATTACAGCTCGATTGGACATGAATATCTACAAAATGAA
>TRINITY_DN1035_c0_g1 transcript_ID=TRINITY_DN1035_c0_g1_i1
ATGCCAATGCTAGTGCTCCAAACTTTTAATGTATGTGTGTAATTGAGTATAAATGGAAAT
ACATGTCTTCCCTCAAGGCTTGAGAGGGTTGGGTTGAGATAGTTGGACCCGCCTAATTCA
GTTCTTATCAATCAAGAAAAGATATTAAAGGAAAAATAATAGATGCTCAAGTATGTGACC
TGCTTAACAAAAATGCATGGTAGTGATTTGAAATCTATAGAAAAGCACATGAAAGTTGAA
AGTCTAGTAAATGGAGAAAGTGAATTATAT
>TRINITY_DN10360_c0_g1 transcript_ID=TRINITY_DN10360_c0_g1_i1
ACCAAACCTGGTTTTATGCAATAAACTTAAAATCAATCCCAATAACAATAATAGAGAAAA
GTCAAATGAATCACTATGCAAGTGTTGAGAGATACAACATAAAAAGTCAATATACCCTAA
TCTGAGTACGGATCAGTATGAAATTCTTTTGAGCCATCTTTTCGTTGCAAGTCATTGAAA
TGCAATTATCTTCAATAATTCTTTTTAATTTTTTGCAAAGCTCCAACAATACAAGGAAAT
TTATTAATAAAAAGGAAAAGAATTGCACCGAGTTGGGGAAAAGAAAAGATCTCCAATAAA
TTTATGGTTGTTGAAAAAGTAGGCAAAGACAACTCATCAACAATCTAATATAACATACAA
ATTATCACCAATCCATACTATTGTTAAAAATGTAGAGCCTCAACAGTAATTTAACGAAGA
TAAAGCTGCAAGAACACCCAATCACGGCTGGAGGAAAATTGATTTTGTAATAAGGTGAGT
TTCATAGTTTATTTTTTTCTGAATGACAATTAAAAATGTAATCCCTAAACTTAAAATGAT
AAACCAAATTAGATAAAATCTTTGACTAGCATCAACTGGGATTTCTAACAGTAGCCATCA
GCTCAGATCTACCAGACTAATATATAAGCATGAAATTTTGGAAATAACACTTAAATCAGG
AAGTGGACTTGTTGCTAGAGAGAACCCTGAAACTGATTGTATCAACTACCAGTAACCTTT
AAAGTTTTACCCAAGAAGCAAAAAATATATACTTAGGAATAGGATAACCATTGCCACCAT
GCAAACAAGAAAGAAGGGAAGGCTCAGAAATCATTGTCTAAATGAAATCTTCAAGTAGTT
TTCA
>TRINITY_DN10361_c0_g1 transcript_ID=TRINITY_DN10361_c0_g1_i1
CCCAATATATAATTAATATGATACACCTTAAAATCTGCAGAGAGTATCTGCTTCTATCGA
GATTAGACCAACCAACTTAGGAACCTTACCAATACAAGGAAACAGTAGAAAAGTATGGAA
AGGTATTTTGTAAGGCTTACCAATCCATATAAGTTCCAATAAGGCCACGCTCATACAAAA
CGGCAAGGGTATTTGGTTTTGCATTAAATGGAACCACGTTCATAACCCAAACTGGTTTCT
TTGTAAGTGCAGCTGCAAAACCCCCTAAGCCAGCATTCATGTCCATTATATTTCTATGTT
TTCCAGAGGGGAGAGACTTGAGGATGATACCATAATAAGATACTCTCTTTTTCCATAACT
GATTGTGTTCATTAAAGGACTTAACTGTGATGCCTTCAATAGTCCCAATTCTAATTCGAG
GCGGATCACTGTTTAACCTTTTAGGCCAATTTTCAAAAGAACCTCCAGATATATTGTGAA
TATTTTGCACCTCTGGAAGAGGAGTAAGGCATGGATCCATCTTCTTGTACCAACCAGCAT
CACGATCAGATGTTGCACAAAATTGTGGTGATTTCAGAACCTTTAACTTTCGGATGCAGT
GCACATGATTAGTTGGCTTTCTCCATACTGCAATCGGATTCCTCTCAGCAATTTTTTTCC
AGCAGAGTCTTTTAGCAAGATCTTCCAAACTGATCTGCTCATTTTCCAAGTCCTTGGCCT
CCATTTTCCAACCTTCATAGCTAGTCCTCCAACTTATAGGTGGTCCAGATAATACCCAAT
AGCCACCAGGACGCAAAACACGATCTATCTCCATCAAGTAAAGACCATCATAACGGGTCC
ATGGCACAAGGCATCTGGAACAATGAATCATATCAAAAGATCTTGATGGATACGGAAGCC
TATAGGTGCTCAGTATACCAAGCATGGCTGGAAGCCCTCTTTCCAAGGCAAACTGTACTT
GAGCTTCATGTATATCCCTAGGAGCAATTGACATTGTCAAGATGTCATAGCCCAATAATG
CGGCTCCGAAGCTTGCAACCCCACATCCAACATCTAGAACAGTCCTTATTTTCCCAGATT
TCAAAGGCACAATGCGCTTGATCACATCTACATAACCCTTCACTCCCATCGGAAAAGACG
TCCCACCGCCCGGAAAAACCAGGAGATTGCCTTCCAATCGAACCCAATTCTGCGATTTCT
TGTAGACAGTGAGCTTCTTAGAAGGGACATTCTTGAACCACGCATGGTCTCTGCTCTCTG
GCCACGAAAAGGGTCTCTTATAACCGGCAGGTTTTGGTACCAGACACTTGAGTCTCTCCT
GAGCTCCCGGGCAATGCCGCTCTCTGTAGAAGAGCCTTTCACGAGTGAAGTTGTTTTCCG
TTGAAAGGTCGTGACAGGGCATGTAGTTGGTGAAGTTGTTGGGGCAGAATTCAAATAAAG
GGAGGTTTTGGGGAGGATTTGGTGGGAGAGAGAGCCTGTGGTGTGGCTCATAGTCAAGAG
GAGGCGAAATGCTGAGATGGGTTGTGGAATTGAGCAGAGAATTGCAGTTTAATGGAGGGT
TTTGAAGCTGATGGAGAGGTGCAACAGTAGTAGTTGTAGAGTTGAAGGAGTAATAAGAGC
CGAGAAAGTAGAAGAGAGAGACAAGGATGGTGGTGAAGAAGAGCTTGAGAATCACAAGTG
GTGTTTTGAGAGCCCTGGAAGTGGGATGTTGTGATGGTGTTGCCATGAG
>TRINITY_DN10361_c0_g2 transcript_ID=TRINITY_DN10361_c0_g2_i1
CGTCTCTCTCTTACTGTCCCACTTGGACTTTTAACTACATTTCATTATGATTCCAGTCTC
CAAATAGATTAACAAGTTATCTCTTATGTCCTTGAATTTTGATATGTGCTGTTTATATAT
TGATGTTACAAGCCATCAACTTGTAGCTAGTATATTTTCTGCAGATAAATGGTTATCCTA
CATTCTGGTACCTATATATTATACCGAATTATCAACCAATAGTATCTTCTCCGGATGGAA
AGGTCCATTTTCGCTGTGCATAATCTTGCTATTCCATCTCATTCTATCTGTGATGCCTTT
TACTTTCACTATAAGGTCGACATGATCTCTTACTATAACAGCCCCTTCTGGGCGAAGAAT
TCTGTACATCTCAAGAACGATATCAACAATGTCACACTTGTCCATGTACATGCTGAATAC
ACCATGAGCATGTATCAAATCATATGTTCTAGGATATGTTGAAAAGGACTCACACCAATC
CATATAAGTTCCAATAAGGCCACGCTCATACAAAACGGCAAGGGTATTTGGTTTTGCATT
AAATGGAACCACGTTCATAACCCAAACTGGTTTCTTTGTAAGTGCAGCTGCAAAACCCCC
TAAGCCAGCATTCATGTCCATTATATTTCTATGTTTTCCAGAGGGGAGAGACTTGAGGAT
GATACCATAATAAGATACTCTCTTTTTCCATAACTGATTGTGTTCATTAAAGGACTTAAC
TGTGATGCCTTCAATAGTCCCAATTCTAATTCGAGGCGGATCACTGTTTAACCTTTTAGG
CCAATTTTCAAAAGAACCTCCAGATATATTGTGAATATTTTGCACCTCTGGAAGAGGAGT
AAGGCATGGATCCATCTTCTTGTACCAACCAGCATCACGATCAGATGTTGCACAAAATTG
TGGTGATTTCAGAACCTTTAACTTTCGGATGCAGTGCACATGATTAGTTGGCTTTCTCCA
TACTGCAATCGGATTCCTCTCAGCAATTTTTTTCCAGCAGAGTCTTTTAGCAAGATCTTC
CAAACTGATCTGCTCATTTTCCAAGTCCTTGGCCTCCATTTTCCAACCTTCATAGCTAGT
CCTCCAACTTATAGGTGGTCCAGATAATACCCAATAGCCACCAGGACGCAAAACACGATC
TATCTCCATCAAGTAAAGACCATCATAACGGGTCCATGGCACAAGGCATCTGGAACAATG
AATCATATCAAAAGATCTTGATGGATACGGAAGCCTATAGGTGCTCAGTATACCAAGCAT
GGCTGGAAGCCCTCTTTCCAAGGCAAACTGTACTTGAGCTTCATGTATATCCCTAGGAGC
AATTGACATTGTCAAGATGTCATAGCCCAATAATGCGGCTCCGAAGCTTGCAACCCCACA
TCCAACATCTAGAACAGTCCTTATTTTCCCAGATTTCAAAGGCACAATGCGCTTGATCAC
ATCTACATAACCCTTCACTCCCATCGGAAAAGACGTCCCACCGCCCGGAAAAACCAGGAG
ATTGCCTTCCAATCGAACCCAATTCTGCGATTTCTTGTAGACAGTGAGCTTCTTAGAAGG
GACATTCTTGAACCACGCATGGTCTCTGCTCTCTGGCCACGAAAAGGGTCTCTTATAACC
GGCAGGTTTTGGTACCAGACACTTGAGTCTCTCCTGAGCTCCCGGGCAATGCCGCTCTCT
GTAGAAGAGCCTTTCACGAGTGAAGTTGTTTTCCGTTGAAAGGTCGTGACAGGGCATGTA
GTTGGTGAAGTTGTTGGGGCAGAATTCAAATAAAGGGAGGTTTTGGGGAGGATTTGGTGG
GAGAGAGAGCCTGTGGTGTGGCTCATAGTCAAGAGGAGGCGAAATGCTGAGATGGGTTGT
GGAATTGAGCAGAGAATTGCAGTTTAATGGAGGGTTTTGAAGCTGATGGAGAGGTGCAAC
AGTAGTAGTTGTAGAGTTGAAGGAGTAATAAGAGCCGAGAAAGTAGAAGAGAGAGACAAG
GATGGTGGTGAAGAAGAGCTTGAGAATCACAAGTGGTGTTTTGAGAGCCCTGGAAGTGGG
ATGTTGTGATGGTGTTGCCATGAG
>TRINITY_DN10362_c0_g1 transcript_ID=TRINITY_DN10362_c0_g1_i1
GCATGCATCAAATGTTAAGACTAACCTTGCCATCATAATAACTGCCGTTTTAAACACAAA
CGTTTACTATTATTAGCATTACAATTTTAACAACACAACATAATCTAATGGGCAACCGGA
GATTACAGGTATGATAAGATCCCTCCTGAATGAAAACAGAGGGCTAAGCGAACAAACAAA
GAATTAACAATGGAATACTGATAATATAAAGCTATTGATGATCAAAAGCATCTCAACCTT
GCATCAGCGAAGGTAGTGAGACATATGTGAAAACCCCCAAAGCTCAACATTCTTTAACTC
AAATTCTGGGTTATGAGCCAAGCATAAATTTCCAAACGTTTCACAAGGTCCACTACTTCC
AGTTAACAGATCTTCATCCAAGCACAAAGCAAAGTTGCCCCCTCCACCCAATGCTAGTAA
GTCATTCAAACACATATAATAATAGCGGTTGGCACCAGTTGGTCTAAAGATCCTTGGTTC
ACCATATATGGTTGTGAATACAAATGTTTGGTTTGTCCCTTGATATTTTCTCTTCGGGGT
GGGTTTCAAGGGGCATTCTAGCATCCCACCAAACACAGCTCCTTGACTATCTCCGACAAT
CAATATACAAGGACCAGAAAGGTCAGCACTCTTGCGAAGGAGGGTACGGAGTGATATACC
ATGCTTCAACGTACTATACAGCAAAACCCATTGGCACCCTTTGACAATATTAGGAAGTGA
TGACTGCAAAAATTCATACAATTCTGAGGTAATAAAAGTAGAGTCATCTGTAAGATTACT
TAAATACTTTGTCGGGCTAGGTAAGTCAGTTGCTTCTGCAAATACATCGGAATCACTACT
ACTAATACCAGAGGCACAATCCTTATCATCATCATCAGCACTTACTGGACTACCATGCTT
ATCCTCGCTAACTGGACTACTTTGCTCACTCTTGCTAACTGTTCTACATGCTGTGGTCCA
TTCTTTACAGTCATTCAAGGATTTGGTTTCCTTATCAAAATCTTCACTAATCCGTCTAAC
AGGAAGTGATCGAATTCGTTTGAGATCATGTTGCTGTTTGTCTGATTTAGATCCATCAAA
GCTTACCAAAGGAATAACGAAGGAAAAAATCGAAGTCAAAGATTTCCCCCCTTTAGAGTG
TGGCCTTACCTGAGGATTTTGAGGCGCGGAAGTTAGAGAATCAGCTGAATTGTTCGGCGA
ATCAGCAAAGAGACGCGACAGCTTCTCCGTTACTTTCTCTCTTATCGAATACATTTCTCT
TTCGGTTGATAAACGAATGATAAAGTACACAAATCGTAACCCTAAATTTTCATTAGAAGA
ATTTGCGTTTGTTAATTTTTTTGAATTCAAATCTAACTTCCAATGCTGTTCTCGTTTTTG
[truncated: 62,919,609 more chars]
