# Supplementary material for: Comparative RNA-Seq Analysis of High- and Low-Oil Yellow Horn During Embryonic Development
Source: Int J Mol Sci. 2018 Oct 8;19(10):3071. doi: 10.3390/ijms19103071 (PMC6212864; doi:10.3390/ijms19103071)
Supplement: Supplementary file 1 [file ijms-19-03071-s001.zip › ijms-355635 Supplementary for final check/Supplementary File10_Table S8 The enriched GO items based on identified DEGs between HO81 and LO81.xlsx]

## Sheet: Table S8
Table S8 The enriched GO items based on identified DEGs between HO81 and LO81
GO_ID	GO_Term	GO_function	DEG_item	DEG_list	Gene_item	Gene_list	p-value
GO:0033971	hydroxyisourate hydrolase activity	molecular_function	3	59	13	18936	8.03683e-06
GO:0019428	allantoin biosynthetic process	biological_process	3	59	13	18936	8.03683e-06
GO:0051997	2-oxo-4-hydroxy-4-carboxy-5-ureidoimidazoline decarboxylase activity	molecular_function	3	59	13	18936	8.03683e-06
GO:0001560	regulation of cell growth by extracellular stimulus	biological_process	3	59	14	18936	1.0206e-05
GO:0051289	protein homotetramerization	biological_process	3	59	15	18936	1.27293e-05
GO:0031234	extrinsic to internal side of plasma membrane	cellular_component	3	59	17	18936	1.89398e-05
GO:0006144	purine base metabolic process	biological_process	3	59	20	18936	3.15414e-05
GO:0010008	endosome membrane	cellular_component	4	59	80	18936	0.000112662
GO:0009742	brassinosteroid mediated signaling pathway	biological_process	3	59	60	18936	0.000866621
GO:0032440	2-alkenal reductase [NAD(P)] activity	molecular_function	2	59	15	18936	0.00097631
GO:0030308	negative regulation of cell growth	biological_process	2	59	17	18936	0.0012595
GO:0035062	omega speckle	cellular_component	1	59	1	18936	0.00311576
GO:0005496	steroid binding	molecular_function	2	59	29	18936	0.0036708
GO:0031640	killing of cells of other organism	biological_process	2	59	29	18936	0.0036708
GO:0071281	cellular response to iron ion	biological_process	2	59	32	18936	0.00445774
GO:0005703	polytene chromosome puff	cellular_component	1	59	2	18936	0.00622197
GO:0016482	cytoplasmic transport	biological_process	1	59	2	18936	0.00622197
GO:0051017	actin filament bundle assembly	biological_process	1	59	2	18936	0.00622197
GO:0008106	alcohol dehydrogenase (NADP+) activity	molecular_function	2	59	41	18936	0.00723855
GO:0009644	response to high light intensity	biological_process	2	59	41	18936	0.00723855
GO:0042542	response to hydrogen peroxide	biological_process	2	59	43	18936	0.00793953
GO:0006810	transport	biological_process	5	59	404	18936	0.00840283
GO:0010182	sugar mediated signaling pathway	biological_process	2	59	46	18936	0.00904594
GO:0051252	regulation of RNA metabolic process	biological_process	1	59	3	18936	0.00931867
GO:0005221	intracellular cyclic nucleotide activated cation channel activity	molecular_function	1	59	3	18936	0.00931867
GO:0008428	ribonuclease inhibitor activity	molecular_function	1	59	3	18936	0.00931867
GO:0005777	peroxisome	cellular_component	3	59	149	18936	0.0112536
GO:0004614	phosphoglucomutase activity	molecular_function	1	59	4	18936	0.0124059
GO:0009873	ethylene mediated signaling pathway	biological_process	3	59	166	18936	0.0150263
GO:0009072	aromatic amino acid family metabolic process	biological_process	2	59	60	18936	0.0150454
GO:0000381	regulation of alternative nuclear mRNA splicing, via spliceosome	biological_process	1	59	6	18936	0.018552
GO:0008865	fructokinase activity	molecular_function	1	59	6	18936	0.018552
GO:0006014	D-ribose metabolic process	biological_process	1	59	7	18936	0.0216109
GO:0004747	ribokinase activity	molecular_function	1	59	7	18936	0.0216109
GO:0008406	gonad development	biological_process	1	59	8	18936	0.0246604
GO:0000917	barrier septum formation	biological_process	1	59	8	18936	0.0246604
GO:0006816	calcium ion transport	biological_process	1	59	8	18936	0.0246604
GO:0004869	cysteine-type endopeptidase inhibitor activity	molecular_function	1	59	8	18936	0.0246604
GO:0005829	cytosol	cellular_component	8	59	1157	18936	0.0263384
GO:0007031	peroxisome organization	biological_process	1	59	10	18936	0.0307315
GO:0000785	chromatin	cellular_component	1	59	10	18936	0.0307315
GO:0045010	actin nucleation	biological_process	1	59	10	18936	0.0307315
GO:0006338	chromatin remodeling	biological_process	1	59	10	18936	0.0307315
GO:0016272	prefoldin complex	cellular_component	1	59	11	18936	0.0337531
GO:0015035	protein disulfide oxidoreductase activity	molecular_function	2	59	101	18936	0.0395875
GO:0031372	UBC13-MMS2 complex	cellular_component	1	59	13	18936	0.0397686
GO:0006301	postreplication repair	biological_process	1	59	14	18936	0.0427625
GO:0004402	histone acetyltransferase activity	molecular_function	1	59	14	18936	0.0427625
GO:0004364	glutathione transferase activity	molecular_function	2	59	110	18936	0.0461722
GO:0012511	monolayer-surrounded lipid storage body	cellular_component	1	59	16	18936	0.0487228
GO:0010248	establishment or maintenance of transmembrane electrochemical gradient	biological_process	1	59	16	18936	0.0487228
