# Supplementary material for: Comparative RNA-Seq Analysis of High- and Low-Oil Yellow Horn During Embryonic Development
Source: Int J Mol Sci. 2018 Oct 8;19(10):3071. doi: 10.3390/ijms19103071 (PMC6212864; doi:10.3390/ijms19103071)
Supplement: Supplementary file 1 [file ijms-19-03071-s001.zip › ijms-355635 Supplementary for final check/Supplementary File11_Table S9 DEGs between HO40 and LO40 in different KEGG pathways.xlsx]

## Sheet: Sheet1
Table S9 DEGs between HO40 and LO40 in different KEGG pathways
pathway_id	pathway_name	pvalue	gene_ID	KEGG_KO	KEGG_EC	Name	Annotation	HO40_1_HO40_rpkm	HO40_2_HO40_rpkm	LO40_1_LO40_rpkm	LO40_2_LO40_rpkm	mean_rpkm_HO40	mean_rpkm_LO40	log2fold_change	regulation
ko04612	Antigen processing and presentation	0.0181615	TRINITY_DN15290_c0_g14	K09489	-	HSP70-14	heat shock 70kDa protein 4	0	0.17	8.95	16.21	0.09	12.58	-7.01911	down
ko04612	Antigen processing and presentation	0.0181615	TRINITY_DN15290_c0_g11	K09489	-	HSP70-14	heat shock 70kDa protein 4	0	0.34	4.18	5.79	0.17	4.98	-4.65601	down
ko04612	Antigen processing and presentation	0.0181615	TRINITY_DN15290_c0_g3	K09489	-	HSP70-14	heat shock 70kDa protein 4	0	0	1.28	1.86	0	1.57	-inf	down
ko04612	Antigen processing and presentation	0.0181615	TRINITY_DN25661_c2_g1	K04079	-	HSP83A	molecular chaperone HtpG	340.37	495.65	144.17	72.18	418.01	108.17	2.18551	up
ko04612	Antigen processing and presentation	0.0181615	TRINITY_DN32447_c2_g2	K03283	-	HSP70-8	heat shock 70kDa protein 1/8	64.07	79.3	28.45	20.75	71.69	24.6	1.69504	up
ko04120	Ubiquitin mediated proteolysis	0.019987	TRINITY_DN21736_c0_g1	K06689	EC:6.3.2.19	UBC11	ubiquitin-conjugating enzyme E2 D/E	0.77	0	189.09	305	0.39	247.05	-9.25682	down
ko04120	Ubiquitin mediated proteolysis	0.019987	TRINITY_DN21736_c0_g24	K06689	EC:6.3.2.19	UBC11	ubiquitin-conjugating enzyme E2 D/E	2.87	0	56.95	77.51	1.44	67.23	-5.486	down
ko04120	Ubiquitin mediated proteolysis	0.019987	TRINITY_DN21736_c0_g5	K06689	EC:6.3.2.19	UBC11	ubiquitin-conjugating enzyme E2 D/E	0	0.11	7.27	9.84	0.06	8.55	-7.0498	down
ko04120	Ubiquitin mediated proteolysis	0.019987	TRINITY_DN11489_c0_g7	K06689	EC:6.3.2.19	UBC10	ubiquitin-conjugating enzyme E2 D/E	0	0	110.89	59.15	0	85.02	-inf	down
ko04120	Ubiquitin mediated proteolysis	0.019987	TRINITY_DN31258_c0_g11	K10577	EC:6.3.2.19	SCE1	ubiquitin-conjugating enzyme E2 I	1.4	1.25	39.67	26.86	1.32	33.27	-4.46665	down
ko04120	Ubiquitin mediated proteolysis	0.019987	TRINITY_DN24930_c1_g2	K10575	EC:6.3.2.19	UBC14	ubiquitin-conjugating enzyme E2 G1	0	0	9.41	7.39	0	8.4	-inf	down
ko04120	Ubiquitin mediated proteolysis	0.019987	TRINITY_DN21736_c0_g2	K06689	EC:6.3.2.19	UBC11	ubiquitin-conjugating enzyme E2 D/E	0	0	1.08	0.85	0	0.97	-inf	down
ko04120	Ubiquitin mediated proteolysis	0.019987	TRINITY_DN11489_c0_g2	K06689	EC:6.3.2.19	UBC10	ubiquitin-conjugating enzyme E2 D/E	0	0	27.51	14.53	0	21.02	-inf	down
ko04120	Ubiquitin mediated proteolysis	0.019987	TRINITY_DN28488_c1_g1	K10144	-	SPAC2F3.16	ring finger and CHY zinc finger domain-containing protein 1	22.44	19.64	5.21	3.73	21.04	4.47	2.36872	up
ko04120	Ubiquitin mediated proteolysis	0.019987	TRINITY_DN12654_c0_g9	K06689	EC:6.3.2.19	UBC28	ubiquitin-conjugating enzyme E2 D/E	27.72	21.49	0	11.9	24.6	5.95	2.24244	up
ko04120	Ubiquitin mediated proteolysis	0.019987	TRINITY_DN12654_c0_g3	K06689	EC:6.3.2.19	UBC28	ubiquitin-conjugating enzyme E2 D/E	50.42	41.52	0	23.7	45.97	11.85	2.15084	up
ko00830	Retinol metabolism	0.0231739	TRINITY_DN15463_c0_g1	K11147	EC:1.1.-.-	-	dehydrogenase/reductase SDR family member 4	34.98	38.11	0.95	0	36.55	0.47	6.36787	up
ko00830	Retinol metabolism	0.0231739	TRINITY_DN32759_c2_g14	K00001	EC:1.1.1.1	At4g13010	alcohol dehydrogenase	107.17	83.14	0	0	95.16	0	inf	up
ko00830	Retinol metabolism	0.0231739	TRINITY_DN15463_c0_g2	K11147	EC:1.1.-.-	-	dehydrogenase/reductase SDR family member 4	6.42	14.05	48.83	57.16	10.23	52.99	-2.18433	down
ko00830	Retinol metabolism	0.0231739	TRINITY_DN32759_c2_g7	K00001	EC:1.1.1.1	At4g13010	alcohol dehydrogenase	42.6	48.38	8.66	6.09	45.49	7.38	2.77642	up
ko00905	Brassinosteroid biosynthesis	0.0270762	TRINITY_DN6802_c0_g1	K09587	EC:1.14.13.-	CYP724B1	cytochrome P450, family 90, subfamily B, polypeptide 1 (steroid 22-alpha-hydroxylase)	20.49	16.2	4.77	4.55	18.34	4.66	2.1166	up
ko00905	Brassinosteroid biosynthesis	0.0270762	TRINITY_DN6802_c0_g1	K09587	EC:1.14.13.-	CYP724B1	cytochrome P450, family 90, subfamily B, polypeptide 1 (steroid 22-alpha-hydroxylase)	20.49	16.2	4.77	4.55	18.34	4.66	2.1166	up
ko01055	Biosynthesis of vancomycin group antibiotics	0.0373861	TRINITY_DN32479_c3_g4	K01710	EC:4.2.1.46	UXS6	dTDP-glucose 4,6-dehydratase	0	0	33.97	28.09	0	31.03	-inf	down
ko01055	Biosynthesis of vancomycin group antibiotics	0.0373861	TRINITY_DN32479_c3_g1	K01710	EC:4.2.1.46	UXS6	dTDP-glucose 4,6-dehydratase	18.76	23.77	0	0	21.27	0	inf	up
ko00966	Glucosinolate biosynthesis	0.041107	TRINITY_DN32117_c1_g2	K11820	EC:2.4.1.195	UGT74E2	N-hydroxythioamide S-beta-glucosyltransferase	60.97	66.76	18.07	18.56	63.87	18.31	1.95645	up
ko00966	Glucosinolate biosynthesis	0.041107	TRINITY_DN1709_c0_g1	K11820	EC:2.4.1.195	UGT74E1	N-hydroxythioamide S-beta-glucosyltransferase	0	2.46	6.49	8.01	1.23	7.25	-2.31636	down
ko00523	Polyketide sugar unit biosynthesis	0.044961	TRINITY_DN32479_c3_g4	K01710	EC:4.2.1.46	UXS6	dTDP-glucose 4,6-dehydratase	0	0	33.97	28.09	0	31.03	-inf	down
ko00523	Polyketide sugar unit biosynthesis	0.044961	TRINITY_DN32479_c3_g1	K01710	EC:4.2.1.46	UXS6	dTDP-glucose 4,6-dehydratase	18.76	23.77	0	0	21.27	0	inf	up
ko00904	Diterpenoid biosynthesis	0.0705956	TRINITY_DN354_c0_g7	K05282	EC:1.14.11.12	20ox1	gibberellin 20-oxidase	2.89	3.53	0	0	3.21	0	inf	up
ko00904	Diterpenoid biosynthesis	0.0705956	TRINITY_DN354_c0_g5	K05282	EC:1.14.11.12	20ox1	gibberellin 20-oxidase	0	0	1.39	2.31	0	1.85	-inf	down
ko00440	Phosphonate and phosphinate metabolism	0.0705956	TRINITY_DN32740_c1_g2	K00993	EC:2.7.8.1	-	ethanolaminephosphotransferase	0	0	7.43	7.4	0	7.42	-inf	down
ko00440	Phosphonate and phosphinate metabolism	0.0705956	TRINITY_DN32740_c1_g7	K00993	EC:2.7.8.1	-	ethanolaminephosphotransferase	4.51	1.47	0	0	2.99	0	inf	up
ko00565	Ether lipid metabolism	0.079983	TRINITY_DN32740_c1_g2	K00993	EC:2.7.8.1	-	ethanolaminephosphotransferase	0	0	7.43	7.4	0	7.42	-inf	down
ko00565	Ether lipid metabolism	0.079983	TRINITY_DN32740_c1_g7	K00993	EC:2.7.8.1	-	ethanolaminephosphotransferase	4.51	1.47	0	0	2.99	0	inf	up
ko05016	Huntington's disease	0.10944	TRINITY_DN16680_c0_g5	K00416	EC:1.10.2.2	-	ubiquinol-cytochrome c reductase subunit 6	0	0	69.55	52.08	0	60.81	-inf	down
ko05016	Huntington's disease	0.10944	TRINITY_DN21736_c0_g12	K03006	EC:2.7.7.6	ama-1	DNA-directed RNA polymerase II subunit A	0	0	240.11	425.13	0	332.62	-inf	down
ko05016	Huntington's disease	0.10944	TRINITY_DN24663_c0_g1	K03014	-	Polr2f	DNA-directed RNA Polymerase II subunit F	22.33	15.7	0	0	19.02	0	inf	up
ko05016	Huntington's disease	0.10944	TRINITY_DN16555_c1_g4	K03955	EC:1.6.5.3 1.6.99.3	MTACP1	NADH dehydrogenase (ubiquinone) 1 alpha/beta subcomplex 1	0	0	248.56	151.16	0	199.86	-inf	down
ko05016	Huntington's disease	0.10944	TRINITY_DN16555_c1_g1	K03955	EC:1.6.5.3 1.6.99.3	MTACP1	NADH dehydrogenase (ubiquinone) 1 alpha/beta subcomplex 1	0	0	45.47	27.87	0	36.67	-inf	down
ko05016	Huntington's disease	0.10944	TRINITY_DN33210_c2_g1	K03945	EC:1.6.5.3 1.6.99.3	At3g08610	NADH dehydrogenase (ubiquinone) 1 alpha subcomplex 1	2.62	2.4	0	0	2.51	0	inf	up
ko05016	Huntington's disease	0.10944	TRINITY_DN23194_c0_g2	K11824	-	ALPHAC-AD	AP-2 complex subunit alpha	0	0	6.71	2.39	0	4.55	-inf	down
ko05016	Huntington's disease	0.10944	TRINITY_DN28501_c0_g5	K02126	EC:3.6.3.14	ATP6	F-type H+-transporting ATPase subunit a	1.5	1.37	0.02	0	1.44	0.01	7.09573	up
ko05016	Huntington's disease	0.10944	TRINITY_DN21488_c0_g1	K05863	-	ANT1	solute carrier family 25 (mitochondrial carrier; adenine nucleotide translocator)	12.31	6.91	33.72	52.92	9.61	43.32	-2.03634	down
ko00563	Glycosylphosphatidylinositol(GPI	0.120837	TRINITY_DN33067_c0_g1	K07542	EC:2.4.1.-	-	phosphatidylinositol glycan, class V	0	0	17.58	11.89	0	14.73	-inf	down
ko00563	Glycosylphosphatidylinositol(GPI	0.120837	TRINITY_DN17557_c0_g1	K03861	-	At1g61280	phosphatidylinositol glycan, class P	10.97	9.3	0.06	3.05	10.14	1.55	2.90831	up
ko05322	Systemic lupus erythematosus	0.12948	TRINITY_DN5119_c0_g2	K11252	-	-	histone H2B	337.12	227.85	1.39	2.62	282.49	2	7.28548	up
ko05322	Systemic lupus erythematosus	0.12948	TRINITY_DN5119_c0_g1	K11252	-	HIS2B	histone H2B	0.22	0.18	448.08	791.85	0.2	619.97	-11.9376	down
ko05322	Systemic lupus erythematosus	0.12948	TRINITY_DN15422_c0_g10	K11251	-	HIS2A	histone H2A	0	0	2.96	3.45	0	3.21	-inf	down
ko00860	Porphyrin and chlorophyll metabolism	0.13686	TRINITY_DN28142_c2_g4	K01719	EC:4.2.1.75	UROS	uroporphyrinogen-III synthase	20.35	8.22	0	0	14.29	0	inf	up
ko00860	Porphyrin and chlorophyll metabolism	0.13686	TRINITY_DN27480_c1_g1	K00218	EC:1.3.1.33	PORA	protochlorophyllide reductase	25.41	17.97	0.66	5.31	21.69	2.98	2.97611	up
ko00860	Porphyrin and chlorophyll metabolism	0.13686	TRINITY_DN33028_c0_g3	K01772	EC:4.99.1.1	Os09g0297000	ferrochelatase	0	0	8.34	12.27	0	10.3	-inf	down
ko03018	RNA degradation	0.13686	TRINITY_DN6762_c0_g1	K04043	-	HSP1	molecular chaperone DnaK	51.69	43.85	0	0	47.77	0	inf	up
ko03018	RNA degradation	0.13686	TRINITY_DN6762_c0_g2	K04043	-	HSP1	molecular chaperone DnaK	0.44	0	41.22	69.38	0.22	55.3	-8.20653	down
ko03018	RNA degradation	0.13686	TRINITY_DN7187_c0_g1	K04043	-	HSP1	molecular chaperone DnaK	0	0	6.87	8.97	0	7.92	-inf	down
ko00740	Riboflavin metabolism	0.151168	TRINITY_DN29235_c0_g1	K01078	EC:3.1.3.2	PAP17	acid phosphatase	1.47	0.3	11.07	10.34	0.89	10.71	-4.49226	down
ko00920	Sulfur metabolism	0.159836	TRINITY_DN16617_c0_g4	K01082	EC:3.1.3.7	AHL	3'(2'), 5'-bisphosphate nucleotidase	0	0	1.19	0.66	0	0.93	-inf	down
ko00920	Sulfur metabolism	0.159836	TRINITY_DN16617_c0_g1	K01082	EC:3.1.3.7	AHL	3'(2'), 5'-bisphosphate nucleotidase	0.94	0.51	0	0	0.72	0	inf	up
ko00940	Phenylpropanoid biosynthesis	0.165891	TRINITY_DN32684_c0_g5	K09756	EC:2.3.1.91	SCPL17	sinapoylglucose-choline O-sinapoyltransferase	341.42	277.25	15.52	17.52	309.34	16.52	4.3715	up
ko00940	Phenylpropanoid biosynthesis	0.165891	TRINITY_DN5491_c0_g9	K00430	EC:1.11.1.7	PER42	peroxidase	26.52	20.87	155.58	210.43	23.7	183	-2.80241	down
ko00940	Phenylpropanoid biosynthesis	0.165891	TRINITY_DN30217_c1_g3	K12356	EC:2.4.1.111	UGT89C1	coniferyl-alcohol glucosyltransferase	9.32	3.17	0	0	6.25	0	inf	up
ko00940	Phenylpropanoid biosynthesis	0.165891	TRINITY_DN14467_c0_g1	K11188	EC:1.11.1.7 1.11.1.15 3.1.1.-	-	peroxiredoxin 6, 1-Cys peroxiredoxin	172.73	189.75	7.89	88.53	181.24	48.21	2.11098	up
ko00940	Phenylpropanoid biosynthesis	0.165891	TRINITY_DN12710_c0_g1	K00430	EC:1.11.1.7	PER12	peroxidase	8.75	2.8	31.59	22.35	5.78	26.97	-2.12854	down
ko05012	Parkinson's disease	0.167944	TRINITY_DN16680_c0_g5	K00416	EC:1.10.2.2	-	ubiquinol-cytochrome c reductase subunit 6	0	0	69.55	52.08	0	60.81	-inf	down
ko05012	Parkinson's disease	0.167944	TRINITY_DN16555_c1_g4	K03955	EC:1.6.5.3 1.6.99.3	MTACP1	NADH dehydrogenase (ubiquinone) 1 alpha/beta subcomplex 1	0	0	248.56	151.16	0	199.86	-inf	down
ko05012	Parkinson's disease	0.167944	TRINITY_DN16555_c1_g1	K03955	EC:1.6.5.3 1.6.99.3	MTACP1	NADH dehydrogenase (ubiquinone) 1 alpha/beta subcomplex 1	0	0	45.47	27.87	0	36.67	-inf	down
ko05012	Parkinson's disease	0.167944	TRINITY_DN24930_c1_g2	K10575	EC:6.3.2.19	UBC14	ubiquitin-conjugating enzyme E2 G1	0	0	9.41	7.39	0	8.4	-inf	down
ko05012	Parkinson's disease	0.167944	TRINITY_DN33210_c2_g1	K03945	EC:1.6.5.3 1.6.99.3	At3g08610	NADH dehydrogenase (ubiquinone) 1 alpha subcomplex 1	2.62	2.4	0	0	2.51	0	inf	up
ko05012	Parkinson's disease	0.167944	TRINITY_DN28501_c0_g5	K02126	EC:3.6.3.14	ATP6	F-type H+-transporting ATPase subunit a	1.5	1.37	0.02	0	1.44	0.01	7.09573	up
ko05012	Parkinson's disease	0.167944	TRINITY_DN21488_c0_g1	K05863	-	ANT1	solute carrier family 25 (mitochondrial carrier; adenine nucleotide translocator)	12.31	6.91	33.72	52.92	9.61	43.32	-2.03634	down
ko00521	Streptomycin biosynthesis	0.177192	TRINITY_DN32479_c3_g4	K01710	EC:4.2.1.46	UXS6	dTDP-glucose 4,6-dehydratase	0	0	33.97	28.09	0	31.03	-inf	down
ko00521	Streptomycin biosynthesis	0.177192	TRINITY_DN32479_c3_g1	K01710	EC:4.2.1.46	UXS6	dTDP-glucose 4,6-dehydratase	18.76	23.77	0	0	21.27	0	inf	up
ko00480	Glutathione metabolism	0.179768	TRINITY_DN16381_c0_g1	K00799	EC:2.5.1.18	HSP26-A	glutathione S-transferase	15.38	20.42	2.52	2.51	17.9	2.51	2.9795	up
ko00480	Glutathione metabolism	0.179768	TRINITY_DN32494_c0_g1	K00036	EC:1.1.1.49	-	glucose-6-phosphate 1-dehydrogenase	11.92	10.86	1.45	3	11.39	2.23	2.76283	up
ko00480	Glutathione metabolism	0.179768	TRINITY_DN48754_c2_g1	K00797	EC:2.5.1.16	ACL5	spermidine synthase	50.41	44.81	12.02	12.76	47.61	12.39	2.08791	up
ko00480	Glutathione metabolism	0.179768	TRINITY_DN27638_c1_g6	K00033	EC:1.1.1.44	At5g41670	6-phosphogluconate dehydrogenase	0	0	0.77	0.85	0	0.81	-inf	down
ko00980	Metabolism of xenobiotics by cytochrome P450	0.187955	TRINITY_DN32759_c2_g14	K00001	EC:1.1.1.1	At4g13010	alcohol dehydrogenase	107.17	83.14	0	0	95.16	0	inf	up
ko00980	Metabolism of xenobiotics by cytochrome P450	0.187955	TRINITY_DN16381_c0_g1	K00799	EC:2.5.1.18	HSP26-A	glutathione S-transferase	15.38	20.42	2.52	2.51	17.9	2.51	2.9795	up
ko00980	Metabolism of xenobiotics by cytochrome P450	0.187955	TRINITY_DN32759_c2_g7	K00001	EC:1.1.1.1	At4g13010	alcohol dehydrogenase	42.6	48.38	8.66	6.09	45.49	7.38	2.77642	up
ko03050	Proteasome	0.208786	TRINITY_DN21301_c0_g2	K02725	EC:3.4.25.1	PAF1	20S proteasome subunit alpha 6	80.95	51.78	0	0	66.37	0	inf	up
ko03050	Proteasome	0.208786	TRINITY_DN6838_c0_g2	K03065	-	TBP1	26S proteasome regulatory subunit T5	12.57	0.35	56.49	46.02	6.46	51.26	-2.93238	down
ko03050	Proteasome	0.208786	TRINITY_DN21301_c0_g3	K02725	EC:3.4.25.1	PAF1	20S proteasome subunit alpha 6	2.9	4.36	0.11	0.26	3.63	0.18	4.51695	up
ko00624	1- and 2-Methylnaphthalene degradation	0.230672	TRINITY_DN32759_c2_g14	K00001	EC:1.1.1.1	At4g13010	alcohol dehydrogenase	107.17	83.14	0	0	95.16	0	inf	up
ko00624	1- and 2-Methylnaphthalene degradation	0.230672	TRINITY_DN32759_c2_g7	K00001	EC:1.1.1.1	At4g13010	alcohol dehydrogenase	42.6	48.38	8.66	6.09	45.49	7.38	2.77642	up
ko00410	beta-Alanine metabolism	0.236696	TRINITY_DN48754_c2_g1	K00797	EC:2.5.1.16	ACL5	spermidine synthase	50.41	44.81	12.02	12.76	47.61	12.39	2.08791	up
ko00410	beta-Alanine metabolism	0.236696	TRINITY_DN26865_c0_g1	K01464	EC:3.5.2.2	pyd2	dihydropyrimidinase	9.17	7.37	2.6	2.02	8.27	2.31	2.10378	up
ko00250	Alanine, aspartate and glutamate metabolism	0.243093	TRINITY_DN9944_c0_g1	K01424	EC:3.5.1.1	At5g08100	L-asparaginase	1.1	0.23	19.83	10.09	0.67	14.96	-4.40813	down
ko00250	Alanine, aspartate and glutamate metabolism	0.243093	TRINITY_DN30278_c0_g1	K00135	EC:1.2.1.16	-	succinate-semialdehyde dehydrogenase (NADP+)	5.54	7.9	2.16	0.36	6.72	1.26	2.52944	up
ko00250	Alanine, aspartate and glutamate metabolism	0.243093	TRINITY_DN33025_c0_g10	K00820	EC:2.6.1.16	-	glucosamine--fructose-6-phosphate aminotransferase (isomerizing)	81.42	58.71	36.66	10.4	70.06	23.53	1.84813	up
ko04144	Endocytosis	0.251428	TRINITY_DN15003_c0_g4	K12194	-	VPS32.2	charged multivesicular body protein 4	0	0	7.5	11.62	0	9.56	-inf	down
ko04144	Endocytosis	0.251428	TRINITY_DN23194_c0_g2	K11824	-	ALPHAC-AD	AP-2 complex subunit alpha	0	0	6.71	2.39	0	4.55	-inf	down
ko04144	Endocytosis	0.251428	TRINITY_DN15003_c0_g7	K12194	-	VPS32.2	charged multivesicular body protein 4	42.74	36.63	11.06	6.36	39.69	8.71	2.31893	up
ko04144	Endocytosis	0.251428	TRINITY_DN32447_c2_g2	K03283	-	HSP70-8	heat shock 70kDa protein 1/8	64.07	79.3	28.45	20.75	71.69	24.6	1.69504	up
ko00680	Methane metabolism	0.260588	TRINITY_DN5491_c0_g9	K00430	EC:1.11.1.7	PER42	peroxidase	26.52	20.87	155.58	210.43	23.7	183	-2.80241	down
ko00680	Methane metabolism	0.260588	TRINITY_DN14467_c0_g1	K11188	EC:1.11.1.7 1.11.1.15 3.1.1.-	-	peroxiredoxin 6, 1-Cys peroxiredoxin	172.73	189.75	7.89	88.53	181.24	48.21	2.11098	up
ko00680	Methane metabolism	0.260588	TRINITY_DN12710_c0_g1	K00430	EC:1.11.1.7	PER12	peroxidase	8.75	2.8	31.59	22.35	5.78	26.97	-2.12854	down
ko00030	Pentose phosphate pathway	0.260588	TRINITY_DN32494_c0_g1	K00036	EC:1.1.1.49	-	glucose-6-phosphate 1-dehydrogenase	11.92	10.86	1.45	3	11.39	2.23	2.76283	up
ko00030	Pentose phosphate pathway	0.260588	TRINITY_DN21497_c0_g1	K03841	EC:3.1.3.11	FBP	fructose-1,6-bisphosphatase I	13.55	9.99	41.82	49.25	11.77	45.53	-1.85054	down
ko00030	Pentose phosphate pathway	0.260588	TRINITY_DN27638_c1_g6	K00033	EC:1.1.1.44	At5g41670	6-phosphogluconate dehydrogenase	0	0	0.77	0.85	0	0.81	-inf	down
ko00982	Drug metabolism - cytochrome P450	0.278246	TRINITY_DN32759_c2_g14	K00001	EC:1.1.1.1	At4g13010	alcohol dehydrogenase	107.17	83.14	0	0	95.16	0	inf	up
ko00982	Drug metabolism - cytochrome P450	0.278246	TRINITY_DN16381_c0_g1	K00799	EC:2.5.1.18	HSP26-A	glutathione S-transferase	15.38	20.42	2.52	2.51	17.9	2.51	2.9795	up
ko00982	Drug metabolism - cytochrome P450	0.278246	TRINITY_DN32759_c2_g7	K00001	EC:1.1.1.1	At4g13010	alcohol dehydrogenase	42.6	48.38	8.66	6.09	45.49	7.38	2.77642	up
ko00908	Zeatin biosynthesis	0.279642	TRINITY_DN909_c0_g2	K00279	EC:1.5.99.12	CKX3	cytokinin dehydrogenase	0.34	0	1.76	3.07	0.17	2.42	-3.73205	down
ko00641	3-Chloroacrylic acid degradation	0.30316	TRINITY_DN32759_c2_g14	K00001	EC:1.1.1.1	At4g13010	alcohol dehydrogenase	107.17	83.14	0	0	95.16	0	inf	up
ko00641	3-Chloroacrylic acid degradation	0.30316	TRINITY_DN32759_c2_g7	K00001	EC:1.1.1.1	At4g13010	alcohol dehydrogenase	42.6	48.38	8.66	6.09	45.49	7.38	2.77642	up
ko00983	Drug metabolism - other enzymes	0.314279	TRINITY_DN26865_c0_g1	K01464	EC:3.5.2.2	pyd2	dihydropyrimidinase	9.17	7.37	2.6	2.02	8.27	2.31	2.10378	up
ko00710	Carbon fixation in photosynthetic organisms	0.327998	TRINITY_DN20266_c0_g3	K00028	EC:1.1.1.39	NAD-ME2	malate dehydrogenase (decarboxylating)	0.03	0	10.93	19.55	0.01	15.24	-inf	down
ko00710	Carbon fixation in photosynthetic organisms	0.327998	TRINITY_DN30775_c1_g2	K00873	EC:2.7.1.40	-	pyruvate kinase	9.33	20.69	0	0	15.01	0	inf	up
ko00710	Carbon fixation in photosynthetic organisms	0.327998	TRINITY_DN4771_c0_g2	K01602	EC:4.1.1.39	RBCS	ribulose-bisphosphate carboxylase small chain	31.48	15.85	0.33	0	23.66	0.17	7.3213	up
ko00710	Carbon fixation in photosynthetic organisms	0.327998	TRINITY_DN21497_c0_g1	K03841	EC:3.1.3.11	FBP	fructose-1,6-bisphosphatase I	13.55	9.99	41.82	49.25	11.77	45.53	-1.85054	down
ko00360	Phenylalanine metabolism	0.34068	TRINITY_DN5491_c0_g9	K00430	EC:1.11.1.7	PER42	peroxidase	26.52	20.87	155.58	210.43	23.7	183	-2.80241	down
ko00360	Phenylalanine metabolism	0.34068	TRINITY_DN14467_c0_g1	K11188	EC:1.11.1.7 1.11.1.15 3.1.1.-	-	peroxiredoxin 6, 1-Cys peroxiredoxin	172.73	189.75	7.89	88.53	181.24	48.21	2.11098	up
ko00360	Phenylalanine metabolism	0.34068	TRINITY_DN12710_c0_g1	K00430	EC:1.11.1.7	PER12	peroxidase	8.75	2.8	31.59	22.35	5.78	26.97	-2.12854	down
ko00450	Selenoamino acid metabolism	0.345041	TRINITY_DN5925_c0_g2	K01874	EC:6.1.1.10	Aimp1	methionyl-tRNA synthetase	0	0	21.97	19.6	0	20.79	-inf	down
ko00450	Selenoamino acid metabolism	0.345041	TRINITY_DN3314_c0_g1	K00789	EC:2.5.1.6	SAM4	S-adenosylmethionine synthetase	0	0.22	7.95	10.8	0.11	9.38	-6.13529	down
ko03020	RNA polymerase	0.345147	TRINITY_DN21736_c0_g12	K03006	EC:2.7.7.6	ama-1	DNA-directed RNA polymerase II subunit A	0	0	240.11	425.13	0	332.62	-inf	down
ko03020	RNA polymerase	0.345147	TRINITY_DN24663_c0_g1	K03014	-	Polr2f	DNA-directed RNA Polymerase II subunit F	22.33	15.7	0	0	19.02	0	inf	up
ko03020	RNA polymerase	0.345147	TRINITY_DN29208_c1_g12	K03019	EC:2.7.7.6	-	DNA-directed RNA polymerase III subunit C11	0	1.03	34.16	26.48	0.52	30.32	-5.64183	down
ko00380	Tryptophan metabolism	0.354073	TRINITY_DN31212_c1_g1	K00252	EC:1.3.99.7	-	glutaryl-CoA dehydrogenase	0	0	14.14	14.24	0	14.19	-inf	down
ko00380	Tryptophan metabolism	0.354073	TRINITY_DN32117_c1_g2	K11820	EC:2.4.1.195	UGT74E2	N-hydroxythioamide S-beta-glucosyltransferase	60.97	66.76	18.07	18.56	63.87	18.31	1.95645	up
ko00380	Tryptophan metabolism	0.354073	TRINITY_DN1709_c0_g1	K11820	EC:2.4.1.195	UGT74E1	N-hydroxythioamide S-beta-glucosyltransferase	0	2.46	6.49	8.01	1.23	7.25	-2.31636	down
ko00350	Tyrosine metabolism	0.361406	TRINITY_DN32759_c2_g14	K00001	EC:1.1.1.1	At4g13010	alcohol dehydrogenase	107.17	83.14	0	0	95.16	0	inf	up
ko00350	Tyrosine metabolism	0.361406	TRINITY_DN32836_c3_g32	K01800	EC:5.2.1.2	GST2	maleylacetoacetate isomerase	49.42	95.3	0	0	72.36	0	inf	up
ko00350	Tyrosine metabolism	0.361406	TRINITY_DN32759_c2_g7	K00001	EC:1.1.1.1	At4g13010	alcohol dehydrogenase	42.6	48.38	8.66	6.09	45.49	7.38	2.77642	up
ko00350	Tyrosine metabolism	0.361406	TRINITY_DN30278_c0_g1	K00135	EC:1.2.1.16	-	succinate-semialdehyde dehydrogenase (NADP+)	5.54	7.9	2.16	0.36	6.72	1.26	2.52944	up
ko03010	Ribosome	0.365719	TRINITY_DN17612_c0_g1	K02943	-	RPP2B	large subunit ribosomal protein LP2	2.23	1.02	1195.37	1214.34	1.62	1204.86	-9.42553	down
ko03010	Ribosome	0.365719	TRINITY_DN19150_c1_g6	K02977	-	PU1	small subunit ribosomal protein S27Ae	0	0	384.18	497.62	0	440.9	-inf	down
ko03010	Ribosome	0.365719	TRINITY_DN17612_c0_g2	K02943	-	RPP2B	large subunit ribosomal protein LP2	843.3	909.38	0.53	32.48	876.34	16.5	5.93642	up
ko03010	Ribosome	0.365719	TRINITY_DN31768_c0_g2	K02930	-	RPL4	large subunit ribosomal protein L4e	0	0	487.16	906.06	0	696.61	-inf	down
ko03010	Ribosome	0.365719	TRINITY_DN18659_c0_g1	K02896	-	At2g44860	large subunit ribosomal protein L24e	25.74	29.02	0.28	0	27.38	0.14	7.56763	up
ko03010	Ribosome	0.365719	TRINITY_DN26592_c1_g3	K02887	-	rplT	large subunit ribosomal protein L20	0	0	22.06	45.66	0	33.86	-inf	down
ko03010	Ribosome	0.365719	TRINITY_DN31768_c0_g13	K02930	-	RPL4	large subunit ribosomal protein L4e	0	0	169.11	439.46	0	304.28	-inf	down
ko03010	Ribosome	0.365719	TRINITY_DN26592_c1_g1	K02887	-	rplT	large subunit ribosomal protein L20	0	0	11.19	16.51	0	13.85	-inf	down
ko03010	Ribosome	0.365719	TRINITY_DN26592_c1_g7	K02887	-	rplT	large subunit ribosomal protein L20	0	0	24.31	55.26	0	39.78	-inf	down
ko03010	Ribosome	0.365719	TRINITY_DN18873_c0_g1	K02883	-	RPL18B	large subunit ribosomal protein L18e	0	0.32	144.06	63.56	0.16	103.81	-9.15062	down
ko03010	Ribosome	0.365719	TRINITY_DN20755_c0_g1	K02967	-	rps2	small subunit ribosomal protein S2	8.87	25.28	0	0	17.07	0	inf	up
ko03010	Ribosome	0.365719	TRINITY_DN14816_c0_g3	K02922	-	RPL37A	large subunit ribosomal protein L37e	0	0	214.34	65.42	0	139.88	-inf	down
ko03010	Ribosome	0.365719	TRINITY_DN32328_c1_g10	K02873	-	RPL13	large subunit ribosomal protein L13e	314.6	0	750.21	997.6	157.3	873.9	-2.41204	down
ko03010	Ribosome	0.365719	TRINITY_DN20755_c0_g2	K02967	-	rps2	small subunit ribosomal protein S2	21.52	0	51.02	50.9	10.76	50.96	-2.18819	down
ko03010	Ribosome	0.365719	TRINITY_DN29001_c3_g13	K02912	-	RPL32A	large subunit ribosomal protein L32e	209.13	116.1	0	22.22	162.62	11.11	4.29055	up
ko00564	Glycerophospholipid metabolism	0.374473	TRINITY_DN32740_c1_g2	K00993	EC:2.7.8.1	-	ethanolaminephosphotransferase	0	0	7.43	7.4	0	7.42	-inf	down
ko00564	Glycerophospholipid metabolism	0.374473	TRINITY_DN32740_c1_g7	K00993	EC:2.7.8.1	-	ethanolaminephosphotransferase	4.51	1.47	0	0	2.99	0	inf	up
ko00071	Fatty acid metabolism	0.398418	TRINITY_DN32759_c2_g14	K00001	EC:1.1.1.1	At4g13010	alcohol dehydrogenase	107.17	83.14	0	0	95.16	0	inf	up
ko00071	Fatty acid metabolism	0.398418	TRINITY_DN31212_c1_g1	K00252	EC:1.3.99.7	-	glutaryl-CoA dehydrogenase	0	0	14.14	14.24	0	14.19	-inf	down
ko00071	Fatty acid metabolism	0.398418	TRINITY_DN32759_c2_g7	K00001	EC:1.1.1.1	At4g13010	alcohol dehydrogenase	42.6	48.38	8.66	6.09	45.49	7.38	2.77642	up
ko00190	Oxidative phosphorylation	0.398983	TRINITY_DN16680_c0_g5	K00416	EC:1.10.2.2	-	ubiquinol-cytochrome c reductase subunit 6	0	0	69.55	52.08	0	60.81	-inf	down
ko00190	Oxidative phosphorylation	0.398983	TRINITY_DN20794_c1_g1	K00356	EC:1.6.99.3	At3g03100	NADH dehydrogenase	118.68	101.14	0	1.23	109.91	0.61	7.6706	up
ko00190	Oxidative phosphorylation	0.398983	TRINITY_DN20794_c1_g2	K00356	EC:1.6.99.3	At3g03100	NADH dehydrogenase	0	8.5	113.38	136.67	4.25	125.02	-4.63771	down
ko00190	Oxidative phosphorylation	0.398983	TRINITY_DN16555_c1_g4	K03955	EC:1.6.5.3 1.6.99.3	MTACP1	NADH dehydrogenase (ubiquinone) 1 alpha/beta subcomplex 1	0	0	248.56	151.16	0	199.86	-inf	down
ko00190	Oxidative phosphorylation	0.398983	TRINITY_DN16555_c1_g1	K03955	EC:1.6.5.3 1.6.99.3	MTACP1	NADH dehydrogenase (ubiquinone) 1 alpha/beta subcomplex 1	0	0	45.47	27.87	0	36.67	-inf	down
ko00190	Oxidative phosphorylation	0.398983	TRINITY_DN33101_c7_g1	K01507	EC:3.6.1.1	AVPL2	inorganic pyrophosphatase	0.34	1.02	27.29	17.47	0.68	22.38	-4.92538	down
ko00190	Oxidative phosphorylation	0.398983	TRINITY_DN33210_c2_g1	K03945	EC:1.6.5.3 1.6.99.3	At3g08610	NADH dehydrogenase (ubiquinone) 1 alpha subcomplex 1	2.62	2.4	0	0	2.51	0	inf	up
ko00190	Oxidative phosphorylation	0.398983	TRINITY_DN28501_c0_g5	K02126	EC:3.6.3.14	ATP6	F-type H+-transporting ATPase subunit a	1.5	1.37	0.02	0	1.44	0.01	7.09573	up
ko04260	Cardiac muscle contraction	0.418231	TRINITY_DN16680_c0_g5	K00416	EC:1.10.2.2	-	ubiquinol-cytochrome c reductase subunit 6	0	0	69.55	52.08	0	60.81	-inf	down
ko04623	Cytosolic DNA-sensing pathway	0.446252	TRINITY_DN29208_c1_g12	K03019	EC:2.7.7.6	-	DNA-directed RNA polymerase III subunit C11	0	1.03	34.16	26.48	0.52	30.32	-5.64183	down
ko05010	Alzheimer's disease	0.454521	TRINITY_DN16680_c0_g5	K00416	EC:1.10.2.2	-	ubiquinol-cytochrome c reductase subunit 6	0	0	69.55	52.08	0	60.81	-inf	down
ko05010	Alzheimer's disease	0.454521	TRINITY_DN16555_c1_g4	K03955	EC:1.6.5.3 1.6.99.3	MTACP1	NADH dehydrogenase (ubiquinone) 1 alpha/beta subcomplex 1	0	0	248.56	151.16	0	199.86	-inf	down
ko05010	Alzheimer's disease	0.454521	TRINITY_DN16555_c1_g1	K03955	EC:1.6.5.3 1.6.99.3	MTACP1	NADH dehydrogenase (ubiquinone) 1 alpha/beta subcomplex 1	0	0	45.47	27.87	0	36.67	-inf	down
ko05010	Alzheimer's disease	0.454521	TRINITY_DN33210_c2_g1	K03945	EC:1.6.5.3 1.6.99.3	At3g08610	NADH dehydrogenase (ubiquinone) 1 alpha subcomplex 1	2.62	2.4	0	0	2.51	0	inf	up
ko05010	Alzheimer's disease	0.454521	TRINITY_DN28501_c0_g5	K02126	EC:3.6.3.14	ATP6	F-type H+-transporting ATPase subunit a	1.5	1.37	0.02	0	1.44	0.01	7.09573	up
ko00592	alpha-Linolenic acid metabolism	0.469967	TRINITY_DN44214_c0_g1	K10525	EC:5.3.99.6	AOC2	allene oxide cyclase	0	0	275.5	117.83	0	196.66	-inf	down
ko00592	alpha-Linolenic acid metabolism	0.469967	TRINITY_DN30883_c1_g1	K05894	EC:1.3.1.42	OPR1	12-oxophytodienoic acid reductase	17	27.14	3.76	1.37	22.07	2.56	3.25609	up
ko00100	Steroid biosynthesis	0.48154	TRINITY_DN29934_c0_g3	K01853	EC:5.4.99.8	BAS	cycloartenol synthase	33.24	21.06	5.4	4.43	27.15	4.92	2.59043	up
ko00010	Glycolysis / Gluconeogenesis	0.495594	TRINITY_DN32759_c2_g14	K00001	EC:1.1.1.1	At4g13010	alcohol dehydrogenase	107.17	83.14	0	0	95.16	0	inf	up
ko00010	Glycolysis / Gluconeogenesis	0.495594	TRINITY_DN30775_c1_g2	K00873	EC:2.7.1.40	-	pyruvate kinase	9.33	20.69	0	0	15.01	0	inf	up
ko00010	Glycolysis / Gluconeogenesis	0.495594	TRINITY_DN32759_c2_g7	K00001	EC:1.1.1.1	At4g13010	alcohol dehydrogenase	42.6	48.38	8.66	6.09	45.49	7.38	2.77642	up
ko00010	Glycolysis / Gluconeogenesis	0.495594	TRINITY_DN21497_c0_g1	K03841	EC:3.1.3.11	FBP	fructose-1,6-bisphosphatase I	13.55	9.99	41.82	49.25	11.77	45.53	-1.85054	down
ko00010	Glycolysis / Gluconeogenesis	0.495594	TRINITY_DN694_c0_g2	K00627	EC:2.3.1.12	LTA3	pyruvate dehydrogenase E2 component (dihydrolipoamide acetyltransferase)	1.04	0.32	0	0	0.68	0	inf	up
ko04146	Peroxisome	0.501593	TRINITY_DN15463_c0_g1	K11147	EC:1.1.-.-	-	dehydrogenase/reductase SDR family member 4	34.98	38.11	0.95	0	36.55	0.47	6.36787	up
ko04146	Peroxisome	0.501593	TRINITY_DN15463_c0_g2	K11147	EC:1.1.-.-	-	dehydrogenase/reductase SDR family member 4	6.42	14.05	48.83	57.16	10.23	52.99	-2.18433	down
ko00240	Pyrimidine metabolism	0.503168	TRINITY_DN21736_c0_g12	K03006	EC:2.7.7.6	ama-1	DNA-directed RNA polymerase II subunit A	0	0	240.11	425.13	0	332.62	-inf	down
ko00240	Pyrimidine metabolism	0.503168	TRINITY_DN24663_c0_g1	K03014	-	Polr2f	DNA-directed RNA Polymerase II subunit F	22.33	15.7	0	0	19.02	0	inf	up
ko00240	Pyrimidine metabolism	0.503168	TRINITY_DN29208_c1_g12	K03019	EC:2.7.7.6	-	DNA-directed RNA polymerase III subunit C11	0	1.03	34.16	26.48	0.52	30.32	-5.64183	down
ko00240	Pyrimidine metabolism	0.503168	TRINITY_DN26865_c0_g1	K01464	EC:3.5.2.2	pyd2	dihydropyrimidinase	9.17	7.37	2.6	2.02	8.27	2.31	2.10378	up
ko03440	Homologous recombination	0.514596	TRINITY_DN6578_c0_g2	K10901	EC:3.6.1.-	RECQL1	bloom syndrome protein	0	0	0.41	0.9	0	0.66	-inf	down
ko00052	Galactose metabolism	0.516951	TRINITY_DN25555_c0_g1	K01190	EC:3.2.1.23	BGAL13	beta-galactosidase	0.76	0.39	7.56	6.14	0.57	6.85	-3.46842	down
ko00052	Galactose metabolism	0.516951	TRINITY_DN13706_c0_g1	K06611	EC:2.4.1.67	STS1	stachyose synthetase	0	0	1.8	1.26	0	1.53	-inf	down
ko04711	Circadian rhythm - fly	0.530332	TRINITY_DN28471_c1_g1	K02218	EC:2.7.11.1	-	casein kinase 1	0	0.15	29.97	37.69	0.07	33.83	-8.53729	down
ko04621	NOD-like receptor signaling pathway	0.545561	TRINITY_DN25661_c2_g1	K04079	-	HSP83A	molecular chaperone HtpG	340.37	495.65	144.17	72.18	418.01	108.17	2.18551	up
ko00650	Butanoate metabolism	0.551561	TRINITY_DN32666_c0_g7	K00004	EC:1.1.1.4 1.1.1.303	DLD	(R,R)-butanediol dehydrogenase / diacetyl reductase	0	0	26.49	24.81	0	25.65	-inf	down
ko00650	Butanoate metabolism	0.551561	TRINITY_DN30278_c0_g1	K00135	EC:1.2.1.16	-	succinate-semialdehyde dehydrogenase (NADP+)	5.54	7.9	2.16	0.36	6.72	1.26	2.52944	up
ko00944	Flavone and flavonol biosynthesis	0.560301	TRINITY_DN40423_c0_g1	K10757	EC:2.4.1.91	-	flavonol 3-O-glucosyltransferase	0	0	3.11	2.01	0	2.56	-inf	down
ko00600	Sphingolipid metabolism	0.567492	TRINITY_DN25555_c0_g1	K01190	EC:3.2.1.23	BGAL13	beta-galactosidase	0.76	0.39	7.56	6.14	0.57	6.85	-3.46842	down
ko04340	Hedgehog signaling pathway	0.588372	TRINITY_DN28471_c1_g1	K02218	EC:2.7.11.1	-	casein kinase 1	0	0.15	29.97	37.69	0.07	33.83	-8.53729	down
ko00051	Fructose and mannose metabolism	0.588957	TRINITY_DN24342_c0_g3	K00008	EC:1.1.1.14	SDH	L-iditol 2-dehydrogenase	38.29	81.19	0	0	59.74	0	inf	up
ko00051	Fructose and mannose metabolism	0.588957	TRINITY_DN21497_c0_g1	K03841	EC:3.1.3.11	FBP	fructose-1,6-bisphosphatase I	13.55	9.99	41.82	49.25	11.77	45.53	-1.85054	down
ko00960	Tropane, piperidine and pyridine alkaloid biosynthesis	0.595108	TRINITY_DN32277_c2_g10	K08081	EC:1.1.1.206	CAISE5	tropine dehydrogenase	113.79	158.22	43.15	38.41	136	40.78	1.69834	up
ko00770	Pantothenate and CoA biosynthesis	0.595108	TRINITY_DN26865_c0_g1	K01464	EC:3.5.2.2	pyd2	dihydropyrimidinase	9.17	7.37	2.6	2.02	8.27	2.31	2.10378	up
ko00511	Other glycan degradation	0.595108	TRINITY_DN25555_c0_g1	K01190	EC:3.2.1.23	BGAL13	beta-galactosidase	0.76	0.39	7.56	6.14	0.57	6.85	-3.46842	down
ko00620	Pyruvate metabolism	0.618601	TRINITY_DN20266_c0_g3	K00028	EC:1.1.1.39	NAD-ME2	malate dehydrogenase (decarboxylating)	0.03	0	10.93	19.55	0.01	15.24	-inf	down
ko00620	Pyruvate metabolism	0.618601	TRINITY_DN30775_c1_g2	K00873	EC:2.7.1.40	-	pyruvate kinase	9.33	20.69	0	0	15.01	0	inf	up
ko00620	Pyruvate metabolism	0.618601	TRINITY_DN694_c0_g2	K00627	EC:2.3.1.12	LTA3	pyruvate dehydrogenase E2 component (dihydrolipoamide acetyltransferase)	1.04	0.32	0	0	0.68	0	inf	up
ko00130	Ubiquinone and other terpenoid-quinone biosynthesis	0.62718	TRINITY_DN31273_c0_g2	K02548	EC:2.5.1.-	ABC4	1,4-dihydroxy-2-naphthoate octaprenyltransferase	0	0	8.05	4.72	0	6.38	-inf	down
ko00361	gamma-Hexachlorocyclohexane degradation	0.636559	TRINITY_DN29235_c0_g1	K01078	EC:3.1.3.2	PAP17	acid phosphatase	1.47	0.3	11.07	10.34	0.89	10.71	-4.49226	down
ko00361	gamma-Hexachlorocyclohexane degradation	0.636559	TRINITY_DN16204_c0_g1	K00517	-	CYP71B10	-	1.25	1.09	0.11	0.05	1.17	0.08	3.99095	up
ko03040	Spliceosome	0.639291	TRINITY_DN32447_c2_g2	K03283	-	HSP70-8	heat shock 70kDa protein 1/8	64.07	79.3	28.45	20.75	71.69	24.6	1.69504	up
ko04930	Type II diabetes mellitus	0.662355	TRINITY_DN30775_c1_g2	K00873	EC:2.7.1.40	-	pyruvate kinase	9.33	20.69	0	0	15.01	0	inf	up
ko05140	Leishmaniasis	0.667889	TRINITY_DN28346_c0_g1	K04733	EC:2.7.11.1	PUB33	interleukin-1 receptor-associated kinase 4	20.84	18.86	3.15	7.48	19.85	5.32	1.9637	up
ko00632	Benzoate degradation via CoA ligation	0.673333	TRINITY_DN31212_c1_g1	K00252	EC:1.3.99.7	-	glutaryl-CoA dehydrogenase	0	0	14.14	14.24	0	14.19	-inf	down
ko05020	Prion diseases	0.678688	TRINITY_DN13375_c0_g2	K09553	-	PAS1	stress-induced-phosphoprotein 1	38.42	36.84	9.7	9.06	37.63	9.38	2.15105	up
ko00280	Valine, leucine and isoleucine degradation	0.679779	TRINITY_DN21241_c0_g1	K00166	EC:1.2.4.4	bkdA	2-oxoisovalerate dehydrogenase E1 component, alpha subunit	4.09	5.62	0.72	0.35	4.86	0.53	3.35341	up
ko00280	Valine, leucine and isoleucine degradation	0.679779	TRINITY_DN27698_c0_g8	K01968	EC:6.4.1.4	POPTRDRAFT_831870	3-methylcrotonyl-CoA carboxylase alpha subunit	33.56	12.46	93.23	121.7	23.01	107.47	-2.10892	down
ko00910	Nitrogen metabolism	0.694237	TRINITY_DN9944_c0_g1	K01424	EC:3.5.1.1	At5g08100	L-asparaginase	1.1	0.23	19.83	10.09	0.67	14.96	-4.40813	down
ko00230	Purine metabolism	0.694311	TRINITY_DN21736_c0_g12	K03006	EC:2.7.7.6	ama-1	DNA-directed RNA polymerase II subunit A	0	0	240.11	425.13	0	332.62	-inf	down
ko00230	Purine metabolism	0.694311	TRINITY_DN24663_c0_g1	K03014	-	Polr2f	DNA-directed RNA Polymerase II subunit F	22.33	15.7	0	0	19.02	0	inf	up
ko00230	Purine metabolism	0.694311	TRINITY_DN30775_c1_g2	K00873	EC:2.7.1.40	-	pyruvate kinase	9.33	20.69	0	0	15.01	0	inf	up
ko00230	Purine metabolism	0.694311	TRINITY_DN29208_c1_g12	K03019	EC:2.7.7.6	-	DNA-directed RNA polymerase III subunit C11	0	1.03	34.16	26.48	0.52	30.32	-5.64183	down
ko04111	Cell cycle - yeast	0.698011	TRINITY_DN32017_c1_g2	K06678	-	-	condensin complex subunit 3	7.8	4.5	0	0	6.15	0	inf	up
ko04111	Cell cycle - yeast	0.698011	TRINITY_DN32017_c1_g5	K06678	-	-	condensin complex subunit 3	0	0	5.99	5.33	0	5.66	-inf	down
ko04210	Apoptosis	0.704185	TRINITY_DN28346_c0_g1	K04733	EC:2.7.11.1	PUB33	interleukin-1 receptor-associated kinase 4	20.84	18.86	3.15	7.48	19.85	5.32	1.9637	up
ko00460	Cyanoamino acid metabolism	0.732146	TRINITY_DN9944_c0_g1	K01424	EC:3.5.1.1	At5g08100	L-asparaginase	1.1	0.23	19.83	10.09	0.67	14.96	-4.40813	down
ko04115	p53 signaling pathway	0.736544	TRINITY_DN28488_c1_g1	K10144	-	SPAC2F3.16	ring finger and CHY zinc finger domain-containing protein 1	22.44	19.64	5.21	3.73	21.04	4.47	2.36872	up
ko03060	Protein export	0.736544	TRINITY_DN18787_c0_g1	K03100	EC:3.4.21.89	Sec11a	signal peptidase I	0	0	49.75	52.52	0	51.14	-inf	down
ko00643	Styrene degradation	0.745126	TRINITY_DN32836_c3_g32	K01800	EC:5.2.1.2	GST2	maleylacetoacetate isomerase	49.42	95.3	0	0	72.36	0	inf	up
ko00310	Lysine degradation	0.749313	TRINITY_DN31212_c1_g1	K00252	EC:1.3.99.7	-	glutaryl-CoA dehydrogenase	0	0	14.14	14.24	0	14.19	-inf	down
ko05215	Prostate cancer	0.753431	TRINITY_DN25661_c2_g1	K04079	-	HSP83A	molecular chaperone HtpG	340.37	495.65	144.17	72.18	418.01	108.17	2.18551	up
ko04722	Neurotrophin signaling pathway	0.768323	TRINITY_DN28346_c0_g1	K04733	EC:2.7.11.1	PUB33	interleukin-1 receptor-associated kinase 4	20.84	18.86	3.15	7.48	19.85	5.32	1.9637	up
ko04722	Neurotrophin signaling pathway	0.768323	TRINITY_DN21129_c0_g5	K06630	-	GRF6	tyrosine 3-monooxygenase/tryptophan 5-monooxygenase activation protein	0	0	14.69	11.72	0	13.21	-inf	down
ko04626	Plant-pathogen interaction	0.773038	TRINITY_DN25661_c2_g1	K04079	-	HSP83A	molecular chaperone HtpG	340.37	495.65	144.17	72.18	418.01	108.17	2.18551	up
ko00630	Glyoxylate and dicarboxylate metabolism	0.776769	TRINITY_DN4771_c0_g2	K01602	EC:4.1.1.39	RBCS	ribulose-bisphosphate carboxylase small chain	31.48	15.85	0.33	0	23.66	0.17	7.3213	up
ko00900	Terpenoid backbone biosynthesis	0.78044	TRINITY_DN31123_c0_g1	K00991	EC:2.7.7.60	ISPD	2-C-methyl-D-erythritol 4-phosphate cytidylyltransferase	0	0	7.91	10.06	0	8.98	-inf	down
ko05130	Pathogenic Escherichia coli infection	0.784051	TRINITY_DN48908_c1_g2	K07375	-	-	tubulin beta	35.77	14.45	133.76	110.28	25.11	122.02	-2.17599	down
ko04620	Toll-like receptor signaling pathway	0.784051	TRINITY_DN28346_c0_g1	K04733	EC:2.7.11.1	PUB33	interleukin-1 receptor-associated kinase 4	20.84	18.86	3.15	7.48	19.85	5.32	1.9637	up
ko00970	Aminoacyl-tRNA biosynthesis	0.80773	TRINITY_DN5925_c0_g2	K01874	EC:6.1.1.10	Aimp1	methionyl-tRNA synthetase	0	0	21.97	19.6	0	20.79	-inf	down
ko04540	Gap junction	0.834427	TRINITY_DN48908_c1_g2	K07375	-	-	tubulin beta	35.77	14.45	133.76	110.28	25.11	122.02	-2.17599	down
ko05142	Chagas disease	0.837156	TRINITY_DN28346_c0_g1	K04733	EC:2.7.11.1	PUB33	interleukin-1 receptor-associated kinase 4	20.84	18.86	3.15	7.48	19.85	5.32	1.9637	up
ko00020	Citrate cycle (TCA cycle)	0.845079	TRINITY_DN694_c0_g2	K00627	EC:2.3.1.12	LTA3	pyruvate dehydrogenase E2 component (dihydrolipoamide acetyltransferase)	1.04	0.32	0	0	0.68	0	inf	up
ko04914	Progesterone-mediated oocyte maturation	0.847634	TRINITY_DN25661_c2_g1	K04079	-	HSP83A	molecular chaperone HtpG	340.37	495.65	144.17	72.18	418.01	108.17	2.18551	up
ko00270	Cysteine and methionine metabolism	0.854908	TRINITY_DN48754_c2_g1	K00797	EC:2.5.1.16	ACL5	spermidine synthase	50.41	44.81	12.02	12.76	47.61	12.39	2.08791	up
ko00270	Cysteine and methionine metabolism	0.854908	TRINITY_DN3314_c0_g1	K00789	EC:2.5.1.6	SAM4	S-adenosylmethionine synthetase	0	0.22	7.95	10.8	0.11	9.38	-6.13529	down
ko00330	Arginine and proline metabolism	0.86211	TRINITY_DN48754_c2_g1	K00797	EC:2.5.1.16	ACL5	spermidine synthase	50.41	44.81	12.02	12.76	47.61	12.39	2.08791	up
ko04020	Calcium signaling pathway	0.87522	TRINITY_DN21488_c0_g1	K05863	-	ANT1	solute carrier family 25 (mitochondrial carrier; adenine nucleotide translocator)	12.31	6.91	33.72	52.92	9.61	43.32	-2.03634	down
ko00945	Stilbenoid, diarylheptanoid and gingerol biosynthesis	0.887093	TRINITY_DN16204_c0_g1	K00517	-	CYP71B10	-	1.25	1.09	0.11	0.05	1.17	0.08	3.99095	up
ko04010	MAPK signaling pathway	0.88896	TRINITY_DN32447_c2_g2	K03283	-	HSP70-8	heat shock 70kDa protein 1/8	64.07	79.3	28.45	20.75	71.69	24.6	1.69504	up
ko05200	Pathways in cancer	0.894379	TRINITY_DN25661_c2_g1	K04079	-	HSP83A	molecular chaperone HtpG	340.37	495.65	144.17	72.18	418.01	108.17	2.18551	up
ko04910	Insulin signaling pathway	0.899535	TRINITY_DN21497_c0_g1	K03841	EC:3.1.3.11	FBP	fructose-1,6-bisphosphatase I	13.55	9.99	41.82	49.25	11.77	45.53	-1.85054	down
ko00626	Naphthalene and anthracene degradation	0.901198	TRINITY_DN16204_c0_g1	K00517	-	CYP71B10	-	1.25	1.09	0.11	0.05	1.17	0.08	3.99095	up
ko00520	Amino sugar and nucleotide sugar metabolism	0.923099	TRINITY_DN33025_c0_g10	K00820	EC:2.6.1.16	-	glucosamine--fructose-6-phosphate aminotransferase (isomerizing)	81.42	58.71	36.66	10.4	70.06	23.53	1.84813	up
ko00903	Limonene and pinene degradation	0.924375	TRINITY_DN16204_c0_g1	K00517	-	CYP71B10	-	1.25	1.09	0.11	0.05	1.17	0.08	3.99095	up
ko04145	Phagosome	0.937092	TRINITY_DN48908_c1_g2	K07375	-	-	tubulin beta	35.77	14.45	133.76	110.28	25.11	122.02	-2.17599	down
ko04310	Wnt signaling pathway	0.938137	TRINITY_DN16742_c1_g1	K04507	-	-	calcyclin binding protein	43.88	35.85	4.03	6.85	39.87	5.44	3.02877	up
ko04110	Cell cycle	0.965631	TRINITY_DN21129_c0_g5	K06630	-	GRF6	tyrosine 3-monooxygenase/tryptophan 5-monooxygenase activation protein	0	0	14.69	11.72	0	13.21	-inf	down
ko04114	Oocyte meiosis	0.981593	TRINITY_DN21129_c0_g5	K06630	-	GRF6	tyrosine 3-monooxygenase/tryptophan 5-monooxygenase activation protein	0	0	14.69	11.72	0	13.21	-inf	down
