# Supplementary material for: Comparative RNA-Seq Analysis of High- and Low-Oil Yellow Horn During Embryonic Development
Source: Int J Mol Sci. 2018 Oct 8;19(10):3071. doi: 10.3390/ijms19103071 (PMC6212864; doi:10.3390/ijms19103071)
Supplement: Supplementary file 1 [file ijms-19-03071-s001.zip › ijms-355635 Supplementary for final check/Supplementary File12_Table S10 DEGs between HO54 and LO54 in different KEGG pathways.xlsx]

## Sheet: Sheet1
Table S10 DEGs between HO54 and LO54 in different KEGG pathways
pathway_id	pathway_name	pvalue	gene_ID	KEGG_KO	KEGG_EC	Name	Annotation	HO54_1_HO54_rpkm	HO54_2_HO54_rpkm	LO54_1_LO54_rpkm	LO54_2_LO54_rpkm	mean_rpkm_HO54	mean_rpkm_LO54	log2fold_change	regulation
ko03010	Ribosome	0.00102816	TRINITY_DN17612_c0_g1	K02943	-	RPP2B	large subunit ribosomal protein LP2	0	1.86	263.88	349.35	0.93	306.62	-8.44975	down
ko03010	Ribosome	0.00102816	TRINITY_DN17612_c0_g2	K02943	-	RPP2B	large subunit ribosomal protein LP2	281.86	291.82	0.51	7.85	286.84	4.18	6.04964	up
ko03010	Ribosome	0.00102816	TRINITY_DN30737_c1_g5	K02896	-	RPL24	large subunit ribosomal protein L24e	0.07	0	166.23	221.67	0.04	193.95	-inf	down
ko03010	Ribosome	0.00102816	TRINITY_DN30737_c1_g12	K02896	-	RPL24	large subunit ribosomal protein L24e	0.21	0	74.5	59.8	0.1	67.15	-9.336	down
ko03010	Ribosome	0.00102816	TRINITY_DN30737_c1_g48	K02896	-	RPL24	large subunit ribosomal protein L24e	1.75	0	190.17	235.48	0.88	212.82	-7.76701	down
ko03010	Ribosome	0.00102816	TRINITY_DN20350_c0_g7	K02894	-	RPL23A	large subunit ribosomal protein L23e	11.3	15.83	0	0	13.57	0	inf	up
ko03010	Ribosome	0.00102816	TRINITY_DN31927_c3_g3	K02889	-	RPL21A	large subunit ribosomal protein L21e	98.75	118.3	0	5.47	108.53	2.73	5.27181	up
ko03010	Ribosome	0.00102816	TRINITY_DN31927_c3_g18	K02889	-	RPL21A	large subunit ribosomal protein L21e	275.47	214.21	0	26.1	244.84	13.05	4.19425	up
ko03010	Ribosome	0.00102816	TRINITY_DN26592_c1_g3	K02887	-	rplT	large subunit ribosomal protein L20	0	0	8.1	13.04	0	10.57	-inf	down
ko03010	Ribosome	0.00102816	TRINITY_DN19150_c1_g9	K02977	-	PU1	small subunit ribosomal protein S27Ae	0	0	21.96	43.13	0	32.55	-inf	down
ko03010	Ribosome	0.00102816	TRINITY_DN26592_c1_g7	K02887	-	rplT	large subunit ribosomal protein L20	0	0	10.86	21.69	0	16.27	-inf	down
ko03010	Ribosome	0.00102816	TRINITY_DN20350_c0_g9	K02894	-	RPL23A	large subunit ribosomal protein L23e	3.07	0	11.57	15.28	1.53	13.43	-3.21118	down
ko03010	Ribosome	0.00102816	TRINITY_DN26592_c1_g1	K02887	-	rplT	large subunit ribosomal protein L20	0	0	4.28	7.59	0	5.94	-inf	down
ko03010	Ribosome	0.00102816	TRINITY_DN26592_c1_g4	K02887	-	rplT	large subunit ribosomal protein L20	16.31	9.72	1.42	0	13.02	0.71	4.05328	up
ko03010	Ribosome	0.00102816	TRINITY_DN17418_c0_g1	K02868	-	-	large subunit ribosomal protein L11e	0	0	1.38	1.01	0	1.19	-inf	down
ko03010	Ribosome	0.00102816	TRINITY_DN18873_c0_g1	K02883	-	RPL18B	large subunit ribosomal protein L18e	0	0.01	8.6	28.06	0.01	18.33	-inf	down
ko03010	Ribosome	0.00102816	TRINITY_DN43160_c0_g1	K02955	-	-	small subunit ribosomal protein S14e	0	0	2.12	4.2	0	3.16	-inf	down
ko03010	Ribosome	0.00102816	TRINITY_DN19150_c1_g11	K02977	-	PU1	small subunit ribosomal protein S27Ae	20.1	17.3	0	2.15	18.7	1.07	4.01722	up
ko03010	Ribosome	0.00102816	TRINITY_DN21180_c0_g4	K02889	-	RPL21A	large subunit ribosomal protein L21e	14.13	9.83	0	0	11.98	0	inf	up
ko03010	Ribosome	0.00102816	TRINITY_DN6911_c1_g1	K02924	-	RPL39A	large subunit ribosomal protein L39e	0	0	7.13	6.12	0	6.62	-inf	down
ko03010	Ribosome	0.00102816	TRINITY_DN20350_c0_g5	K02894	-	RPL23A	large subunit ribosomal protein L23e	5.42	4.75	0	0.78	5.08	0.39	3.68862	up
ko03010	Ribosome	0.00102816	TRINITY_DN19150_c1_g10	K02977	-	PU1	small subunit ribosomal protein S27Ae	0	0	8.88	8.07	0	8.48	-inf	down
ko03010	Ribosome	0.00102816	TRINITY_DN31768_c0_g13	K02930	-	RPL4	large subunit ribosomal protein L4e	0	0	23.48	90.35	0	56.91	-inf	down
ko03010	Ribosome	0.00102816	TRINITY_DN19150_c1_g13	K02977	-	PU1	small subunit ribosomal protein S27Ae	106.17	52.04	0	6.62	79.11	3.31	4.52997	up
ko03010	Ribosome	0.00102816	TRINITY_DN32328_c1_g17	K02873	-	-	large subunit ribosomal protein L13e	0	0	59.43	24.59	0	42.01	-inf	down
ko04340	Hedgehog signaling pathway	0.00156534	TRINITY_DN21565_c0_g2	K02218	EC:2.7.11.1	At4g26100	casein kinase 1	3.24	3.26	0	0.35	3.25	0.17	4.13931	up
ko04340	Hedgehog signaling pathway	0.00156534	TRINITY_DN28471_c1_g1	K02218	EC:2.7.11.1	-	casein kinase 1	0	0	4.19	12.55	0	8.37	-inf	down
ko04340	Hedgehog signaling pathway	0.00156534	TRINITY_DN21565_c0_g5	K02218	EC:2.7.11.1	At4g26100	casein kinase 1	0.4	0.28	3.02	2.18	0.34	2.6	-3.04363	down
ko04340	Hedgehog signaling pathway	0.00156534	TRINITY_DN21565_c0_g9	K02218	EC:2.7.11.1	At4g26100	casein kinase 1	5.55	3.28	0	0.67	4.42	0.34	3.68103	up
ko04340	Hedgehog signaling pathway	0.00156534	TRINITY_DN32915_c0_g1	K06228	EC:2.7.11.1	TIO	fused	1.11	0.83	0.23	0.28	0.97	0.26	1.83792	up
ko03050	Proteasome	0.00427733	TRINITY_DN6838_c0_g2	K03065	-	TBP1	26S proteasome regulatory subunit T5	0	0.14	32.68	33.92	0.07	33.3	-8.9709	down
ko03050	Proteasome	0.00427733	TRINITY_DN6838_c0_g1	K03065	-	TBP1	26S proteasome regulatory subunit T5	40.76	36.51	4.25	4.24	38.63	4.25	3.09579	up
ko03050	Proteasome	0.00427733	TRINITY_DN21301_c0_g2	K02725	EC:3.4.25.1	PAF1	20S proteasome subunit alpha 6	13.75	24.51	0	0	19.13	0	inf	up
ko03050	Proteasome	0.00427733	TRINITY_DN21301_c0_g3	K02725	EC:3.4.25.1	PAF1	20S proteasome subunit alpha 6	1.84	2.07	0	0	1.95	0	inf	up
ko03050	Proteasome	0.00427733	TRINITY_DN21301_c0_g1	K02725	EC:3.4.25.1	PAF1	20S proteasome subunit alpha 6	10.16	0	22.55	29.43	5.08	25.99	-2.44469	down
ko03050	Proteasome	0.00427733	TRINITY_DN33115_c2_g12	K03039	-	-	26S proteasome regulatory subunit N9	0	0	2.66	2.74	0	2.7	-inf	down
ko04711	Circadian rhythm - fly	0.00586306	TRINITY_DN21565_c0_g2	K02218	EC:2.7.11.1	At4g26100	casein kinase 1	3.24	3.26	0	0.35	3.25	0.17	4.13931	up
ko04711	Circadian rhythm - fly	0.00586306	TRINITY_DN28471_c1_g1	K02218	EC:2.7.11.1	-	casein kinase 1	0	0	4.19	12.55	0	8.37	-inf	down
ko04711	Circadian rhythm - fly	0.00586306	TRINITY_DN21565_c0_g5	K02218	EC:2.7.11.1	At4g26100	casein kinase 1	0.4	0.28	3.02	2.18	0.34	2.6	-3.04363	down
ko04711	Circadian rhythm - fly	0.00586306	TRINITY_DN21565_c0_g9	K02218	EC:2.7.11.1	At4g26100	casein kinase 1	5.55	3.28	0	0.67	4.42	0.34	3.68103	up
ko00190	Oxidative phosphorylation	0.0182442	TRINITY_DN32817_c0_g1	K01507	EC:3.6.1.1	AVPL1	inorganic pyrophosphatase	2.37	0.39	14.47	18.33	1.38	16.4	-3.6443	down
ko00190	Oxidative phosphorylation	0.0182442	TRINITY_DN33101_c7_g4	K01507	EC:3.6.1.1	AVPL2	inorganic pyrophosphatase	1.5	0.32	11.26	19.03	0.91	15.14	-4.53649	down
ko00190	Oxidative phosphorylation	0.0182442	TRINITY_DN33101_c3_g2	K01507	EC:3.6.1.1	-	inorganic pyrophosphatase	0.45	1.69	33.54	51.87	1.07	42.7	-5.39663	down
ko00190	Oxidative phosphorylation	0.0182442	TRINITY_DN32416_c1_g1	K01507	EC:3.6.1.1	AVPL2	inorganic pyrophosphatase	0	0	11.62	22.24	0	16.93	-inf	down
ko00190	Oxidative phosphorylation	0.0182442	TRINITY_DN15045_c0_g1	K00235	EC:1.3.5.1	SDH2-3	succinate dehydrogenase (ubiquinone) iron-sulfur protein	0	0	8.39	8.48	0	8.44	-inf	down
ko00190	Oxidative phosphorylation	0.0182442	TRINITY_DN16680_c0_g1	K00416	EC:1.10.2.2	-	ubiquinol-cytochrome c reductase subunit 6	16.64	19.28	6.54	1.41	17.96	3.98	2.05817	up
ko00190	Oxidative phosphorylation	0.0182442	TRINITY_DN16555_c1_g1	K03955	EC:1.6.5.3 1.6.99.3	MTACP1	NADH dehydrogenase (ubiquinone) 1 alpha/beta subcomplex 1	0	0	5.65	3.24	0	4.45	-inf	down
ko00190	Oxidative phosphorylation	0.0182442	TRINITY_DN30869_c2_g2	K01507	EC:3.6.1.1	AVPL1	inorganic pyrophosphatase	6.46	5.74	1.34	0.45	6.1	0.9	2.47405	up
ko00190	Oxidative phosphorylation	0.0182442	TRINITY_DN33116_c0_g4	K01507	EC:3.6.1.1	AVPL2	inorganic pyrophosphatase	0	0	3.59	9.36	0	6.47	-inf	down
ko00190	Oxidative phosphorylation	0.0182442	TRINITY_DN23426_c0_g1	K01507	EC:3.6.1.1	AVPL2	inorganic pyrophosphatase	5.96	7.81	1.7	0.8	6.88	1.25	2.30879	up
ko00190	Oxidative phosphorylation	0.0182442	TRINITY_DN33116_c0_g3	K01507	EC:3.6.1.1	AVPL2	inorganic pyrophosphatase	0	0	4.05	11.86	0	7.96	-inf	down
ko00190	Oxidative phosphorylation	0.0182442	TRINITY_DN19575_c1_g1	K01535	EC:3.6.3.6	PMA4	H+-transporting ATPase	10.55	8.35	17.23	23.45	9.45	20.34	-1.19003	down
ko00190	Oxidative phosphorylation	0.0182442	TRINITY_DN32817_c0_g12	K01507	EC:3.6.1.1	AVPL2	inorganic pyrophosphatase	16.94	7.48	0	0	12.21	0	inf	up
ko00966	Glucosinolate biosynthesis	0.0393025	TRINITY_DN33967_c0_g1	K11821	EC:2.8.2.-	SOT7	desulfoglucosinolate sulfotransferase A/B/C	19.09	20.19	3.49	3.55	19.64	3.52	2.38697	up
ko00966	Glucosinolate biosynthesis	0.0393025	TRINITY_DN13557_c0_g1	K11821	EC:2.8.2.-	SOT7	desulfoglucosinolate sulfotransferase A/B/C	6.96	7.77	1.02	0.63	7.37	0.82	2.69945	up
ko00561	Glycerolipid metabolism	0.0777786	TRINITY_DN32364_c1_g2	K00901	EC:2.7.1.107	DGK5	diacylglycerol kinase	1.1	1.3	13.06	15.8	1.2	14.43	-4.44691	down
ko00561	Glycerolipid metabolism	0.0777786	TRINITY_DN20391_c0_g2	K00863	EC:2.7.1.29	DHBK	dihydroxyacetone kinase	1.6	1.39	0	0	1.5	0	inf	up
ko00561	Glycerolipid metabolism	0.0777786	TRINITY_DN20391_c0_g4	K00863	EC:2.7.1.29	DHBK	dihydroxyacetone kinase	2.66	2.23	7.36	5.64	2.45	6.5	-1.50863	down
ko04146	Peroxisome	0.0804721	TRINITY_DN22053_c1_g1	K04564	EC:1.15.1.1	SOD	superoxide dismutase, Fe-Mn family	103.76	82.71	0.49	0	93.23	0.24	8.44835	up
ko04146	Peroxisome	0.0804721	TRINITY_DN22053_c1_g10	K04564	EC:1.15.1.1	SOD	superoxide dismutase, Fe-Mn family	18.04	16.36	0.16	0.06	17.2	0.11	7.27322	up
ko04146	Peroxisome	0.0804721	TRINITY_DN22053_c1_g9	K04564	EC:1.15.1.1	SOD	superoxide dismutase, Fe-Mn family	53.86	49.63	18.73	9.53	51.75	14.13	1.76639	up
ko04146	Peroxisome	0.0804721	TRINITY_DN22053_c1_g3	K04564	EC:1.15.1.1	SOD	superoxide dismutase, Fe-Mn family	5.96	6.03	13.86	13.84	6	13.85	-1.29912	down
ko04930	Type II diabetes mellitus	0.0866841	TRINITY_DN30775_c1_g2	K00873	EC:2.7.1.40	-	pyruvate kinase	3.89	3.98	0	0	3.94	0	inf	up
ko04930	Type II diabetes mellitus	0.0866841	TRINITY_DN30775_c1_g4	K00873	EC:2.7.1.40	-	pyruvate kinase	8.4	4.61	0	0	6.51	0	inf	up
ko04930	Type II diabetes mellitus	0.0866841	TRINITY_DN26405_c1_g2	K00844	EC:2.7.1.1	HXK2	hexokinase	6.39	6.71	12.7	17	6.55	14.85	-1.26513	down
ko00061	Fatty acid biosynthesis	0.092851	TRINITY_DN32716_c0_g1	K03921	EC:1.14.19.2	-	acyl-[acyl-carrier-protein] desaturase	9.68	13.38	3.79	1.39	11.53	2.59	2.03971	up
ko00061	Fatty acid biosynthesis	0.092851	TRINITY_DN23186_c1_g2	K03921	EC:1.14.19.2	S-ACP-DES6	acyl-[acyl-carrier-protein] desaturase	5.44	7.79	0.09	0	6.62	0.04	6.19592	up
ko00061	Fatty acid biosynthesis	0.092851	TRINITY_DN15344_c0_g1	K00059	EC:1.1.1.100	-	3-oxoacyl-[acyl-carrier protein] reductase	3.91	5.38	14.36	24.18	4.64	19.27	-2.13078	down
ko01040	Biosynthesis of unsaturated fatty acids	0.092851	TRINITY_DN32716_c0_g1	K03921	EC:1.14.19.2	-	acyl-[acyl-carrier-protein] desaturase	9.68	13.38	3.79	1.39	11.53	2.59	2.03971	up
ko01040	Biosynthesis of unsaturated fatty acids	0.092851	TRINITY_DN23186_c1_g2	K03921	EC:1.14.19.2	S-ACP-DES6	acyl-[acyl-carrier-protein] desaturase	5.44	7.79	0.09	0	6.62	0.04	6.19592	up
ko01040	Biosynthesis of unsaturated fatty acids	0.092851	TRINITY_DN15344_c0_g1	K00059	EC:1.1.1.100	-	3-oxoacyl-[acyl-carrier protein] reductase	3.91	5.38	14.36	24.18	4.64	19.27	-2.13078	down
ko05016	Huntington's disease	0.0976194	TRINITY_DN22053_c1_g1	K04564	EC:1.15.1.1	SOD	superoxide dismutase, Fe-Mn family	103.76	82.71	0.49	0	93.23	0.24	8.44835	up
ko05016	Huntington's disease	0.0976194	TRINITY_DN22053_c1_g10	K04564	EC:1.15.1.1	SOD	superoxide dismutase, Fe-Mn family	18.04	16.36	0.16	0.06	17.2	0.11	7.27322	up
ko05016	Huntington's disease	0.0976194	TRINITY_DN21736_c0_g12	K03006	EC:2.7.7.6	ama-1	DNA-directed RNA polymerase II subunit A	0	0.84	7.84	11.29	0.42	9.56	-4.57374	down
ko05016	Huntington's disease	0.0976194	TRINITY_DN22053_c1_g9	K04564	EC:1.15.1.1	SOD	superoxide dismutase, Fe-Mn family	53.86	49.63	18.73	9.53	51.75	14.13	1.76639	up
ko05016	Huntington's disease	0.0976194	TRINITY_DN15045_c0_g1	K00235	EC:1.3.5.1	SDH2-3	succinate dehydrogenase (ubiquinone) iron-sulfur protein	0	0	8.39	8.48	0	8.44	-inf	down
ko05016	Huntington's disease	0.0976194	TRINITY_DN16680_c0_g1	K00416	EC:1.10.2.2	-	ubiquinol-cytochrome c reductase subunit 6	16.64	19.28	6.54	1.41	17.96	3.98	2.05817	up
ko05016	Huntington's disease	0.0976194	TRINITY_DN16555_c1_g1	K03955	EC:1.6.5.3 1.6.99.3	MTACP1	NADH dehydrogenase (ubiquinone) 1 alpha/beta subcomplex 1	0	0	5.65	3.24	0	4.45	-inf	down
ko05016	Huntington's disease	0.0976194	TRINITY_DN29182_c0_g1	K11824	-	ALPHA-ADR	AP-2 complex subunit alpha	0	0	0.79	2.39	0	1.59	-inf	down
ko05016	Huntington's disease	0.0976194	TRINITY_DN22053_c1_g3	K04564	EC:1.15.1.1	SOD	superoxide dismutase, Fe-Mn family	5.96	6.03	13.86	13.84	6	13.85	-1.29912	down
ko00520	Amino sugar and nucleotide sugar metabolism	0.0994115	TRINITY_DN51182_c0_g1	K00847	EC:2.7.1.4	-	fructokinase	0	0	31.65	49.45	0	40.55	-inf	down
ko00520	Amino sugar and nucleotide sugar metabolism	0.0994115	TRINITY_DN33025_c0_g10	K00820	EC:2.6.1.16	-	glucosamine--fructose-6-phosphate aminotransferase (isomerizing)	26.63	27.26	3.2	1.46	26.95	2.33	2.72028	up
ko00520	Amino sugar and nucleotide sugar metabolism	0.0994115	TRINITY_DN29071_c0_g1	K01183	EC:3.2.1.14	CHI2	chitinase	16.8	12.07	47.17	61.7	14.44	54.44	-2.00272	down
ko00520	Amino sugar and nucleotide sugar metabolism	0.0994115	TRINITY_DN33025_c0_g1	K00820	EC:2.6.1.16	-	glucosamine--fructose-6-phosphate aminotransferase (isomerizing)	0.35	0.2	4.02	3.41	0.28	3.71	-3.9159	down
ko00520	Amino sugar and nucleotide sugar metabolism	0.0994115	TRINITY_DN26405_c1_g2	K00844	EC:2.7.1.1	HXK2	hexokinase	6.39	6.71	12.7	17	6.55	14.85	-1.26513	down
ko04622	RIG-I-like receptor signaling pathway	0.100709	TRINITY_DN20391_c0_g2	K00863	EC:2.7.1.29	DHBK	dihydroxyacetone kinase	1.6	1.39	0	0	1.5	0	inf	up
ko04622	RIG-I-like receptor signaling pathway	0.100709	TRINITY_DN20391_c0_g4	K00863	EC:2.7.1.29	DHBK	dihydroxyacetone kinase	2.66	2.23	7.36	5.64	2.45	6.5	-1.50863	down
ko00270	Cysteine and methionine metabolism	0.110331	TRINITY_DN24480_c0_g1	K00815	EC:2.6.1.5	TAT	tyrosine aminotransferase	1.67	1.31	27.7	22.88	1.49	25.29	-4.17961	down
ko00270	Cysteine and methionine metabolism	0.110331	TRINITY_DN15817_c0_g6	K08967	EC:1.13.11.53 1.13.11.54	ARD4	1,2-dihydroxy-3-keto-5-methylthiopentene dioxygenase	0	0	1.3	2.06	0	1.68	-inf	down
ko00270	Cysteine and methionine metabolism	0.110331	TRINITY_DN11434_c0_g1	K05933	EC:1.14.17.4	ACO	aminocyclopropanecarboxylate oxidase	30.8	24.26	1.28	1.93	27.53	1.6	4.01855	up
ko00270	Cysteine and methionine metabolism	0.110331	TRINITY_DN15817_c0_g5	K08967	EC:1.13.11.53 1.13.11.54	ARD4	1,2-dihydroxy-3-keto-5-methylthiopentene dioxygenase	1.82	1.99	0.24	0	1.9	0.12	3.86384	up
ko00270	Cysteine and methionine metabolism	0.110331	TRINITY_DN2419_c0_g2	K00558	EC:2.1.1.37	CRK30	DNA (cytosine-5-)-methyltransferase	0.83	1	0	0.09	0.92	0.04	4.251	up
ko00270	Cysteine and methionine metabolism	0.110331	TRINITY_DN48754_c2_g1	K00797	EC:2.5.1.16	ACL5	spermidine synthase	21.26	30.24	3.74	9.9	25.75	6.82	1.84703	up
ko04130	SNARE interactions in vesicular transport	0.119224	TRINITY_DN14995_c0_g6	K08515	-	VAMP711	vesicle-associated membrane protein 7	0	0	17.01	23.77	0	20.39	-inf	down
ko04130	SNARE interactions in vesicular transport	0.119224	TRINITY_DN14995_c0_g15	K08515	-	VAMP711	vesicle-associated membrane protein 7	24.06	15.12	2.52	1.52	19.59	2.02	3.18542	up
ko04130	SNARE interactions in vesicular transport	0.119224	TRINITY_DN14995_c0_g14	K08515	-	VAMP711	vesicle-associated membrane protein 7	11.89	9.13	1.31	0	10.51	0.66	3.90804	up
ko00524	Butirosin and neomycin biosynthesis	0.120037	TRINITY_DN26405_c1_g2	K00844	EC:2.7.1.1	HXK2	hexokinase	6.39	6.71	12.7	17	6.55	14.85	-1.26513	down
ko00480	Glutathione metabolism	0.16915	TRINITY_DN27638_c1_g11	K00033	EC:1.1.1.44	At5g41670	6-phosphogluconate dehydrogenase	0	0	1.22	3.01	0	2.11	-inf	down
ko00480	Glutathione metabolism	0.16915	TRINITY_DN32494_c0_g1	K00036	EC:1.1.1.49	-	glucose-6-phosphate 1-dehydrogenase	2.72	3.64	2.26	0.96	3.18	1.61	1.71387	up
ko00480	Glutathione metabolism	0.16915	TRINITY_DN48754_c2_g1	K00797	EC:2.5.1.16	ACL5	spermidine synthase	21.26	30.24	3.74	9.9	25.75	6.82	1.84703	up
ko00480	Glutathione metabolism	0.16915	TRINITY_DN24262_c0_g2	K00799	EC:2.5.1.18	GSTU7	glutathione S-transferase	0	0.47	4.8	2.49	0.23	3.65	-4.06594	down
ko00960	Tropane, piperidine and pyridine alkaloid biosynthesis	0.216619	TRINITY_DN24480_c0_g1	K00815	EC:2.6.1.5	TAT	tyrosine aminotransferase	1.67	1.31	27.7	22.88	1.49	25.29	-4.17961	down
ko00960	Tropane, piperidine and pyridine alkaloid biosynthesis	0.216619	TRINITY_DN22192_c0_g1	K08081	EC:1.1.1.206	At1g54870	tropine dehydrogenase	0	0	2.22	9.32	0	5.77	-inf	down
ko00052	Galactose metabolism	0.236217	TRINITY_DN33094_c1_g13	K06611	EC:2.4.1.67	RFS2	stachyose synthetase	0	0	56.34	108.04	0	82.19	-inf	down
ko00052	Galactose metabolism	0.236217	TRINITY_DN33094_c1_g40	K06611	EC:2.4.1.67	RFS5	stachyose synthetase	0	0	95.92	205.75	0	150.84	-inf	down
ko00052	Galactose metabolism	0.236217	TRINITY_DN26405_c1_g2	K00844	EC:2.7.1.1	HXK2	hexokinase	6.39	6.71	12.7	17	6.55	14.85	-1.26513	down
ko04144	Endocytosis	0.237876	TRINITY_DN15003_c0_g2	K12194	-	VPS32.2	charged multivesicular body protein 4	0	0	3.54	2.74	0	3.14	-inf	down
ko04144	Endocytosis	0.237876	TRINITY_DN6420_c0_g2	K03283	-	HSP70	heat shock 70kDa protein 1/8	0.89	0.64	0	0	0.77	0	inf	up
ko04144	Endocytosis	0.237876	TRINITY_DN15003_c0_g1	K12194	-	VPS32.2	charged multivesicular body protein 4	0	2.01	4.97	6.01	1	5.49	-2.52949	down
ko04144	Endocytosis	0.237876	TRINITY_DN29182_c0_g1	K11824	-	ALPHA-ADR	AP-2 complex subunit alpha	0	0	0.79	2.39	0	1.59	-inf	down
ko05217	Basal cell carcinoma	0.250171	TRINITY_DN32915_c0_g1	K06228	EC:2.7.11.1	TIO	fused	1.11	0.83	0.23	0.28	0.97	0.26	1.83792	up
ko00531	Glycosaminoglycan degradation	0.250171	TRINITY_DN28560_c1_g1	K10532	EC:2.3.1.78	-	heparan-alpha-glucosaminide N-acetyltransferase	11.19	10.97	3.4	4.89	11.08	4.14	1.32678	up
ko03040	Spliceosome	0.257764	TRINITY_DN19255_c0_g2	K11097	-	snrpe	small nuclear ribonucleoprotein E	2.85	4.69	0	0	3.77	0	inf	up
ko03040	Spliceosome	0.257764	TRINITY_DN6420_c0_g2	K03283	-	HSP70	heat shock 70kDa protein 1/8	0.89	0.64	0	0	0.77	0	inf	up
ko00982	Drug metabolism - cytochrome P450	0.266065	TRINITY_DN19323_c0_g1	K00485	EC:1.14.13.8	At5g07800	dimethylaniline monooxygenase (N-oxide forming)	0.68	1.52	0	0	1.1	0	inf	up
ko00982	Drug metabolism - cytochrome P450	0.266065	TRINITY_DN19323_c0_g2	K00485	EC:1.14.13.8	At5g07800	dimethylaniline monooxygenase (N-oxide forming)	5.4	8.52	0.9	1.62	6.96	1.26	2.37351	up
ko00982	Drug metabolism - cytochrome P450	0.266065	TRINITY_DN24262_c0_g2	K00799	EC:2.5.1.18	GSTU7	glutathione S-transferase	0	0.47	4.8	2.49	0.23	3.65	-4.06594	down
ko00908	Zeatin biosynthesis	0.27381	TRINITY_DN24800_c0_g1	K10717	-	CYP734A1	cytokinin trans-hydroxylase	2.41	3.04	0.62	0.36	2.73	0.49	2.37716	up
ko00590	Arachidonic acid metabolism	0.307888	TRINITY_DN22334_c0_g1	K01254	EC:3.3.2.6	-	leukotriene-A4 hydrolase	6.14	4.23	1.04	0.08	5.19	0.56	3.07581	up
ko00360	Phenylalanine metabolism	0.326837	TRINITY_DN24480_c0_g1	K00815	EC:2.6.1.5	TAT	tyrosine aminotransferase	1.67	1.31	27.7	22.88	1.49	25.29	-4.17961	down
ko00360	Phenylalanine metabolism	0.326837	TRINITY_DN14467_c0_g2	K11188	EC:1.11.1.7 1.11.1.15 3.1.1.-	-	peroxiredoxin 6, 1-Cys peroxiredoxin	2.18	0.93	30.59	49.24	1.56	39.91	-4.81459	down
ko00360	Phenylalanine metabolism	0.326837	TRINITY_DN12710_c0_g1	K00430	EC:1.11.1.7	PER12	peroxidase	0.27	0.54	1.49	1.99	0.41	1.74	-2.19036	down
ko00860	Porphyrin and chlorophyll metabolism	0.357296	TRINITY_DN28342_c0_g2	K10960	EC:1.3.1.83	CHLP	geranylgeranyl reductase	16.59	14.17	0	0.95	15.38	0.47	5.05174	up
ko00860	Porphyrin and chlorophyll metabolism	0.357296	TRINITY_DN28142_c2_g4	K01719	EC:4.2.1.75	UROS	uroporphyrinogen-III synthase	4.77	7.09	1.86	0.07	5.93	0.96	2.49577	up
ko00280	Valine, leucine and isoleucine degradation	0.396272	TRINITY_DN13780_c0_g2	K00020	EC:1.1.1.31	GLYR2	3-hydroxyisobutyrate dehydrogenase	0	0	19.34	23.5	0	21.42	-inf	down
ko00280	Valine, leucine and isoleucine degradation	0.396272	TRINITY_DN13780_c0_g1	K00020	EC:1.1.1.31	GLYR2	3-hydroxyisobutyrate dehydrogenase	21.19	23.46	0	1.49	22.33	0.74	4.87209	up
ko00280	Valine, leucine and isoleucine degradation	0.396272	TRINITY_DN15473_c0_g2	K01641	EC:2.3.3.10	HMGS	hydroxymethylglutaryl-CoA synthase	6.01	4.61	0	0	5.31	0	inf	up
ko00401	Novobiocin biosynthesis	0.400895	TRINITY_DN24480_c0_g1	K00815	EC:2.6.1.5	TAT	tyrosine aminotransferase	1.67	1.31	27.7	22.88	1.49	25.29	-4.17961	down
ko04260	Cardiac muscle contraction	0.410432	TRINITY_DN16680_c0_g1	K00416	EC:1.10.2.2	-	ubiquinol-cytochrome c reductase subunit 6	16.64	19.28	6.54	1.41	17.96	3.98	2.05817	up
ko00900	Terpenoid backbone biosynthesis	0.430253	TRINITY_DN15473_c0_g2	K01641	EC:2.3.3.10	HMGS	hydroxymethylglutaryl-CoA synthase	6.01	4.61	0	0	5.31	0	inf	up
ko00900	Terpenoid backbone biosynthesis	0.430253	TRINITY_DN28342_c0_g2	K10960	EC:1.3.1.83	CHLP	geranylgeranyl reductase	16.59	14.17	0	0.95	15.38	0.47	5.05174	up
ko00072	Synthesis and degradation of ketone bodies	0.447094	TRINITY_DN15473_c0_g2	K01641	EC:2.3.3.10	HMGS	hydroxymethylglutaryl-CoA synthase	6.01	4.61	0	0	5.31	0	inf	up
ko05012	Parkinson's disease	0.455165	TRINITY_DN15045_c0_g1	K00235	EC:1.3.5.1	SDH2-3	succinate dehydrogenase (ubiquinone) iron-sulfur protein	0	0	8.39	8.48	0	8.44	-inf	down
ko05012	Parkinson's disease	0.455165	TRINITY_DN16680_c0_g1	K00416	EC:1.10.2.2	-	ubiquinol-cytochrome c reductase subunit 6	16.64	19.28	6.54	1.41	17.96	3.98	2.05817	up
ko05012	Parkinson's disease	0.455165	TRINITY_DN16555_c1_g1	K03955	EC:1.6.5.3 1.6.99.3	MTACP1	NADH dehydrogenase (ubiquinone) 1 alpha/beta subcomplex 1	0	0	5.65	3.24	0	4.45	-inf	down
ko05012	Parkinson's disease	0.455165	TRINITY_DN24930_c1_g2	K10575	EC:6.3.2.19	UBC14	ubiquitin-conjugating enzyme E2 G1	6.61	5.78	1.38	0	6.2	0.69	2.98886	up
ko05012	Parkinson's disease	0.455165	TRINITY_DN24930_c1_g9	K10575	EC:6.3.2.19	UBC14	ubiquitin-conjugating enzyme E2 G1	1.08	0	3.86	6	0.54	4.93	-3.27388	down
ko00970	Aminoacyl-tRNA biosynthesis	0.472966	TRINITY_DN5925_c0_g2	K01874	EC:6.1.1.10	Aimp1	methionyl-tRNA synthetase	0	0	2.38	5.57	0	3.98	-inf	down
ko00970	Aminoacyl-tRNA biosynthesis	0.472966	TRINITY_DN32986_c0_g17	K02433	EC:6.3.5.6 6.3.5.7	AMI1	aspartyl-tRNA(Asn)/glutamyl-tRNA (Gln) amidotransferase subunit A	210.83	182.54	41.11	50.65	196.69	45.88	2.01101	up
ko00950	Isoquinoline alkaloid biosynthesis	0.473098	TRINITY_DN24480_c0_g1	K00815	EC:2.6.1.5	TAT	tyrosine aminotransferase	1.67	1.31	27.7	22.88	1.49	25.29	-4.17961	down
ko04142	Lysosome	0.493601	TRINITY_DN24894_c0_g1	K01373	EC:3.4.22.41	CCP1	cathepsin F	0.22	0.05	15.01	27.78	0.14	21.39	-7.33318	down
ko04142	Lysosome	0.493601	TRINITY_DN28560_c1_g1	K10532	EC:2.3.1.78	-	heparan-alpha-glucosaminide N-acetyltransferase	11.19	10.97	3.4	4.89	11.08	4.14	1.32678	up
ko00250	Alanine, aspartate and glutamate metabolism	0.498681	TRINITY_DN33025_c0_g10	K00820	EC:2.6.1.16	-	glucosamine--fructose-6-phosphate aminotransferase (isomerizing)	26.63	27.26	3.2	1.46	26.95	2.33	2.72028	up
ko00250	Alanine, aspartate and glutamate metabolism	0.498681	TRINITY_DN33025_c0_g1	K00820	EC:2.6.1.16	-	glucosamine--fructose-6-phosphate aminotransferase (isomerizing)	0.35	0.2	4.02	3.41	0.28	3.71	-3.9159	down
ko03440	Homologous recombination	0.505893	TRINITY_DN30103_c1_g2	K02328	-	POLD2	DNA polymerase delta subunit 2	8.76	8.46	1.84	1.47	8.61	1.65	2.25396	up
ko00680	Methane metabolism	0.518674	TRINITY_DN14467_c0_g2	K11188	EC:1.11.1.7 1.11.1.15 3.1.1.-	-	peroxiredoxin 6, 1-Cys peroxiredoxin	2.18	0.93	30.59	49.24	1.56	39.91	-4.81459	down
ko00680	Methane metabolism	0.518674	TRINITY_DN12710_c0_g1	K00430	EC:1.11.1.7	PER12	peroxidase	0.27	0.54	1.49	1.99	0.41	1.74	-2.19036	down
ko00030	Pentose phosphate pathway	0.518674	TRINITY_DN27638_c1_g11	K00033	EC:1.1.1.44	At5g41670	6-phosphogluconate dehydrogenase	0	0	1.22	3.01	0	2.11	-inf	down
ko00030	Pentose phosphate pathway	0.518674	TRINITY_DN32494_c0_g1	K00036	EC:1.1.1.49	-	glucose-6-phosphate 1-dehydrogenase	2.72	3.64	2.26	0.96	3.18	1.61	1.71387	up
ko00521	Streptomycin biosynthesis	0.529154	TRINITY_DN26405_c1_g2	K00844	EC:2.7.1.1	HXK2	hexokinase	6.39	6.71	12.7	17	6.55	14.85	-1.26513	down
ko00650	Butanoate metabolism	0.538138	TRINITY_DN15473_c0_g2	K01641	EC:2.3.3.10	HMGS	hydroxymethylglutaryl-CoA synthase	6.01	4.61	0	0	5.31	0	inf	up
ko00650	Butanoate metabolism	0.538138	TRINITY_DN32666_c0_g5	K00004	EC:1.1.1.4 1.1.1.303	DLD	(R,R)-butanediol dehydrogenase / diacetyl reductase	0.25	0	7.27	6.72	0.12	6.99	-5.77285	down
ko00020	Citrate cycle (TCA cycle)	0.538138	TRINITY_DN15045_c0_g1	K00235	EC:1.3.5.1	SDH2-3	succinate dehydrogenase (ubiquinone) iron-sulfur protein	0	0	8.39	8.48	0	8.44	-inf	down
ko00020	Citrate cycle (TCA cycle)	0.538138	TRINITY_DN21382_c2_g1	K00026	EC:1.1.1.37	MMDH	malate dehydrogenase	66.61	31.13	0	0.5	48.87	0.25	7.26576	up
ko00710	Carbon fixation in photosynthetic organisms	0.539452	TRINITY_DN30775_c1_g2	K00873	EC:2.7.1.40	-	pyruvate kinase	3.89	3.98	0	0	3.94	0	inf	up
ko00710	Carbon fixation in photosynthetic organisms	0.539452	TRINITY_DN30775_c1_g4	K00873	EC:2.7.1.40	-	pyruvate kinase	8.4	4.61	0	0	6.51	0	inf	up
ko00710	Carbon fixation in photosynthetic organisms	0.539452	TRINITY_DN21382_c2_g1	K00026	EC:1.1.1.37	MMDH	malate dehydrogenase	66.61	31.13	0	0.5	48.87	0.25	7.26576	up
ko00195	Photosynthesis	0.55238	TRINITY_DN32817_c0_g23	K02690	-	psaB	photosystem I core protein Ib	0.84	0.47	14.9	13.5	0.66	14.2	-4.53523	down
ko00195	Photosynthesis	0.55238	TRINITY_DN47960_c0_g1	K02721	-	psbW	photosystem II PsbW protein	82.28	88.64	35.18	0	85.46	17.59	2.12956	up
ko00600	Sphingolipid metabolism	0.558487	TRINITY_DN11093_c0_g8	K04712	EC:1.14.-.-	DEGS1	sphingolipid delta-4 desaturase	6.7	4.97	0	0	5.83	0	inf	up
ko00051	Fructose and mannose metabolism	0.575431	TRINITY_DN51182_c0_g1	K00847	EC:2.7.1.4	-	fructokinase	0	0	31.65	49.45	0	40.55	-inf	down
ko00051	Fructose and mannose metabolism	0.575431	TRINITY_DN26405_c1_g2	K00844	EC:2.7.1.1	HXK2	hexokinase	6.39	6.71	12.7	17	6.55	14.85	-1.26513	down
ko03430	Mismatch repair	0.57929	TRINITY_DN30103_c1_g2	K02328	-	POLD2	DNA polymerase delta subunit 2	8.76	8.46	1.84	1.47	8.61	1.65	2.25396	up
ko03030	DNA replication	0.592616	TRINITY_DN30103_c1_g2	K02328	-	POLD2	DNA polymerase delta subunit 2	8.76	8.46	1.84	1.47	8.61	1.65	2.25396	up
ko00410	beta-Alanine metabolism	0.599121	TRINITY_DN48754_c2_g1	K00797	EC:2.5.1.16	ACL5	spermidine synthase	21.26	30.24	3.74	9.9	25.75	6.82	1.84703	up
ko00620	Pyruvate metabolism	0.601794	TRINITY_DN30775_c1_g2	K00873	EC:2.7.1.40	-	pyruvate kinase	3.89	3.98	0	0	3.94	0	inf	up
ko00620	Pyruvate metabolism	0.601794	TRINITY_DN30775_c1_g4	K00873	EC:2.7.1.40	-	pyruvate kinase	8.4	4.61	0	0	6.51	0	inf	up
ko00620	Pyruvate metabolism	0.601794	TRINITY_DN21382_c2_g1	K00026	EC:1.1.1.37	MMDH	malate dehydrogenase	66.61	31.13	0	0.5	48.87	0.25	7.26576	up
ko00380	Tryptophan metabolism	0.614737	TRINITY_DN33967_c0_g1	K11821	EC:2.8.2.-	SOT7	desulfoglucosinolate sulfotransferase A/B/C	19.09	20.19	3.49	3.55	19.64	3.52	2.38697	up
ko00380	Tryptophan metabolism	0.614737	TRINITY_DN13557_c0_g1	K11821	EC:2.8.2.-	SOT7	desulfoglucosinolate sulfotransferase A/B/C	6.96	7.77	1.02	0.63	7.37	0.82	2.69945	up
ko00130	Ubiquinone and other terpenoid-quinone biosynthesis	0.618025	TRINITY_DN24480_c0_g1	K00815	EC:2.6.1.5	TAT	tyrosine aminotransferase	1.67	1.31	27.7	22.88	1.49	25.29	-4.17961	down
ko04120	Ubiquitin mediated proteolysis	0.618633	TRINITY_DN21736_c0_g1	K06689	EC:6.3.2.19	UBC11	ubiquitin-conjugating enzyme E2 D/E	0	0	5.55	9.63	0	7.59	-inf	down
ko04120	Ubiquitin mediated proteolysis	0.618633	TRINITY_DN24930_c1_g2	K10575	EC:6.3.2.19	UBC14	ubiquitin-conjugating enzyme E2 G1	6.61	5.78	1.38	0	6.2	0.69	2.98886	up
ko04120	Ubiquitin mediated proteolysis	0.618633	TRINITY_DN24930_c1_g9	K10575	EC:6.3.2.19	UBC14	ubiquitin-conjugating enzyme E2 G1	1.08	0	3.86	6	0.54	4.93	-3.27388	down
ko04120	Ubiquitin mediated proteolysis	0.618633	TRINITY_DN31730_c2_g8	K10576	EC:6.3.2.19	UBC4	ubiquitin-conjugating enzyme E2 H	25.67	29.16	15.79	9.77	27.41	12.78	1.23141	up
ko04120	Ubiquitin mediated proteolysis	0.618633	TRINITY_DN21736_c0_g5	K06689	EC:6.3.2.19	UBC11	ubiquitin-conjugating enzyme E2 D/E	0	0	0.36	0.3	0	0.33	-inf	down
ko02010	ABC transporters	0.630133	TRINITY_DN26018_c0_g1	K05666	-	ABCC8	ATP-binding cassette, subfamily C (CFTR/MRP), member 2	1.4	1.4	0.3	0.16	1.4	0.23	2.49373	up
ko03410	Base excision repair	0.664222	TRINITY_DN30103_c1_g2	K02328	-	POLD2	DNA polymerase delta subunit 2	8.76	8.46	1.84	1.47	8.61	1.65	2.25396	up
ko00230	Purine metabolism	0.675574	TRINITY_DN21736_c0_g12	K03006	EC:2.7.7.6	ama-1	DNA-directed RNA polymerase II subunit A	0	0.84	7.84	11.29	0.42	9.56	-4.57374	down
ko00230	Purine metabolism	0.675574	TRINITY_DN30775_c1_g2	K00873	EC:2.7.1.40	-	pyruvate kinase	3.89	3.98	0	0	3.94	0	inf	up
ko00230	Purine metabolism	0.675574	TRINITY_DN30775_c1_g4	K00873	EC:2.7.1.40	-	pyruvate kinase	8.4	4.61	0	0	6.51	0	inf	up
ko00230	Purine metabolism	0.675574	TRINITY_DN30103_c1_g2	K02328	-	POLD2	DNA polymerase delta subunit 2	8.76	8.46	1.84	1.47	8.61	1.65	2.25396	up
ko00400	Phenylalanine, tyrosine and tryptophan biosynthesis	0.700071	TRINITY_DN24480_c0_g1	K00815	EC:2.6.1.5	TAT	tyrosine aminotransferase	1.67	1.31	27.7	22.88	1.49	25.29	-4.17961	down
ko00450	Selenoamino acid metabolism	0.700071	TRINITY_DN5925_c0_g2	K01874	EC:6.1.1.10	Aimp1	methionyl-tRNA synthetase	0	0	2.38	5.57	0	3.98	-inf	down
ko05322	Systemic lupus erythematosus	0.709598	TRINITY_DN19080_c0_g2	K11254	-	H4-I	histone H4	4.59	5.73	0	0	5.16	0	inf	up
ko03018	RNA degradation	0.718824	TRINITY_DN6762_c0_g1	K04043	-	HSP1	molecular chaperone DnaK	6.44	7.62	0	0	7.03	0	inf	up
ko00564	Glycerophospholipid metabolism	0.723328	TRINITY_DN32364_c1_g2	K00901	EC:2.7.1.107	DGK5	diacylglycerol kinase	1.1	1.3	13.06	15.8	1.2	14.43	-4.44691	down
ko04070	Phosphatidylinositol signaling system	0.732122	TRINITY_DN32364_c1_g2	K00901	EC:2.7.1.107	DGK5	diacylglycerol kinase	1.1	1.3	13.06	15.8	1.2	14.43	-4.44691	down
ko00643	Styrene degradation	0.736414	TRINITY_DN32836_c3_g32	K01800	EC:5.2.1.2	GST2	maleylacetoacetate isomerase	62.77	59.37	0	0	61.07	0	inf	up
ko00630	Glyoxylate and dicarboxylate metabolism	0.768385	TRINITY_DN21382_c2_g1	K00026	EC:1.1.1.37	MMDH	malate dehydrogenase	66.61	31.13	0	0.5	48.87	0.25	7.26576	up
ko00980	Metabolism of xenobiotics by cytochrome P450	0.772101	TRINITY_DN24262_c0_g2	K00799	EC:2.5.1.18	GSTU7	glutathione S-transferase	0	0.47	4.8	2.49	0.23	3.65	-4.06594	down
ko04612	Antigen processing and presentation	0.779356	TRINITY_DN6420_c0_g2	K03283	-	HSP70	heat shock 70kDa protein 1/8	0.89	0.64	0	0	0.77	0	inf	up
ko03420	Nucleotide excision repair	0.779356	TRINITY_DN30103_c1_g2	K02328	-	POLD2	DNA polymerase delta subunit 2	8.76	8.46	1.84	1.47	8.61	1.65	2.25396	up
ko00940	Phenylpropanoid biosynthesis	0.781229	TRINITY_DN14467_c0_g2	K11188	EC:1.11.1.7 1.11.1.15 3.1.1.-	-	peroxiredoxin 6, 1-Cys peroxiredoxin	2.18	0.93	30.59	49.24	1.56	39.91	-4.81459	down
ko00940	Phenylpropanoid biosynthesis	0.781229	TRINITY_DN12710_c0_g1	K00430	EC:1.11.1.7	PER12	peroxidase	0.27	0.54	1.49	1.99	0.41	1.74	-2.19036	down
ko00350	Tyrosine metabolism	0.801517	TRINITY_DN24480_c0_g1	K00815	EC:2.6.1.5	TAT	tyrosine aminotransferase	1.67	1.31	27.7	22.88	1.49	25.29	-4.17961	down
ko00350	Tyrosine metabolism	0.801517	TRINITY_DN32836_c3_g32	K01800	EC:5.2.1.2	GST2	maleylacetoacetate isomerase	62.77	59.37	0	0	61.07	0	inf	up
ko05010	Alzheimer's disease	0.811563	TRINITY_DN15045_c0_g1	K00235	EC:1.3.5.1	SDH2-3	succinate dehydrogenase (ubiquinone) iron-sulfur protein	0	0	8.39	8.48	0	8.44	-inf	down
ko05010	Alzheimer's disease	0.811563	TRINITY_DN16680_c0_g1	K00416	EC:1.10.2.2	-	ubiquinol-cytochrome c reductase subunit 6	16.64	19.28	6.54	1.41	17.96	3.98	2.05817	up
ko05010	Alzheimer's disease	0.811563	TRINITY_DN16555_c1_g1	K03955	EC:1.6.5.3 1.6.99.3	MTACP1	NADH dehydrogenase (ubiquinone) 1 alpha/beta subcomplex 1	0	0	5.65	3.24	0	4.45	-inf	down
ko00010	Glycolysis / Gluconeogenesis	0.835901	TRINITY_DN30775_c1_g2	K00873	EC:2.7.1.40	-	pyruvate kinase	3.89	3.98	0	0	3.94	0	inf	up
ko00010	Glycolysis / Gluconeogenesis	0.835901	TRINITY_DN30775_c1_g4	K00873	EC:2.7.1.40	-	pyruvate kinase	8.4	4.61	0	0	6.51	0	inf	up
ko00010	Glycolysis / Gluconeogenesis	0.835901	TRINITY_DN26405_c1_g2	K00844	EC:2.7.1.1	HXK2	hexokinase	6.39	6.71	12.7	17	6.55	14.85	-1.26513	down
ko00330	Arginine and proline metabolism	0.855226	TRINITY_DN48754_c2_g1	K00797	EC:2.5.1.16	ACL5	spermidine synthase	21.26	30.24	3.74	9.9	25.75	6.82	1.84703	up
ko03020	RNA polymerase	0.872868	TRINITY_DN21736_c0_g12	K03006	EC:2.7.7.6	ama-1	DNA-directed RNA polymerase II subunit A	0	0.84	7.84	11.29	0.42	9.56	-4.57374	down
ko00240	Pyrimidine metabolism	0.878419	TRINITY_DN21736_c0_g12	K03006	EC:2.7.7.6	ama-1	DNA-directed RNA polymerase II subunit A	0	0.84	7.84	11.29	0.42	9.56	-4.57374	down
ko00240	Pyrimidine metabolism	0.878419	TRINITY_DN30103_c1_g2	K02328	-	POLD2	DNA polymerase delta subunit 2	8.76	8.46	1.84	1.47	8.61	1.65	2.25396	up
ko00361	gamma-Hexachlorocyclohexane degradation	0.880873	TRINITY_DN12573_c0_g1	K00517	-	CYP82A3	-	0.29	0.91	2.55	2.06	0.6	2.3	-2.02876	down
ko00945	Stilbenoid, diarylheptanoid and gingerol biosynthesis	0.880873	TRINITY_DN12573_c0_g1	K00517	-	CYP82A3	-	0.29	0.91	2.55	2.06	0.6	2.3	-2.02876	down
ko04010	MAPK signaling pathway	0.882794	TRINITY_DN6420_c0_g2	K03283	-	HSP70	heat shock 70kDa protein 1/8	0.89	0.64	0	0	0.77	0	inf	up
ko05200	Pathways in cancer	0.888377	TRINITY_DN32915_c0_g1	K06228	EC:2.7.11.1	TIO	fused	1.11	0.83	0.23	0.28	0.97	0.26	1.83792	up
ko04910	Insulin signaling pathway	0.893695	TRINITY_DN26405_c1_g2	K00844	EC:2.7.1.1	HXK2	hexokinase	6.39	6.71	12.7	17	6.55	14.85	-1.26513	down
ko00626	Naphthalene and anthracene degradation	0.895412	TRINITY_DN12573_c0_g1	K00517	-	CYP82A3	-	0.29	0.91	2.55	2.06	0.6	2.3	-2.02876	down
ko00500	Starch and sucrose metabolism	0.911073	TRINITY_DN51182_c0_g1	K00847	EC:2.7.1.4	-	fructokinase	0	0	31.65	49.45	0	40.55	-inf	down
ko00500	Starch and sucrose metabolism	0.911073	TRINITY_DN26405_c1_g2	K00844	EC:2.7.1.1	HXK2	hexokinase	6.39	6.71	12.7	17	6.55	14.85	-1.26513	down
ko00903	Limonene and pinene degradation	0.919418	TRINITY_DN12573_c0_g1	K00517	-	CYP82A3	-	0.29	0.91	2.55	2.06	0.6	2.3	-2.02876	down
