# Supplementary material for: Comparative RNA-Seq Analysis of High- and Low-Oil Yellow Horn During Embryonic Development
Source: Int J Mol Sci. 2018 Oct 8;19(10):3071. doi: 10.3390/ijms19103071 (PMC6212864; doi:10.3390/ijms19103071)
Supplement: Supplementary file 1 [file ijms-19-03071-s001.zip › ijms-355635 Supplementary for final check/Supplementary File13_Table S11 DEGs between HO68 and LO68 in different KEGG pathways.xlsx]

## Sheet: Sheet1
Table S11 DEGs between HO68 and LO68 in different KEGG pathways
pathway_id	pathway_name	pvalue	gene_ID	KEGG_KO	KEGG_EC	Name	Annotation	HO68_1_HO68_rpkm	HO68_2_HO68_rpkm	LO68_1_LO68_rpkm	LO68_2_LO68_rpkm	mean_rpkm_HO68	mean_rpkm_LO68	log2fold_change	regulation
ko03010	Ribosome	0.000244643	TRINITY_DN20350_c0_g6	K02894	-	RPL23A	large subunit ribosomal protein L23e	85.84	70.83	0	0	78.34	0	inf	up
ko03010	Ribosome	0.000244643	TRINITY_DN31768_c0_g2	K02930	-	RPL4	large subunit ribosomal protein L4e	181.35	163.46	0.34	0	172.41	0.17	10.3065	up
ko03010	Ribosome	0.000244643	TRINITY_DN18873_c0_g5	K02883	-	RPL18B	large subunit ribosomal protein L18e	0.58	0	22.42	22.71	0.29	22.57	-6.71552	down
ko03010	Ribosome	0.000244643	TRINITY_DN31768_c0_g13	K02930	-	RPL4	large subunit ribosomal protein L4e	60.66	60.08	0.13	0.13	60.37	0.13	8.52105	up
ko03010	Ribosome	0.000244643	TRINITY_DN2533_c1_g3	K02977	-	PU1	small subunit ribosomal protein S27Ae	0.91	0.25	334.58	151.65	0.58	243.12	-9.11199	down
ko03010	Ribosome	0.000244643	TRINITY_DN21602_c2_g2	K02978	-	RPS27B	small subunit ribosomal protein S27e	0.51	0	23.76	19.29	0.26	21.52	-6.83321	down
ko03010	Ribosome	0.000244643	TRINITY_DN32120_c0_g3	K02989	-	RPS5B	small subunit ribosomal protein S5e	0	0	30.87	18.2	0	24.54	-inf	down
ko03010	Ribosome	0.000244643	TRINITY_DN18873_c0_g1	K02883	-	RPL18B	large subunit ribosomal protein L18e	0	0	74.88	28.91	0	51.89	-inf	down
ko03010	Ribosome	0.000244643	TRINITY_DN20350_c0_g4	K02894	-	RPL23A	large subunit ribosomal protein L23e	15.54	10.33	0	0	12.93	0	inf	up
ko03010	Ribosome	0.000244643	TRINITY_DN32328_c1_g37	K02873	-	-	large subunit ribosomal protein L13e	0	0	92.36	57	0	74.68	-inf	down
ko03010	Ribosome	0.000244643	TRINITY_DN32328_c1_g17	K02873	-	-	large subunit ribosomal protein L13e	0	0	380.02	152.05	0	266.03	-inf	down
ko03010	Ribosome	0.000244643	TRINITY_DN26592_c1_g7	K02887	-	rplT	large subunit ribosomal protein L20	0.35	0	18.85	12.86	0.17	15.86	-6.84666	down
ko03010	Ribosome	0.000244643	TRINITY_DN6976_c1_g6	K02975	-	RPS25B	small subunit ribosomal protein S25e	0	0	86.22	32.44	0	59.33	-inf	down
ko03010	Ribosome	0.000244643	TRINITY_DN26592_c1_g3	K02887	-	rplT	large subunit ribosomal protein L20	0	0	9.86	5.65	0	7.75	-inf	down
ko03010	Ribosome	0.000244643	TRINITY_DN31927_c3_g13	K02889	-	RPL21E	large subunit ribosomal protein L21e	3.04	1.16	25.76	19.12	2.1	22.44	-3.78042	down
ko03010	Ribosome	0.000244643	TRINITY_DN6976_c1_g1	K02975	-	RPS25B	small subunit ribosomal protein S25e	0	0	24.24	18.69	0	21.46	-inf	down
ko03010	Ribosome	0.000244643	TRINITY_DN24222_c5_g22	K02977	-	-	small subunit ribosomal protein S27Ae	6.73	5.27	180.13	245.83	6	212.98	-5.53671	down
ko03010	Ribosome	0.000244643	TRINITY_DN26592_c1_g1	K02887	-	rplT	large subunit ribosomal protein L20	0	0	6.22	3.6	0	4.91	-inf	down
ko03010	Ribosome	0.000244643	TRINITY_DN18873_c0_g3	K02883	-	RPL18B	large subunit ribosomal protein L18e	30.61	40.77	6.84	0.78	35.69	3.81	3.06672	up
ko03010	Ribosome	0.000244643	TRINITY_DN31927_c3_g24	K02889	-	RPL21E	large subunit ribosomal protein L21e	0	0	90.47	162.55	0	126.51	-inf	down
ko03010	Ribosome	0.000244643	TRINITY_DN24222_c5_g20	K02977	-	-	small subunit ribosomal protein S27Ae	8.35	0.6	51.43	59.87	4.47	55.65	-4.13945	down
ko03010	Ribosome	0.000244643	TRINITY_DN18659_c0_g1	K02896	-	At2g44860	large subunit ribosomal protein L24e	0.45	0	8.43	8.89	0.23	8.66	-5.65928	down
ko03010	Ribosome	0.000244643	TRINITY_DN32328_c1_g1	K02873	-	RPL13B	large subunit ribosomal protein L13e	0	0	21.07	35.9	0	28.48	-inf	down
ko03010	Ribosome	0.000244643	TRINITY_DN30737_c1_g17	K02896	-	RPL24	large subunit ribosomal protein L24e	21.43	0	82.25	88.52	10.71	85.38	-3.4522	down
ko03010	Ribosome	0.000244643	TRINITY_DN31940_c38_g1	K02873	-	RPL13B	large subunit ribosomal protein L13e	0	0	7.72	3.84	0	5.78	-inf	down
ko03010	Ribosome	0.000244643	TRINITY_DN5988_c0_g2	K02978	-	RPS27A	small subunit ribosomal protein S27e	16.16	8.57	50.7	57.79	12.37	54.25	-2.5391	down
ko03010	Ribosome	0.000244643	TRINITY_DN19150_c1_g9	K02977	-	PU1	small subunit ribosomal protein S27Ae	0	0	11.99	3.94	0	7.96	-inf	down
ko03010	Ribosome	0.000244643	TRINITY_DN43160_c0_g1	K02955	-	-	small subunit ribosomal protein S14e	3.93	2.85	0	0	3.39	0	inf	up
ko03010	Ribosome	0.000244643	TRINITY_DN23122_c0_g1	K02896	-	-	large subunit ribosomal protein L24e	0.14	0	4.64	1.49	0.07	3.06	-5.465	down
ko00196	Photosynthesis - antenna proteins	0.00296139	TRINITY_DN23184_c0_g1	K08913	-	CAB-151	light-harvesting complex II chlorophyll a/b binding protein 2	15.63	4.99	125.96	79.73	10.31	102.84	-3.67248	down
ko00196	Photosynthesis - antenna proteins	0.00296139	TRINITY_DN21554_c0_g1	K08913	-	CAB-151	light-harvesting complex II chlorophyll a/b binding protein 2	66.51	19.83	478.29	207.12	43.17	342.71	-3.30475	down
ko00196	Photosynthesis - antenna proteins	0.00296139	TRINITY_DN14707_c0_g1	K08910	-	lhcA-P4	light-harvesting complex I chlorophyll a/b binding protein 4	2.19	0.82	13.55	6.01	1.5	9.78	-3.01279	down
ko00196	Photosynthesis - antenna proteins	0.00296139	TRINITY_DN6399_c0_g1	K08915	-	LHCB4.2	light-harvesting complex II chlorophyll a/b binding protein 4	1.85	2.06	8.33	7.04	1.96	7.69	-2.31562	down
ko00280	Valine, leucine and isoleucine degradation	0.0137826	TRINITY_DN39229_c0_g5	K00128	EC:1.2.1.3	ALDH2B4	aldehyde dehydrogenase (NAD+)	0	0	20.8	16.9	0	18.85	-inf	down
ko00280	Valine, leucine and isoleucine degradation	0.0137826	TRINITY_DN13780_c0_g2	K00020	EC:1.1.1.31	GLYR2	3-hydroxyisobutyrate dehydrogenase	0.23	0	11.6	13.65	0.12	12.62	-7.20474	down
ko00280	Valine, leucine and isoleucine degradation	0.0137826	TRINITY_DN27698_c0_g23	K01968	EC:6.4.1.4	POPTRDRAFT_831870	3-methylcrotonyl-CoA carboxylase alpha subunit	1.08	0	17.81	22.38	0.54	20.09	-5.68987	down
ko00280	Valine, leucine and isoleucine degradation	0.0137826	TRINITY_DN39229_c0_g1	K00128	EC:1.2.1.3	ALDH2B4	aldehyde dehydrogenase (NAD+)	0	0	0.8	0.38	0	0.59	-inf	down
ko00280	Valine, leucine and isoleucine degradation	0.0137826	TRINITY_DN27698_c0_g3	K01968	EC:6.4.1.4	POPTRDRAFT_831870	3-methylcrotonyl-CoA carboxylase alpha subunit	55.39	38.29	7.21	3.05	46.84	5.13	2.90719	up
ko00280	Valine, leucine and isoleucine degradation	0.0137826	TRINITY_DN27698_c0_g8	K01968	EC:6.4.1.4	POPTRDRAFT_831870	3-methylcrotonyl-CoA carboxylase alpha subunit	0	0	2.86	5.99	0	4.42	-inf	down
ko00280	Valine, leucine and isoleucine degradation	0.0137826	TRINITY_DN27698_c0_g26	K01968	EC:6.4.1.4	POPTRDRAFT_831870	3-methylcrotonyl-CoA carboxylase alpha subunit	0	0	0.58	0.34	0	0.46	-inf	down
ko00140	Steroid hormone biosynthesis	0.0321648	TRINITY_DN29947_c2_g6	K00071	EC:1.1.1.146	HSD6	11beta-hydroxysteroid dehydrogenase	194.18	184.19	0	0	189.19	0	inf	up
ko00140	Steroid hormone biosynthesis	0.0321648	TRINITY_DN5360_c0_g2	K00071	EC:1.1.1.146	HSD1	11beta-hydroxysteroid dehydrogenase	110.05	61	0	0	85.53	0	inf	up
ko00641	3-Chloroacrylic acid degradation	0.0327472	TRINITY_DN39229_c0_g5	K00128	EC:1.2.1.3	ALDH2B4	aldehyde dehydrogenase (NAD+)	0	0	20.8	16.9	0	18.85	-inf	down
ko00641	3-Chloroacrylic acid degradation	0.0327472	TRINITY_DN39229_c0_g1	K00128	EC:1.2.1.3	ALDH2B4	aldehyde dehydrogenase (NAD+)	0	0	0.8	0.38	0	0.59	-inf	down
ko00641	3-Chloroacrylic acid degradation	0.0327472	TRINITY_DN19495_c0_g1	K00001	EC:1.1.1.1	ADH1	alcohol dehydrogenase	0.7	0.7	4.72	3.52	0.7	4.12	-2.88644	down
ko00641	3-Chloroacrylic acid degradation	0.0327472	TRINITY_DN32759_c2_g4	K00001	EC:1.1.1.1	At4g13010	alcohol dehydrogenase	0	0.1	14.23	27.65	0.05	20.94	-8.72135	down
ko00071	Fatty acid metabolism	0.0387595	TRINITY_DN39229_c0_g5	K00128	EC:1.2.1.3	ALDH2B4	aldehyde dehydrogenase (NAD+)	0	0	20.8	16.9	0	18.85	-inf	down
ko00071	Fatty acid metabolism	0.0387595	TRINITY_DN31212_c1_g1	K00252	EC:1.3.99.7	-	glutaryl-CoA dehydrogenase	0.12	0	18.37	11.8	0.06	15.09	-8.24716	down
ko00071	Fatty acid metabolism	0.0387595	TRINITY_DN39229_c0_g1	K00128	EC:1.2.1.3	ALDH2B4	aldehyde dehydrogenase (NAD+)	0	0	0.8	0.38	0	0.59	-inf	down
ko00071	Fatty acid metabolism	0.0387595	TRINITY_DN19495_c0_g1	K00001	EC:1.1.1.1	ADH1	alcohol dehydrogenase	0.7	0.7	4.72	3.52	0.7	4.12	-2.88644	down
ko00071	Fatty acid metabolism	0.0387595	TRINITY_DN32759_c2_g4	K00001	EC:1.1.1.1	At4g13010	alcohol dehydrogenase	0	0.1	14.23	27.65	0.05	20.94	-8.72135	down
ko00071	Fatty acid metabolism	0.0387595	TRINITY_DN31212_c1_g3	K00252	EC:1.3.99.7	-	glutaryl-CoA dehydrogenase	52.72	52.15	8.78	7.38	52.44	8.08	2.3524	up
ko00631	1,2-Dichloroethane degradation	0.0400743	TRINITY_DN39229_c0_g5	K00128	EC:1.2.1.3	ALDH2B4	aldehyde dehydrogenase (NAD+)	0	0	20.8	16.9	0	18.85	-inf	down
ko00631	1,2-Dichloroethane degradation	0.0400743	TRINITY_DN39229_c0_g1	K00128	EC:1.2.1.3	ALDH2B4	aldehyde dehydrogenase (NAD+)	0	0	0.8	0.38	0	0.59	-inf	down
ko00052	Galactose metabolism	0.0405841	TRINITY_DN480_c0_g1	K06611	EC:2.4.1.67	RFS	stachyose synthetase	0	0	11.2	4.94	0	8.07	-inf	down
ko00052	Galactose metabolism	0.0405841	TRINITY_DN33094_c1_g51	K06611	EC:2.4.1.67	STS1	stachyose synthetase	16.82	25.43	0	0	21.12	0	inf	up
ko00052	Galactose metabolism	0.0405841	TRINITY_DN33094_c1_g21	K06611	EC:2.4.1.67	RFS2	stachyose synthetase	0	0	2.64	4.69	0	3.67	-inf	down
ko00052	Galactose metabolism	0.0405841	TRINITY_DN25555_c0_g1	K01190	EC:3.2.1.23	BGAL13	beta-galactosidase	1.46	1.83	7.11	4.26	1.65	5.69	-2.08725	down
ko00052	Galactose metabolism	0.0405841	TRINITY_DN33094_c1_g41	K06611	EC:2.4.1.67	RFS2	stachyose synthetase	30.08	74.26	0	0	52.17	0	inf	up
ko00903	Limonene and pinene degradation	0.0598359	TRINITY_DN39229_c0_g5	K00128	EC:1.2.1.3	ALDH2B4	aldehyde dehydrogenase (NAD+)	0	0	20.8	16.9	0	18.85	-inf	down
ko00903	Limonene and pinene degradation	0.0598359	TRINITY_DN32047_c3_g5	K00517	-	CYP71A1	-	0.1	0.12	4.72	4.77	0.11	4.74	-5.1405	down
ko00903	Limonene and pinene degradation	0.0598359	TRINITY_DN39229_c0_g1	K00128	EC:1.2.1.3	ALDH2B4	aldehyde dehydrogenase (NAD+)	0	0	0.8	0.38	0	0.59	-inf	down
ko00903	Limonene and pinene degradation	0.0598359	TRINITY_DN19144_c0_g1	K00517	-	CYP82A3	-	0	0	9.82	3.07	0	6.45	-inf	down
ko00903	Limonene and pinene degradation	0.0598359	TRINITY_DN17207_c0_g2	K00517	-	CYP78A3	-	0	0	0.52	0.26	0	0.39	-inf	down
ko00903	Limonene and pinene degradation	0.0598359	TRINITY_DN16727_c0_g1	K00517	-	CYP81E1	-	7.73	3.49	0.33	0	5.61	0.17	4.87322	up
ko00310	Lysine degradation	0.0626226	TRINITY_DN39229_c0_g5	K00128	EC:1.2.1.3	ALDH2B4	aldehyde dehydrogenase (NAD+)	0	0	20.8	16.9	0	18.85	-inf	down
ko00310	Lysine degradation	0.0626226	TRINITY_DN31212_c1_g1	K00252	EC:1.3.99.7	-	glutaryl-CoA dehydrogenase	0.12	0	18.37	11.8	0.06	15.09	-8.24716	down
ko00310	Lysine degradation	0.0626226	TRINITY_DN39229_c0_g1	K00128	EC:1.2.1.3	ALDH2B4	aldehyde dehydrogenase (NAD+)	0	0	0.8	0.38	0	0.59	-inf	down
ko00310	Lysine degradation	0.0626226	TRINITY_DN31212_c1_g3	K00252	EC:1.3.99.7	-	glutaryl-CoA dehydrogenase	52.72	52.15	8.78	7.38	52.44	8.08	2.3524	up
ko03020	RNA polymerase	0.0782236	TRINITY_DN20171_c1_g10	K03012	-	-	DNA-directed RNA polymerase II subunit D	0	0	31.51	26.06	0	28.79	-inf	down
ko03020	RNA polymerase	0.0782236	TRINITY_DN20171_c1_g6	K03012	-	-	DNA-directed RNA polymerase II subunit D	50.31	32.28	1.28	0	41.3	0.64	5.74813	up
ko03020	RNA polymerase	0.0782236	TRINITY_DN24663_c0_g1	K03014	-	Polr2f	DNA-directed RNA Polymerase II subunit F	9.79	6.68	0.22	0.2	8.23	0.21	4.99223	up
ko03020	RNA polymerase	0.0782236	TRINITY_DN20171_c1_g2	K03012	-	-	DNA-directed RNA polymerase II subunit D	49.38	51.28	6.06	2.02	50.33	4.04	3.39719	up
ko03020	RNA polymerase	0.0782236	TRINITY_DN20171_c1_g4	K03012	-	-	DNA-directed RNA polymerase II subunit D	0	0.33	10.38	6.41	0.17	8.39	-6.47536	down
ko00380	Tryptophan metabolism	0.0823446	TRINITY_DN39229_c0_g5	K00128	EC:1.2.1.3	ALDH2B4	aldehyde dehydrogenase (NAD+)	0	0	20.8	16.9	0	18.85	-inf	down
ko00380	Tryptophan metabolism	0.0823446	TRINITY_DN31212_c1_g1	K00252	EC:1.3.99.7	-	glutaryl-CoA dehydrogenase	0.12	0	18.37	11.8	0.06	15.09	-8.24716	down
ko00380	Tryptophan metabolism	0.0823446	TRINITY_DN32709_c0_g9	K01501	EC:3.5.5.1	NIT4B	nitrilase	17.48	12.65	0	0.13	15.07	0.07	7.65998	up
ko00380	Tryptophan metabolism	0.0823446	TRINITY_DN39229_c0_g1	K00128	EC:1.2.1.3	ALDH2B4	aldehyde dehydrogenase (NAD+)	0	0	0.8	0.38	0	0.59	-inf	down
ko00380	Tryptophan metabolism	0.0823446	TRINITY_DN31212_c1_g3	K00252	EC:1.3.99.7	-	glutaryl-CoA dehydrogenase	52.72	52.15	8.78	7.38	52.44	8.08	2.3524	up
ko04670	Leukocyte transendothelial migration	0.0829357	TRINITY_DN23127_c1_g10	K04392	-	RAC3	Ras-related C3 botulinum toxin substrate 1	21.29	12.59	0.65	0.19	16.94	0.42	4.92733	up
ko04670	Leukocyte transendothelial migration	0.0829357	TRINITY_DN23127_c1_g4	K04392	-	RAC3	Ras-related C3 botulinum toxin substrate 1	0	0	17.85	4.22	0	11.04	-inf	down
ko05016	Huntington's disease	0.0892448	TRINITY_DN22053_c1_g10	K04564	EC:1.15.1.1	SOD	superoxide dismutase, Fe-Mn family	12.43	10.24	0	0	11.34	0	inf	up
ko05016	Huntington's disease	0.0892448	TRINITY_DN22053_c1_g1	K04564	EC:1.15.1.1	SOD	superoxide dismutase, Fe-Mn family	65.75	48.53	0	1.59	57.14	0.79	5.59065	up
ko05016	Huntington's disease	0.0892448	TRINITY_DN20171_c1_g10	K03012	-	-	DNA-directed RNA polymerase II subunit D	0	0	31.51	26.06	0	28.79	-inf	down
ko05016	Huntington's disease	0.0892448	TRINITY_DN20171_c1_g6	K03012	-	-	DNA-directed RNA polymerase II subunit D	50.31	32.28	1.28	0	41.3	0.64	5.74813	up
ko05016	Huntington's disease	0.0892448	TRINITY_DN15045_c0_g1	K00235	EC:1.3.5.1	SDH2-3	succinate dehydrogenase (ubiquinone) iron-sulfur protein	0	0	11.59	9.42	0	10.5	-inf	down
ko05016	Huntington's disease	0.0892448	TRINITY_DN24663_c0_g1	K03014	-	Polr2f	DNA-directed RNA Polymerase II subunit F	9.79	6.68	0.22	0.2	8.23	0.21	4.99223	up
ko05016	Huntington's disease	0.0892448	TRINITY_DN20658_c0_g5	K04565	EC:1.15.1.1	-	Cu/Zn superoxide dismutase	0	0	50.28	20.36	0	35.32	-inf	down
ko05016	Huntington's disease	0.0892448	TRINITY_DN22053_c1_g7	K04564	EC:1.15.1.1	SOD	superoxide dismutase, Fe-Mn family	8.97	6.67	0.79	0.67	7.82	0.73	3.06704	up
ko05016	Huntington's disease	0.0892448	TRINITY_DN20171_c1_g2	K03012	-	-	DNA-directed RNA polymerase II subunit D	49.38	51.28	6.06	2.02	50.33	4.04	3.39719	up
ko05016	Huntington's disease	0.0892448	TRINITY_DN20171_c1_g4	K03012	-	-	DNA-directed RNA polymerase II subunit D	0	0.33	10.38	6.41	0.17	8.39	-6.47536	down
ko03050	Proteasome	0.0946466	TRINITY_DN21301_c0_g2	K02725	EC:3.4.25.1	PAF1	20S proteasome subunit alpha 6	13.32	9.68	0	0	11.5	0	inf	up
ko03050	Proteasome	0.0946466	TRINITY_DN6838_c0_g2	K03065	-	TBP1	26S proteasome regulatory subunit T5	0.04	0	12.75	14.84	0.02	13.79	-9.78785	down
ko03050	Proteasome	0.0946466	TRINITY_DN33115_c2_g12	K03039	-	-	26S proteasome regulatory subunit N9	0	0	4.24	2.78	0	3.51	-inf	down
ko03050	Proteasome	0.0946466	TRINITY_DN21301_c0_g3	K02725	EC:3.4.25.1	PAF1	20S proteasome subunit alpha 6	1.75	0.97	0.07	0	1.36	0.04	5.21629	up
ko00561	Glycerolipid metabolism	0.101935	TRINITY_DN39229_c0_g5	K00128	EC:1.2.1.3	ALDH2B4	aldehyde dehydrogenase (NAD+)	0	0	20.8	16.9	0	18.85	-inf	down
ko00561	Glycerolipid metabolism	0.101935	TRINITY_DN39229_c0_g1	K00128	EC:1.2.1.3	ALDH2B4	aldehyde dehydrogenase (NAD+)	0	0	0.8	0.38	0	0.59	-inf	down
ko00561	Glycerolipid metabolism	0.101935	TRINITY_DN10285_c0_g2	K06118	EC:3.13.1.1	SQD1	UDP-sulfoquinovose synthase	0	0	0.68	0.75	0	0.72	-inf	down
ko05416	Viral myocarditis	0.110745	TRINITY_DN23127_c1_g10	K04392	-	RAC3	Ras-related C3 botulinum toxin substrate 1	21.29	12.59	0.65	0.19	16.94	0.42	4.92733	up
ko05416	Viral myocarditis	0.110745	TRINITY_DN23127_c1_g4	K04392	-	RAC3	Ras-related C3 botulinum toxin substrate 1	0	0	17.85	4.22	0	11.04	-inf	down
ko04146	Peroxisome	0.111597	TRINITY_DN22053_c1_g10	K04564	EC:1.15.1.1	SOD	superoxide dismutase, Fe-Mn family	12.43	10.24	0	0	11.34	0	inf	up
ko04146	Peroxisome	0.111597	TRINITY_DN22053_c1_g1	K04564	EC:1.15.1.1	SOD	superoxide dismutase, Fe-Mn family	65.75	48.53	0	1.59	57.14	0.79	5.59065	up
ko04146	Peroxisome	0.111597	TRINITY_DN20658_c0_g5	K04565	EC:1.15.1.1	-	Cu/Zn superoxide dismutase	0	0	50.28	20.36	0	35.32	-inf	down
ko04146	Peroxisome	0.111597	TRINITY_DN22053_c1_g7	K04564	EC:1.15.1.1	SOD	superoxide dismutase, Fe-Mn family	8.97	6.67	0.79	0.67	7.82	0.73	3.06704	up
ko00632	Benzoate degradation via CoA ligation	0.120879	TRINITY_DN31212_c1_g1	K00252	EC:1.3.99.7	-	glutaryl-CoA dehydrogenase	0.12	0	18.37	11.8	0.06	15.09	-8.24716	down
ko00632	Benzoate degradation via CoA ligation	0.120879	TRINITY_DN32709_c0_g9	K01501	EC:3.5.5.1	NIT4B	nitrilase	17.48	12.65	0	0.13	15.07	0.07	7.65998	up
ko00632	Benzoate degradation via CoA ligation	0.120879	TRINITY_DN31212_c1_g3	K00252	EC:1.3.99.7	-	glutaryl-CoA dehydrogenase	52.72	52.15	8.78	7.38	52.44	8.08	2.3524	up
ko04960	Aldosterone-regulated sodium reabsorption	0.12844	TRINITY_DN29947_c2_g6	K00071	EC:1.1.1.146	HSD6	11beta-hydroxysteroid dehydrogenase	194.18	184.19	0	0	189.19	0	inf	up
ko04960	Aldosterone-regulated sodium reabsorption	0.12844	TRINITY_DN5360_c0_g2	K00071	EC:1.1.1.146	HSD1	11beta-hydroxysteroid dehydrogenase	110.05	61	0	0	85.53	0	inf	up
ko00982	Drug metabolism - cytochrome P450	0.142577	TRINITY_DN17401_c0_g2	K00799	EC:2.5.1.18	GSTU1	glutathione S-transferase	0.12	0.22	5.21	5.46	0.17	5.33	-5.43375	down
ko00982	Drug metabolism - cytochrome P450	0.142577	TRINITY_DN19495_c0_g1	K00001	EC:1.1.1.1	ADH1	alcohol dehydrogenase	0.7	0.7	4.72	3.52	0.7	4.12	-2.88644	down
ko00982	Drug metabolism - cytochrome P450	0.142577	TRINITY_DN31716_c0_g3	K07414	EC:1.14.14.1	CYP71D11	cytochrome P450, family 2, subfamily D	0.21	0.3	2.06	2.64	0.26	2.35	-3.59502	down
ko00982	Drug metabolism - cytochrome P450	0.142577	TRINITY_DN32759_c2_g4	K00001	EC:1.1.1.1	At4g13010	alcohol dehydrogenase	0	0.1	14.23	27.65	0.05	20.94	-8.72135	down
ko05014	Amyotrophic lateral sclerosis (ALS	0.16217	TRINITY_DN23127_c1_g10	K04392	-	RAC3	Ras-related C3 botulinum toxin substrate 1	21.29	12.59	0.65	0.19	16.94	0.42	4.92733	up
ko05014	Amyotrophic lateral sclerosis (ALS	0.16217	TRINITY_DN20658_c0_g5	K04565	EC:1.15.1.1	-	Cu/Zn superoxide dismutase	0	0	50.28	20.36	0	35.32	-inf	down
ko05014	Amyotrophic lateral sclerosis (ALS	0.16217	TRINITY_DN23127_c1_g4	K04392	-	RAC3	Ras-related C3 botulinum toxin substrate 1	0	0	17.85	4.22	0	11.04	-inf	down
ko04140	Regulation of autophagy	0.165532	TRINITY_DN30319_c0_g1	K08269	EC:2.7.11.1	atg1	unc51-like kinase	0	0	1.64	1.55	0	1.6	-inf	down
ko04140	Regulation of autophagy	0.165532	TRINITY_DN30319_c0_g3	K08269	EC:2.7.11.1	ATG1	unc51-like kinase	0	0	2.12	1	0	1.56	-inf	down
ko03018	RNA degradation	0.166513	TRINITY_DN32819_c0_g7	K03681	-	exosc3	exosome complex component RRP40	0	0	7.99	2.62	0	5.3	-inf	down
ko03018	RNA degradation	0.166513	TRINITY_DN23776_c1_g1	K04077	-	CPN60B4	chaperonin GroEL	1.96	3.81	0	0	2.88	0	inf	up
ko03018	RNA degradation	0.166513	TRINITY_DN32819_c0_g4	K03681	-	exosc3	exosome complex component RRP40	0	0	2.66	2.7	0	2.68	-inf	down
ko04112	Cell cycle - Caulobacter	0.184718	TRINITY_DN33330_c1_g8	K01358	EC:3.4.21.92	CLPR3	ATP-dependent Clp protease, protease subunit	2.29	1.47	0	0	1.88	0	inf	up
ko04112	Cell cycle - Caulobacter	0.184718	TRINITY_DN33330_c1_g4	K01358	EC:3.4.21.92	CLPR3	ATP-dependent Clp protease, protease subunit	0.59	0.72	0	0	0.66	0	inf	up
ko03022	Basal transcription factors	0.188723	TRINITY_DN32998_c1_g5	K03130	-	alr3466	transcription initiation factor TFIID subunit D4	0	0.06	40.29	17.78	0.03	29.04	-inf	down
ko03022	Basal transcription factors	0.188723	TRINITY_DN32998_c1_g17	K03130	-	all2124	transcription initiation factor TFIID subunit D4	26.04	25.12	112.16	80.25	25.58	96.2	-2.19686	down
ko03022	Basal transcription factors	0.188723	TRINITY_DN32998_c1_g14	K03130	-	alr3466	transcription initiation factor TFIID subunit D4	0	0	14.92	28.43	0	21.68	-inf	down
ko04711	Circadian rhythm - fly	0.19768	TRINITY_DN21565_c0_g10	K02218	EC:2.7.11.1	At4g26100	casein kinase 1	1.91	2.41	0	0	2.16	0	inf	up
ko04711	Circadian rhythm - fly	0.19768	TRINITY_DN28471_c1_g1	K02218	EC:2.7.11.1	-	casein kinase 1	0.5	0	5.29	2.17	0.25	3.73	-4.24791	down
ko00361	gamma-Hexachlorocyclohexane degradation	0.209225	TRINITY_DN32047_c3_g5	K00517	-	CYP71A1	-	0.1	0.12	4.72	4.77	0.11	4.74	-5.1405	down
ko00361	gamma-Hexachlorocyclohexane degradation	0.209225	TRINITY_DN19144_c0_g1	K00517	-	CYP82A3	-	0	0	9.82	3.07	0	6.45	-inf	down
ko00361	gamma-Hexachlorocyclohexane degradation	0.209225	TRINITY_DN17207_c0_g2	K00517	-	CYP78A3	-	0	0	0.52	0.26	0	0.39	-inf	down
ko00361	gamma-Hexachlorocyclohexane degradation	0.209225	TRINITY_DN16727_c0_g1	K00517	-	CYP81E1	-	7.73	3.49	0.33	0	5.61	0.17	4.87322	up
ko00945	Stilbenoid, diarylheptanoid and gingerol biosynthesis	0.209225	TRINITY_DN32047_c3_g5	K00517	-	CYP71A1	-	0.1	0.12	4.72	4.77	0.11	4.74	-5.1405	down
ko00945	Stilbenoid, diarylheptanoid and gingerol biosynthesis	0.209225	TRINITY_DN19144_c0_g1	K00517	-	CYP82A3	-	0	0	9.82	3.07	0	6.45	-inf	down
ko00945	Stilbenoid, diarylheptanoid and gingerol biosynthesis	0.209225	TRINITY_DN17207_c0_g2	K00517	-	CYP78A3	-	0	0	0.52	0.26	0	0.39	-inf	down
ko00945	Stilbenoid, diarylheptanoid and gingerol biosynthesis	0.209225	TRINITY_DN16727_c0_g1	K00517	-	CYP81E1	-	7.73	3.49	0.33	0	5.61	0.17	4.87322	up
ko00940	Phenylpropanoid biosynthesis	0.214838	TRINITY_DN20000_c0_g1	K00430	EC:1.11.1.7	PER13	peroxidase	0	0.18	33.98	26.38	0.09	30.18	-8.65951	down
ko00940	Phenylpropanoid biosynthesis	0.214838	TRINITY_DN32684_c0_g4	K09756	EC:2.3.1.91	SCPL17	sinapoylglucose-choline O-sinapoyltransferase	119.12	111.08	0	0.13	115.1	0.07	10.3374	up
ko00940	Phenylpropanoid biosynthesis	0.214838	TRINITY_DN11531_c0_g1	K12356	EC:2.4.1.111	UGT72E1	coniferyl-alcohol glucosyltransferase	22.61	19.98	4.04	2.14	21.3	3.09	2.48978	up
ko00940	Phenylpropanoid biosynthesis	0.214838	TRINITY_DN26123_c1_g1	K05350	EC:3.2.1.21	BGLU44	beta-glucosidase	0.55	1.16	5.51	2.46	0.85	3.98	-2.46955	down
ko00940	Phenylpropanoid biosynthesis	0.214838	TRINITY_DN32047_c3_g1	K09755	EC:1.14.-.-	CYP84A1	ferulate-5-hydroxylase	0	0	0.54	1.06	0	0.8	-inf	down
ko00980	Metabolism of xenobiotics by cytochrome P450	0.225684	TRINITY_DN17401_c0_g2	K00799	EC:2.5.1.18	GSTU1	glutathione S-transferase	0.12	0.22	5.21	5.46	0.17	5.33	-5.43375	down
ko00980	Metabolism of xenobiotics by cytochrome P450	0.225684	TRINITY_DN19495_c0_g1	K00001	EC:1.1.1.1	ADH1	alcohol dehydrogenase	0.7	0.7	4.72	3.52	0.7	4.12	-2.88644	down
ko00980	Metabolism of xenobiotics by cytochrome P450	0.225684	TRINITY_DN32759_c2_g4	K00001	EC:1.1.1.1	At4g13010	alcohol dehydrogenase	0	0.1	14.23	27.65	0.05	20.94	-8.72135	down
ko00340	Histidine metabolism	0.230508	TRINITY_DN39229_c0_g5	K00128	EC:1.2.1.3	ALDH2B4	aldehyde dehydrogenase (NAD+)	0	0	20.8	16.9	0	18.85	-inf	down
ko00340	Histidine metabolism	0.230508	TRINITY_DN39229_c0_g1	K00128	EC:1.2.1.3	ALDH2B4	aldehyde dehydrogenase (NAD+)	0	0	0.8	0.38	0	0.59	-inf	down
ko04612	Antigen processing and presentation	0.235142	TRINITY_DN15290_c0_g13	K09489	-	HSP70-14	heat shock 70kDa protein 4	7.54	8.49	0.52	0.23	8.02	0.38	4.1293	up
ko04612	Antigen processing and presentation	0.235142	TRINITY_DN15290_c0_g12	K09489	-	HSP70-14	heat shock 70kDa protein 4	1.04	1.05	0	0	1.04	0	inf	up
ko04612	Antigen processing and presentation	0.235142	TRINITY_DN15290_c0_g15	K09489	-	HSP70-14	heat shock 70kDa protein 4	2.96	4.9	0.08	0	3.93	0.04	6.61553	up
ko05212	Pancreatic cancer	0.237123	TRINITY_DN23127_c1_g10	K04392	-	RAC3	Ras-related C3 botulinum toxin substrate 1	21.29	12.59	0.65	0.19	16.94	0.42	4.92733	up
ko05212	Pancreatic cancer	0.237123	TRINITY_DN23127_c1_g4	K04392	-	RAC3	Ras-related C3 botulinum toxin substrate 1	0	0	17.85	4.22	0	11.04	-inf	down
ko04664	Fc epsilon RI signaling pathway	0.237123	TRINITY_DN23127_c1_g10	K04392	-	RAC3	Ras-related C3 botulinum toxin substrate 1	21.29	12.59	0.65	0.19	16.94	0.42	4.92733	up
ko04664	Fc epsilon RI signaling pathway	0.237123	TRINITY_DN23127_c1_g4	K04392	-	RAC3	Ras-related C3 botulinum toxin substrate 1	0	0	17.85	4.22	0	11.04	-inf	down
ko00626	Naphthalene and anthracene degradation	0.239611	TRINITY_DN32047_c3_g5	K00517	-	CYP71A1	-	0.1	0.12	4.72	4.77	0.11	4.74	-5.1405	down
ko00626	Naphthalene and anthracene degradation	0.239611	TRINITY_DN19144_c0_g1	K00517	-	CYP82A3	-	0	0	9.82	3.07	0	6.45	-inf	down
ko00626	Naphthalene and anthracene degradation	0.239611	TRINITY_DN17207_c0_g2	K00517	-	CYP78A3	-	0	0	0.52	0.26	0	0.39	-inf	down
ko00626	Naphthalene and anthracene degradation	0.239611	TRINITY_DN16727_c0_g1	K00517	-	CYP81E1	-	7.73	3.49	0.33	0	5.61	0.17	4.87322	up
ko04120	Ubiquitin mediated proteolysis	0.247781	TRINITY_DN11489_c0_g7	K06689	EC:6.3.2.19	UBC10	ubiquitin-conjugating enzyme E2 D/E	0	0.77	140.94	61.29	0.39	101.11	-8.14658	down
ko04120	Ubiquitin mediated proteolysis	0.247781	TRINITY_DN26947_c0_g1	K10144	-	-	ring finger and CHY zinc finger domain-containing protein 1	0	0	5.69	4.97	0	5.33	-inf	down
ko04120	Ubiquitin mediated proteolysis	0.247781	TRINITY_DN11489_c0_g2	K06689	EC:6.3.2.19	UBC10	ubiquitin-conjugating enzyme E2 D/E	0	0	29.88	11.69	0	20.79	-inf	down
ko04120	Ubiquitin mediated proteolysis	0.247781	TRINITY_DN31258_c0_g11	K10577	EC:6.3.2.19	SCE1	ubiquitin-conjugating enzyme E2 I	0	0	9.14	8.62	0	8.88	-inf	down
ko04120	Ubiquitin mediated proteolysis	0.247781	TRINITY_DN31730_c1_g4	K10576	EC:6.3.2.19	UBC4	ubiquitin-conjugating enzyme E2 H	6.91	11.71	0	0	9.31	0	inf	up
ko04120	Ubiquitin mediated proteolysis	0.247781	TRINITY_DN21736_c0_g1	K06689	EC:6.3.2.19	UBC11	ubiquitin-conjugating enzyme E2 D/E	0.23	0	1.72	1.17	0.12	1.44	-4.0418	down
ko04120	Ubiquitin mediated proteolysis	0.247781	TRINITY_DN11489_c0_g11	K06689	EC:6.3.2.19	UBC10	ubiquitin-conjugating enzyme E2 D/E	286.44	240.69	50.27	24.95	263.56	37.61	2.51912	up
ko04120	Ubiquitin mediated proteolysis	0.247781	TRINITY_DN11489_c0_g1	K06689	EC:6.3.2.19	UBC10	ubiquitin-conjugating enzyme E2 D/E	76.05	59.44	11.15	4.1	67.75	7.62	2.88287	up
ko04340	Hedgehog signaling pathway	0.250382	TRINITY_DN21565_c0_g10	K02218	EC:2.7.11.1	At4g26100	casein kinase 1	1.91	2.41	0	0	2.16	0	inf	up
ko04340	Hedgehog signaling pathway	0.250382	TRINITY_DN28471_c1_g1	K02218	EC:2.7.11.1	-	casein kinase 1	0.5	0	5.29	2.17	0.25	3.73	-4.24791	down
ko00624	1- and 2-Methylnaphthalene degradation	0.263664	TRINITY_DN19495_c0_g1	K00001	EC:1.1.1.1	ADH1	alcohol dehydrogenase	0.7	0.7	4.72	3.52	0.7	4.12	-2.88644	down
ko00624	1- and 2-Methylnaphthalene degradation	0.263664	TRINITY_DN32759_c2_g4	K00001	EC:1.1.1.1	At4g13010	alcohol dehydrogenase	0	0.1	14.23	27.65	0.05	20.94	-8.72135	down
ko05100	Bacterial invasion of epithelial cells	0.263664	TRINITY_DN23127_c1_g10	K04392	-	RAC3	Ras-related C3 botulinum toxin substrate 1	21.29	12.59	0.65	0.19	16.94	0.42	4.92733	up
ko05100	Bacterial invasion of epithelial cells	0.263664	TRINITY_DN23127_c1_g4	K04392	-	RAC3	Ras-related C3 botulinum toxin substrate 1	0	0	17.85	4.22	0	11.04	-inf	down
ko00410	beta-Alanine metabolism	0.270307	TRINITY_DN39229_c0_g5	K00128	EC:1.2.1.3	ALDH2B4	aldehyde dehydrogenase (NAD+)	0	0	20.8	16.9	0	18.85	-inf	down
ko00410	beta-Alanine metabolism	0.270307	TRINITY_DN39229_c0_g1	K00128	EC:1.2.1.3	ALDH2B4	aldehyde dehydrogenase (NAD+)	0	0	0.8	0.38	0	0.59	-inf	down
ko01055	Biosynthesis of vancomycin group antibiotics	0.289837	TRINITY_DN32479_c3_g1	K01710	EC:4.2.1.46	UXS6	dTDP-glucose 4,6-dehydratase	6.22	6.2	0.78	0.88	6.21	0.83	2.53708	up
ko05211	Renal cell carcinoma	0.290223	TRINITY_DN23127_c1_g10	K04392	-	RAC3	Ras-related C3 botulinum toxin substrate 1	21.29	12.59	0.65	0.19	16.94	0.42	4.92733	up
ko05211	Renal cell carcinoma	0.290223	TRINITY_DN23127_c1_g4	K04392	-	RAC3	Ras-related C3 botulinum toxin substrate 1	0	0	17.85	4.22	0	11.04	-inf	down
ko05120	Epithelial cell signaling in Helicobacter pylori infection	0.303468	TRINITY_DN23127_c1_g10	K04392	-	RAC3	Ras-related C3 botulinum toxin substrate 1	21.29	12.59	0.65	0.19	16.94	0.42	4.92733	up
ko05120	Epithelial cell signaling in Helicobacter pylori infection	0.303468	TRINITY_DN23127_c1_g4	K04392	-	RAC3	Ras-related C3 botulinum toxin substrate 1	0	0	17.85	4.22	0	11.04	-inf	down
ko00523	Polyketide sugar unit biosynthesis	0.315001	TRINITY_DN32479_c3_g1	K01710	EC:4.2.1.46	UXS6	dTDP-glucose 4,6-dehydratase	6.22	6.2	0.78	0.88	6.21	0.83	2.53708	up
ko00053	Ascorbate and aldarate metabolism	0.323253	TRINITY_DN39229_c0_g5	K00128	EC:1.2.1.3	ALDH2B4	aldehyde dehydrogenase (NAD+)	0	0	20.8	16.9	0	18.85	-inf	down
ko00053	Ascorbate and aldarate metabolism	0.323253	TRINITY_DN39229_c0_g1	K00128	EC:1.2.1.3	ALDH2B4	aldehyde dehydrogenase (NAD+)	0	0	0.8	0.38	0	0.59	-inf	down
ko04062	Chemokine signaling pathway	0.329818	TRINITY_DN23127_c1_g10	K04392	-	RAC3	Ras-related C3 botulinum toxin substrate 1	21.29	12.59	0.65	0.19	16.94	0.42	4.92733	up
ko04062	Chemokine signaling pathway	0.329818	TRINITY_DN23127_c1_g4	K04392	-	RAC3	Ras-related C3 botulinum toxin substrate 1	0	0	17.85	4.22	0	11.04	-inf	down
ko00830	Retinol metabolism	0.336367	TRINITY_DN19495_c0_g1	K00001	EC:1.1.1.1	ADH1	alcohol dehydrogenase	0.7	0.7	4.72	3.52	0.7	4.12	-2.88644	down
ko00830	Retinol metabolism	0.336367	TRINITY_DN32759_c2_g4	K00001	EC:1.1.1.1	At4g13010	alcohol dehydrogenase	0	0.1	14.23	27.65	0.05	20.94	-8.72135	down
ko00590	Arachidonic acid metabolism	0.339281	TRINITY_DN12582_c0_g1	K00432	EC:1.11.1.9	GPX8	glutathione peroxidase	4.79	6.5	40.82	17.85	5.64	29.34	-2.63734	down
ko00330	Arginine and proline metabolism	0.361683	TRINITY_DN39229_c0_g5	K00128	EC:1.2.1.3	ALDH2B4	aldehyde dehydrogenase (NAD+)	0	0	20.8	16.9	0	18.85	-inf	down
ko00330	Arginine and proline metabolism	0.361683	TRINITY_DN19033_c0_g2	K01438	EC:3.5.1.16	argE	acetylornithine deacetylase	11.75	14.49	0	0	13.12	0	inf	up
ko00330	Arginine and proline metabolism	0.361683	TRINITY_DN39229_c0_g1	K00128	EC:1.2.1.3	ALDH2B4	aldehyde dehydrogenase (NAD+)	0	0	0.8	0.38	0	0.59	-inf	down
ko00240	Pyrimidine metabolism	0.377064	TRINITY_DN20171_c1_g10	K03012	-	-	DNA-directed RNA polymerase II subunit D	0	0	31.51	26.06	0	28.79	-inf	down
ko00240	Pyrimidine metabolism	0.377064	TRINITY_DN20171_c1_g6	K03012	-	-	DNA-directed RNA polymerase II subunit D	50.31	32.28	1.28	0	41.3	0.64	5.74813	up
ko00240	Pyrimidine metabolism	0.377064	TRINITY_DN24663_c0_g1	K03014	-	Polr2f	DNA-directed RNA Polymerase II subunit F	9.79	6.68	0.22	0.2	8.23	0.21	4.99223	up
ko00240	Pyrimidine metabolism	0.377064	TRINITY_DN20171_c1_g2	K03012	-	-	DNA-directed RNA polymerase II subunit D	49.38	51.28	6.06	2.02	50.33	4.04	3.39719	up
ko00240	Pyrimidine metabolism	0.377064	TRINITY_DN20171_c1_g4	K03012	-	-	DNA-directed RNA polymerase II subunit D	0	0.33	10.38	6.41	0.17	8.39	-6.47536	down
ko05210	Colorectal cancer	0.38161	TRINITY_DN23127_c1_g10	K04392	-	RAC3	Ras-related C3 botulinum toxin substrate 1	21.29	12.59	0.65	0.19	16.94	0.42	4.92733	up
ko05210	Colorectal cancer	0.38161	TRINITY_DN23127_c1_g4	K04392	-	RAC3	Ras-related C3 botulinum toxin substrate 1	0	0	17.85	4.22	0	11.04	-inf	down
ko04520	Adherens junction	0.387973	TRINITY_DN23127_c1_g10	K04392	-	RAC3	Ras-related C3 botulinum toxin substrate 1	21.29	12.59	0.65	0.19	16.94	0.42	4.92733	up
ko04520	Adherens junction	0.387973	TRINITY_DN23127_c1_g4	K04392	-	RAC3	Ras-related C3 botulinum toxin substrate 1	0	0	17.85	4.22	0	11.04	-inf	down
ko03320	PPAR signaling pathway	0.394308	TRINITY_DN24222_c5_g26	K08770	-	UBI11	ubiquitin C	67.32	41.07	6.18	0	54.19	3.09	4.04696	up
ko03320	PPAR signaling pathway	0.394308	TRINITY_DN9039_c0_g4	K08770	-	UBI11	ubiquitin C	308.96	274.47	58.06	55.01	291.72	56.53	2.00612	up
ko04650	Natural killer cell mediated cytotoxicity	0.400613	TRINITY_DN23127_c1_g10	K04392	-	RAC3	Ras-related C3 botulinum toxin substrate 1	21.29	12.59	0.65	0.19	16.94	0.42	4.92733	up
ko04650	Natural killer cell mediated cytotoxicity	0.400613	TRINITY_DN23127_c1_g4	K04392	-	RAC3	Ras-related C3 botulinum toxin substrate 1	0	0	17.85	4.22	0	11.04	-inf	down
ko05322	Systemic lupus erythematosus	0.400613	TRINITY_DN15422_c0_g2	K11251	-	HIS2A	histone H2A	5.24	2.13	0	0	3.69	0	inf	up
ko05322	Systemic lupus erythematosus	0.400613	TRINITY_DN16170_c0_g1	K11254	-	-	histone H4	0.94	0	5.74	4.88	0.47	5.31	-3.89091	down
ko05131	Shigellosis	0.413132	TRINITY_DN23127_c1_g10	K04392	-	RAC3	Ras-related C3 botulinum toxin substrate 1	21.29	12.59	0.65	0.19	16.94	0.42	4.92733	up
ko05131	Shigellosis	0.413132	TRINITY_DN23127_c1_g4	K04392	-	RAC3	Ras-related C3 botulinum toxin substrate 1	0	0	17.85	4.22	0	11.04	-inf	down
ko00460	Cyanoamino acid metabolism	0.419343	TRINITY_DN32709_c0_g9	K01501	EC:3.5.5.1	NIT4B	nitrilase	17.48	12.65	0	0.13	15.07	0.07	7.65998	up
ko00460	Cyanoamino acid metabolism	0.419343	TRINITY_DN26123_c1_g1	K05350	EC:3.2.1.21	BGLU44	beta-glucosidase	0.55	1.16	5.51	2.46	0.85	3.98	-2.46955	down
ko04370	VEGF signaling pathway	0.419343	TRINITY_DN23127_c1_g10	K04392	-	RAC3	Ras-related C3 botulinum toxin substrate 1	21.29	12.59	0.65	0.19	16.94	0.42	4.92733	up
ko04370	VEGF signaling pathway	0.419343	TRINITY_DN23127_c1_g4	K04392	-	RAC3	Ras-related C3 botulinum toxin substrate 1	0	0	17.85	4.22	0	11.04	-inf	down
ko04115	p53 signaling pathway	0.425521	TRINITY_DN26947_c0_g1	K10144	-	-	ring finger and CHY zinc finger domain-containing protein 1	0	0	5.69	4.97	0	5.33	-inf	down
ko04115	p53 signaling pathway	0.425521	TRINITY_DN32815_c0_g1	K05868	-	CYCB3-1	cyclin B	12.32	9.04	0.37	2.83	10.68	1.6	2.18549	up
ko00480	Glutathione metabolism	0.438781	TRINITY_DN27638_c1_g13	K00033	EC:1.1.1.44	At5g41670	6-phosphogluconate dehydrogenase	1.34	0.95	0	0	1.15	0	inf	up
ko00480	Glutathione metabolism	0.438781	TRINITY_DN17401_c0_g2	K00799	EC:2.5.1.18	GSTU1	glutathione S-transferase	0.12	0.22	5.21	5.46	0.17	5.33	-5.43375	down
ko00480	Glutathione metabolism	0.438781	TRINITY_DN12582_c0_g1	K00432	EC:1.11.1.9	GPX8	glutathione peroxidase	4.79	6.5	40.82	17.85	5.64	29.34	-2.63734	down
ko04940	Type I diabetes mellitus	0.45832	TRINITY_DN23776_c1_g1	K04077	-	CPN60B4	chaperonin GroEL	1.96	3.81	0	0	2.88	0	inf	up
ko00620	Pyruvate metabolism	0.460649	TRINITY_DN39229_c0_g5	K00128	EC:1.2.1.3	ALDH2B4	aldehyde dehydrogenase (NAD+)	0	0	20.8	16.9	0	18.85	-inf	down
ko00620	Pyruvate metabolism	0.460649	TRINITY_DN39229_c0_g1	K00128	EC:1.2.1.3	ALDH2B4	aldehyde dehydrogenase (NAD+)	0	0	0.8	0.38	0	0.59	-inf	down
ko00620	Pyruvate metabolism	0.460649	TRINITY_DN21382_c2_g1	K00026	EC:1.1.1.37	MMDH	malate dehydrogenase	27.15	24.63	0	0.99	25.89	0.49	5.20003	up
ko00620	Pyruvate metabolism	0.460649	TRINITY_DN20266_c0_g3	K00028	EC:1.1.1.39	NAD-ME2	malate dehydrogenase (decarboxylating)	0.19	0.14	5.84	2.83	0.17	4.33	-4.83982	down
ko04712	Circadian rhythm - plant	0.467781	TRINITY_DN10175_c0_g1	K12132	EC:2.7.11.1	WNK1	serine/threonine-protein kinase WNK1	1.16	1.12	0	0	1.14	0	inf	up
ko04712	Circadian rhythm - plant	0.467781	TRINITY_DN20437_c0_g1	K12126	-	PIF3	phytochrome-interacting factor 3	0	0.3	5.69	1.65	0.15	3.67	-5.92669	down
ko04626	Plant-pathogen interaction	0.479518	TRINITY_DN23482_c0_g1	K05391	-	CNGC2	cyclic nucleotide gated channel, other eukaryote	21.27	30.16	5.3	2.75	25.71	4.03	2.3994	up
ko04626	Plant-pathogen interaction	0.479518	TRINITY_DN16225_c0_g1	K05391	-	CNGC2	cyclic nucleotide gated channel, other eukaryote	15.71	21.56	4.22	1.62	18.63	2.92	2.42876	up
ko04662	B cell receptor signaling pathway	0.491098	TRINITY_DN23127_c1_g10	K04392	-	RAC3	Ras-related C3 botulinum toxin substrate 1	21.29	12.59	0.65	0.19	16.94	0.42	4.92733	up
ko04662	B cell receptor signaling pathway	0.491098	TRINITY_DN23127_c1_g4	K04392	-	RAC3	Ras-related C3 botulinum toxin substrate 1	0	0	17.85	4.22	0	11.04	-inf	down
ko04510	Focal adhesion	0.491098	TRINITY_DN23127_c1_g10	K04392	-	RAC3	Ras-related C3 botulinum toxin substrate 1	21.29	12.59	0.65	0.19	16.94	0.42	4.92733	up
ko04510	Focal adhesion	0.491098	TRINITY_DN23127_c1_g4	K04392	-	RAC3	Ras-related C3 botulinum toxin substrate 1	0	0	17.85	4.22	0	11.04	-inf	down
ko04620	Toll-like receptor signaling pathway	0.496827	TRINITY_DN23127_c1_g10	K04392	-	RAC3	Ras-related C3 botulinum toxin substrate 1	21.29	12.59	0.65	0.19	16.94	0.42	4.92733	up
ko04620	Toll-like receptor signaling pathway	0.496827	TRINITY_DN23127_c1_g4	K04392	-	RAC3	Ras-related C3 botulinum toxin substrate 1	0	0	17.85	4.22	0	11.04	-inf	down
ko00640	Propanoate metabolism	0.502516	TRINITY_DN39229_c0_g5	K00128	EC:1.2.1.3	ALDH2B4	aldehyde dehydrogenase (NAD+)	0	0	20.8	16.9	0	18.85	-inf	down
ko00640	Propanoate metabolism	0.502516	TRINITY_DN39229_c0_g1	K00128	EC:1.2.1.3	ALDH2B4	aldehyde dehydrogenase (NAD+)	0	0	0.8	0.38	0	0.59	-inf	down
ko00270	Cysteine and methionine metabolism	0.507249	TRINITY_DN6839_c0_g1	K00558	EC:2.1.1.37	PERK9	DNA (cytosine-5-)-methyltransferase	0.51	0	19.32	20.4	0.26	19.86	-6.76748	down
ko00270	Cysteine and methionine metabolism	0.507249	TRINITY_DN6839_c0_g2	K00558	EC:2.1.1.37	PERK9	DNA (cytosine-5-)-methyltransferase	43.08	46.12	11.15	0.66	44.6	5.91	2.77541	up
ko00270	Cysteine and methionine metabolism	0.507249	TRINITY_DN21022_c0_g1	K05933	EC:1.14.17.4	NCS1	aminocyclopropanecarboxylate oxidase	3.58	1.98	0.05	0	2.78	0.03	7.02915	up
ko00270	Cysteine and methionine metabolism	0.507249	TRINITY_DN14835_c0_g2	K00547	EC:2.1.1.10	HMT3	homocysteine S-methyltransferase	18.55	0	40.45	26.29	9.28	33.37	-2.24508	down
ko04360	Axon guidance	0.508164	TRINITY_DN23127_c1_g10	K04392	-	RAC3	Ras-related C3 botulinum toxin substrate 1	21.29	12.59	0.65	0.19	16.94	0.42	4.92733	up
ko04360	Axon guidance	0.508164	TRINITY_DN23127_c1_g4	K04392	-	RAC3	Ras-related C3 botulinum toxin substrate 1	0	0	17.85	4.22	0	11.04	-inf	down
ko00521	Streptomycin biosynthesis	0.571828	TRINITY_DN32479_c3_g1	K01710	EC:4.2.1.46	UXS6	dTDP-glucose 4,6-dehydratase	6.22	6.2	0.78	0.88	6.21	0.83	2.53708	up
ko04145	Phagosome	0.576246	TRINITY_DN23127_c1_g10	K04392	-	RAC3	Ras-related C3 botulinum toxin substrate 1	21.29	12.59	0.65	0.19	16.94	0.42	4.92733	up
ko04145	Phagosome	0.576246	TRINITY_DN15208_c0_g2	K07375	-	TUBB1	tubulin beta	2.64	3	0	0	2.82	0	inf	up
ko04145	Phagosome	0.576246	TRINITY_DN23127_c1_g4	K04392	-	RAC3	Ras-related C3 botulinum toxin substrate 1	0	0	17.85	4.22	0	11.04	-inf	down
ko04150	mTOR signaling pathway	0.582761	TRINITY_DN30319_c0_g1	K08269	EC:2.7.11.1	atg1	unc51-like kinase	0	0	1.64	1.55	0	1.6	-inf	down
ko04150	mTOR signaling pathway	0.582761	TRINITY_DN30319_c0_g3	K08269	EC:2.7.11.1	ATG1	unc51-like kinase	0	0	2.12	1	0	1.56	-inf	down
ko00230	Purine metabolism	0.588412	TRINITY_DN20171_c1_g10	K03012	-	-	DNA-directed RNA polymerase II subunit D	0	0	31.51	26.06	0	28.79	-inf	down
ko00230	Purine metabolism	0.588412	TRINITY_DN20171_c1_g6	K03012	-	-	DNA-directed RNA polymerase II subunit D	50.31	32.28	1.28	0	41.3	0.64	5.74813	up
ko00230	Purine metabolism	0.588412	TRINITY_DN24663_c0_g1	K03014	-	Polr2f	DNA-directed RNA Polymerase II subunit F	9.79	6.68	0.22	0.2	8.23	0.21	4.99223	up
ko00230	Purine metabolism	0.588412	TRINITY_DN20171_c1_g2	K03012	-	-	DNA-directed RNA polymerase II subunit D	49.38	51.28	6.06	2.02	50.33	4.04	3.39719	up
ko00230	Purine metabolism	0.588412	TRINITY_DN20171_c1_g4	K03012	-	-	DNA-directed RNA polymerase II subunit D	0	0.33	10.38	6.41	0.17	8.39	-6.47536	down
ko00600	Sphingolipid metabolism	0.601747	TRINITY_DN25555_c0_g1	K01190	EC:3.2.1.23	BGAL13	beta-galactosidase	1.46	1.83	7.11	4.26	1.65	5.69	-2.08725	down
ko00650	Butanoate metabolism	0.602504	TRINITY_DN39229_c0_g5	K00128	EC:1.2.1.3	ALDH2B4	aldehyde dehydrogenase (NAD+)	0	0	20.8	16.9	0	18.85	-inf	down
ko00650	Butanoate metabolism	0.602504	TRINITY_DN39229_c0_g1	K00128	EC:1.2.1.3	ALDH2B4	aldehyde dehydrogenase (NAD+)	0	0	0.8	0.38	0	0.59	-inf	down
ko00020	Citrate cycle (TCA cycle)	0.602504	TRINITY_DN15045_c0_g1	K00235	EC:1.3.5.1	SDH2-3	succinate dehydrogenase (ubiquinone) iron-sulfur protein	0	0	11.59	9.42	0	10.5	-inf	down
ko00020	Citrate cycle (TCA cycle)	0.602504	TRINITY_DN21382_c2_g1	K00026	EC:1.1.1.37	MMDH	malate dehydrogenase	27.15	24.63	0	0.99	25.89	0.49	5.20003	up
ko04914	Progesterone-mediated oocyte maturation	0.607329	TRINITY_DN28450_c0_g1	K02178	EC:2.7.11.1	-	checkpoint serine/threonine-protein kinase	0.9	0.79	0	0.04	0.84	0.02	4.90881	up
ko04914	Progesterone-mediated oocyte maturation	0.607329	TRINITY_DN32815_c0_g1	K05868	-	CYCB3-1	cyclin B	12.32	9.04	0.37	2.83	10.68	1.6	2.18549	up
ko00960	Tropane, piperidine and pyridine alkaloid biosynthesis	0.629589	TRINITY_DN22192_c0_g1	K08081	EC:1.1.1.206	At1g54870	tropine dehydrogenase	0.02	0	12.01	13.29	0.01	12.65	-10.9859	down
ko00511	Other glycan degradation	0.629589	TRINITY_DN25555_c0_g1	K01190	EC:3.2.1.23	BGAL13	beta-galactosidase	1.46	1.83	7.11	4.26	1.65	5.69	-2.08725	down
ko04666	Fc gamma R-mediated phagocytosis	0.648777	TRINITY_DN23127_c1_g10	K04392	-	RAC3	Ras-related C3 botulinum toxin substrate 1	21.29	12.59	0.65	0.19	16.94	0.42	4.92733	up
ko04666	Fc gamma R-mediated phagocytosis	0.648777	TRINITY_DN23127_c1_g4	K04392	-	RAC3	Ras-related C3 botulinum toxin substrate 1	0	0	17.85	4.22	0	11.04	-inf	down
ko02010	ABC transporters	0.673743	TRINITY_DN24914_c0_g1	K05681	-	ABCG20	ATP-binding cassette, subfamily G (WHITE), member 2	3.4	3.96	0.25	0.36	3.68	0.3	3.19424	up
ko04010	MAPK signaling pathway	0.690714	TRINITY_DN23127_c1_g10	K04392	-	RAC3	Ras-related C3 botulinum toxin substrate 1	21.29	12.59	0.65	0.19	16.94	0.42	4.92733	up
ko04010	MAPK signaling pathway	0.690714	TRINITY_DN23127_c1_g4	K04392	-	RAC3	Ras-related C3 botulinum toxin substrate 1	0	0	17.85	4.22	0	11.04	-inf	down
ko05200	Pathways in cancer	0.702471	TRINITY_DN23127_c1_g10	K04392	-	RAC3	Ras-related C3 botulinum toxin substrate 1	21.29	12.59	0.65	0.19	16.94	0.42	4.92733	up
ko05200	Pathways in cancer	0.702471	TRINITY_DN23127_c1_g4	K04392	-	RAC3	Ras-related C3 botulinum toxin substrate 1	0	0	17.85	4.22	0	11.04	-inf	down
ko05020	Prion diseases	0.712667	TRINITY_DN20658_c0_g5	K04565	EC:1.15.1.1	-	Cu/Zn superoxide dismutase	0	0	50.28	20.36	0	35.32	-inf	down
ko04810	Regulation of actin cytoskeleton	0.713859	TRINITY_DN23127_c1_g10	K04392	-	RAC3	Ras-related C3 botulinum toxin substrate 1	21.29	12.59	0.65	0.19	16.94	0.42	4.92733	up
ko04810	Regulation of actin cytoskeleton	0.713859	TRINITY_DN23127_c1_g4	K04392	-	RAC3	Ras-related C3 botulinum toxin substrate 1	0	0	17.85	4.22	0	11.04	-inf	down
ko00910	Nitrogen metabolism	0.727904	TRINITY_DN32709_c0_g9	K01501	EC:3.5.5.1	NIT4B	nitrilase	17.48	12.65	0	0.13	15.07	0.07	7.65998	up
ko00450	Selenoamino acid metabolism	0.742338	TRINITY_DN5925_c0_g2	K01874	EC:6.1.1.10	Aimp1	methionyl-tRNA synthetase	0	0	4.58	5.94	0	5.26	-inf	down
ko04130	SNARE interactions in vesicular transport	0.746978	TRINITY_DN14995_c0_g3	K08515	-	VAMP711	vesicle-associated membrane protein 7	0.47	0	14.3	13.12	0.23	13.71	-6.62225	down
ko00010	Glycolysis / Gluconeogenesis	0.754218	TRINITY_DN39229_c0_g5	K00128	EC:1.2.1.3	ALDH2B4	aldehyde dehydrogenase (NAD+)	0	0	20.8	16.9	0	18.85	-inf	down
ko00010	Glycolysis / Gluconeogenesis	0.754218	TRINITY_DN39229_c0_g1	K00128	EC:1.2.1.3	ALDH2B4	aldehyde dehydrogenase (NAD+)	0	0	0.8	0.38	0	0.59	-inf	down
ko00010	Glycolysis / Gluconeogenesis	0.754218	TRINITY_DN19495_c0_g1	K00001	EC:1.1.1.1	ADH1	alcohol dehydrogenase	0.7	0.7	4.72	3.52	0.7	4.12	-2.88644	down
ko00010	Glycolysis / Gluconeogenesis	0.754218	TRINITY_DN32759_c2_g4	K00001	EC:1.1.1.1	At4g13010	alcohol dehydrogenase	0	0.1	14.23	27.65	0.05	20.94	-8.72135	down
ko00860	Porphyrin and chlorophyll metabolism	0.760407	TRINITY_DN28142_c2_g4	K01719	EC:4.2.1.75	UROS	uroporphyrinogen-III synthase	0	0	1.83	3.59	0	2.71	-inf	down
ko03060	Protein export	0.768965	TRINITY_DN18787_c0_g3	K03100	EC:3.4.21.89	Sec11a	signal peptidase I	0.06	0	13.77	10.78	0.03	12.27	-8.88193	down
ko00643	Styrene degradation	0.777219	TRINITY_DN32709_c0_g9	K01501	EC:3.5.5.1	NIT4B	nitrilase	17.48	12.65	0	0.13	15.07	0.07	7.65998	up
ko04310	Wnt signaling pathway	0.806203	TRINITY_DN23127_c1_g10	K04392	-	RAC3	Ras-related C3 botulinum toxin substrate 1	21.29	12.59	0.65	0.19	16.94	0.42	4.92733	up
ko04310	Wnt signaling pathway	0.806203	TRINITY_DN23127_c1_g4	K04392	-	RAC3	Ras-related C3 botulinum toxin substrate 1	0	0	17.85	4.22	0	11.04	-inf	down
ko00630	Glyoxylate and dicarboxylate metabolism	0.807408	TRINITY_DN21382_c2_g1	K00026	EC:1.1.1.37	MMDH	malate dehydrogenase	27.15	24.63	0	0.99	25.89	0.49	5.20003	up
ko04722	Neurotrophin signaling pathway	0.811483	TRINITY_DN23127_c1_g10	K04392	-	RAC3	Ras-related C3 botulinum toxin substrate 1	21.29	12.59	0.65	0.19	16.94	0.42	4.92733	up
ko04722	Neurotrophin signaling pathway	0.811483	TRINITY_DN23127_c1_g4	K04392	-	RAC3	Ras-related C3 botulinum toxin substrate 1	0	0	17.85	4.22	0	11.04	-inf	down
ko05130	Pathogenic Escherichia coli infection	0.814297	TRINITY_DN15208_c0_g2	K07375	-	TUBB1	tubulin beta	2.64	3	0	0	2.82	0	inf	up
ko00710	Carbon fixation in photosynthetic organisms	0.831353	TRINITY_DN21382_c2_g1	K00026	EC:1.1.1.37	MMDH	malate dehydrogenase	27.15	24.63	0	0.99	25.89	0.49	5.20003	up
ko00710	Carbon fixation in photosynthetic organisms	0.831353	TRINITY_DN20266_c0_g3	K00028	EC:1.1.1.39	NAD-ME2	malate dehydrogenase (decarboxylating)	0.19	0.14	5.84	2.83	0.17	4.33	-4.83982	down
ko00970	Aminoacyl-tRNA biosynthesis	0.83654	TRINITY_DN5925_c0_g2	K01874	EC:6.1.1.10	Aimp1	methionyl-tRNA synthetase	0	0	4.58	5.94	0	5.26	-inf	down
ko00350	Tyrosine metabolism	0.851451	TRINITY_DN19495_c0_g1	K00001	EC:1.1.1.1	ADH1	alcohol dehydrogenase	0.7	0.7	4.72	3.52	0.7	4.12	-2.88644	down
ko00350	Tyrosine metabolism	0.851451	TRINITY_DN32759_c2_g4	K00001	EC:1.1.1.1	At4g13010	alcohol dehydrogenase	0	0.1	14.23	27.65	0.05	20.94	-8.72135	down
ko00680	Methane metabolism	0.861293	TRINITY_DN20000_c0_g1	K00430	EC:1.11.1.7	PER13	peroxidase	0	0.18	33.98	26.38	0.09	30.18	-8.65951	down
ko04540	Gap junction	0.861293	TRINITY_DN15208_c0_g2	K07375	-	TUBB1	tubulin beta	2.64	3	0	0	2.82	0	inf	up
ko00030	Pentose phosphate pathway	0.861293	TRINITY_DN27638_c1_g13	K00033	EC:1.1.1.44	At5g41670	6-phosphogluconate dehydrogenase	1.34	0.95	0	0	1.15	0	inf	up
ko04113	Meiosis - yeast	0.88015	TRINITY_DN28450_c0_g1	K02178	EC:2.7.11.1	-	checkpoint serine/threonine-protein kinase	0.9	0.79	0	0.04	0.84	0.02	4.90881	up
ko04110	Cell cycle	0.881906	TRINITY_DN28450_c0_g1	K02178	EC:2.7.11.1	-	checkpoint serine/threonine-protein kinase	0.9	0.79	0	0.04	0.84	0.02	4.90881	up
ko04110	Cell cycle	0.881906	TRINITY_DN32815_c0_g1	K05868	-	CYCB3-1	cyclin B	12.32	9.04	0.37	2.83	10.68	1.6	2.18549	up
ko00051	Fructose and mannose metabolism	0.888601	TRINITY_DN24342_c0_g3	K00008	EC:1.1.1.14	SDH	L-iditol 2-dehydrogenase	96.91	132.8	0	0	114.86	0	inf	up
ko00360	Phenylalanine metabolism	0.900181	TRINITY_DN20000_c0_g1	K00430	EC:1.11.1.7	PER13	peroxidase	0	0.18	33.98	26.38	0.09	30.18	-8.65951	down
ko04111	Cell cycle - yeast	0.932069	TRINITY_DN28450_c0_g1	K02178	EC:2.7.11.1	-	checkpoint serine/threonine-protein kinase	0.9	0.79	0	0.04	0.84	0.02	4.90881	up
ko00520	Amino sugar and nucleotide sugar metabolism	0.940262	TRINITY_DN10285_c0_g2	K06118	EC:3.13.1.1	SQD1	UDP-sulfoquinovose synthase	0	0	0.68	0.75	0	0.72	-inf	down
ko00500	Starch and sucrose metabolism	0.941258	TRINITY_DN21452_c0_g1	K01199	EC:3.2.1.39	VIT_06s0061g00120	glucan endo-1,3-beta-D-glucosidase	0.06	0	1.75	0.65	0.03	1.2	-5.70732	down
ko00500	Starch and sucrose metabolism	0.941258	TRINITY_DN26123_c1_g1	K05350	EC:3.2.1.21	BGLU44	beta-glucosidase	0.55	1.16	5.51	2.46	0.85	3.98	-2.46955	down
ko04144	Endocytosis	0.942418	TRINITY_DN15003_c0_g6	K12194	-	VPS32.2	charged multivesicular body protein 4	8.32	7.76	0	0	8.04	0	inf	up
ko00190	Oxidative phosphorylation	0.984994	TRINITY_DN20794_c1_g2	K00356	EC:1.6.99.3	At3g03100	NADH dehydrogenase	0	0.25	40.4	35.38	0.12	37.89	-8.5768	down
ko00190	Oxidative phosphorylation	0.984994	TRINITY_DN15045_c0_g1	K00235	EC:1.3.5.1	SDH2-3	succinate dehydrogenase (ubiquinone) iron-sulfur protein	0	0	11.59	9.42	0	10.5	-inf	down
ko00190	Oxidative phosphorylation	0.984994	TRINITY_DN21538_c1_g15	K01507	EC:3.6.1.1	AVP1	inorganic pyrophosphatase	0	0.18	8.53	3.03	0.09	5.78	-6.21774	down
ko04114	Oocyte meiosis	0.987579	TRINITY_DN28450_c0_g1	K02178	EC:2.7.11.1	-	checkpoint serine/threonine-protein kinase	0.9	0.79	0	0.04	0.84	0.02	4.90881	up
ko05010	Alzheimer's disease	0.993156	TRINITY_DN15045_c0_g1	K00235	EC:1.3.5.1	SDH2-3	succinate dehydrogenase (ubiquinone) iron-sulfur protein	0	0	11.59	9.42	0	10.5	-inf	down
ko05012	Parkinson's disease	0.993995	TRINITY_DN15045_c0_g1	K00235	EC:1.3.5.1	SDH2-3	succinate dehydrogenase (ubiquinone) iron-sulfur protein	0	0	11.59	9.42	0	10.5	-inf	down
