# Supplementary material for: Comparative RNA-Seq Analysis of High- and Low-Oil Yellow Horn During Embryonic Development
Source: Int J Mol Sci. 2018 Oct 8;19(10):3071. doi: 10.3390/ijms19103071 (PMC6212864; doi:10.3390/ijms19103071)
Supplement: Supplementary file 1 [file ijms-19-03071-s001.zip › ijms-355635 Supplementary for final check/Supplementary File14_Table S12 DEGs between HO81 and LO81 in different KEGG pathways.xlsx]

## Sheet: Sheet1
Table S12 DEGs between HO81 and LO81 in different KEGG pathways
pathway_id	pathway_name	pvalue	gene_ID	KEGG_KO	KEGG_EC	Name	Annotation	HO81_1_ HO81_rpkm	HO81_2_ HO81_rpkm	LO81_1_LO81_rpkm	LO81_2_LO81_rpkm	mean_rpkm_ HO81	mean_rpkm_LO81	log2fold_change	regulation
ko03010	Ribosome	0.0214716	TRINITY_DN31927_c3_g24	K02889	-	RPL21E	large subunit ribosomal protein L21e	436.66	620.58	0	0	528.62	0	inf	up
ko03010	Ribosome	0.0214716	TRINITY_DN27668_c0_g1	K02976	-	-	small subunit ribosomal protein S26e	18.59	29.93	0	0	24.26	0	inf	up
ko03010	Ribosome	0.0214716	TRINITY_DN30737_c1_g6	K02896	-	RPL24	large subunit ribosomal protein L24e	23.22	50.21	0.04	0	36.72	0.02	10.7322	up
ko03010	Ribosome	0.0214716	TRINITY_DN32328_c1_g37	K02873	-	-	large subunit ribosomal protein L13e	0	0	196.04	182.74	0	189.39	-inf	down
ko03010	Ribosome	0.0214716	TRINITY_DN17612_c0_g2	K02943	-	RPP2B	large subunit ribosomal protein LP2	168.41	182.27	1.24	27.07	175.34	14.15	3.53602	up
ko03010	Ribosome	0.0214716	TRINITY_DN32328_c1_g1	K02873	-	RPL13B	large subunit ribosomal protein L13e	0	0	70.05	155.92	0	112.98	-inf	down
ko00643	Styrene degradation	0.0217878	TRINITY_DN32836_c3_g41	K01800	EC:5.2.1.2	-	maleylacetoacetate isomerase	0	0	339.64	159.48	0	249.56	-inf	down
ko00643	Styrene degradation	0.0217878	TRINITY_DN32836_c3_g2	K01800	EC:5.2.1.2	-	maleylacetoacetate isomerase	22.56	23.41	0	0	22.98	0	inf	up
ko00051	Fructose and mannose metabolism	0.0436487	TRINITY_DN51182_c0_g1	K00847	EC:2.7.1.4	-	fructokinase	0	0	199.04	65.45	0	132.25	-inf	down
ko00051	Fructose and mannose metabolism	0.0436487	TRINITY_DN24342_c0_g4	K00008	EC:1.1.1.14	SDH	L-iditol 2-dehydrogenase	2.41	0	183.64	65.46	1.21	124.55	-6.83662	down
ko00520	Amino sugar and nucleotide sugar metabolism	0.067847	TRINITY_DN51182_c0_g1	K00847	EC:2.7.1.4	-	fructokinase	0	0	199.04	65.45	0	132.25	-inf	down
ko00520	Amino sugar and nucleotide sugar metabolism	0.067847	TRINITY_DN16591_c0_g1	K01835	EC:5.4.2.2	PGM1	phosphoglucomutase	24.38	5.55	0	0	14.96	0	inf	up
ko04144	Endocytosis	0.0693865	TRINITY_DN9599_c0_g2	K04646	-	CHC1	clathrin, heavy polypeptide	0.05	0	22.76	15.17	0.03	18.96	-9.73115	down
ko04144	Endocytosis	0.0693865	TRINITY_DN15003_c0_g8	K12194	-	VPS32.2	charged multivesicular body protein 4	0	0	16.35	17.72	0	17.04	-inf	down
ko00350	Tyrosine metabolism	0.0938079	TRINITY_DN32836_c3_g41	K01800	EC:5.2.1.2	-	maleylacetoacetate isomerase	0	0	339.64	159.48	0	249.56	-inf	down
ko00350	Tyrosine metabolism	0.0938079	TRINITY_DN32836_c3_g2	K01800	EC:5.2.1.2	-	maleylacetoacetate isomerase	22.56	23.41	0	0	22.98	0	inf	up
ko00521	Streptomycin biosynthesis	0.122735	TRINITY_DN16591_c0_g1	K01835	EC:5.4.2.2	PGM1	phosphoglucomutase	24.38	5.55	0	0	14.96	0	inf	up
ko05100	Bacterial invasion of epithelial cells	0.144538	TRINITY_DN9599_c0_g2	K04646	-	CHC1	clathrin, heavy polypeptide	0.05	0	22.76	15.17	0.03	18.96	-9.73115	down
ko00500	Starch and sucrose metabolism	0.151515	TRINITY_DN51182_c0_g1	K00847	EC:2.7.1.4	-	fructokinase	0	0	199.04	65.45	0	132.25	-inf	down
ko00500	Starch and sucrose metabolism	0.151515	TRINITY_DN16591_c0_g1	K01835	EC:5.4.2.2	PGM1	phosphoglucomutase	24.38	5.55	0	0	14.96	0	inf	up
ko05322	Systemic lupus erythematosus	0.193424	TRINITY_DN14822_c0_g1	K11251	-	At5g02560	histone H2A	68.73	93.8	2.77	0.74	81.27	1.75	5.5498	up
ko04626	Plant-pathogen interaction	0.222341	TRINITY_DN34621_c0_g1	K05391	-	CNGC1	cyclic nucleotide gated channel, other eukaryote	8.91	7.15	0	0	8.03	0	inf	up
ko05016	Huntington's disease	0.24896	TRINITY_DN9599_c0_g2	K04646	-	CHC1	clathrin, heavy polypeptide	0.05	0	22.76	15.17	0.03	18.96	-9.73115	down
ko05016	Huntington's disease	0.24896	TRINITY_DN22053_c1_g8	K04564	EC:1.15.1.1	SOD	superoxide dismutase, Fe-Mn family	1.56	1.75	98.9	64.15	1.66	81.53	-5.63629	down
ko04146	Peroxisome	0.250268	TRINITY_DN22053_c1_g8	K04564	EC:1.15.1.1	SOD	superoxide dismutase, Fe-Mn family	1.56	1.75	98.9	64.15	1.66	81.53	-5.63629	down
ko04142	Lysosome	0.252377	TRINITY_DN9599_c0_g2	K04646	-	CHC1	clathrin, heavy polypeptide	0.05	0	22.76	15.17	0.03	18.96	-9.73115	down
ko00052	Galactose metabolism	0.256576	TRINITY_DN16591_c0_g1	K01835	EC:5.4.2.2	PGM1	phosphoglucomutase	24.38	5.55	0	0	14.96	0	inf	up
ko00030	Pentose phosphate pathway	0.262833	TRINITY_DN16591_c0_g1	K01835	EC:5.4.2.2	PGM1	phosphoglucomutase	24.38	5.55	0	0	14.96	0	inf	up
ko04113	Meiosis - yeast	0.279275	TRINITY_DN9885_c0_g2	K11584	-	B'ETA	protein phosphatase 2 (formerly 2A), regulatory subunit B'	0.25	0	6.63	4.85	0.12	5.74	-5.69095	down
ko00361	gamma-Hexachlorocyclohexane degradation	0.309166	TRINITY_DN32047_c3_g5	K00517	-	CYP71A1	-	0.09	0	95.34	135.3	0.04	115.32	-11.1825	down
ko00945	Stilbenoid, diarylheptanoid and gingerol biosynthesis	0.309166	TRINITY_DN32047_c3_g5	K00517	-	CYP71A1	-	0.09	0	95.34	135.3	0.04	115.32	-11.1825	down
ko00626	Naphthalene and anthracene degradation	0.324622	TRINITY_DN32047_c3_g5	K00517	-	CYP71A1	-	0.09	0	95.34	135.3	0.04	115.32	-11.1825	down
ko00903	Limonene and pinene degradation	0.354551	TRINITY_DN32047_c3_g5	K00517	-	CYP71A1	-	0.09	0	95.34	135.3	0.04	115.32	-11.1825	down
ko04310	Wnt signaling pathway	0.376164	TRINITY_DN9885_c0_g2	K11584	-	B'ETA	protein phosphatase 2 (formerly 2A), regulatory subunit B'	0.25	0	6.63	4.85	0.12	5.74	-5.69095	down
ko00270	Cysteine and methionine metabolism	0.441746	TRINITY_DN6839_c0_g1	K00558	EC:2.1.1.37	PERK9	DNA (cytosine-5-)-methyltransferase	0	0	75.57	21.98	0	48.77	-inf	down
ko04114	Oocyte meiosis	0.492058	TRINITY_DN9885_c0_g2	K11584	-	B'ETA	protein phosphatase 2 (formerly 2A), regulatory subunit B'	0.25	0	6.63	4.85	0.12	5.74	-5.69095	down
ko00010	Glycolysis / Gluconeogenesis	0.553746	TRINITY_DN16591_c0_g1	K01835	EC:5.4.2.2	PGM1	phosphoglucomutase	24.38	5.55	0	0	14.96	0	inf	up
ko04120	Ubiquitin mediated proteolysis	0.613906	TRINITY_DN11489_c0_g7	K06689	EC:6.3.2.19	UBC10	ubiquitin-conjugating enzyme E2 D/E	0	0	144	144.77	0	144.38	-inf	down
ko00190	Oxidative phosphorylation	0.707588	TRINITY_DN21538_c1_g15	K01507	EC:3.6.1.1	AVP1	inorganic pyrophosphatase	4.97	0	50.26	53.86	2.48	52.06	-4.57151	down
