# Supplementary material for: Comparative RNA-Seq Analysis of High- and Low-Oil Yellow Horn During Embryonic Development
Source: Int J Mol Sci. 2018 Oct 8;19(10):3071. doi: 10.3390/ijms19103071 (PMC6212864; doi:10.3390/ijms19103071)
Supplement: Supplementary file 1 [file ijms-19-03071-s001.zip › ijms-355635 Supplementary for final check/Supplementary File15_Table S13.xlsx]

## Sheet: Sheet1
Table S13 DEGs relating to FA biosynthetic processes between HO and LO lines at different developmental stages
gene_ID	transcript_id(s)	length	effective_length	Name	Annotation	GO_Term	KOG_des	KEGG_KO	KEGG_Pathway	LO40_1_LO40_count	LO54_1_LO54_count	LO68_1_LO68_count	LO81_1_LO81_count	HO40_1_HO40_count	HO54_1_HO54_count	HO68_1_HO68_count	HO81_1_HO81_count	LO40_2_LO40_count	LO54_2_LO54_count	LO68_2_LO68_count	LO81_2_LO81_count	HO40_2_HO40_count	HO54_2_HO54_count	HO68_2_HO68_count	HO81_2_HO81_count	LO40_1_LO40_rpkm	LO54_1_LO54_rpkm	LO68_1_LO68_rpkm	LO81_1_LO81_rpkm	HO40_1_HO40_rpkm	HO54_1_HO54_rpkm	HO68_1_HO68_rpkm	HO81_1_HO81_rpkm	LO40_2_LO40_rpkm	LO54_2_LO54_rpkm	LO68_2_LO68_rpkm	LO81_2_LO81_rpkm	HO40_2_HO40_rpkm	HO54_2_HO54_rpkm	HO68_2_HO68_rpkm	HO81_2_HO81_rpkm
TRINITY_DN27698_c0_g8	TRINITY_DN27698_c0_g8_i1	1852	1653	POPTRDRAFT_831870	3-methylcrotonyl-CoA carboxylase alpha subunit	GO:0003989(acetyl-CoA carboxylase activity);GO:0005524(ATP binding);GO:0004075(biotin carboxylase activity);GO:0046872(metal ion binding);GO:0006633(fatty acid biosynthetic process)	[I] Lipid transport and metabolism ;[E] Amino acid transport and metabolism	K01968	ko00280(Valine, leucine and isoleucine degradation)	7331.93	1283.54	254.81	123.11	2409.77	1606.49	0	0	10673.1	1380.99	541.66	120.25	1116.68	1282.03	0	0	93.23	16.02	2.86	1.29	33.56	18.06	0	0	121.7	14.88	5.99	1.63	12.46	13.5	0	0
TRINITY_DN27698_c0_g23	TRINITY_DN27698_c0_g23_i1	1854	1655	POPTRDRAFT_831870	3-methylcrotonyl-CoA carboxylase alpha subunit	GO:0003989(acetyl-CoA carboxylase activity);GO:0005524(ATP binding);GO:0004075(biotin carboxylase activity);GO:0046872(metal ion binding);GO:0006633(fatty acid biosynthetic process)	[I] Lipid transport and metabolism ;[E] Amino acid transport and metabolism	K01968	ko00280(Valine, leucine and isoleucine degradation)	460.12	748.41	1587.55	170.73	31.16	0	83.88	0	572.83	87.3	2025.1	4.42	4204.7	80.7	0	0	5.84	9.33	17.81	1.79	0.43	0	1.08	0	6.52	0.94	22.38	0.06	46.84	0.85	0	0
TRINITY_DN27698_c0_g3	TRINITY_DN27698_c0_g3_i1	1842	1643	POPTRDRAFT_831870	3-methylcrotonyl-CoA carboxylase alpha subunit	GO:0003989(acetyl-CoA carboxylase activity);GO:0005524(ATP binding);GO:0004075(biotin carboxylase activity);GO:0046872(metal ion binding);GO:0006633(fatty acid biosynthetic process)	[I] Lipid transport and metabolism ;[E] Amino acid transport and metabolism	K01968	ko00280(Valine, leucine and isoleucine degradation)	8.7	440.67	637.95	253.26	0	2194.61	4277.72	0	0	1914.34	274.21	0	1964.56	2426.36	3695.25	0	0.11	5.53	7.21	2.67	0	24.83	55.39	0	0	20.75	3.05	0	22.05	25.7	38.29	0
TRINITY_DN27698_c0_g26	TRINITY_DN27698_c0_g26_i1	1842	1643	POPTRDRAFT_831870	3-methylcrotonyl-CoA carboxylase alpha subunit	GO:0003989(acetyl-CoA carboxylase activity);GO:0005524(ATP binding);GO:0004075(biotin carboxylase activity);GO:0046872(metal ion binding);GO:0006633(fatty acid biosynthetic process)	[I] Lipid transport and metabolism ;[E] Amino acid transport and metabolism	K01968	ko00280(Valine, leucine and isoleucine degradation)	429.65	38.73	51.29	0	427.57	166.06	0	0	866.43	125.8	30.94	89.53	186.26	171.31	0	0	5.5	0.49	0.58	0	5.99	1.88	0	0	9.94	1.36	0.34	1.22	2.09	1.81	0	0
TRINITY_DN15344_c0_g1	TRINITY_DN15344_c0_g1_i1	1088	889	-	3-oxoacyl-[acyl-carrier protein] reductase	GO:0005488(binding);GO:0016491(oxidoreductase activity)	[R] General function prediction only	K00059	ko00061(Fatty acid biosynthesis);ko01040(Biosynthesis of unsaturated fatty acids)	1691	619	631	1567	1027	187	116	582	1806	1207	571	1445	1130	275	474	87	39.98	14.36	13.18	30.53	26.6	3.91	2.78	12.39	38.29	24.18	11.75	36.47	23.44	5.38	9.08	2.06
TRINITY_DN32716_c0_g1	TRINITY_DN32716_c0_g1_i1	1225	1026	-	acyl-[acyl-carrier-protein] desaturase	GO:0009507(chloroplast);GO:0045300(acyl-[acyl-carrier-protein] desaturase activity);GO:0046914(transition metal ion binding);GO:0006633(fatty acid biosynthetic process)	-	K03921	ko00061(Fatty acid biosynthesis);ko01040(Biosynthesis of unsaturated fatty acids)	1.32	188.55	113.18	0	20.59	534.09	342.17	0	5.6	79.94	225.12	0	0	788.7	338.11	0	0.03	3.79	2.05	0	0.46	9.68	7.09	0	0.1	1.39	4.01	0	0	13.38	5.61	0
TRINITY_DN23186_c1_g2	TRINITY_DN23186_c1_g2_i1	325	126	S-ACP-DES6	acyl-[acyl-carrier-protein] desaturase	GO:0009507(chloroplast);GO:0016020(membrane);GO:0045300(acyl-[acyl-carrier-protein] desaturase activity);GO:0046914(transition metal ion binding);GO:0006633(fatty acid biosynthetic process)	-	K03921	ko00061(Fatty acid biosynthesis);ko01040(Biosynthesis of unsaturated fatty acids)	0	0.56	0	0	291.11	36.87	0	0	1.48	0	0	0	58	56.39	7.25	0	0	0.09	0	0	53.19	5.44	0	0	0.22	0	0	0	8.49	7.79	0.98	0
TRINITY_DN11340_c0_g1	TRINITY_DN11340_c0_g1_i1	875	676	KCS17	-	GO:0016021(integral to membrane);GO:0009922(fatty acid elongase activity);GO:0006633(fatty acid biosynthetic process);GO:0006970(response to osmotic stress);GO:0009611(response to wounding);GO:0010345(suberin biosynthetic process)	-	-	-	234.18	115.6	1408.05	57.49	567.01	25.06	140.57	23.23	181.55	306.18	786.55	22.69	190.56	175.38	51.14	27.35	7.28	3.53	38.67	1.47	19.31	0.69	4.42	0.65	5.06	8.07	21.28	0.75	5.2	4.52	1.29	0.85
