# Supplementary material for: Comparative RNA-Seq Analysis of High- and Low-Oil Yellow Horn During Embryonic Development
Source: Int J Mol Sci. 2018 Oct 8;19(10):3071. doi: 10.3390/ijms19103071 (PMC6212864; doi:10.3390/ijms19103071)
Supplement: Supplementary file 1 [file ijms-19-03071-s001.zip › ijms-355635 Supplementary for final check/Supplementary File16_Table S14 Differentially expressed transcription factors between HO and LO lines at different developmental stages.xlsx]

## Sheet: Sheet1
Table S14 Differentially expressed transcription factors between HO and LO lines at different developmental stages
gene_ID	transcript_id(s)	length	effective_length	TF_family	Name	Annotation	GO_Term	KOG_des	KEGG_KO	KEGG_Pathway	LO40_1_LO40_count	LO54_1_LO54_count	LO68_1_LO68_count	LO81_1_LO81_count	HO40_1_HO40_count	HO54_1_HO54_count	HO68_1_HO68_count	HO81_1_HO81_count	LO40_2_LO40_count	LO54_2_LO54_count	LO68_2_LO68_count	LO81_2_LO81_count	HO40_2_HO40_count	HO54_2_HO54_count	HO68_2_HO68_count	HO81_2_HO81_count	LO40_1_LO40_rpkm	LO54_1_LO54_rpkm	LO68_1_LO68_rpkm	LO81_1_LO81_rpkm	HO40_1_HO40_rpkm	HO54_1_HO54_rpkm	HO68_1_HO68_rpkm	HO81_1_HO81_rpkm	LO40_2_LO40_rpkm	LO54_2_LO54_rpkm	LO68_2_LO68_rpkm	LO81_2_LO81_rpkm	HO40_2_HO40_rpkm	HO54_2_HO54_rpkm	HO68_2_HO68_rpkm	HO81_2_HO81_rpkm
TRINITY_DN25178_c2_g11	TRINITY_DN25178_c2_g11_i1	849	650	EIL	EIN3	-	GO:0005634(nucleus);GO:0003677(DNA binding);GO:0005515(protein binding);GO:0003700(sequence-specific DNA binding transcription factor activity);GO:0071281(cellular response to iron ion);GO:0042742(defense response to bacterium);GO:0009873(ethylene mediated signaling pathway);GO:0010182(sugar mediated signaling pathway)	-	-	-	52.26	62.37	83.84	684.76	2.14	50.95	4.17	5.65	39.89	66.04	119.15	643.23	16.59	8.48	0	1.79	1.69	1.98	2.39	18.25	0.08	1.46	0.14	0.16	1.16	1.81	3.35	22.21	0.47	0.23	0	0.06
TRINITY_DN16071_c1_g2	TRINITY_DN16071_c1_g2_i1	888	689	C2H2	MGP	ribonuclease P subunit RPR2	GO:0005634(nucleus);GO:0003677(DNA binding);GO:0005515(protein binding);GO:0008270(zinc ion binding);GO:0006355(regulation of transcription, DNA-dependent);GO:0006351(transcription, DNA-dependent)	[R] General function prediction only	K03540	-	0	28.46	43.37	310.33	0	0	0	0	167.17	40.76	17.7	0	0	0	0	0	0	0.85	1.17	7.8	0	0	0	0	4.57	1.05	0.47	0	0	0	0	0
TRINITY_DN22000_c0_g1	TRINITY_DN22000_c0_g1_i1	1682	1483	GRAS	SCL8	-	GO:0005737(cytoplasm);GO:0005634(nucleus);GO:0006355(regulation of transcription, DNA-dependent);GO:0006351(transcription, DNA-dependent)	-	-	-	0	30.91	0	0	358.74	61.48	66.75	35.03	0	11.13	0	146.72	326.64	406.44	105.09	281.14	0	0.43	0	0	5.57	0.77	0.96	0.45	0	0.13	0	2.22	4.06	4.77	1.21	3.99
TRINITY_DN18620_c1_g1	TRINITY_DN18620_c1_g1_i1	689	490	AP2-EREBP	RAP2-4	EREBP-like factor	GO:0005634(nucleus);GO:0005515(protein binding);GO:0043565(sequence-specific DNA binding);GO:0003700(sequence-specific DNA binding transcription factor activity);GO:0071472(cellular response to salt stress);GO:0009736(cytokinin mediated signaling pathway);GO:0009873(ethylene mediated signaling pathway);GO:0010017(red or far-red light signaling pathway);GO:0045595(regulation of cell differentiatio…	-	K09286	-	0	0	5.76	0	1391.62	0	89.95	0	10.92	0	0	7.98	721.24	130.32	111.41	0	0	0	0.22	0	65.38	0	3.91	0	0.42	0	0	0.37	27.14	4.63	3.87	0
TRINITY_DN29528_c1_g1	TRINITY_DN29528_c1_g1_i1,TRINITY_DN29528_c1_g1_i2,TRINITY_DN29528_c1_g1_i3	1603	1335.15	AP2-EREBP	RAP2-12	EREBP-like factor	GO:0005634(nucleus);GO:0003677(DNA binding);GO:0003700(sequence-specific DNA binding transcription factor activity);GO:0009873(ethylene mediated signaling pathway)	-	K09286	-	1483.29	273.37	291.7	3999.44	7809.59	1452.17	2198.59	4475.39	13167.7	359.36	179.46	936.17	4710.26	1621.21	2521.55	1689.21	23.36	4.22	4.06	52.34	134.93	20.08	35.27	63.65	186.79	4.8	2.45	15.71	65.26	21.04	32.36	26.06
TRINITY_DN18620_c1_g3	TRINITY_DN18620_c1_g3_i1	689	490	AP2-EREBP	RAP2-4	EREBP-like factor	GO:0005634(nucleus);GO:0005515(protein binding);GO:0043565(sequence-specific DNA binding);GO:0003700(sequence-specific DNA binding transcription factor activity);GO:0071472(cellular response to salt stress);GO:0009736(cytokinin mediated signaling pathway);GO:0009873(ethylene mediated signaling pathway);GO:0010017(red or far-red light signaling pathway);GO:0045595(regulation of cell differentiatio…	-	K09286	-	2121.28	144.31	163.78	865.29	0	1.14	0	0	907.55	111.95	69.57	0	0	0	0	0	91	6.08	6.21	30.59	0	0.04	0	0	34.91	4.07	2.6	0	0	0	0	0
TRINITY_DN18969_c0_g3	TRINITY_DN18969_c0_g3_i1	1397	1198	G2-like	KAN1	-	GO:0005634(nucleus);GO:0003677(DNA binding);GO:0010158(abaxial cell fate specification);GO:0009887(organ morphogenesis);GO:0048481(ovule development);GO:0009944(polarity specification of adaxial/abaxial axis);GO:0009956(radial pattern formation);GO:0006355(regulation of transcription, DNA-dependent);GO:0006351(transcription, DNA-dependent);GO:0010051(xylem and phloem pattern formation)	-	-	-	0	0	0	0	168.33	26.9	0	0	0	0	0	0	180	34.43	14.42	0	0	0	0	0	3.23	0.42	0	0	0	0	0	0	2.77	0.5	0.2	0
TRINITY_DN15425_c0_g2	TRINITY_DN15425_c0_g2_i1	3562	3363	ABI3VP1	VAL2	-	GO:0005634(nucleus);GO:0003677(DNA binding);GO:0008270(zinc ion binding);GO:0010030(positive regulation of seed germination);GO:2000034(regulation of seed maturation);GO:0006355(regulation of transcription, DNA-dependent);GO:0006351(transcription, DNA-dependent)	-	-	-	1234.05	408.78	12.29	92.82	47.7	16.05	0	0	1039.46	585.48	0	1637	20.26	0	0	0	7.71	2.51	0.07	0.48	0.33	0.09	0	0	5.83	3.1	0	10.92	0.11	0	0	0
TRINITY_DN18571_c0_g1	TRINITY_DN18571_c0_g1_i1	725	526	MBF1	MBF1C	putative transcription factor	GO:0005737(cytoplasm);GO:0005730(nucleolus);GO:0043565(sequence-specific DNA binding);GO:0003700(sequence-specific DNA binding transcription factor activity);GO:0009873(ethylene mediated signaling pathway);GO:0045893(positive regulation of transcription, DNA-dependent);GO:0009737(response to abscisic acid stimulus);GO:0009408(response to heat);GO:0009414(response to water deprivation)	[K] Transcription	K03627	-	805	1236	733	653	2232	2538	338	1220	422	740	243	648	2433	2042	270	3988	32.17	48.47	25.87	21.5	97.69	89.68	13.67	43.91	15.12	25.06	8.45	27.64	85.28	67.57	8.74	159.58
TRINITY_DN14230_c0_g2	TRINITY_DN14230_c0_g2_i1	632	433	AP2-EREBP	CRF4	EREBP-like factor	GO:0005737(cytoplasm);GO:0005634(nucleus);GO:0003677(DNA binding);GO:0005515(protein binding);GO:0003700(sequence-specific DNA binding transcription factor activity);GO:0009736(cytokinin mediated signaling pathway);GO:0009873(ethylene mediated signaling pathway);GO:0048366(leaf development);GO:0042991(transcription factor import into nucleus)	-	K09286	-	0	1.79	4	0	110.36	0	3.53	0	0	0	0	0	47.21	4.08	5.03	108	0	0.09	0.17	0	5.87	0	0.17	0	0	0	0	0	2.01	0.16	0.2	5.25
TRINITY_DN21815_c2_g1	TRINITY_DN21815_c2_g1_i1	1799	1600	HSF	HSFB2A	-	GO:0005634(nucleus);GO:0043565(sequence-specific DNA binding);GO:0003700(sequence-specific DNA binding transcription factor activity);GO:0010200(response to chitin);GO:0006950(response to stress)	[K] Transcription	-	-	295.45	360.23	562.75	2102.15	996.75	612.48	1666.26	4449.41	435.85	335.15	152.06	2570.99	1198.92	586.2	1011.78	4262.37	3.88	4.64	6.53	22.76	14.34	7.12	22.16	52.64	5.13	3.73	1.74	36.06	13.82	6.38	10.77	56.07
TRINITY_DN25558_c0_g1	TRINITY_DN25558_c0_g1_i1	1164	965	AP2-EREBP	ANT	AP2-like factor, ANT lineage	GO:0005634(nucleus);GO:0003677(DNA binding);GO:0003700(sequence-specific DNA binding transcription factor activity);GO:0030154(cell differentiation);GO:0009908(flower development);GO:0042127(regulation of cell proliferation)	-	K09285	-	313.77	0	0	0	0	6.74	4	0	359.84	0	0	0	0	0	6	0	6.83	0	0	0	0	0.13	0.09	0	7.03	0	0	0	0	0	0.11	0
TRINITY_DN30821_c0_g2	TRINITY_DN30821_c0_g2_i1	617	418	AP2-EREBP	RAP2-12	EREBP-like factor	GO:0005634(nucleus);GO:0003677(DNA binding);GO:0003700(sequence-specific DNA binding transcription factor activity);GO:0009873(ethylene mediated signaling pathway)	-	K09286	-	2226.36	369.43	22.25	294.49	10.22	783.34	783.2	3.03	2461.82	919.08	0	7.41	6.38	23.4	74.24	0	111.95	18.23	0.99	12.2	0.56	34.83	39.86	0.14	111.01	39.17	0	0.4	0.28	0.97	3.02	0
TRINITY_DN16441_c0_g1	TRINITY_DN16441_c0_g1_i1	1206	1007	C2H2	ZFP2	-	GO:0005622(intracellular);GO:0003676(nucleic acid binding);GO:0008270(zinc ion binding);GO:0006355(regulation of transcription, DNA-dependent)	-	-	-	0	49.07	113.56	0	117.27	165	156.98	0	0	0	0	0	67	0	0	0	0	1.01	2.09	0	2.68	3.05	3.32	0	0	0	0	0	1.23	0	0	0
TRINITY_DN1796_c0_g2	TRINITY_DN1796_c0_g2_i1	734	535	C2C2-Dof	DOF1.6	-	GO:0005634(nucleus);GO:0003677(DNA binding);GO:0008270(zinc ion binding);GO:0006355(regulation of transcription, DNA-dependent);GO:0006351(transcription, DNA-dependent)	-	-	-	0	0.27	0	108.01	64.55	18.19	0	26.11	0	0	4	18	45.46	0	0	0	0	0.01	0	3.5	2.78	0.63	0	0.92	0	0	0.14	0.75	1.57	0	0	0
TRINITY_DN21050_c0_g1	TRINITY_DN21050_c0_g1_i1	3380	3181	Orphans	ETR2	-	GO:0005789(endoplasmic reticulum membrane);GO:0016021(integral to membrane);GO:0005524(ATP binding);GO:0051740(ethylene binding);GO:0046872(metal ion binding);GO:0005515(protein binding);GO:0004674(protein serine/threonine kinase activity);GO:0004872(receptor activity);GO:0000156(two-component response regulator activity);GO:0000155(two-component sensor activity);GO:0009873(ethylene mediated sign…	[T] Signal transduction mechanisms	K00936	-	249.18	0	94.94	0	0	101.53	0	118.9	136.78	69.29	0	0	0	271.91	132.16	0	1.65	0	0.55	0	0	0.59	0	0.71	0.81	0.39	0	0	0	1.49	0.71	0
TRINITY_DN24509_c1_g7	TRINITY_DN24509_c1_g7_i1	468	269	C2C2-CO-like	COL4	-	GO:0005634(nucleus);GO:0008270(zinc ion binding);GO:0006355(regulation of transcription, DNA-dependent)	[K] Transcription	-	-	65.95	0	0	0	0	0	5.33	0	58.77	17.62	6.71	207.09	0	0	44.99	0	5.15	0	0	0	0	0	0.42	0	4.12	1.17	0.46	17.28	0	0	2.85	0
TRINITY_DN27904_c1_g4	TRINITY_DN27904_c1_g4_i1	978	779	AUX/IAA	IAA9	-	GO:0005634(nucleus);GO:0046983(protein dimerization activity);GO:0009734(auxin mediated signaling pathway);GO:0006355(regulation of transcription, DNA-dependent);GO:0006351(transcription, DNA-dependent)	-	-	-	795.78	0	10.57	0	0	0	0	0	562.55	0	0	0	0	0	15.39	0	21.47	0	0.25	0	0	0	0	0	13.61	0	0	0	0	0	0.34	0
TRINITY_DN27904_c5_g3	TRINITY_DN27904_c5_g3_i1	402	203	AUX/IAA	IAA9	-	GO:0005634(nucleus);GO:0046983(protein dimerization activity);GO:0009734(auxin mediated signaling pathway);GO:0006355(regulation of transcription, DNA-dependent);GO:0006351(transcription, DNA-dependent)	-	-	-	0	14.81	0	0	261.99	31.44	0	0	84.67	12.56	11.27	0	230.67	26.6	0	0	0	1.51	0	0	29.71	2.88	0	0	7.86	1.1	1.02	0	20.95	2.28	0	0
TRINITY_DN5518_c0_g2	TRINITY_DN5518_c0_g2_i1	2027	1828	Jumonji	CDCA7	-	GO:0005634(nucleus);GO:0006355(regulation of transcription, DNA-dependent);GO:0006351(transcription, DNA-dependent)	-	-	-	0	40.55	0	8.38	360.83	51.63	1.58	214	19.34	0	0	3.93	245.13	29.15	43.9	0.11	0	0.46	0	0.08	4.54	0.53	0.02	2.22	0.2	0	0	0.05	2.47	0.28	0.41	0
TRINITY_DN11068_c1_g22	TRINITY_DN11068_c1_g22_i1	1115	916	C2C2-Dof	DOF3.4	-	GO:0005634(nucleus);GO:0003677(DNA binding);GO:0005515(protein binding);GO:0008270(zinc ion binding);GO:0042545(cell wall modification);GO:0045787(positive regulation of cell cycle);GO:0045893(positive regulation of transcription, DNA-dependent);GO:0009733(response to auxin stimulus);GO:0009751(response to salicylic acid stimulus);GO:0006351(transcription, DNA-dependent)	-	-	-	50.06	0	0	0	616.32	0	0	180.1	0	37.1	0	81.65	427.65	178.55	21.56	0	1.15	0	0	0	15.49	0	0	3.72	0	0.72	0	2	8.61	3.39	0.4	0
TRINITY_DN11170_c0_g1	TRINITY_DN11170_c0_g1_i1	702	503	AP2-EREBP	RAP2-12	EREBP-like factor	GO:0005634(nucleus);GO:0003677(DNA binding);GO:0003700(sequence-specific DNA binding transcription factor activity);GO:0009873(ethylene mediated signaling pathway)	-	K09286	-	1136.2	148.08	268.73	845.56	2287.06	558.87	779.21	470.9	6036.12	220.68	259.44	582.1	724.83	820.77	700.56	1893.1	47.48	6.07	9.92	29.12	104.68	20.65	32.96	17.72	226.19	7.81	9.43	25.97	26.57	28.4	23.71	79.22
TRINITY_DN13957_c0_g2	TRINITY_DN13957_c0_g2_i1	632	433	bZIP	DPBF2	-	GO:0005634(nucleus);GO:0033613(activating transcription factor binding);GO:0046983(protein dimerization activity);GO:0043565(sequence-specific DNA binding);GO:0003700(sequence-specific DNA binding transcription factor activity);GO:0009738(abscisic acid mediated signaling pathway);GO:0045893(positive regulation of transcription, DNA-dependent)	-	-	-	0	40.24	0	0	0	0	119.57	0	76.91	107.66	0	0	45.91	0	36.29	0	0	1.92	0	0	0	0	5.87	0	3.35	4.43	0	0	1.95	0	1.43	0
TRINITY_DN13957_c0_g7	TRINITY_DN13957_c0_g7_i1	630	431	bZIP	DPBF2	-	GO:0005634(nucleus);GO:0033613(activating transcription factor binding);GO:0046983(protein dimerization activity);GO:0043565(sequence-specific DNA binding);GO:0003700(sequence-specific DNA binding transcription factor activity);GO:0009738(abscisic acid mediated signaling pathway);GO:0045893(positive regulation of transcription, DNA-dependent)	-	-	-	867.59	244.72	0	75.83	0	0	58.85	123.77	172.84	940.29	607.53	32.26	70.67	0	26.06	103	42.31	11.71	0	3.05	0	0	2.9	5.44	7.56	38.86	25.78	1.68	3.02	0	1.03	5.03
TRINITY_DN18304_c0_g1	TRINITY_DN18304_c0_g1_i1	253	57.88	AP2-EREBP	AIL1	AP2-like factor, ANT lineage	GO:0005634(nucleus);GO:0003677(DNA binding);GO:0003700(sequence-specific DNA binding transcription factor activity);GO:0009873(ethylene mediated signaling pathway)	-	K09285	-	49.57	32.89	14	0	0	0	2.03	0	29.96	19.01	17.97	0	0	0	0	0	18	11.72	4.49	0	0	0	0.75	0	9.76	5.85	5.68	0	0	0	0	0
TRINITY_DN21890_c1_g1	TRINITY_DN21890_c1_g1_i1	834	635	AP2-EREBP	ERF018	EREBP-like factor	GO:0005634(nucleus);GO:0003677(DNA binding);GO:0003700(sequence-specific DNA binding transcription factor activity);GO:0009873(ethylene mediated signaling pathway);GO:0009607(response to biotic stimulus);GO:0009611(response to wounding)	-	K09286	-	1045.23	748.33	1091.37	4996.86	1754.98	4038	1798.61	6176.57	644.23	2137.72	2262.16	2013.45	923	3882	2879.65	15869.1	34.6	24.31	31.91	136.3	63.63	118.19	60.26	184.13	19.12	59.97	65.16	71.15	26.8	106.4	77.21	526.02
TRINITY_DN2255_c0_g1	TRINITY_DN2255_c0_g1_i1	1262	1063	HB	ATHB-7	homeobox-leucine zipper protein	GO:0005634(nucleus);GO:0043565(sequence-specific DNA binding);GO:0003700(sequence-specific DNA binding transcription factor activity);GO:0009738(abscisic acid mediated signaling pathway);GO:0045893(positive regulation of transcription, DNA-dependent);GO:0009414(response to water deprivation)	[K] Transcription	K09338	-	330.38	57.51	223	177	482.51	314.37	66.92	40	236.52	131.29	38	0	308	361.59	198.86	242.61	6.53	1.12	3.89	2.88	10.45	5.5	1.34	0.71	4.19	2.2	0.65	0	5.34	5.92	3.19	4.8
TRINITY_DN23245_c0_g1	TRINITY_DN23245_c0_g1_i1	578	379	AP2-EREBP	ERF018	EREBP-like factor	GO:0005634(nucleus);GO:0003677(DNA binding);GO:0003700(sequence-specific DNA binding transcription factor activity);GO:0009873(ethylene mediated signaling pathway);GO:0009607(response to biotic stimulus);GO:0009611(response to wounding)	-	K09286	-	534.77	1499.67	1665.62	2415.14	508.01	0	1104.39	3365.42	272.77	991.28	1203.84	3123.55	0	0	1943.14	4423.86	29.66	81.62	81.59	110.38	30.86	0	61.99	168.1	13.57	46.59	58.1	184.94	0	0	87.29	245.69
TRINITY_DN15449_c0_g2	TRINITY_DN15449_c0_g2_i1	1333	1134	MYB	RS2	myb proto-oncogene protein, plant	GO:0003677(DNA binding);GO:0006355(regulation of transcription, DNA-dependent);GO:0006351(transcription, DNA-dependent)	[K] Transcription	K09422	-	1205.97	47.7	0	745.15	1433.15	186.19	230.99	210.46	1546.54	25.1	68.34	0	915.36	199.33	164.57	0	22.35	0.87	0	11.38	29.1	3.05	4.33	3.51	25.71	0.39	1.1	0	14.88	3.06	2.47	0
TRINITY_DN2974_c0_g2	TRINITY_DN2974_c0_g2_i1	687	488	AUX/IAA	AUX22D	-	GO:0005634(nucleus);GO:0046983(protein dimerization activity);GO:0009734(auxin mediated signaling pathway);GO:0006355(regulation of transcription, DNA-dependent);GO:0006351(transcription, DNA-dependent)	-	-	-	19.32	12.5	33	0	53.92	183.46	69.47	25.43	56.26	0	8	0	49.05	449.65	3.78	0	0.83	0.53	1.26	0	2.54	6.99	3.03	0.99	2.17	0	0.3	0	1.85	16.04	0.13	0
TRINITY_DN31940_c23_g1	TRINITY_DN31940_c23_g1_i1	502	303	bHLH	BHLH3	-	GO:0005634(nucleus);GO:0003677(DNA binding);GO:0006355(regulation of transcription, DNA-dependent);GO:0006351(transcription, DNA-dependent)	-	-	-	80.79	0	0	95.93	0	47.54	0	0	0	0	0	0	0	27.58	0	0	5.6	0	0	5.48	0	2.92	0	0	0	0	0	0	0	1.58	0	0
TRINITY_DN32672_c0_g1	TRINITY_DN32672_c0_g1_i1	3587	3388	bHLH	EMB1444	-	GO:0005634(nucleus);GO:0006355(regulation of transcription, DNA-dependent)	-	-	-	2133.46	204.43	158.32	39.1	3125.01	1057.46	288.11	282.79	2919.85	432.85	57.39	48.74	3120.65	1549.1	178.98	198.56	13.24	1.24	0.87	0.2	21.23	5.8	1.81	1.58	16.24	2.28	0.31	0.32	16.98	7.96	0.9	1.23
TRINITY_DN13957_c0_g1	TRINITY_DN13957_c0_g1_i1	636	437	bZIP	DPBF2	-	GO:0005634(nucleus);GO:0033613(activating transcription factor binding);GO:0046983(protein dimerization activity);GO:0043565(sequence-specific DNA binding);GO:0003700(sequence-specific DNA binding transcription factor activity);GO:0009738(abscisic acid mediated signaling pathway);GO:0045893(positive regulation of transcription, DNA-dependent)	-	-	-	0	0	0	0	0	0	301.27	0	0	0	0	0	0	0	146.26	0	0	0	0	0	0	0	14.67	0	0	0	0	0	0	0	5.7	0
TRINITY_DN13957_c0_g4	TRINITY_DN13957_c0_g4_i1	634	435	bZIP	DPBF2	-	GO:0005634(nucleus);GO:0033613(activating transcription factor binding);GO:0046983(protein dimerization activity);GO:0043565(sequence-specific DNA binding);GO:0003700(sequence-specific DNA binding transcription factor activity);GO:0009738(abscisic acid mediated signaling pathway);GO:0045893(positive regulation of transcription, DNA-dependent)	-	-	-	0	9.59	0	0	0	0	177.5	0	0	16.76	0	0	44.77	0	83.88	0	0	0.45	0	0	0	0	8.68	0	0	0.69	0	0	1.9	0	3.28	0
TRINITY_DN21954_c0_g2	TRINITY_DN21954_c0_g2_i1,TRINITY_DN21954_c0_g2_i2	1855	1212.25	ABI3VP1	LEC2	-	GO:0005634(nucleus);GO:0003677(DNA binding);GO:0003700(sequence-specific DNA binding transcription factor activity);GO:0010601(positive regulation of auxin biosynthetic process);GO:0045893(positive regulation of transcription, DNA-dependent);GO:0010431(seed maturation);GO:0010344(seed oilbody biogenesis);GO:0010262(somatic embryogenesis)	-	-	-	17.81	0	0	0	29.06	1	153.94	72	101.46	3	11	0	3	7	141.96	0	0.29	0	0	0	0.4	0.02	2.44	1.26	1.34	0.06	0.23	0	0.06	0.08	1.9	0
TRINITY_DN25178_c2_g12	TRINITY_DN25178_c2_g12_i1	855	656	EIL	EIN3	-	GO:0005634(nucleus);GO:0003677(DNA binding);GO:0005515(protein binding);GO:0003700(sequence-specific DNA binding transcription factor activity);GO:0071281(cellular response to iron ion);GO:0042742(defense response to bacterium);GO:0009873(ethylene mediated signaling pathway);GO:0010182(sugar mediated signaling pathway)	-	-	-	110.7	59.71	33.02	157.01	101.32	94.88	229.42	841.15	92.51	71	30.59	136.86	212.34	164.57	320.26	52.01	3.55	1.88	0.93	4.15	3.56	2.69	7.44	24.27	2.66	1.93	0.85	4.68	5.97	4.37	8.31	1.67
TRINITY_DN25178_c2_g8	TRINITY_DN25178_c2_g8_i1	857	658	EIL	EIN3	-	GO:0005634(nucleus);GO:0003677(DNA binding);GO:0005515(protein binding);GO:0003700(sequence-specific DNA binding transcription factor activity);GO:0071281(cellular response to iron ion);GO:0042742(defense response to bacterium);GO:0009873(ethylene mediated signaling pathway);GO:0010182(sugar mediated signaling pathway)	-	-	-	106.27	22.12	4.64	22.11	64.28	118.46	267.77	946.51	165.85	64.36	15.08	48.71	92.93	304.94	718.86	26.95	3.39	0.69	0.13	0.58	2.25	3.35	8.66	27.23	4.75	1.74	0.42	1.66	2.6	8.07	18.6	0.86
TRINITY_DN25456_c1_g1	TRINITY_DN25456_c1_g1_i1	1471	1272	AP2-EREBP	DREB2D	EREBP-like factor	GO:0005634(nucleus);GO:0003677(DNA binding);GO:0003700(sequence-specific DNA binding transcription factor activity);GO:0010200(response to chitin);GO:0006950(response to stress)	-	K09286	-	0	119.85	1681.16	12141.5	92.04	121.85	5822.2	12135.7	0	47.84	702.2	6483.22	6	297.41	10262.2	32108.4	0	1.94	24.54	165.33	1.67	1.78	97.38	180.61	0	0.67	10.1	114.37	0.09	4.07	137.36	531.31
TRINITY_DN28871_c0_g6	TRINITY_DN28871_c0_g6_i1	1176	977	HB	HD1	-	GO:0005634(nucleus);GO:0043565(sequence-specific DNA binding);GO:0003700(sequence-specific DNA binding transcription factor activity)	[K] Transcription	-	-	0	0	29.52	0	0	0	0	26.8	684.96	0	35.43	0	0	0	0	7.61	0	0	0.56	0	0	0	0	0.52	13.21	0	0.66	0	0	0	0	0.16
TRINITY_DN20786_c0_g1	TRINITY_DN20786_c0_g1_i1	3550	3351	Orphans	CKI1	-	GO:0016021(integral to membrane);GO:0005886(plasma membrane);GO:0009506(plasmodesma);GO:0005524(ATP binding);GO:0042803(protein homodimerization activity);GO:0000156(two-component response regulator activity);GO:0000155(two-component sensor activity);GO:0009736(cytokinin mediated signaling pathway);GO:0009553(embryo sac development);GO:0018106(peptidyl-histidine phosphorylation);GO:0010087(phloem…	[T] Signal transduction mechanisms	-	-	3	0	30	722	32	5	410	4948	0	0	6	1902	12	0	351	2879	0.02	0	0.17	3.73	0.22	0.03	2.6	27.95	0	0	0.03	12.74	0.07	0	1.78	18.08
TRINITY_DN27904_c1_g2	TRINITY_DN27904_c1_g2_i1	972	773	AUX/IAA	IAA9	-	GO:0005634(nucleus);GO:0046983(protein dimerization activity);GO:0009734(auxin mediated signaling pathway);GO:0006355(regulation of transcription, DNA-dependent);GO:0006351(transcription, DNA-dependent)	-	-	-	330.36	40.55	0	0	125.75	0	49.27	20.44	114.85	30.2	0	0	459.23	83.57	95.74	171.55	8.98	1.08	0	0	3.75	0	1.36	0.5	2.8	0.7	0	0	10.95	1.88	2.11	4.67
TRINITY_DN9924_c0_g1	TRINITY_DN9924_c0_g1_i1	866	667	Trihelix	GT-2	-	GO:0005634(nucleus);GO:0003677(DNA binding);GO:0006355(regulation of transcription, DNA-dependent);GO:0006351(transcription, DNA-dependent)	[K] Transcription	-	-	128.17	105	52.23	534.59	59.98	45.71	4	279.4	78.61	111	55.58	0	129.99	15.9	0	73.99	4.04	3.25	1.45	13.88	2.07	1.27	0.13	7.93	2.22	2.96	1.52	0	3.59	0.41	0	2.34
TRINITY_DN25178_c2_g3	TRINITY_DN25178_c2_g3_i1	851	652	EIL	EIN3	-	GO:0005634(nucleus);GO:0003677(DNA binding);GO:0005515(protein binding);GO:0003700(sequence-specific DNA binding transcription factor activity);GO:0071281(cellular response to iron ion);GO:0042742(defense response to bacterium);GO:0009873(ethylene mediated signaling pathway);GO:0010182(sugar mediated signaling pathway)	-	-	-	71.77	84.94	168.11	2147.47	15.08	89.54	24.08	128.05	73.19	121.48	308.28	1195.68	34.86	34.01	24.51	2.74	2.31	2.69	4.79	57.05	0.53	2.55	0.79	3.72	2.12	3.32	8.65	41.15	0.99	0.91	0.64	0.09
TRINITY_DN27076_c0_g1	TRINITY_DN27076_c0_g1_i1	1094	895	AP2-EREBP	ERF6	EREBP-like factor	GO:0005634(nucleus);GO:0003677(DNA binding);GO:0003700(sequence-specific DNA binding transcription factor activity);GO:0006952(defense response);GO:0009873(ethylene mediated signaling pathway);GO:0010200(response to chitin)	-	K09286	-	31.3	7.44	8.11	0	41.82	9.24	0	304.78	5.01	9.47	1.7	0	25.02	85.28	7.53	356.74	0.74	0.17	0.17	0	1.08	0.19	0	6.45	0.11	0.19	0.03	0	0.52	1.66	0.14	8.39
TRINITY_DN28871_c0_g13	TRINITY_DN28871_c0_g13_i1	1139	940	HB	HD1	-	GO:0005634(nucleus);GO:0043565(sequence-specific DNA binding);GO:0003700(sequence-specific DNA binding transcription factor activity)	[K] Transcription	-	-	2989.17	683.29	742.44	415	1525.72	1565.86	289.87	0	63.6	1085.26	507.62	396.42	708.22	9.78	877.31	0	66.84	14.99	14.66	7.65	37.37	30.96	6.56	0	1.28	20.57	9.88	9.46	13.89	0.18	15.89	0
TRINITY_DN1407_c0_g1	TRINITY_DN1407_c0_g1_i1	1712	1513	GNAT	GTE6	-	GO:0005634(nucleus);GO:0004402(histone acetyltransferase activity);GO:0006338(chromatin remodeling);GO:0007275(multicellular organismal development);GO:0006355(regulation of transcription, DNA-dependent);GO:0006351(transcription, DNA-dependent)	[K] Transcription	-	-	34.6	11.94	172.28	380.32	47.68	29.47	81.88	0	42.74	60.9	43.69	316.49	0	32.46	0	0	0.48	0.16	2.11	4.35	0.73	0.36	1.15	0	0.53	0.72	0.53	4.69	0	0.37	0	0
