# Supplementary material for: Comparative RNA-Seq Analysis of High- and Low-Oil Yellow Horn During Embryonic Development
Source: Int J Mol Sci. 2018 Oct 8;19(10):3071. doi: 10.3390/ijms19103071 (PMC6212864; doi:10.3390/ijms19103071)
Supplement: Supplementary file 1 [file ijms-19-03071-s001.zip › ijms-355635 Supplementary for final check/Supplementary File17_Table S15.xlsx]

## Sheet: Sheet1
Table S15 DEGs related to glycolysis/gluconeogenesis and pyruvate metabolic pathways between HO and LO lines at different developmental stages
gene_ID	transcript_id(s)	length	effective_length	Name	Annotation	GO_Term	KOG_des	KEGG_KO	KEGG_Pathway	LO40_1_LO40_count	LO54_1_LO54_count	LO68_1_LO68_count	LO81_1_LO81_count	HO40_1_HO40_count	HO54_1_HO54_count	HO68_1_HO68_count	HO81_1_HO81_count	LO40_2_LO40_count	LO54_2_LO54_count	LO68_2_LO68_count	LO81_2_LO81_count	HO40_2_HO40_count	HO54_2_HO54_count	HO68_2_HO68_count	HO81_2_HO81_count	LO40_1_LO40_rpkm	LO54_1_LO54_rpkm	LO68_1_LO68_rpkm	LO81_1_LO81_rpkm	HO40_1_HO40_rpkm	HO54_1_HO54_rpkm	HO68_1_HO68_rpkm	HO81_1_HO81_rpkm	LO40_2_LO40_rpkm	LO54_2_LO54_rpkm	LO68_2_LO68_rpkm	LO81_2_LO81_rpkm	HO40_2_HO40_rpkm	HO54_2_HO54_rpkm	HO68_2_HO68_rpkm	HO81_2_HO81_rpkm
TRINITY_DN32759_c2_g14	TRINITY_DN32759_c2_g14_i1	231	41.21	At4g13010	alcohol dehydrogenase	GO:0009706(chloroplast inner membrane);GO:0009535(chloroplast thylakoid membrane);GO:0005886(plasma membrane);GO:0005773(vacuole);GO:0016491(oxidoreductase activity);GO:0008270(zinc ion binding)	[C] Energy production and conversion ;[R] General function prediction only	K00001	ko00010(Glycolysis / Gluconeogenesis);ko00071(Fatty acid metabolism);ko00350(Tyrosine metabolism);ko00624(1- and 2-Methylnaphthalene degradation);ko00641(3-Chloroacrylic acid degradation);ko00830(Retinol metabolism);ko00980(Metabolism of xenobiotics by cytochrome P450);ko00982(Drug metabolism - cytochrome P450)	0	46.42	35.35	0	191.82	101.2	139.4	242.04	0	0	97	127.04	185.79	108.67	94.46	872.27	0	23.24	15.93	0	107.17	45.65	71.97	111.2	0	0	43.06	69.18	83.14	45.9	39.03	445.57
TRINITY_DN32759_c2_g7	TRINITY_DN32759_c2_g7_i1	326	127	At4g13010	alcohol dehydrogenase	GO:0009706(chloroplast inner membrane);GO:0009535(chloroplast thylakoid membrane);GO:0005886(plasma membrane);GO:0005773(vacuole);GO:0016491(oxidoreductase activity);GO:0008270(zinc ion binding)	[C] Energy production and conversion ;[R] General function prediction only	K00001	ko00010(Glycolysis / Gluconeogenesis);ko00071(Fatty acid metabolism);ko00350(Tyrosine metabolism);ko00624(1- and 2-Methylnaphthalene degradation);ko00641(3-Chloroacrylic acid degradation);ko00830(Retinol metabolism);ko00980(Metabolism of xenobiotics by cytochrome P450);ko00982(Drug metabolism - cytochrome P450)	52.32	164.8	119.23	4.15	235.01	233.38	334.51	626.84	41.01	36.22	201.51	295.62	333.27	252.6	211.85	1240.97	8.66	26.77	17.43	0.57	42.6	34.16	56.03	93.44	6.09	5.08	29.02	52.23	48.38	34.62	28.4	205.67
TRINITY_DN30775_c1_g2	TRINITY_DN30775_c1_g2_i1	650	451	-	pyruvate kinase	GO:0005737(cytoplasm);GO:0005524(ATP binding);GO:0000287(magnesium ion binding);GO:0030955(potassium ion binding);GO:0004743(pyruvate kinase activity);GO:0006096(glycolysis)	[G] Carbohydrate transport and metabolism	K00873	ko00010(Glycolysis / Gluconeogenesis);ko00230(Purine metabolism);ko00620(Pyruvate metabolism);ko00710(Carbon fixation in photosynthetic organisms);ko04930(Type II diabetes mellitus)	0	0	4.09	0	182.69	94.43	64.98	0	0	0	69.58	0	506.19	103.06	106.55	0	0	0	0.17	0	9.33	3.89	3.07	0	0	0	2.82	0	20.69	3.98	4.02	0
TRINITY_DN21497_c0_g1	TRINITY_DN21497_c0_g1_i1,TRINITY_DN21497_c0_g1_i2	1540	1306.09	FBP	fructose-1,6-bisphosphatase I	GO:0009570(chloroplast stroma);GO:0042132(fructose 1,6-bisphosphate 1-phosphatase activity);GO:0046872(metal ion binding);GO:0019253(reductive pentose-phosphate cycle)	[G] Carbohydrate transport and metabolism	K03841	ko00010(Glycolysis / Gluconeogenesis);ko00030(Pentose phosphate pathway);ko00051(Fructose and mannose metabolism);ko00710(Carbon fixation in photosynthetic organisms);ko04910(Insulin signaling pathway)	2641	79	148	2	776	152	93	2	3456	168	82	0	680	201	117	3	41.82	1.22	2.13	0.03	13.55	2.18	1.48	0.03	49.25	2.26	1.16	0	9.99	2.63	1.49	0.05
TRINITY_DN694_c0_g2	TRINITY_DN694_c0_g2_i1	2314	2115	LTA3	pyruvate dehydrogenase E2 component (dihydrolipoamide acetyltransferase)	GO:0005759(mitochondrial matrix);GO:0005524(ATP binding);GO:0004742(dihydrolipoyllysine-residue acetyltransferase activity);GO:0006096(glycolysis)	[C] Energy production and conversion	K00627	ko00010(Glycolysis / Gluconeogenesis);ko00020(Citrate cycle (TCA cycle));ko00620(Pyruvate metabolism)	0	63.88	0	0	95.74	0	48.64	0	0	0	0	929.44	37.01	0	0	869	0	0.62	0	0	1.04	0	0.49	0	0	0	0	9.86	0.32	0	0	8.65
TRINITY_DN16591_c0_g1	TRINITY_DN16591_c0_g1_i1	2542	2343	PGM1	phosphoglucomutase	GO:0005737(cytoplasm);GO:0000287(magnesium ion binding);GO:0004614(phosphoglucomutase activity);GO:0006006(glucose metabolic process)	[G] Carbohydrate transport and metabolism	K01835	ko00010(Glycolysis / Gluconeogenesis);ko00030(Pentose phosphate pathway);ko00052(Galactose metabolism);ko00500(Starch and sucrose metabolism);ko00520(Amino sugar and nucleotide sugar metabolism);ko00521(Streptomycin biosynthesis)	0	5618.05	3819.59	0	9413.01	0	6624.22	3016.96	11.33	27.87	77.53	0	0	6169.78	7122.6	617.34	0	49.46	30.27	0	92.49	0	60.15	24.38	0.09	0.21	0.61	0	0	45.83	51.76	5.55
TRINITY_DN39229_c0_g5	TRINITY_DN39229_c0_g5_i1	2761	2562	ALDH2B4	aldehyde dehydrogenase (NAD+)	GO:0009507(chloroplast);GO:0005759(mitochondrial matrix);GO:0004029(aldehyde dehydrogenase (NAD) activity);GO:0005524(ATP binding);GO:0046686(response to cadmium ion)	[C] Energy production and conversion	K00128	ko00010(Glycolysis / Gluconeogenesis);ko00053(Ascorbate and aldarate metabolism);ko00071(Fatty acid metabolism);ko00280(Valine, leucine and isoleucine degradation);ko00310(Lysine degradation);ko00330(Arginine and proline metabolism);ko00340(Histidine metabolism);ko00380(Tryptophan metabolism);ko00410(beta-Alanine metabolism);ko00561(Glycerolipid metabolism);ko00620(Pyruvate metabolism);ko00631(1,…	90.76	243.7	2870.56	8929.11	0	0	0	0	659.32	2249.92	2367.09	0	369.68	63.17	0	3218.94	0.74	1.96	20.8	60.37	0	0	0	0	4.85	15.64	16.9	0	2.66	0.43	0	26.45
TRINITY_DN39229_c0_g1	TRINITY_DN39229_c0_g1_i1	2763	2564	ALDH2B4	aldehyde dehydrogenase (NAD+)	GO:0009507(chloroplast);GO:0005759(mitochondrial matrix);GO:0004029(aldehyde dehydrogenase (NAD) activity);GO:0005524(ATP binding);GO:0046686(response to cadmium ion)	[C] Energy production and conversion	K00128	ko00010(Glycolysis / Gluconeogenesis);ko00053(Ascorbate and aldarate metabolism);ko00071(Fatty acid metabolism);ko00280(Valine, leucine and isoleucine degradation);ko00310(Lysine degradation);ko00330(Arginine and proline metabolism);ko00340(Histidine metabolism);ko00380(Tryptophan metabolism);ko00410(beta-Alanine metabolism);ko00561(Glycerolipid metabolism);ko00620(Pyruvate metabolism);ko00631(1,…	0	0	111	632.45	0	0	0	0	0	88.56	52.85	0	0	0	0	174.3	0	0	0.8	4.27	0	0	0	0	0	0.62	0.38	0	0	0	0	1.43
TRINITY_DN30775_c1_g4	TRINITY_DN30775_c1_g4_i1	692	493	-	pyruvate kinase	GO:0005737(cytoplasm);GO:0005524(ATP binding);GO:0000287(magnesium ion binding);GO:0030955(potassium ion binding);GO:0004743(pyruvate kinase activity);GO:0006096(glycolysis)	[G] Carbohydrate transport and metabolism	K00873	ko00010(Glycolysis / Gluconeogenesis);ko00230(Purine metabolism);ko00620(Pyruvate metabolism);ko00710(Carbon fixation in photosynthetic organisms);ko04930(Type II diabetes mellitus)	0	0	21.46	17.05	155.36	222.71	337.15	125.72	0	0	299.67	10.73	796.01	130.67	374.18	0	0	0	0.81	0.6	7.25	8.4	14.55	4.83	0	0	11.12	0.49	29.77	4.61	12.92	0
TRINITY_DN21382_c2_g1	TRINITY_DN21382_c2_g1_i1	253	57.88	MMDH	malate dehydrogenase	GO:0005759(mitochondrial matrix);GO:0005488(binding);GO:0030060(L-malate dehydrogenase activity);GO:0044262(cellular carbohydrate metabolic process);GO:0006108(malate metabolic process);GO:0006099(tricarboxylic acid cycle)	[C] Energy production and conversion	K00026	ko00020(Citrate cycle (TCA cycle));ko00620(Pyruvate metabolism);ko00630(Glyoxylate and dicarboxylate metabolism);ko00710(Carbon fixation in photosynthetic organisms)	3.39	0	0	0	2.58	207.41	73.85	86.59	0	1.64	3.12	47.95	405.71	103.51	83.72	38.58	1.23	0	0	0	1.02	66.61	27.15	28.32	0	0.5	0.99	18.59	129.24	31.13	24.63	14.03
TRINITY_DN20266_c0_g3	TRINITY_DN20266_c0_g3_i1	404	205	NAD-ME2	malate dehydrogenase (decarboxylating)	-	[C] Energy production and conversion	K00028	ko00620(Pyruvate metabolism);ko00710(Carbon fixation in photosynthetic organisms)	106.56	2.03	64.53	0	0.26	0	1.85	280.42	212.64	33.84	31.71	0	0	1.99	1.72	0	10.93	0.2	5.84	0	0.03	0	0.19	25.89	19.55	2.94	2.83	0	0	0.17	0.14	0
