# Supplementary material for: Comparative RNA-Seq Analysis of High- and Low-Oil Yellow Horn During Embryonic Development
Source: Int J Mol Sci. 2018 Oct 8;19(10):3071. doi: 10.3390/ijms19103071 (PMC6212864; doi:10.3390/ijms19103071)
Supplement: Supplementary file 1 [file ijms-19-03071-s001.zip › ijms-355635 Supplementary for final check/Supplementary File3_Table S1 DEGs between HO40 and LO40.xlsx]

## Sheet: Sheet1
Table S1 DEGs between HO40 and LO40
gene_ID	transcript_id(s)	length	effective_length	Name	Annotation	GO_Term	KOG_des	KEGG_KO	KEGG_Pathway	HO40_1_HO40_count	HO40_2_HO40_count	LO40_1_LO40_count	LO40_2_LO40_count	HO40_1_HO40_rpkm	HO40_2_HO40_rpkm	LO40_1_LO40_rpkm	LO40_2_LO40_rpkm	mean_count_HO40	mean_count_LO40	mean_rpkm_HO40	mean_rpkm_LO40	log2fold_change	ABS(log2fold_change)	pvalue	FDR	significant
TRINITY_DN30948_c1_g3	TRINITY_DN30948_c1_g3_i1	785	586	Os02g0220600	elongation factor EF-1 gamma subunit	GO:0005853(eukaryotic translation elongation factor 1 complex);GO:0003746(translation elongation factor activity)	[J] Translation, ribosomal structure and biogenesis	K03233	-	9863.19	8182.75	0	2.1	387.49	257.46	0	0.07	9022.97	1.05	322.48	0.04	13.4774	13.4774	3.34275e-56	2.38261e-51	yes
TRINITY_DN21301_c0_g2	TRINITY_DN21301_c0_g2_i1	1596	1397	PAF1	20S proteasome subunit alpha 6	GO:0005829(cytosol);GO:0005634(nucleus);GO:0005886(plasma membrane);GO:0019773(proteasome core complex, alpha-subunit complex);GO:0004298(threonine-type endopeptidase activity);GO:0046685(response to arsenic-containing substance);GO:0006511(ubiquitin-dependent protein catabolic process)	[O] Posttranslational modification, protein turnover, chaperones	K02725	ko03050(Proteasome)	4911.98	3923.4	0	0	80.95	51.78	0	0	4417.69	0	66.37	0	inf	inf	9.50662e-51	3.38802e-46	yes
TRINITY_DN17612_c0_g1	TRINITY_DN17612_c0_g1_i1	800	601	RPP2B	large subunit ribosomal protein LP2	GO:0005840(ribosome);GO:0003735(structural constituent of ribosome);GO:0006414(translational elongation)	[J] Translation, ribosomal structure and biogenesis	K02943	ko03010(Ribosome)	58.16	33.18	34178.9	38720.4	2.23	1.02	1195.37	1214.34	45.67	36449.6	1.62	1204.86	-9.42553	9.42553	7.6953e-48	1.82833e-43	yes
TRINITY_DN30948_c1_g6	TRINITY_DN30948_c1_g6_i1	785	586	Os02g0220600	elongation factor EF-1 gamma subunit	GO:0005853(eukaryotic translation elongation factor 1 complex);GO:0003746(translation elongation factor activity)	[J] Translation, ribosomal structure and biogenesis	K03233	-	3.21	0	5731.9	5033.65	0.13	0	205.6	161.91	1.6	5382.77	0.07	183.75	-11.5573	11.5573	3.10974e-47	5.54133e-43	yes
TRINITY_DN21147_c1_g1	TRINITY_DN21147_c1_g1_i1	518	319	-	-	-	-	-	-	3130.11	3028	0	2.03	225.9	175.02	0	0.12	3079.06	1.01	200.46	0.06	11.921	11.921	3.27362e-44	4.58621e-40	yes
TRINITY_DN13114_c0_g3	TRINITY_DN13114_c0_g3_i1	2437	2238	CPK4	-	GO:0016020(membrane);GO:0005524(ATP binding);GO:0005509(calcium ion binding);GO:0004674(protein serine/threonine kinase activity)	[T] Signal transduction mechanisms	K00924	-	0	0	3253.79	3000.08	0	0	30.56	25.27	0	3126.93	0	27.91	-inf	inf	3.86061e-44	4.58621e-40	yes
TRINITY_DN636_c0_g1	TRINITY_DN636_c0_g1_i1	804	605	At1g76200	-	GO:0005747(mitochondrial respiratory chain complex I);GO:0022900(electron transport chain);GO:0006810(transport)	-	-	-	3119.11	3950.16	5.39	0	118.69	120.39	0.19	0	3534.64	2.69	119.54	0.1	10.5243	10.5243	1.69881e-43	1.7298e-39	yes
TRINITY_DN30948_c1_g7	TRINITY_DN30948_c1_g7_i1	482	283	Os02g0220600	elongation factor EF-1 gamma subunit	GO:0005853(eukaryotic translation elongation factor 1 complex);GO:0003746(translation elongation factor activity)	[J] Translation, ribosomal structure and biogenesis	K03233	-	0	0	2640.26	2795.44	0	0	196.1	186.18	0	2717.85	0	191.14	-inf	inf	2.06464e-42	1.83952e-38	yes
TRINITY_DN3103_c0_g1	TRINITY_DN3103_c0_g1_i1	800	601	-	-	GO:0004869(cysteine-type endopeptidase inhibitor activity)	-	-	-	54.07	0	11471.1	12866.3	2.07	0	401.19	403.51	27.04	12168.7	1.03	402.35	-8.54793	8.54793	3.43696e-41	2.72196e-37	yes
TRINITY_DN18787_c0_g1	TRINITY_DN18787_c0_g1_i1	1116	917	Sec11a	signal peptidase I	GO:0005789(endoplasmic reticulum membrane);GO:0016021(integral to membrane);GO:0005792(microsome);GO:0008236(serine-type peptidase activity);GO:0006465(signal peptide processing)	[U] Intracellular trafficking, secretion, and vesicular transport	K03100	ko03060(Protein export)	0	0	2170.48	2555.25	0	0	49.75	52.52	0	2362.86	0	51.14	-inf	inf	1.14354e-40	8.15084e-37	yes
TRINITY_DN5510_c0_g1	TRINITY_DN5510_c0_g1_i1	923	724	-	-	-	-	-	-	1496.72	2128.75	0	0	47.59	54.21	0	0	1812.74	0	50.9	0	inf	inf	5.22775e-40	3.38744e-36	yes
TRINITY_DN32479_c3_g4	TRINITY_DN32479_c3_g4_i1	1584	1385	UXS6	dTDP-glucose 4,6-dehydratase	-	[G] Carbohydrate transport and metabolism ;[M] Cell wall/membrane/envelope biogenesis	K01710	ko00521(Streptomycin biosynthesis);ko00523(Polyketide sugar unit biosynthesis);ko01055(Biosynthesis of vancomycin group antibiotics)	0	0	2238.63	2064.42	0	0	33.97	28.09	0	2151.53	0	31.03	-inf	inf	1.42741e-39	8.41142e-36	yes
TRINITY_DN11453_c0_g12	TRINITY_DN11453_c0_g12_i1	1355	1156	RING1	E3 ubiquitin-protein ligase RNF115/126	GO:0016874(ligase activity);GO:0008270(zinc ion binding)	[O] Posttranslational modification, protein turnover, chaperones	K11982	-	6774.02	6176.56	5.8	32.76	134.91	98.52	0.11	0.53	6475.29	19.28	116.72	0.32	8.66616	8.66616	1.53413e-39	8.41142e-36	yes
TRINITY_DN13970_c1_g2	TRINITY_DN13970_c1_g2_i1	350	151	-	-	-	-	-	-	1738.64	1535.48	0	0	265.08	187.49	0	0	1637.06	0	226.28	0	inf	inf	9.27224e-39	4.72069e-35	yes
TRINITY_DN3103_c0_g2	TRINITY_DN3103_c0_g2_i1	800	601	-	-	GO:0004869(cysteine-type endopeptidase inhibitor activity)	-	-	-	16201.9	17383	87.9	95.74	620.63	533.29	3.07	3	16792.5	91.82	576.96	3.04	7.70857	7.70857	6.4614e-37	3.07033e-33	yes
TRINITY_DN28471_c1_g1	TRINITY_DN28471_c1_g1_i1	2837	2638	-	casein kinase 1	GO:0005524(ATP binding);GO:0004674(protein serine/threonine kinase activity)	[T] Signal transduction mechanisms	K02218	ko04340(Hedgehog signaling pathway);ko04711(Circadian rhythm - fly)	0	21.64	3761.84	5275.6	0	0.15	29.97	37.69	10.82	4518.72	0.07	33.83	-8.53729	8.53729	7.74134e-37	3.44862e-33	yes
TRINITY_DN18612_c0_g1	TRINITY_DN18612_c0_g1_i1	1098	899	Os05g0446300	-	GO:0005634(nucleus)	[K] Transcription	-	-	0	0	1326.59	1765.12	0	0	31.02	37.01	0	1545.86	0	34.02	-inf	inf	2.64109e-35	1.10735e-31	yes
TRINITY_DN19530_c1_g1	TRINITY_DN19530_c1_g1_i1	1152	953	FLA7	-	GO:0046658(anchored to plasma membrane)	-	-	-	1136.32	1337.92	0	0	27.45	25.89	0	0	1237.12	0	26.67	0	inf	inf	3.91844e-35	1.55164e-31	yes
TRINITY_DN19150_c1_g6	TRINITY_DN19150_c1_g6_i1	265	68.02	PU1	small subunit ribosomal protein S27Ae	GO:0005737(cytoplasm);GO:0005634(nucleus)	[O] Posttranslational modification, protein turnover, chaperones ;[R] General function prediction only	K02977	ko03010(Ribosome)	0	0	1243.27	1795.86	0	0	384.18	497.62	0	1519.57	0	440.9	-inf	inf	4.64059e-35	1.66632e-31	yes
TRINITY_DN33081_c1_g6	TRINITY_DN33081_c1_g6_i1	329	130	-	-	-	-	-	-	0	0	1398.41	1624.94	0	0	226.1	235.6	0	1511.68	0	230.85	-inf	inf	4.67563e-35	1.66632e-31	yes
TRINITY_DN32479_c3_g1	TRINITY_DN32479_c3_g1_i1	1584	1385	UXS6	dTDP-glucose 4,6-dehydratase	-	[G] Carbohydrate transport and metabolism ;[M] Cell wall/membrane/envelope biogenesis	K01710	ko00521(Streptomycin biosynthesis);ko00523(Polyketide sugar unit biosynthesis);ko01055(Biosynthesis of vancomycin group antibiotics)	1128.54	1785.65	0	0	18.76	23.77	0	0	1457.1	0	21.27	0	inf	inf	3.0813e-34	1.04584e-30	yes
TRINITY_DN17063_c0_g3	TRINITY_DN17063_c0_g3_i1	1521	1322	-	-	-	[C] Energy production and conversion	-	-	0	0	1453	1314.24	0	0	23.1	18.74	0	1383.62	0	20.92	-inf	inf	5.30145e-34	1.7176e-30	yes
TRINITY_DN16680_c0_g5	TRINITY_DN16680_c0_g5_i1	768	569	-	ubiquinol-cytochrome c reductase subunit 6	GO:0005743(mitochondrial inner membrane);GO:0070469(respiratory chain);GO:0008121(ubiquinol-cytochrome-c reductase activity);GO:0006122(mitochondrial electron transport, ubiquinol to cytochrome c)	[C] Energy production and conversion	K00416	ko00190(Oxidative phosphorylation);ko04260(Cardiac muscle contraction);ko05010(Alzheimer's disease);ko05012(Parkinson's disease);ko05016(Huntington's disease)	0	0	1882.78	1572.26	0	0	69.55	52.08	0	1727.52	0	60.81	-inf	inf	1.54554e-33	4.78962e-30	yes
TRINITY_DN19540_c0_g2	TRINITY_DN19540_c0_g2_i1	1225	1026	znf593	-	GO:0005622(intracellular);GO:0008270(zinc ion binding)	[A] RNA processing and modification	-	-	1338.07	1022.53	0	0	30.02	18.38	0	0	1180.3	0	24.2	0	inf	inf	8.91478e-33	2.64758e-29	yes
TRINITY_DN17063_c0_g1	TRINITY_DN17063_c0_g1_i1	1521	1322	-	-	-	[C] Energy production and conversion	-	-	1008	1009	0	0	17.55	14.07	0	0	1008.5	0	15.81	0	inf	inf	1.68581e-32	4.80638e-29	yes
TRINITY_DN20794_c1_g1	TRINITY_DN20794_c1_g1_i1	839	640	At3g03100	NADH dehydrogenase	GO:0005747(mitochondrial respiratory chain complex I);GO:0050897(cobalt ion binding);GO:0009055(electron carrier activity);GO:0008137(NADH dehydrogenase (ubiquinone) activity);GO:0022900(electron transport chain);GO:0006810(transport)	[C] Energy production and conversion	K00356	ko00190(Oxidative phosphorylation)	3299.26	3510.52	0	41.85	118.68	101.14	0	1.23	3404.89	20.93	109.91	0.61	7.6706	7.6706	3.45788e-32	9.47952e-29	yes
TRINITY_DN23942_c0_g1	TRINITY_DN23942_c0_g1_i1	1357	1158	CDR1	-	-	[O] Posttranslational modification, protein turnover, chaperones	-	-	1010.34	934.21	0	0	20.09	14.87	0	0	972.28	0	17.48	0	inf	inf	4.97516e-32	1.31339e-28	yes
TRINITY_DN30821_c0_g2	TRINITY_DN30821_c0_g2_i1	617	418	RAP2-12	EREBP-like factor	GO:0005634(nucleus);GO:0003677(DNA binding);GO:0003700(sequence-specific DNA binding transcription factor activity);GO:0009873(ethylene mediated signaling pathway)	-	K09286	-	10.22	6.38	2226.36	2461.82	0.56	0.28	111.95	111.01	8.3	2344.09	0.42	111.48	-7.97773	7.97773	3.2027e-31	8.15283e-28	yes
TRINITY_DN17498_c1_g2	TRINITY_DN17498_c1_g2_i1	794	595	At1g32410	-	GO:0010008(endosome membrane);GO:0016021(integral to membrane);GO:0005773(vacuole);GO:0015031(protein transport)	[T] Signal transduction mechanisms	-	-	807.97	911	0	0	31.26	28.23	0	0	859.49	0	29.75	0	inf	inf	2.10423e-30	5.17183e-27	yes
TRINITY_DN5925_c0_g2	TRINITY_DN5925_c0_g2_i1	1190	991	Aimp1	methionyl-tRNA synthetase	GO:0017101(aminoacyl-tRNA synthetase multienzyme complex);GO:0005829(cytosol);GO:0005783(endoplasmic reticulum);GO:0005615(extracellular space);GO:0005794(Golgi apparatus);GO:0005634(nucleus);GO:0030133(transport vesicle);GO:0043498(cell surface binding);GO:0005125(cytokine activity);GO:0042803(protein homodimerization activity);GO:0000049(tRNA binding);GO:0001525(angiogenesis);GO:0006915(apoptos…	[J] Translation, ribosomal structure and biogenesis	K01874	ko00450(Selenoamino acid metabolism);ko00970(Aminoacyl-tRNA biosynthesis)	0	0	1035.82	1030.56	0	0	21.97	19.6	0	1033.19	0	20.79	-inf	inf	3.0874e-30	7.33535e-27	yes
TRINITY_DN17498_c1_g3	TRINITY_DN17498_c1_g3_i1	794	595	At1g32410	-	GO:0010008(endosome membrane);GO:0016021(integral to membrane);GO:0005773(vacuole);GO:0015031(protein transport)	[T] Signal transduction mechanisms	-	-	0	0	936.26	1051.14	0	0	33.07	33.3	0	993.7	0	33.19	-inf	inf	1.08175e-29	2.48723e-26	yes
TRINITY_DN20557_c1_g2	TRINITY_DN20557_c1_g2_i1	744	545	pfd-1	prefoldin subunit 1	GO:0016272(prefoldin complex);GO:0051082(unfolded protein binding);GO:0008406(gonad development);GO:0006457(protein folding)	-	K09548	-	834.25	733.06	0	0	35.24	24.8	0	0	783.65	0	30.02	0	inf	inf	3.10687e-29	6.92026e-26	yes
TRINITY_DN5119_c0_g2	TRINITY_DN5119_c0_g2_i1	360	161	-	histone H2B	GO:0000786(nucleosome);GO:0005634(nucleus);GO:0003677(DNA binding);GO:0006334(nucleosome assembly)	[B] Chromatin structure and dynamics	K11252	ko05322(Systemic lupus erythematosus)	2357.61	1989.6	10.63	22.37	337.12	227.85	1.39	2.62	2173.61	16.5	282.49	2	7.28548	7.28548	8.21165e-29	1.77364e-25	yes
TRINITY_DN21736_c0_g1	TRINITY_DN21736_c0_g1_i1	1753	1554	UBC11	ubiquitin-conjugating enzyme E2 D/E	GO:0005524(ATP binding);GO:0004842(ubiquitin-protein ligase activity);GO:0006511(ubiquitin-dependent protein catabolic process)	-	K06689	ko04120(Ubiquitin mediated proteolysis)	51.88	0	13980.1	25146.5	0.77	0	189.09	305	25.94	19563.3	0.39	247.05	-9.25682	9.25682	8.77301e-29	1.83916e-25	yes
TRINITY_DN30991_c0_g2	TRINITY_DN30991_c0_g2_i1,TRINITY_DN30991_c0_g2_i2,TRINITY_DN30991_c0_g2_i3,TRINITY_DN30991_c0_g2_i4,TRINITY_DN30991_c0_g2_i5,TRINITY_DN30991_c0_g2_i6,TRINITY_DN30991_c0_g2_i7	1885	1589.91	-	-	-	[R] General function prediction only	-	-	611.35	811.82	0	0	8.68	9.52	0	0	711.59	0	9.1	0	inf	inf	6.24241e-28	1.27126e-24	yes
TRINITY_DN18893_c0_g1	TRINITY_DN18893_c0_g1_i1	783	584	HSP15.7	-	GO:0005782(peroxisomal matrix);GO:0006457(protein folding);GO:0009408(response to heat);GO:0000302(response to reactive oxygen species)	[O] Posttranslational modification, protein turnover, chaperones	-	-	1572	1143	0	0	61.97	36.09	0	0	1357.5	0	49.03	0	inf	inf	1.5223e-27	3.01402e-24	yes
TRINITY_DN14646_c0_g3	TRINITY_DN14646_c0_g3_i1	1285	1086	At1g09580	-	-	[U] Intracellular trafficking, secretion, and vesicular transport	-	-	0	3.42	975.35	1106.92	0	0.06	18.88	19.21	1.71	1041.13	0.03	19.05	-9.30761	9.30761	2.34371e-27	4.51494e-24	yes
TRINITY_DN16433_c1_g2	TRINITY_DN16433_c1_g2_i1	745	546	At5g19510	elongation factor EF-1 beta subunit	GO:0048046(apoplast);GO:0005829(cytosol);GO:0005853(eukaryotic translation elongation factor 1 complex);GO:0005886(plasma membrane);GO:0009506(plasmodesma);GO:0003746(translation elongation factor activity);GO:0042742(defense response to bacterium)	[K] Transcription	K03232	-	0	0	646.97	880.55	0	0	24.91	30.4	0	763.76	0	27.66	-inf	inf	2.74366e-26	5.14632e-23	yes
TRINITY_DN17612_c0_g2	TRINITY_DN17612_c0_g2_i1	800	601	RPP2B	large subunit ribosomal protein LP2	GO:0005840(ribosome);GO:0003735(structural constituent of ribosome);GO:0006414(translational elongation)	[J] Translation, ribosomal structure and biogenesis	K02943	ko03010(Ribosome)	22014.8	29641.8	15.11	1035.63	843.3	909.38	0.53	32.48	25828.3	525.37	876.34	16.5	5.93642	5.93642	6.83188e-26	1.2486e-22	yes
TRINITY_DN34817_c0_g1	TRINITY_DN34817_c0_g1_i1	495	296	-	-	-	-	-	-	0	0	774	644	0	0	54.96	41.01	0	709	0	47.98	-inf	inf	1.62216e-25	2.89057e-22	yes
TRINITY_DN53_c0_g1	TRINITY_DN53_c0_g1_i1	993	794	snfA	-	GO:0004679(AMP-activated protein kinase activity);GO:0005524(ATP binding);GO:0006754(ATP biosynthetic process);GO:0008283(cell proliferation);GO:0007005(mitochondrion organization);GO:0046956(positive phototaxis);GO:0007165(signal transduction)	-	-	-	3.72	0	785.08	1112.32	0.11	0	20.78	26.41	1.86	948.7	0.06	23.59	-8.60611	8.60611	1.8494e-25	3.21511e-22	yes
TRINITY_DN15463_c0_g1	TRINITY_DN15463_c0_g1_i1	1262	1063	-	dehydrogenase/reductase SDR family member 4	-	[R] General function prediction only	K11147	ko00830(Retinol metabolism);ko04146(Peroxisome)	1615.13	2196.89	47.87	0	34.98	38.11	0.95	0	1906.01	23.93	36.55	0.47	6.36787	6.36787	5.63516e-25	9.56327e-22	yes
TRINITY_DN21736_c0_g12	TRINITY_DN21736_c0_g12_i1	528	329	ama-1	DNA-directed RNA polymerase II subunit A	GO:0005665(DNA-directed RNA polymerase II, core complex);GO:0003677(DNA binding);GO:0003899(DNA-directed RNA polymerase activity);GO:0046872(metal ion binding);GO:0005515(protein binding);GO:0008356(asymmetric cell division);GO:0009792(embryo development ending in birth or egg hatching);GO:0010458(exit from mitosis);GO:0007369(gastrulation);GO:0007052(mitotic spindle organization);GO:0040010(posi…	[K] Transcription	K03006	ko00230(Purine metabolism);ko00240(Pyrimidine metabolism);ko03020(RNA polymerase);ko05016(Huntington's disease)	0	0	3758.25	7420.69	0	0	240.11	425.13	0	5589.47	0	332.62	-inf	inf	6.20552e-25	1.02863e-21	yes
TRINITY_DN23934_c1_g5	TRINITY_DN23934_c1_g5_i1	363	164	-	-	-	-	-	-	0	1.57	599.47	959.68	0	0.18	76.83	110.3	0.78	779.58	0.09	93.56	-9.45273	9.45273	2.03495e-24	3.29648e-21	yes
TRINITY_DN8469_c0_g1	TRINITY_DN8469_c0_g1_i1	388	189	-	-	-	-	-	-	0	0	636.88	646.79	0	0	70.83	64.5	0	641.84	0	67.66	-inf	inf	3.23075e-24	5.11729e-21	yes
TRINITY_DN11453_c0_g2	TRINITY_DN11453_c0_g2_i1	578	379	-	E3 ubiquitin-protein ligase RNF115/126	-	[O] Posttranslational modification, protein turnover, chaperones	K11982	-	398.8	644.85	0	0	24.22	31.37	0	0	521.83	0	27.8	0	inf	inf	5.76287e-24	8.92957e-21	yes
TRINITY_DN28161_c0_g1	TRINITY_DN28161_c0_g1_i1,TRINITY_DN28161_c0_g1_i10,TRINITY_DN28161_c0_g1_i11,TRINITY_DN28161_c0_g1_i12,TRINITY_DN28161_c0_g1_i13,TRINITY_DN28161_c0_g1_i14,TRINITY_DN28161_c0_g1_i2,TRINITY_DN28161_c0_g1_i3,TRINITY_DN28161_c0_g1_i4,TRINITY_DN28161_c0_g1_i5,TRINITY_DN28161_c0_g1_i6,TRINITY_DN28161_c0_g1_i7,TRINITY_DN28161_c0_g1_i8,TRINITY_DN28161_c0_g1_i9	1783	1243.17	-	-	-	-	-	-	516	473	0	0	9.42	7.43	0	0	494.5	0	8.43	0	inf	inf	2.24089e-23	3.39838e-20	yes
TRINITY_DN31551_c0_g6	TRINITY_DN31551_c0_g6_i1,TRINITY_DN31551_c0_g6_i2,TRINITY_DN31551_c0_g6_i3	1433	581.69	-	-	-	-	-	-	4.24	3.33	914.2	819.23	0.42	0.13	29.18	21.91	3.79	866.72	0.28	25.55	-7.75585	7.75585	6.90567e-23	1.0203e-19	yes
TRINITY_DN21736_c0_g24	TRINITY_DN21736_c0_g24_i1	1747	1548	UBC11	ubiquitin-conjugating enzyme E2 D/E	GO:0005524(ATP binding);GO:0004842(ubiquitin-protein ligase activity);GO:0006511(ubiquitin-dependent protein catabolic process)	-	K06689	ko04120(Ubiquitin mediated proteolysis)	192.77	0	4194.16	6365.67	2.87	0	56.95	77.51	96.39	5279.91	1.44	67.23	-5.486	5.486	7.01411e-23	1.0203e-19	yes
TRINITY_DN29374_c0_g1	TRINITY_DN29374_c0_g1_i1,TRINITY_DN29374_c0_g1_i2	1242	917.94	UGT73C3	-	GO:0016758(transferase activity, transferring hexosyl groups)	[G] Carbohydrate transport and metabolism ;[C] Energy production and conversion	-	-	1447.85	1110.55	14.35	14.43	32.81	20.86	0.39	0.35	1279.2	14.39	26.84	0.37	6.71631	6.71631	9.13543e-23	1.30229e-19	yes
TRINITY_DN5119_c0_g1	TRINITY_DN5119_c0_g1_i1	345	146	HIS2B	histone H2B	GO:0000786(nucleosome);GO:0005634(nucleus);GO:0003677(DNA binding);GO:0006334(nucleosome assembly)	[B] Chromatin structure and dynamics	K11252	ko05322(Systemic lupus erythematosus)	1.39	1.4	3112.37	6133.63	0.22	0.18	448.08	791.85	1.4	4623	0.2	619.97	-11.9376	11.9376	1.05008e-22	1.46758e-19	yes
TRINITY_DN19530_c1_g5	TRINITY_DN19530_c1_g5_i1	1218	1019	FLA7	-	GO:0046658(anchored to plasma membrane)	-	-	-	415.01	520.51	0	0	9.38	9.42	0	0	467.76	0	9.4	0	inf	inf	1.18516e-22	1.62451e-19	yes
TRINITY_DN21644_c0_g1	TRINITY_DN21644_c0_g1_i1	1518	1319	PXL2	-	GO:0016021(integral to membrane);GO:0005886(plasma membrane);GO:0005524(ATP binding);GO:0004674(protein serine/threonine kinase activity);GO:0004872(receptor activity);GO:0030154(cell differentiation);GO:0010067(procambium histogenesis)	[R] General function prediction only	K00924	-	3296.6	2762.48	128.87	7.79	57.54	38.62	2.05	0.11	3029.54	68.33	48.08	1.08	5.55412	5.55412	1.68428e-22	2.2651e-19	yes
TRINITY_DN32396_c2_g34	TRINITY_DN32396_c2_g34_i1	225	37.13	IN2-2	-	GO:0016491(oxidoreductase activity)	[C] Energy production and conversion	-	-	0	0	526.79	587.23	0	0	298.2	298.08	0	557.01	0	298.14	-inf	inf	1.87496e-22	2.47485e-19	yes
TRINITY_DN29156_c1_g10	TRINITY_DN29156_c1_g10_i1	584	385	TTL	-	GO:0005829(cytosol);GO:0031234(extrinsic to internal side of plasma membrane);GO:0005777(peroxisome);GO:0051997(2-oxo-4-hydroxy-4-carboxy-5-ureidoimidazoline decarboxylase activity);GO:0033971(hydroxyisourate hydrolase activity);GO:0005515(protein binding);GO:0019428(allantoin biosynthetic process);GO:0009742(brassinosteroid mediated signaling pathway);GO:0051289(protein homotetramerization);GO:0…	[I] Lipid transport and metabolism	-	-	342.38	569.79	0	0	20.47	27.29	0	0	456.08	0	23.88	0	inf	inf	4.17262e-22	5.40749e-19	yes
TRINITY_DN29156_c1_g3	TRINITY_DN29156_c1_g3_i1	581	382	TTL	-	GO:0005829(cytosol);GO:0031234(extrinsic to internal side of plasma membrane);GO:0005777(peroxisome);GO:0051997(2-oxo-4-hydroxy-4-carboxy-5-ureidoimidazoline decarboxylase activity);GO:0033971(hydroxyisourate hydrolase activity);GO:0005515(protein binding);GO:0019428(allantoin biosynthetic process);GO:0009742(brassinosteroid mediated signaling pathway);GO:0051289(protein homotetramerization);GO:0…	[I] Lipid transport and metabolism	-	-	466.65	469.05	2.11	0	28.12	22.64	0.12	0	467.85	1.05	25.38	0.06	8.93725	8.93725	9.94232e-21	1.26546e-17	yes
TRINITY_DN28499_c0_g12	TRINITY_DN28499_c0_g12_i1,TRINITY_DN28499_c0_g12_i2,TRINITY_DN28499_c0_g12_i3	388	185.05	MATP7	-	GO:0016021(integral to membrane);GO:0012511(monolayer-surrounded lipid storage body)	-	-	-	12.2	12.41	26850.8	18896.7	1.49	1.21	3021.27	1902.13	12.3	22873.7	1.35	2461.7	-10.7259	10.7259	4.4102e-20	5.51484e-17	yes
TRINITY_DN32986_c0_g1	TRINITY_DN32986_c0_g1_i1	207	26.22	OEP64	-	-	[J] Translation, ribosomal structure and biogenesis	-	-	367.91	363.52	0	0	323.02	255.62	0	0	365.72	0	289.32	0	inf	inf	9.31476e-20	1.1447e-16	yes
TRINITY_DN1550_c0_g2	TRINITY_DN1550_c0_g2_i1	616	417	-	-	-	-	-	-	374.51	464.18	0	2.11	20.68	20.52	0	0.1	419.35	1.05	20.6	0.05	9.03684	9.03684	2.06188e-19	2.49093e-16	yes
TRINITY_DN11453_c0_g8	TRINITY_DN11453_c0_g8_i1	568	369	-	E3 ubiquitin-protein ligase RNF115/126	-	[O] Posttranslational modification, protein turnover, chaperones	K11982	-	0	0	1872.01	1344.39	0	0	106.64	68.67	0	1608.2	0	87.66	-inf	inf	2.09724e-19	2.49141e-16	yes
TRINITY_DN22935_c0_g2	TRINITY_DN22935_c0_g2_i1	1048	849	MATP6-A	-	GO:0016021(integral to membrane);GO:0012511(monolayer-surrounded lipid storage body)	-	-	-	47.96	24.36	105427	72018	1.3	0.53	2610.13	1598.86	36.16	88722.6	0.92	2104.49	-11.0757	11.0757	2.91941e-19	3.41126e-16	yes
TRINITY_DN31768_c0_g2	TRINITY_DN31768_c0_g2_i1	272	74.24	RPL4	large subunit ribosomal protein L4e	GO:0005840(ribosome);GO:0003735(structural constituent of ribosome);GO:0006412(translation)	[A] RNA processing and modification	K02930	ko03010(Ribosome)	0	0	1720.72	3568.91	0	0	487.16	906.06	0	2644.82	0	696.61	-inf	inf	3.26161e-19	3.74964e-16	yes
TRINITY_DN11453_c0_g11	TRINITY_DN11453_c0_g11_i1	562	363	-	E3 ubiquitin-protein ligase RNF115/126	-	[O] Posttranslational modification, protein turnover, chaperones	K11982	-	790.15	1452.17	0	0	50.11	73.76	0	0	1121.16	0	61.94	0	inf	inf	3.77483e-19	4.27077e-16	yes
TRINITY_DN27544_c1_g2	TRINITY_DN27544_c1_g2_i1,TRINITY_DN27544_c1_g2_i2,TRINITY_DN27544_c1_g2_i3,TRINITY_DN27544_c1_g2_i4,TRINITY_DN27544_c1_g2_i5,TRINITY_DN27544_c1_g2_i6,TRINITY_DN27544_c1_g2_i7	1734	1067.57	-	-	-	[R] General function prediction only	-	-	472	336.02	1	0	10.73	6.6	0.03	0	404.01	0.5	8.66	0.01	9.73678	9.73678	4.79731e-19	5.34278e-16	yes
TRINITY_DN22000_c0_g1	TRINITY_DN22000_c0_g1_i1	1682	1483	SCL8	-	GO:0005737(cytoplasm);GO:0005634(nucleus);GO:0006355(regulation of transcription, DNA-dependent);GO:0006351(transcription, DNA-dependent)	-	-	-	358.74	326.64	0	0	5.57	4.06	0	0	342.69	0	4.81	0	inf	inf	5.03138e-19	5.51726e-16	yes
TRINITY_DN20222_c1_g1	TRINITY_DN20222_c1_g1_i1	1249	1050	-	-	-	-	-	-	0	0	831.44	620.85	0	0	16.64	11.14	0	726.14	0	13.89	-inf	inf	6.63021e-19	7.16032e-16	yes
TRINITY_DN25912_c2_g8	TRINITY_DN25912_c2_g8_i1	650	451	-	-	-	-	-	-	0	0	833.01	621.73	0	0	38.82	25.98	0	727.37	0	32.4	-inf	inf	7.25161e-19	7.71453e-16	yes
TRINITY_DN21736_c0_g5	TRINITY_DN21736_c0_g5_i1	1723	1524	UBC11	ubiquitin-conjugating enzyme E2 D/E	GO:0005524(ATP binding);GO:0004842(ubiquitin-protein ligase activity);GO:0006511(ubiquitin-dependent protein catabolic process)	-	K06689	ko04120(Ubiquitin mediated proteolysis)	0	9.32	526.75	795.52	0	0.11	7.27	9.84	4.66	661.13	0.06	8.55	-7.0498	7.0498	9.03814e-19	9.47369e-16	yes
TRINITY_DN15868_c0_g1	TRINITY_DN15868_c0_g1_i1,TRINITY_DN15868_c0_g1_i2,TRINITY_DN15868_c0_g1_i3	3685	3177.54	-	-	GO:0004190(aspartic-type endopeptidase activity);GO:0003677(DNA binding);GO:0004519(endonuclease activity);GO:0003964(RNA-directed DNA polymerase activity);GO:0008270(zinc ion binding);GO:0015074(DNA integration)	[R] General function prediction only	-	-	0	0	718	540	0	0	4.64	3.07	0	629	0	3.85	-inf	inf	9.9137e-19	1.02408e-15	yes
TRINITY_DN35337_c0_g1	TRINITY_DN35337_c0_g1_i1	466	267	LRX4	-	GO:0005576(extracellular region);GO:0009505(plant-type cell wall);GO:0009506(plasmodesma);GO:0007047(cellular cell wall organization)	-	-	-	333.01	333.04	0	0	28.71	23	0	0	333.02	0	25.86	0	inf	inf	1.12229e-18	1.14277e-15	yes
TRINITY_DN3172_c0_g2	TRINITY_DN3172_c0_g2_i1	856	657	-	-	-	[R] General function prediction only	-	-	0	0	744.63	1491	0	0	23.82	42.77	0	1117.82	0	33.3	-inf	inf	2.06846e-18	2.07653e-15	yes
TRINITY_DN32708_c1_g3	TRINITY_DN32708_c1_g3_i1	356	157	-	-	-	-	-	-	255.74	394.57	0	0	37.5	46.34	0	0	325.15	0	41.92	0	inf	inf	2.33371e-18	2.31028e-15	yes
TRINITY_DN30948_c1_g2	TRINITY_DN30948_c1_g2_i1	785	586	Os02g0220600	elongation factor EF-1 gamma subunit	GO:0005853(eukaryotic translation elongation factor 1 complex);GO:0003746(translation elongation factor activity)	[J] Translation, ribosomal structure and biogenesis	K03233	-	3.08	2.15	5315.74	3711.64	0.12	0.07	190.67	119.38	2.62	4513.69	0.1	155.02	-10.6345	10.6345	3.76376e-18	3.67492e-15	yes
TRINITY_DN32438_c0_g2	TRINITY_DN32438_c0_g2_i1	788	589	-	-	-	-	-	-	287.59	340.95	0	0	11.24	10.67	0	0	314.27	0	10.96	0	inf	inf	5.16328e-18	4.97328e-15	yes
TRINITY_DN25676_c2_g1	TRINITY_DN25676_c2_g1_i1	408	209	MED11	-	-	-	-	-	0	0	342.84	405.45	0	0	34.48	36.57	0	374.14	0	35.52	-inf	inf	7.60046e-18	7.22318e-15	yes
TRINITY_DN32017_c1_g2	TRINITY_DN32017_c1_g2_i1	1244	1045	-	condensin complex subunit 3	-	-	K06678	ko04111(Cell cycle - yeast)	353.9	255.26	0	0	7.8	4.5	0	0	304.58	0	6.15	0	inf	inf	9.95815e-18	9.3393e-15	yes
TRINITY_DN21113_c1_g10	TRINITY_DN21113_c1_g10_i1	636	437	At1g69295	-	GO:0031225(anchored to membrane);GO:0005886(plasma membrane);GO:0009506(plasmodesma)	-	-	-	0	12.64	1759.23	3426.44	0	0.53	84.62	147.79	6.32	2592.84	0.27	116.2	-8.47384	8.47384	1.34654e-17	1.24646e-14	yes
TRINITY_DN6762_c0_g1	TRINITY_DN6762_c0_g1_i1	328	129	HSP1	molecular chaperone DnaK	GO:0005739(mitochondrion);GO:0005524(ATP binding);GO:0051082(unfolded protein binding);GO:0006457(protein folding);GO:0006950(response to stress)	[O] Posttranslational modification, protein turnover, chaperones	K04043	ko03018(RNA degradation)	289.63	306.77	0	0	51.69	43.85	0	0	298.2	0	47.77	0	inf	inf	1.86214e-17	1.70164e-14	yes
TRINITY_DN29701_c0_g3	TRINITY_DN29701_c0_g3_i1	305	106	CPN21	-	GO:0048046(apoplast);GO:0009941(chloroplast envelope);GO:0009570(chloroplast stroma);GO:0009535(chloroplast thylakoid membrane);GO:0005739(mitochondrion);GO:0005524(ATP binding);GO:0005507(copper ion binding);GO:0006457(protein folding);GO:0046686(response to cadmium ion);GO:0009409(response to cold)	[O] Posttranslational modification, protein turnover, chaperones	-	-	230.51	359.14	0	0	50.06	62.47	0	0	294.82	0	56.27	0	inf	inf	2.83257e-17	2.55566e-14	yes
TRINITY_DN20794_c1_g2	TRINITY_DN20794_c1_g2_i1	840	641	At3g03100	NADH dehydrogenase	GO:0005747(mitochondrial respiratory chain complex I);GO:0050897(cobalt ion binding);GO:0009055(electron carrier activity);GO:0008137(NADH dehydrogenase (ubiquinone) activity);GO:0022900(electron transport chain);GO:0006810(transport)	[C] Energy production and conversion	K00356	ko00190(Oxidative phosphorylation)	0	295.4	3457.48	4647.87	0	8.5	113.38	136.67	147.7	4052.68	4.25	125.02	-4.63771	4.63771	3.8072e-17	3.38433e-14	yes
TRINITY_DN32989_c4_g8	TRINITY_DN32989_c4_g8_i1	261	64.57	-	-	-	-	-	-	1247.23	1711.39	78.68	28.01	444.72	488.72	25.61	8.18	1479.31	53.35	466.72	16.89	4.90983	4.90983	3.84599e-17	3.38433e-14	yes
TRINITY_DN24663_c0_g1	TRINITY_DN24663_c0_g1_i1	516	317	Polr2f	DNA-directed RNA Polymerase II subunit F	GO:0005665(DNA-directed RNA polymerase II, core complex);GO:0003677(DNA binding);GO:0003899(DNA-directed RNA polymerase activity)	[K] Transcription	K03014	ko00230(Purine metabolism);ko00240(Pyrimidine metabolism);ko03020(RNA polymerase);ko05016(Huntington's disease)	307.42	270.01	0	0	22.33	15.7	0	0	288.72	0	19.02	0	inf	inf	4.09724e-17	3.56145e-14	yes
TRINITY_DN32396_c2_g1	TRINITY_DN32396_c2_g1_i1	202	23.55	IN2-2	-	GO:0016491(oxidoreductase activity)	[C] Energy production and conversion	-	-	0	0	294.87	382.97	0	0	263.2	306.54	0	338.92	0	284.87	-inf	inf	9.23815e-17	7.93334e-14	yes
TRINITY_DN25558_c0_g1	TRINITY_DN25558_c0_g1_i1	1164	965	ANT	AP2-like factor, ANT lineage	GO:0005634(nucleus);GO:0003677(DNA binding);GO:0003700(sequence-specific DNA binding transcription factor activity);GO:0030154(cell differentiation);GO:0009908(flower development);GO:0042127(regulation of cell proliferation)	-	K09285	-	0	0	313.77	359.84	0	0	6.83	7.03	0	336.8	0	6.93	-inf	inf	9.7475e-17	8.2711e-14	yes
TRINITY_DN29398_c0_g2	TRINITY_DN29398_c0_g2_i1	1702	1503	-	-	GO:0004190(aspartic-type endopeptidase activity);GO:0003677(DNA binding);GO:0004519(endonuclease activity);GO:0003964(RNA-directed DNA polymerase activity);GO:0008270(zinc ion binding);GO:0015074(DNA integration)	[R] General function prediction only	-	-	0	0	314.12	327	0	0	4.39	4.1	0	320.56	0	4.24	-inf	inf	3.04402e-16	2.55257e-13	yes
TRINITY_DN16555_c1_g4	TRINITY_DN16555_c1_g4_i1	342	143	MTACP1	NADH dehydrogenase (ubiquinone) 1 alpha/beta subcomplex 1	GO:0005759(mitochondrial matrix);GO:0070469(respiratory chain);GO:0000036(acyl carrier activity);GO:0048037(cofactor binding);GO:0031177(phosphopantetheine binding);GO:0022900(electron transport chain);GO:0006633(fatty acid biosynthetic process)	[C] Energy production and conversion ;[I] Lipid transport and metabolism ;[Q] Secondary metabolites biosynthesis, transport and catabolism	K03955	ko00190(Oxidative phosphorylation);ko05010(Alzheimer's disease);ko05012(Parkinson's disease);ko05016(Huntington's disease)	0	0	1691.04	1146.86	0	0	248.56	151.16	0	1418.95	0	199.86	-inf	inf	3.31836e-16	2.75027e-13	yes
TRINITY_DN32689_c3_g42	TRINITY_DN32689_c3_g42_i1	282	83.48	-	-	-	-	-	-	0	0	253.84	391.02	0	0	63.92	88.29	0	322.43	0	76.11	-inf	inf	3.46503e-16	2.83881e-13	yes
TRINITY_DN15155_c0_g4	TRINITY_DN15155_c0_g4_i1	1580	1381	RD22	-	GO:0009651(response to salt stress)	-	-	-	0	0	431.93	872.56	0	0	6.57	11.91	0	652.25	0	9.24	-inf	inf	3.67242e-16	2.97453e-13	yes
TRINITY_DN20387_c2_g1	TRINITY_DN20387_c2_g1_i1	370	171	-	-	-	-	-	-	0	0	321	311	0	0	39.46	34.28	0	316	0	36.87	-inf	inf	4.04813e-16	3.24201e-13	yes
TRINITY_DN27904_c1_g4	TRINITY_DN27904_c1_g4_i1	978	779	IAA9	-	GO:0005634(nucleus);GO:0046983(protein dimerization activity);GO:0009734(auxin mediated signaling pathway);GO:0006355(regulation of transcription, DNA-dependent);GO:0006351(transcription, DNA-dependent)	-	-	-	0	0	795.78	562.55	0	0	21.47	13.61	0	679.16	0	17.54	-inf	inf	7.11344e-16	5.6336e-13	yes
TRINITY_DN6762_c0_g2	TRINITY_DN6762_c0_g2_i1	328	129	HSP1	molecular chaperone DnaK	GO:0005739(mitochondrion);GO:0005524(ATP binding);GO:0051082(unfolded protein binding);GO:0006457(protein folding);GO:0006950(response to stress)	[O] Posttranslational modification, protein turnover, chaperones	K04043	ko03018(RNA degradation)	2.45	0	252.99	474.83	0.44	0	41.22	69.38	1.23	363.91	0.22	55.3	-8.20653	8.20653	1.31821e-15	1.0325e-12	yes
TRINITY_DN32017_c1_g5	TRINITY_DN32017_c1_g5_i1	1244	1045	-	condensin complex subunit 3	-	-	K06678	ko04111(Cell cycle - yeast)	0	0	297.87	295.42	0	0	5.99	5.33	0	296.64	0	5.66	-inf	inf	1.83182e-15	1.4192e-12	yes
TRINITY_DN32684_c0_g5	TRINITY_DN32684_c0_g5_i1	352	153	SCPL17	sinapoylglucose-choline O-sinapoyltransferase	GO:0005576(extracellular region);GO:0004185(serine-type carboxypeptidase activity);GO:0006508(proteolysis)	[O] Posttranslational modification, protein turnover, chaperones ;[E] Amino acid transport and metabolism	K09756	ko00940(Phenylpropanoid biosynthesis)	2269	2300.62	112.95	142.18	341.42	277.25	15.52	17.52	2284.81	127.56	309.34	16.52	4.3715	4.3715	2.55833e-15	1.96075e-12	yes
TRINITY_DN37537_c0_g1	TRINITY_DN37537_c0_g1_i1	977	778	-	-	-	-	-	-	210	276	0	0	6.21	6.54	0	0	243	0	6.38	0	inf	inf	2.86952e-15	2.17586e-12	yes
TRINITY_DN15839_c0_g1	TRINITY_DN15839_c0_g1_i1	226	37.8	-	-	-	-	-	-	256.86	225.87	0	0	156.45	110.18	0	0	241.37	0	133.31	0	inf	inf	2.92113e-15	2.19168e-12	yes
TRINITY_DN15425_c0_g2	TRINITY_DN15425_c0_g2_i1	3562	3363	VAL2	-	GO:0005634(nucleus);GO:0003677(DNA binding);GO:0008270(zinc ion binding);GO:0010030(positive regulation of seed germination);GO:2000034(regulation of seed maturation);GO:0006355(regulation of transcription, DNA-dependent);GO:0006351(transcription, DNA-dependent)	-	-	-	47.7	20.26	1234.05	1039.46	0.33	0.11	7.71	5.83	33.98	1136.76	0.22	6.77	-4.85287	4.85287	3.27015e-15	2.42798e-12	yes
TRINITY_DN20957_c0_g7	TRINITY_DN20957_c0_g7_i1	449	250	-	-	-	-	-	-	0	1.72	279.97	397.72	0	0.13	23.54	29.99	0.86	338.85	0.07	26.77	-8.2592	8.2592	5.89836e-15	4.3342e-12	yes
TRINITY_DN13375_c0_g1	TRINITY_DN13375_c0_g1_i1	1241	1042	SPAG1	FK506-binding protein 4/5	GO:0005737(cytoplasm);GO:0005525(GTP binding);GO:0016787(hydrolase activity);GO:0007338(single fertilization)	[R] General function prediction only	K09571	-	50.53	45.77	1066.77	1716.79	1.12	0.81	21.52	31.05	48.15	1391.78	0.97	26.29	-4.61508	4.61508	6.39561e-15	4.65163e-12	yes
TRINITY_DN14346_c0_g2	TRINITY_DN14346_c0_g2_i1	1786	1587	-	-	-	-	-	-	0	0	263.71	273.42	0	0	3.49	3.25	0	268.56	0	3.37	-inf	inf	1.79695e-14	1.29375e-11	yes
TRINITY_DN24804_c2_g1	TRINITY_DN24804_c2_g1_i1	224	36.47	RABA2A	Rab family, other	GO:0009504(cell plate);GO:0005829(cytosol);GO:0010008(endosome membrane);GO:0005794(Golgi apparatus);GO:0005886(plasma membrane);GO:0005525(GTP binding);GO:0000910(cytokinesis);GO:0015031(protein transport);GO:0007264(small GTPase mediated signal transduction)	[U] Intracellular trafficking, secretion, and vesicular transport	K07976	-	0	2.57	286.8	394.25	0	1.3	165.28	203.73	1.28	340.52	0.65	184.5	-7.68287	7.68287	2.15335e-14	1.53485e-11	yes
TRINITY_DN27498_c0_g1	TRINITY_DN27498_c0_g1_i1	1784	1585	GATL3	-	GO:0000139(Golgi membrane);GO:0016021(integral to membrane);GO:0016757(transferase activity, transferring glycosyl groups);GO:0007047(cellular cell wall organization)	-	-	-	4147.02	3544.07	239.83	306.8	60.24	41.23	3.18	3.65	3845.55	273.31	50.73	3.42	4.02846	4.02846	2.47359e-14	1.74564e-11	yes
TRINITY_DN44369_c0_g2	TRINITY_DN44369_c0_g2_i1	621	422	-	-	-	-	-	-	205.65	229.35	0	0	11.22	10.02	0	0	217.5	0	10.62	0	inf	inf	3.36982e-14	2.35481e-11	yes
TRINITY_DN13980_c0_g3	TRINITY_DN13980_c0_g3_i1	692	493	-	-	-	-	-	-	0	0	293.25	219.9	0	0	12.5	8.41	0	256.57	0	10.46	-inf	inf	3.98591e-14	2.75829e-11	yes
TRINITY_DN13871_c0_g1	TRINITY_DN13871_c0_g1_i1	1031	832	TSPO	tryptophan-rich sensory protein	-	-	K07185	-	1.9	2.14	373.25	314.5	0.05	0.05	9.43	7.12	2.02	343.88	0.05	8.28	-7.24218	7.24218	4.2946e-14	2.94333e-11	yes
TRINITY_DN17349_c0_g1	TRINITY_DN17349_c0_g1_i1	1138	939	At1g15670	-	-	[R] General function prediction only	-	-	180.01	244.87	0	0	4.41	4.81	0	0	212.44	0	4.61	0	inf	inf	5.97876e-14	4.05855e-11	yes
TRINITY_DN12501_c0_g3	TRINITY_DN12501_c0_g3_i1	592	393	At1g75220	-	GO:0016021(integral to membrane);GO:0005774(vacuolar membrane);GO:0022891(substrate-specific transmembrane transporter activity);GO:0008643(carbohydrate transport)	[R] General function prediction only	-	-	334.97	217.33	0	0	19.62	10.2	0	0	276.15	0	14.91	0	inf	inf	6.16411e-14	4.1449e-11	yes
TRINITY_DN15869_c0_g1	TRINITY_DN15869_c0_g1_i1	401	202	-	-	-	-	-	-	0	0	204.95	306.3	0	0	21.33	28.58	0	255.62	0	24.95	-inf	inf	6.83256e-14	4.55144e-11	yes
TRINITY_DN16734_c0_g2	TRINITY_DN16734_c0_g2_i1,TRINITY_DN16734_c0_g2_i2	1230	992.31	At5g07610	-	-	-	-	-	189.04	232.36	0	0	4.41	4.43	0	0	210.7	0	4.42	0	inf	inf	7.12892e-14	4.70489e-11	yes
TRINITY_DN29492_c0_g6	TRINITY_DN29492_c0_g6_i1	914	715	CDR1	-	-	[O] Posttranslational modification, protein turnover, chaperones	-	-	0	25.84	544.7	630.62	0	0.67	16.01	16.62	12.92	587.66	0.34	16.32	-5.36676	5.36676	1.47256e-13	9.62931e-11	yes
TRINITY_DN21736_c0_g6	TRINITY_DN21736_c0_g6_i1	521	322	-	-	-	-	-	-	0	30.41	2199.78	4529.27	0	1.74	143.6	265.12	15.21	3364.53	0.87	204.36	-7.64009	7.64009	2.47029e-13	1.60068e-10	yes
TRINITY_DN22688_c0_g2	TRINITY_DN22688_c0_g2_i1	467	268	-	-	-	-	-	-	0	0	230.73	242.72	0	0	18.1	17.07	0	236.72	0	17.59	-inf	inf	2.70936e-13	1.73977e-10	yes
TRINITY_DN28547_c1_g1	TRINITY_DN28547_c1_g1_i1	396	197	-	-	-	-	-	-	144.24	267.87	0	0	16.86	25.07	0	0	206.06	0	20.96	0	inf	inf	3.16255e-13	2.01265e-10	yes
TRINITY_DN28499_c0_g6	TRINITY_DN28499_c0_g6_i1	308	109	MATP7	-	GO:0016021(integral to membrane);GO:0012511(monolayer-surrounded lipid storage body)	-	-	-	18.81	7.29	425.65	713.04	3.97	1.23	82.08	123.3	13.05	569.35	2.6	102.69	-5.19481	5.19481	3.50996e-13	2.21398e-10	yes
TRINITY_DN32120_c0_g4	TRINITY_DN32120_c0_g4_i1	533	334	-	-	-	-	-	-	3.06	1.02	238.24	396	0.21	0.06	14.99	22.35	2.04	317.12	0.14	18.67	-7.04782	7.04782	3.93779e-13	2.46205e-10	yes
TRINITY_DN14018_c0_g1	TRINITY_DN14018_c0_g1_i1	532	333	-	-	-	-	-	-	272	216	3	0	18.8	11.96	0.19	0	244	1.5	15.38	0.1	7.42068	7.42068	4.25289e-13	2.63594e-10	yes
TRINITY_DN32396_c2_g8	TRINITY_DN32396_c2_g8_i1	215	30.82	At1g60690	-	-	[C] Energy production and conversion	-	-	0	0	257.78	200.68	0	0	175.79	122.71	0	229.23	0	149.25	-inf	inf	4.38523e-13	2.69454e-10	yes
TRINITY_DN2464_c0_g1	TRINITY_DN2464_c0_g1_i1	1008	809	At5g16450	regulator of ribonuclease activity A	GO:0008428(ribonuclease inhibitor activity);GO:0051252(regulation of RNA metabolic process)	-	K02553	-	2659.61	5200	0	29.82	75.69	118.51	0	0.69	3929.81	14.91	97.1	0.34	8.34265	8.34265	4.61591e-13	2.81204e-10	yes
TRINITY_DN27921_c1_g2	TRINITY_DN27921_c1_g2_i1	891	692	-	-	-	[O] Posttranslational modification, protein turnover, chaperones	-	-	0	0	235.92	223.3	0	0	7.17	6.08	0	229.61	0	6.62	-inf	inf	4.95244e-13	2.99148e-10	yes
TRINITY_DN20428_c0_g1	TRINITY_DN20428_c0_g1_i1	960	761	-	-	-	[R] General function prediction only	-	-	482.08	669.74	18.27	25.55	14.58	16.23	0.5	0.63	575.91	21.91	15.41	0.56	4.91668	4.91668	5.0018e-13	2.99591e-10	yes
TRINITY_DN11359_c0_g2	TRINITY_DN11359_c0_g2_i1	696	497	-	-	-	-	-	-	1427.81	891.97	0	7.97	66.14	33.09	0	0.3	1159.89	3.98	49.62	0.15	8.52734	8.52734	5.39249e-13	3.203e-10	yes
TRINITY_DN22287_c1_g2	TRINITY_DN22287_c1_g2_i1	440	241	-	-	-	-	-	-	546.41	363.39	6.07	1.28	52.2	27.8	0.53	0.1	454.9	3.68	40	0.32	7.13655	7.13655	6.28047e-13	3.69961e-10	yes
TRINITY_DN32759_c2_g14	TRINITY_DN32759_c2_g14_i1	231	41.21	At4g13010	alcohol dehydrogenase	GO:0009706(chloroplast inner membrane);GO:0009535(chloroplast thylakoid membrane);GO:0005886(plasma membrane);GO:0005773(vacuole);GO:0016491(oxidoreductase activity);GO:0008270(zinc ion binding)	[C] Energy production and conversion ;[R] General function prediction only	K00001	ko00010(Glycolysis / Gluconeogenesis);ko00071(Fatty acid metabolism);ko00350(Tyrosine metabolism);ko00624(1- and 2-Methylnaphthalene degradation);ko00641(3-Chloroacrylic acid degradation);ko00830(Retinol metabolism);ko00980(Metabolism of xenobiotics by cytochrome P450);ko00982(Drug metabolism - cytochrome P450)	191.82	185.79	0	0	107.17	83.14	0	0	188.81	0	95.16	0	inf	inf	6.59565e-13	3.85342e-10	yes
TRINITY_DN9812_c0_g3	TRINITY_DN9812_c0_g3_i1	824	625	CP12-3	-	-	-	-	-	509.52	725.83	0.5	52.35	18.77	21.41	0.02	1.58	617.67	26.43	20.09	0.8	4.89058	4.89058	7.00293e-13	4.05811e-10	yes
TRINITY_DN27921_c1_g4	TRINITY_DN27921_c1_g4_i1	888	689	-	-	-	[O] Posttranslational modification, protein turnover, chaperones	-	-	0	0	312.09	219.19	0	0	9.52	6	0	265.64	0	7.76	-inf	inf	9.23226e-13	5.30684e-10	yes
TRINITY_DN15290_c0_g14	TRINITY_DN15290_c0_g14_i1	2692	2493	HSP70-14	heat shock 70kDa protein 4	-	[O] Posttranslational modification, protein turnover, chaperones	K09489	ko04612(Antigen processing and presentation)	0	22.4	1061.94	2144.46	0	0.17	8.95	16.21	11.2	1603.2	0.09	12.58	-7.01911	7.01911	1.09326e-12	6.23395e-10	yes
TRINITY_DN22020_c0_g1	TRINITY_DN22020_c0_g1_i1	375	176	-	-	-	-	-	-	0	2	185.22	353.79	0	0.21	22.12	37.89	1	269.5	0.1	30.01	-7.90938	7.90938	1.16261e-12	6.57676e-10	yes
TRINITY_DN16857_c0_g3	TRINITY_DN16857_c0_g3_i1	600	401	-	-	-	-	-	-	155.33	212.7	0	0	8.92	9.78	0	0	184.01	0	9.35	0	inf	inf	1.26733e-12	7.11272e-10	yes
TRINITY_DN16555_c1_g1	TRINITY_DN16555_c1_g1_i1	387	188	MTACP1	NADH dehydrogenase (ubiquinone) 1 alpha/beta subcomplex 1	GO:0005759(mitochondrial matrix);GO:0070469(respiratory chain);GO:0000036(acyl carrier activity);GO:0048037(cofactor binding);GO:0031177(phosphopantetheine binding);GO:0022900(electron transport chain);GO:0006633(fatty acid biosynthetic process)	[C] Energy production and conversion ;[I] Lipid transport and metabolism ;[Q] Secondary metabolites biosynthesis, transport and catabolism	K03955	ko00190(Oxidative phosphorylation);ko05010(Alzheimer's disease);ko05012(Parkinson's disease);ko05016(Huntington's disease)	0	0	406.69	277.98	0	0	45.47	27.87	0	342.34	0	36.67	-inf	inf	1.35347e-12	7.5368e-10	yes
TRINITY_DN32663_c2_g4	TRINITY_DN32663_c2_g4_i1	256	60.35	-	-	-	-	-	-	0	0	319.09	698.4	0	0	111.14	218.13	0	508.75	0	164.63	-inf	inf	1.60152e-12	8.84894e-10	yes
TRINITY_DN32236_c2_g4	TRINITY_DN32236_c2_g4_i1	207	26.22	-	-	GO:0000166(nucleotide binding);GO:0003723(RNA binding)	[R] General function prediction only	-	-	0	0	3407.25	1979.38	0	0	2731.28	1422.83	0	2693.32	0	2077.06	-inf	inf	1.75092e-12	9.60001e-10	yes
TRINITY_DN19901_c0_g2	TRINITY_DN19901_c0_g2_i1	368	169	-	-	-	-	-	-	0	0.9	239.98	499.81	0	0.1	29.85	55.74	0.45	369.89	0.05	42.8	-9.36147	9.36147	2.1968e-12	1.19528e-09	yes
TRINITY_DN25912_c2_g6	TRINITY_DN25912_c2_g6_i1	654	455	-	-	-	-	-	-	1690.59	1535.07	128.18	127.42	85.54	62.21	5.92	5.28	1612.83	127.8	73.88	5.6	3.85726	3.85726	2.62304e-12	1.41638e-09	yes
TRINITY_DN33081_c1_g1	TRINITY_DN33081_c1_g1_i1	329	130	-	-	-	-	-	-	1470.31	3417.68	0	0	260.38	484.73	0	0	2443.99	0	372.56	0	inf	inf	3.36186e-12	1.80168e-09	yes
TRINITY_DN18969_c0_g3	TRINITY_DN18969_c0_g3_i1	1397	1198	KAN1	-	GO:0005634(nucleus);GO:0003677(DNA binding);GO:0010158(abaxial cell fate specification);GO:0009887(organ morphogenesis);GO:0048481(ovule development);GO:0009944(polarity specification of adaxial/abaxial axis);GO:0009956(radial pattern formation);GO:0006355(regulation of transcription, DNA-dependent);GO:0006351(transcription, DNA-dependent);GO:0010051(xylem and phloem pattern formation)	-	-	-	168.33	180	0	0	3.23	2.77	0	0	174.17	0	3	0	inf	inf	3.65063e-12	1.94183e-09	yes
TRINITY_DN14407_c0_g2	TRINITY_DN14407_c0_g2_i1	671	472	PERK14	-	GO:0016021(integral to membrane);GO:0005886(plasma membrane);GO:0005524(ATP binding);GO:0004674(protein serine/threonine kinase activity)	[T] Signal transduction mechanisms	-	-	0	20.68	487.8	422.68	0	0.81	21.72	16.88	10.34	455.24	0.41	19.3	-5.32558	5.32558	4.44615e-12	2.34747e-09	yes
TRINITY_DN30300_c0_g3	TRINITY_DN30300_c0_g3_i1	256	60.35	-	-	-	-	-	-	0	0	163.91	249.82	0	0	57.09	78.03	0	206.87	0	67.56	-inf	inf	5.35138e-12	2.80463e-09	yes
TRINITY_DN30256_c0_g19	TRINITY_DN30256_c0_g19_i1	482	283	-	-	-	[S] Function unknown	-	-	0	0	181.08	230.22	0	0	13.45	15.33	0	205.65	0	14.39	-inf	inf	5.53021e-12	2.8772e-09	yes
TRINITY_DN4425_c0_g2	TRINITY_DN4425_c0_g2_i1	571	372	-	elongation factor EF-1 gamma subunit	-	[J] Translation, ribosomal structure and biogenesis	K03233	-	205.45	132.1	0	0	12.71	6.55	0	0	168.77	0	9.63	0	inf	inf	5.99479e-12	3.09631e-09	yes
TRINITY_DN37074_c2_g1	TRINITY_DN37074_c2_g1_i1	363	164	-	-	GO:0005737(cytoplasm);GO:0006950(response to stress)	[O] Posttranslational modification, protein turnover, chaperones	-	-	902.19	723.71	37.52	64	126.65	81.36	4.81	7.35	812.95	50.76	104	6.08	4.2295	4.2295	6.38176e-12	3.27246e-09	yes
TRINITY_DN32317_c0_g6	TRINITY_DN32317_c0_g6_i1	2684	2485	-	-	-	-	-	-	196.49	302	0	6	1.82	2.24	0	0.05	249.25	3	2.03	0.03	6.69195	6.69195	6.72207e-12	3.42235e-09	yes
TRINITY_DN9844_c0_g1	TRINITY_DN9844_c0_g1_i1	541	342	-	-	-	-	-	-	261.27	189.11	4.11	0	17.59	10.2	0.25	0	225.19	2.06	13.89	0.12	6.89178	6.89178	7.06245e-12	3.57014e-09	yes
TRINITY_DN32396_c2_g15	TRINITY_DN32396_c2_g15_i1	215	30.82	At1g60690	-	-	[C] Energy production and conversion	-	-	142.68	191.27	0	0	106.56	114.41	0	0	166.98	0	110.48	0	inf	inf	8.7109e-12	4.37244e-09	yes
TRINITY_DN899_c0_g1	TRINITY_DN899_c0_g1_i1	431	232	-	-	-	-	-	-	498.69	292.84	0	0	49.49	23.27	0	0	395.76	0	36.38	0	inf	inf	9.26676e-12	4.61893e-09	yes
TRINITY_DN24962_c1_g7	TRINITY_DN24962_c1_g7_i1	243	49.97	-	-	-	-	-	-	0	0	198.27	198.75	0	0	83.4	74.96	0	198.51	0	79.18	-inf	inf	9.41149e-12	4.65849e-09	yes
TRINITY_DN15290_c0_g11	TRINITY_DN15290_c0_g11_i1	2690	2491	HSP70-14	heat shock 70kDa protein 4	-	[O] Posttranslational modification, protein turnover, chaperones	K09489	ko04612(Antigen processing and presentation)	0	45.42	495.22	764.63	0	0.34	4.18	5.79	22.71	629.92	0.17	4.98	-4.65601	4.65601	9.57645e-12	4.70745e-09	yes
TRINITY_DN31201_c0_g1	TRINITY_DN31201_c0_g1_i1	891	692	-	-	-	-	-	-	583	410	25	4	19.4	10.92	0.76	0.11	496.5	14.5	15.16	0.43	5.21037	5.21037	9.83452e-12	4.79685e-09	yes
TRINITY_DN39142_c0_g1	TRINITY_DN39142_c0_g1_i1	296	97.02	-	-	-	-	-	-	139	193	0	0	32.98	36.68	0	0	166	0	34.83	0	inf	inf	9.89291e-12	4.79685e-09	yes
TRINITY_DN45386_c1_g6	TRINITY_DN45386_c1_g6_i1	767	568	AGP20	-	GO:0031225(anchored to membrane);GO:0005886(plasma membrane)	-	-	-	955.02	531.81	0	0	38.71	17.26	0	0	743.41	0	27.98	0	inf	inf	1.02996e-11	4.96029e-09	yes
TRINITY_DN28216_c0_g4	TRINITY_DN28216_c0_g4_i1	2582	2383	CLASP	-	-	[R] General function prediction only	-	-	0	0	169.31	227.8	0	0	1.49	1.8	0	198.56	0	1.65	-inf	inf	1.12284e-11	5.37132e-09	yes
TRINITY_DN12834_c0_g1	TRINITY_DN12834_c0_g1_i1	275	76.97	-	-	-	-	-	-	257.02	505.18	0	2.04	76.87	121.01	0	0.5	381.1	1.02	98.94	0.25	8.88271	8.88271	1.18189e-11	5.61612e-09	yes
TRINITY_DN15290_c0_g3	TRINITY_DN15290_c0_g3_i1	2694	2495	HSP70-14	heat shock 70kDa protein 4	-	[O] Posttranslational modification, protein turnover, chaperones	K09489	ko04612(Antigen processing and presentation)	0	0	151.74	245.72	0	0	1.28	1.86	0	198.73	0	1.57	-inf	inf	1.1906e-11	5.62004e-09	yes
TRINITY_DN29130_c2_g2	TRINITY_DN29130_c2_g2_i1	738	539	-	-	-	-	-	-	0	0	814.28	508.37	0	0	31.75	17.78	0	661.33	0	24.77	-inf	inf	1.31577e-11	6.17e-09	yes
TRINITY_DN13757_c0_g2	TRINITY_DN13757_c0_g2_i1	1110	911	-	-	-	-	-	-	116	210.18	0	0	2.93	4.25	0	0	163.09	0	3.59	0	inf	inf	1.50786e-11	7.00469e-09	yes
TRINITY_DN22651_c1_g2	TRINITY_DN22651_c1_g2_i1,TRINITY_DN22651_c1_g2_i2	1461	1140.24	-	-	-	[R] General function prediction only	-	-	149	175	0	0	2.73	2.61	0	0	162	0	2.67	0	inf	inf	1.51342e-11	7.00469e-09	yes
TRINITY_DN354_c0_g7	TRINITY_DN354_c0_g7_i1	1211	1012	20ox1	gibberellin 20-oxidase	GO:0005737(cytoplasm);GO:0045544(gibberellin 20-oxidase activity);GO:0005506(iron ion binding);GO:0009908(flower development);GO:0009740(gibberellic acid mediated signaling pathway);GO:0009686(gibberellin biosynthetic process);GO:0048366(leaf development);GO:0048575(short-day photoperiodism, flowering);GO:0009826(unidimensional cell growth)	[Q] Secondary metabolites biosynthesis, transport and catabolism ;[R] General function prediction only	K05282	ko00904(Diterpenoid biosynthesis)	126.9	193.72	0	0	2.89	3.53	0	0	160.31	0	3.21	0	inf	inf	1.93938e-11	8.91828e-09	yes
TRINITY_DN32922_c0_g3	TRINITY_DN32922_c0_g3_i1	360	161	-	-	-	-	-	-	167.9	149.77	0	0	24.01	17.15	0	0	158.84	0	20.58	0	inf	inf	2.0078e-11	9.17372e-09	yes
TRINITY_DN32845_c1_g4	TRINITY_DN32845_c1_g4_i1,TRINITY_DN32845_c1_g4_i2	356	102.65	-	-	-	-	-	-	179.23	228.89	0	2.56	52.7	54.11	0	0.63	204.06	1.28	53.41	0.32	7.41063	7.41063	2.05848e-11	9.34537e-09	yes
TRINITY_DN19139_c1_g1	TRINITY_DN19139_c1_g1_i1	226	37.8	-	-	-	-	-	-	162.96	317.37	0	1	99.26	154.82	0	0.5	240.17	0.5	127.04	0.25	9.21628	9.21628	2.24591e-11	1.01318e-08	yes
TRINITY_DN31150_c1_g22	TRINITY_DN31150_c1_g22_i1	410	211	P2	2-alkenal reductase	GO:0005829(cytosol);GO:0005886(plasma membrane);GO:0032440(2-alkenal reductase [NAD(P)] activity);GO:0008270(zinc ion binding);GO:0006979(response to oxidative stress)	[R] General function prediction only	K08070	-	0	0	179.59	200.44	0	0	17.89	17.91	0	190.01	0	17.9	-inf	inf	2.30083e-11	1.02895e-08	yes
TRINITY_DN5520_c0_g2	TRINITY_DN5520_c0_g2_i1	3198	2999	TY3B-G	-	GO:0005737(cytoplasm);GO:0005634(nucleus);GO:0004190(aspartic-type endopeptidase activity);GO:0005524(ATP binding);GO:0003677(DNA binding);GO:0003887(DNA-directed DNA polymerase activity);GO:0004523(ribonuclease H activity);GO:0003723(RNA binding);GO:0003964(RNA-directed DNA polymerase activity);GO:0008270(zinc ion binding);GO:0015074(DNA integration);GO:0006310(DNA recombination);GO:0006278(RNA-…	[R] General function prediction only	-	-	0	0	726	453	0	0	5.09	2.85	0	589.5	0	3.97	-inf	inf	2.30976e-11	1.02895e-08	yes
TRINITY_DN15003_c0_g4	TRINITY_DN15003_c0_g4_i1	595	396	VPS32.2	charged multivesicular body protein 4	GO:0005768(endosome);GO:0015031(protein transport)	[U] Intracellular trafficking, secretion, and vesicular transport	K12194	ko04144(Endocytosis)	0	0	141.34	244.16	0	0	7.5	11.62	0	192.75	0	9.56	-inf	inf	2.32587e-11	1.02969e-08	yes
TRINITY_DN32995_c0_g4	TRINITY_DN32995_c0_g4_i1,TRINITY_DN32995_c0_g4_i2	552	301.43	der	GTP-binding protein	GO:0005622(intracellular);GO:0005525(GTP binding);GO:0017111(nucleoside-triphosphatase activity);GO:0042254(ribosome biogenesis)	[J] Translation, ribosomal structure and biogenesis	K03977	-	11	8	433	364.27	0.87	0.42	25.78	22.12	9.5	398.63	0.65	23.95	-5.19779	5.19779	2.95146e-11	1.29859e-08	yes
TRINITY_DN29366_c0_g1	TRINITY_DN29366_c0_g1_i1	805	606	-	-	-	-	-	-	0	0	198	171	0	0	6.87	5.32	0	184.5	0	6.1	-inf	inf	3.44224e-11	1.50523e-08	yes
TRINITY_DN9624_c0_g1	TRINITY_DN9624_c0_g1_i1	516	317	-	-	GO:0005737(cytoplasm);GO:0006950(response to stress)	[O] Posttranslational modification, protein turnover, chaperones	-	-	13466.9	11676.8	2074.28	923.41	978.03	679.17	137.54	54.9	12571.8	1498.85	828.6	96.22	3.21699	3.21699	3.48004e-11	1.51248e-08	yes
TRINITY_DN19864_c0_g1	TRINITY_DN19864_c0_g1_i1	502	303	-	-	-	-	-	-	0	0	183.12	186.92	0	0	12.7	11.63	0	185.02	0	12.16	-inf	inf	3.60766e-11	1.55844e-08	yes
TRINITY_DN19139_c1_g16	TRINITY_DN19139_c1_g16_i1	220	33.9	-	-	-	-	-	-	131.24	175.84	0	0	89.12	95.63	0	0	153.54	0	92.38	0	inf	inf	4.3413e-11	1.86406e-08	yes
TRINITY_DN18659_c0_g1	TRINITY_DN18659_c0_g1_i1,TRINITY_DN18659_c0_g1_i2,TRINITY_DN18659_c0_g1_i3	351	134.14	At2g44860	large subunit ribosomal protein L24e	GO:0022625(cytosolic large ribosomal subunit);GO:0005730(nucleolus);GO:0003735(structural constituent of ribosome);GO:0042254(ribosome biogenesis);GO:0006412(translation)	[J] Translation, ribosomal structure and biogenesis	K02896	ko03010(Ribosome)	152.83	212.19	1.5	0	25.74	29.02	0.28	0	182.51	0.75	27.38	0.14	7.56763	7.56763	5.40056e-11	2.30501e-08	yes
TRINITY_DN41088_c0_g1	TRINITY_DN41088_c0_g1_i1	1043	844	-	-	-	[R] General function prediction only	-	-	142	159	0	0	3.87	3.47	0	0	150.5	0	3.67	0	inf	inf	5.96359e-11	2.53016e-08	yes
TRINITY_DN29510_c0_g3	TRINITY_DN29510_c0_g3_i1	1326	1127	MTP4	-	GO:0016021(integral to membrane);GO:0005774(vacuolar membrane);GO:0008324(cation transmembrane transporter activity)	[P] Inorganic ion transport and metabolism	-	-	0	0	195.73	161.05	0	0	3.65	2.69	0	178.39	0	3.17	-inf	inf	6.15573e-11	2.59622e-08	yes
TRINITY_DN31792_c0_g1	TRINITY_DN31792_c0_g1_i1	387	188	-	-	-	[A] RNA processing and modification	-	-	432.07	307	20	9.01	52.91	30.11	2.24	0.9	369.53	14.5	41.51	1.57	4.82712	4.82712	7.61568e-11	3.19308e-08	yes
TRINITY_DN32455_c2_g11	TRINITY_DN32455_c2_g11_i1,TRINITY_DN32455_c2_g11_i2,TRINITY_DN32455_c2_g11_i3,TRINITY_DN32455_c2_g11_i4,TRINITY_DN32455_c2_g11_i5,TRINITY_DN32455_c2_g11_i6,TRINITY_DN32455_c2_g11_i7,TRINITY_DN32455_c2_g11_i8,TRINITY_DN32455_c2_g11_i9	1962	824.06	pol	-	GO:0005634(nucleus);GO:0003677(DNA binding);GO:0004519(endonuclease activity);GO:0008233(peptidase activity);GO:0003723(RNA binding);GO:0003964(RNA-directed DNA polymerase activity);GO:0015074(DNA integration);GO:0006278(RNA-dependent DNA replication);GO:0006313(transposition, DNA-mediated)	[R] General function prediction only	-	-	496.04	506.41	28.01	26.93	16.47	7.49	1.99	1.31	501.23	27.47	11.98	1.65	4.3775	4.3775	8.35234e-11	3.48146e-08	yes
TRINITY_DN18231_c0_g5	TRINITY_DN18231_c0_g5_i1	1188	989	SAP16	-	GO:0005622(intracellular);GO:0008270(zinc ion binding);GO:0006950(response to stress)	[R] General function prediction only	-	-	0	0	140.11	217.18	0	0	2.98	4.14	0	178.65	0	3.56	-inf	inf	8.82213e-11	3.6559e-08	yes
TRINITY_DN29235_c0_g1	TRINITY_DN29235_c0_g1_i1,TRINITY_DN29235_c0_g1_i2	1204	810.6	PAP17	acid phosphatase	GO:0005576(extracellular region);GO:0003993(acid phosphatase activity);GO:0046872(metal ion binding);GO:0004601(peroxidase activity);GO:0030643(cellular phosphate ion homeostasis);GO:0042542(response to hydrogen peroxide)	[O] Posttranslational modification, protein turnover, chaperones	K01078	ko00361(gamma-Hexachlorocyclohexane degradation);ko00740(Riboflavin metabolism)	29	10	493	538	1.47	0.3	11.07	10.34	19.5	515.5	0.89	10.71	-4.49226	4.49226	1.02962e-10	4.24208e-08	yes
TRINITY_DN10686_c0_g3	TRINITY_DN10686_c0_g3_i1	394	195	-	elongation factor EF-1 gamma subunit	GO:0005853(eukaryotic translation elongation factor 1 complex);GO:0003746(translation elongation factor activity)	[J] Translation, ribosomal structure and biogenesis	K03233	-	0	1.59	236.57	177.68	0	0.15	25.5	17.17	0.79	207.12	0.07	21.34	-7.59281	7.59281	1.21808e-10	4.98971e-08	yes
TRINITY_DN9431_c0_g1	TRINITY_DN9431_c0_g1_i1	586	387	-	-	-	-	-	-	0	42.71	583.27	482.97	0	2.03	31.68	23.52	21.36	533.12	1.01	27.6	-4.52125	4.52125	1.26081e-10	5.13523e-08	yes
TRINITY_DN27046_c1_g8	TRINITY_DN27046_c1_g8_i1	277	78.81	-	-	-	-	-	-	0	0	122.2	229.25	0	0	32.59	54.83	0	175.72	0	43.71	-inf	inf	1.32729e-10	5.37531e-08	yes
TRINITY_DN20766_c0_g2	TRINITY_DN20766_c0_g2_i1,TRINITY_DN20766_c0_g2_i2	1078	866.18	-	-	-	-	-	-	17	23	750.6	574.26	0.45	0.48	18.35	12.58	20	662.43	0.46	15.46	-4.88445	4.88445	1.34101e-10	5.40018e-08	yes
TRINITY_DN32832_c2_g1	TRINITY_DN32832_c2_g1_i1	276	77.89	-	-	-	-	-	-	5.16	0.1	184.42	316.49	1.52	0.02	49.77	76.59	2.63	250.45	0.77	63.18	-6.34813	6.34813	1.36196e-10	5.45372e-08	yes
TRINITY_DN29156_c1_g7	TRINITY_DN29156_c1_g7_i1	536	337	TTL	-	GO:0005829(cytosol);GO:0031234(extrinsic to internal side of plasma membrane);GO:0005777(peroxisome);GO:0051997(2-oxo-4-hydroxy-4-carboxy-5-ureidoimidazoline decarboxylase activity);GO:0033971(hydroxyisourate hydrolase activity);GO:0005515(protein binding);GO:0019428(allantoin biosynthetic process);GO:0009742(brassinosteroid mediated signaling pathway);GO:0051289(protein homotetramerization);GO:0…	[I] Lipid transport and metabolism	-	-	177.16	210.03	0	4.21	12.1	11.49	0	0.24	193.59	2.1	11.79	0.12	6.92194	6.92194	1.60562e-10	6.39351e-08	yes
TRINITY_DN21113_c1_g15	TRINITY_DN21113_c1_g15_i1	636	437	At1g69295	-	GO:0031225(anchored to membrane);GO:0005886(plasma membrane);GO:0009506(plasmodesma)	-	-	-	951.08	921.03	19.4	145.61	50.1	38.86	0.93	6.28	936.06	82.51	44.48	3.6	3.80371	3.80371	1.89461e-10	7.50234e-08	yes
TRINITY_DN32611_c1_g9	TRINITY_DN32611_c1_g9_i1	787	588	-	-	-	-	-	-	0	0	110	235.25	0	0	3.93	7.54	0	172.62	0	5.74	-inf	inf	1.9274e-10	7.59002e-08	yes
TRINITY_DN23824_c0_g1	TRINITY_DN23824_c0_g1_i1,TRINITY_DN23824_c0_g1_i2	1064	773.6	-	-	-	-	-	-	0	0	177	156	0	0	4.3	3.4	0	166.5	0	3.85	-inf	inf	2.22778e-10	8.72469e-08	yes
TRINITY_DN20937_c0_g1	TRINITY_DN20937_c0_g1_i1	664	465	-	-	-	-	-	-	175.53	182.08	0	2.94	8.69	7.22	0	0.12	178.81	1.47	7.96	0.06	7.22932	7.22932	2.42391e-10	9.44091e-08	yes
TRINITY_DN7662_c0_g1	TRINITY_DN7662_c0_g1_i1	648	449	HSP18.5-C	-	GO:0005737(cytoplasm);GO:0006950(response to stress)	[O] Posttranslational modification, protein turnover, chaperones	-	-	6692.71	6154.93	507.59	1165.33	343.16	252.75	23.76	48.92	6423.82	836.46	297.96	36.34	3.18995	3.18995	2.47558e-10	9.58976e-08	yes
TRINITY_DN1357_c0_g1	TRINITY_DN1357_c0_g1_i1	250	55.45	-	-	-	-	-	-	0	0	1168.48	669.1	0	0	442.91	227.43	0	918.79	0	335.17	-inf	inf	2.65534e-10	1.02305e-07	yes
TRINITY_DN48578_c0_g1	TRINITY_DN48578_c0_g1_i1	2026	1827	-	-	-	-	-	-	434	242	0	0	5.47	2.44	0	0	338	0	3.96	0	inf	inf	3.31919e-10	1.27195e-07	yes
TRINITY_DN39284_c0_g1	TRINITY_DN39284_c0_g1_i1	832	633	-	-	-	-	-	-	138	132	0	0	5.02	3.84	0	0	135	0	4.43	0	inf	inf	3.99537e-10	1.52288e-07	yes
TRINITY_DN32845_c1_g14	TRINITY_DN32845_c1_g14_i1	356	157	-	-	-	-	-	-	0	0	155.71	167.04	0	0	20.85	20.05	0	161.38	0	20.45	-inf	inf	4.20814e-10	1.59545e-07	yes
TRINITY_DN26592_c1_g3	TRINITY_DN26592_c1_g3_i1	377	178	rplT	large subunit ribosomal protein L20	GO:0005840(ribosome);GO:0019843(rRNA binding);GO:0003735(structural constituent of ribosome);GO:0006412(translation)	[J] Translation, ribosomal structure and biogenesis	K02887	ko03010(Ribosome)	0	0	186.77	431.24	0	0	22.06	45.66	0	309	0	33.86	-inf	inf	4.35233e-10	1.64138e-07	yes
TRINITY_DN32989_c4_g9	TRINITY_DN32989_c4_g9_i1	242	49.21	LEGB	-	GO:0045735(nutrient reservoir activity)	-	-	-	2230.71	3320.81	629.25	0	1043.55	1244.19	268.76	0	2775.76	314.62	1143.87	134.38	3.19534	3.19534	4.47272e-10	1.6779e-07	yes
TRINITY_DN25326_c1_g5	TRINITY_DN25326_c1_g5_i1	312	113	-	-	-	-	-	-	194.02	348	8.83	5.94	39.53	56.78	1.64	0.99	271.01	7.38	48.16	1.31	5.32271	5.32271	4.7196e-10	1.76125e-07	yes
TRINITY_DN32428_c0_g1	TRINITY_DN32428_c0_g1_i1	242	49.21	Eif5b	translation initiation factor IF-2 unclassified subunit	GO:0005737(cytoplasm);GO:0005525(GTP binding);GO:0003924(GTPase activity);GO:0003743(translation initiation factor activity)	[J] Translation, ribosomal structure and biogenesis	K03243	-	1.44	0	169.23	189.07	0.68	0	72.28	72.42	0.72	179.15	0.34	72.35	-8.21596	8.21596	5.09006e-10	1.8896e-07	yes
TRINITY_DN24342_c0_g3	TRINITY_DN24342_c0_g3_i1	1242	1043	SDH	L-iditol 2-dehydrogenase	-	[Q] Secondary metabolites biosynthesis, transport and catabolism	K00008	ko00051(Fructose and mannose metabolism)	1734.57	4592.74	0	0	38.29	81.19	0	0	3163.65	0	59.74	0	inf	inf	5.50233e-10	2.03207e-07	yes
TRINITY_DN31123_c0_g1	TRINITY_DN31123_c0_g1_i1	550	351	ISPD	2-C-methyl-D-erythritol 4-phosphate cytidylyltransferase	GO:0009570(chloroplast stroma);GO:0050518(2-C-methyl-D-erythritol 4-phosphate cytidylyltransferase activity);GO:0019288(isopentenyl diphosphate biosynthetic process, mevalonate-independent pathway)	-	K00991	ko00900(Terpenoid backbone biosynthesis)	0	0	132.1	187.32	0	0	7.91	10.06	0	159.71	0	8.98	-inf	inf	6.0549e-10	2.22461e-07	yes
TRINITY_DN28366_c0_g2	TRINITY_DN28366_c0_g2_i1	394	195	-	-	-	-	-	-	1.5	0	189.52	192.54	0.18	0	20.43	18.61	0.75	191.03	0.09	19.52	-7.3197	7.3197	6.16252e-10	2.25254e-07	yes
TRINITY_DN15988_c0_g2	TRINITY_DN15988_c0_g2_i1	494	295	-	-	-	-	-	-	289	164.57	0	0	22.55	10.29	0	0	226.78	0	16.42	0	inf	inf	6.46229e-10	2.35007e-07	yes
TRINITY_DN11453_c0_g5	TRINITY_DN11453_c0_g5_i1	576	377	-	E3 ubiquitin-protein ligase RNF115/126	-	[O] Posttranslational modification, protein turnover, chaperones	K11982	-	122.23	141.15	0	0	7.46	6.9	0	0	131.69	0	7.18	0	inf	inf	6.57499e-10	2.37891e-07	yes
TRINITY_DN20266_c0_g3	TRINITY_DN20266_c0_g3_i1	404	205	NAD-ME2	malate dehydrogenase (decarboxylating)	-	[C] Energy production and conversion	K00028	ko00620(Pyruvate metabolism);ko00710(Carbon fixation in photosynthetic organisms)	0.26	0	106.56	212.64	0.03	0	10.93	19.55	0.13	159.6	0.01	15.24	-inf	inf	6.83782e-10	2.46151e-07	yes
TRINITY_DN21912_c2_g1	TRINITY_DN21912_c2_g1_i1	662	463	-	-	-	-	-	-	1261.43	1793.29	3.26	348.35	62.72	71.41	0.15	14.18	1527.36	175.81	67.06	7.17	3.43827	3.43827	7.22802e-10	2.5889e-07	yes
TRINITY_DN5518_c0_g2	TRINITY_DN5518_c0_g2_i1	2027	1828	CDCA7	-	GO:0005634(nucleus);GO:0006355(regulation of transcription, DNA-dependent);GO:0006351(transcription, DNA-dependent)	-	-	-	360.83	245.13	0	19.34	4.54	2.47	0	0.2	302.98	9.67	3.5	0.1	5.33998	5.33998	7.77649e-10	2.77143e-07	yes
TRINITY_DN26423_c0_g5	TRINITY_DN26423_c0_g5_i1	277	78.81	-	-	-	-	-	-	89.83	170.47	0.08	0	26.24	39.88	0.02	0	130.15	0.04	33.06	0.01	inf	inf	8.97274e-10	3.18184e-07	yes
TRINITY_DN14527_c0_g1	TRINITY_DN14527_c0_g1_i1	1473	1274	SKL2	-	-	-	-	-	1160.28	781.12	44.96	22.83	20.97	11.3	0.74	0.34	970.7	33.89	16.13	0.54	4.9997	4.9997	9.14272e-10	3.21097e-07	yes
TRINITY_DN32430_c0_g15	TRINITY_DN32430_c0_g15_i1	243	49.97	-	-	-	[S] Function unknown	-	-	0	0	108.85	204.54	0	0	45.79	77.15	0	156.69	0	61.47	-inf	inf	9.14498e-10	3.21097e-07	yes
TRINITY_DN32910_c2_g1	TRINITY_DN32910_c2_g1_i1	706	507	-	-	-	-	-	-	118	138	0	0	5.36	5.02	0	0	128	0	5.19	0	inf	inf	1.0401e-09	3.63407e-07	yes
TRINITY_DN15657_c0_g6	TRINITY_DN15657_c0_g6_i1	272	74.24	-	-	-	-	-	-	102.31	154.22	0	0	31.73	38.3	0	0	128.26	0	35.02	0	inf	inf	1.10559e-09	3.84405e-07	yes
TRINITY_DN14777_c0_g2	TRINITY_DN14777_c0_g2_i1	2021	1822	maea	-	GO:0005737(cytoplasm);GO:0005856(cytoskeleton);GO:0016363(nuclear matrix);GO:0005886(plasma membrane);GO:0003779(actin binding);GO:0007049(cell cycle);GO:0051301(cell division);GO:0043249(erythrocyte maturation)	[S] Function unknown	-	-	0	0	1758.2	937.52	0	0	20.28	9.7	0	1347.86	0	14.99	-inf	inf	1.31047e-09	4.5343e-07	yes
TRINITY_DN11068_c1_g22	TRINITY_DN11068_c1_g22_i1	1115	916	DOF3.4	-	GO:0005634(nucleus);GO:0003677(DNA binding);GO:0005515(protein binding);GO:0008270(zinc ion binding);GO:0042545(cell wall modification);GO:0045787(positive regulation of cell cycle);GO:0045893(positive regulation of transcription, DNA-dependent);GO:0009733(response to auxin stimulus);GO:0009751(response to salicylic acid stimulus);GO:0006351(transcription, DNA-dependent)	-	-	-	616.32	427.65	50.06	0	15.49	8.61	1.15	0	521.99	25.03	12.05	0.57	4.46342	4.46342	1.82163e-09	6.2725e-07	yes
TRINITY_DN11489_c0_g7	TRINITY_DN11489_c0_g7_i1	282	83.48	UBC10	ubiquitin-conjugating enzyme E2 D/E	GO:0005524(ATP binding);GO:0031625(ubiquitin protein ligase binding);GO:0004842(ubiquitin-protein ligase activity);GO:0006511(ubiquitin-dependent protein catabolic process)	[O] Posttranslational modification, protein turnover, chaperones	K06689	ko04120(Ubiquitin mediated proteolysis)	0	0	440.42	261.99	0	0	110.89	59.15	0	351.21	0	85.02	-inf	inf	2.35783e-09	8.07974e-07	yes
TRINITY_DN32666_c0_g7	TRINITY_DN32666_c0_g7_i1	312	113	DLD	(R,R)-butanediol dehydrogenase / diacetyl reductase	GO:0005739(mitochondrion);GO:0005524(ATP binding);GO:0004458(D-lactate dehydrogenase (cytochrome) activity);GO:0050660(flavin adenine dinucleotide binding);GO:0019154(glycolate dehydrogenase activity);GO:0042802(identical protein binding);GO:0008762(UDP-N-acetylmuramate dehydrogenase activity);GO:0051596(methylglyoxal catabolic process)	[C] Energy production and conversion	K00004	ko00650(Butanoate metabolism)	0	0	142.4	148.76	0	0	26.49	24.81	0	145.58	0	25.65	-inf	inf	2.37297e-09	8.09272e-07	yes
TRINITY_DN33081_c1_g14	TRINITY_DN33081_c1_g14_i1	211	28.47	-	-	-	-	-	-	0	0	230.04	145.58	0	0	169.82	96.37	0	187.81	0	133.09	-inf	inf	2.40742e-09	8.17112e-07	yes
TRINITY_DN32266_c0_g6	TRINITY_DN32266_c0_g6_i1	203	24.07	-	-	-	-	-	-	0	0	156.54	131.08	0	0	136.69	102.64	0	143.81	0	119.66	-inf	inf	2.49654e-09	8.43347e-07	yes
TRINITY_DN21199_c0_g2	TRINITY_DN21199_c0_g2_i1	314	115	-	-	-	-	-	-	110.7	158	1	0	22.16	25.33	0.18	0	134.35	0.5	23.74	0.09	8.12643	8.12643	3.12117e-09	1.04775e-06	yes
TRINITY_DN22868_c0_g5	TRINITY_DN22868_c0_g5_i1	426	227	-	-	-	-	-	-	99.97	139.97	0	0	10.14	11.37	0	0	119.97	0	10.75	0	inf	inf	3.13103e-09	1.04775e-06	yes
TRINITY_DN31768_c0_g13	TRINITY_DN31768_c0_g13_i1	343	144	RPL4	large subunit ribosomal protein L4e	GO:0005840(ribosome);GO:0003735(structural constituent of ribosome);GO:0006412(translation)	[A] RNA processing and modification	K02930	ko03010(Ribosome)	0	0	1158.58	3357.42	0	0	169.11	439.46	0	2258	0	304.28	-inf	inf	3.27307e-09	1.09016e-06	yes
TRINITY_DN21113_c1_g1	TRINITY_DN21113_c1_g1_i1	504	305	At5g08000	-	GO:0046658(anchored to plasma membrane);GO:0009506(plasmodesma);GO:0080087(callose binding)	-	-	-	0	0	152.74	129.76	0	0	10.53	8.02	0	141.25	0	9.27	-inf	inf	3.33628e-09	1.10605e-06	yes
TRINITY_DN18588_c1_g1	TRINITY_DN18588_c1_g1_i1,TRINITY_DN18588_c1_g1_i2	390	190.18	-	-	-	-	-	-	9831.53	22209.3	61.16	65.46	1191.18	2155.19	6.74	6.47	16020.4	63.31	1673.18	6.61	8.161	8.161	4.29658e-09	1.41781e-06	yes
TRINITY_DN26681_c0_g11	TRINITY_DN26681_c0_g11_i1	1276	1077	-	-	-	-	-	-	0	0	150.98	126.88	0	0	2.95	2.22	0	138.93	0	2.58	-inf	inf	4.40424e-09	1.44664e-06	yes
TRINITY_DN25155_c1_g1	TRINITY_DN25155_c1_g1_i1	430	231	-	-	-	-	-	-	108.35	126.29	0	0	10.8	10.08	0	0	117.32	0	10.44	0	inf	inf	4.49761e-09	1.47053e-06	yes
TRINITY_DN15534_c0_g1	TRINITY_DN15534_c0_g1_i1	593	394	-	-	-	-	-	-	307.13	689.44	2.28	0	17.95	32.26	0.12	0	498.29	1.14	25.1	0.06	9.00041	9.00041	4.66562e-09	1.5185e-06	yes
TRINITY_DN27339_c0_g1	TRINITY_DN27339_c0_g1_i1,TRINITY_DN27339_c0_g1_i2,TRINITY_DN27339_c0_g1_i3,TRINITY_DN27339_c0_g1_i4	2711	2371.4	-	-	-	-	-	-	708	795	60	97	6.89	6.3	0.53	0.79	751.5	78.5	6.59	0.66	3.47972	3.47972	5.11905e-09	1.6585e-06	yes
TRINITY_DN20219_c0_g1	TRINITY_DN20219_c0_g1_i1	2042	1843	-	-	-	-	-	-	1371	770.62	9085	8582	17.13	7.71	103.61	87.77	1070.81	8833.5	12.42	95.69	-2.83537	2.83537	5.27828e-09	1.70235e-06	yes
TRINITY_DN26058_c1_g3	TRINITY_DN26058_c1_g3_i1	387	188	-	-	-	-	-	-	114.58	115.82	0	0	14.03	11.36	0	0	115.2	0	12.7	0	inf	inf	5.33256e-09	1.71211e-06	yes
TRINITY_DN31222_c0_g2	TRINITY_DN31222_c0_g2_i1	206	25.67	-	-	-	-	-	-	263.01	405.34	12.85	25.09	235.84	291.1	10.52	18.42	334.17	18.97	263.47	14.47	4.35663	4.35663	5.5045e-09	1.75939e-06	yes
TRINITY_DN24607_c0_g2	TRINITY_DN24607_c0_g2_i1	278	79.74	-	-	-	-	-	-	0	0	143.4	130	0	0	37.8	30.73	0	136.7	0	34.27	-inf	inf	6.08201e-09	1.9353e-06	yes
TRINITY_DN24607_c0_g3	TRINITY_DN24607_c0_g3_i1	337	138	-	-	-	-	-	-	116	111.41	0	0	19.35	14.89	0	0	113.7	0	17.12	0	inf	inf	6.92584e-09	2.19401e-06	yes
TRINITY_DN25555_c0_g1	TRINITY_DN25555_c0_g1_i1,TRINITY_DN25555_c0_g1_i2	2522	2320.6	BGAL13	beta-galactosidase	GO:0048046(apoplast);GO:0004565(beta-galactosidase activity);GO:0043169(cation binding);GO:0005529(sugar binding);GO:0005975(carbohydrate metabolic process)	[G] Carbohydrate transport and metabolism	K01190	ko00052(Galactose metabolism);ko00511(Other glycan degradation);ko00600(Sphingolipid metabolism)	76	49	835	756	0.76	0.39	7.56	6.14	62.5	795.5	0.57	6.85	-3.46842	3.46842	7.07462e-09	2.23123e-06	yes
TRINITY_DN16742_c1_g1	TRINITY_DN16742_c1_g1_i1	1264	1065	-	calcyclin binding protein	-	[T] Signal transduction mechanisms	K04507	ko04310(Wnt signaling pathway)	2030.03	2070.94	204.11	387.32	43.88	35.85	4.03	6.85	2050.49	295.72	39.87	5.44	3.02877	3.02877	7.26154e-09	2.28009e-06	yes
TRINITY_DN6838_c0_g2	TRINITY_DN6838_c0_g2_i1	1682	1483	TBP1	26S proteasome regulatory subunit T5	GO:0005737(cytoplasm);GO:0005634(nucleus);GO:0000502(proteasome complex);GO:0005524(ATP binding);GO:0017111(nucleoside-triphosphatase activity);GO:0030163(protein catabolic process)	[O] Posttranslational modification, protein turnover, chaperones	K03065	ko03050(Proteasome)	809.69	28.22	3985.55	3620.47	12.57	0.35	56.49	46.02	418.96	3803.01	6.46	51.26	-2.93238	2.93238	7.5681e-09	2.35994e-06	yes
TRINITY_DN22888_c0_g2	TRINITY_DN22888_c0_g2_i1,TRINITY_DN22888_c0_g2_i2,TRINITY_DN22888_c0_g2_i3,TRINITY_DN22888_c0_g2_i4	784	430.47	-	-	-	-	-	-	0	0	119.68	152	0	0	5.96	6.09	0	135.84	0	6.03	-inf	inf	7.58205e-09	2.35994e-06	yes
TRINITY_DN5491_c0_g9	TRINITY_DN5491_c0_g9_i1	1038	839	PER42	peroxidase	GO:0005576(extracellular region);GO:0020037(heme binding);GO:0004601(peroxidase activity);GO:0042744(hydrogen peroxide catabolic process);GO:0048511(rhythmic process)	-	K00430	ko00360(Phenylalanine metabolism);ko00680(Methane metabolism);ko00940(Phenylpropanoid biosynthesis)	966.46	949.6	6210.23	9366.81	26.52	20.87	155.58	210.43	958.03	7788.52	23.7	183	-2.80241	2.80241	7.68422e-09	2.38134e-06	yes
TRINITY_DN31390_c3_g3	TRINITY_DN31390_c3_g3_i1,TRINITY_DN31390_c3_g3_i2,TRINITY_DN31390_c3_g3_i3	1276	764.15	-	-	-	-	-	-	228	174.09	7.02	4.38	10.57	7.43	0.14	0.14	201.05	5.7	9	0.14	5.35857	5.35857	7.75239e-09	2.39207e-06	yes
TRINITY_DN6202_c0_g1	TRINITY_DN6202_c0_g1_i1	456	257	HSP18.2	-	GO:0005737(cytoplasm);GO:0006950(response to stress)	[O] Posttranslational modification, protein turnover, chaperones	-	-	237.04	564.18	0	0	21.23	40.48	0	0	400.61	0	30.85	0	inf	inf	7.85706e-09	2.41391e-06	yes
TRINITY_DN48750_c0_g1	TRINITY_DN48750_c0_g1_i1	226	37.8	-	-	-	-	-	-	129	95.42	0	0	78.58	46.55	0	0	112.21	0	62.56	0	inf	inf	8.02996e-09	2.45644e-06	yes
TRINITY_DN32891_c0_g9	TRINITY_DN32891_c0_g9_i1	269	71.55	-	-	-	-	-	-	85.86	140.3	0	0	27.62	36.15	0	0	113.08	0	31.88	0	inf	inf	8.35444e-09	2.54478e-06	yes
TRINITY_DN27908_c1_g2	TRINITY_DN27908_c1_g2_i1	333	134	-	-	-	-	-	-	114.86	109.47	0	0	19.73	15.06	0	0	112.16	0	17.39	0	inf	inf	8.49439e-09	2.5764e-06	yes
TRINITY_DN26592_c1_g1	TRINITY_DN26592_c1_g1_i1	392	193	rplT	large subunit ribosomal protein L20	GO:0005840(ribosome);GO:0019843(rRNA binding);GO:0003735(structural constituent of ribosome);GO:0006412(translation)	[J] Translation, ribosomal structure and biogenesis	K02887	ko03010(Ribosome)	0	0	102.71	169.06	0	0	11.19	16.51	0	135.88	0	13.85	-inf	inf	8.59047e-09	2.5945e-06	yes
TRINITY_DN45386_c1_g1	TRINITY_DN45386_c1_g1_i1	773	574	AGP20	-	GO:0031225(anchored to membrane);GO:0005886(plasma membrane)	-	-	-	464.95	238.12	0	0	18.65	7.65	0	0	351.53	0	13.15	0	inf	inf	1.01749e-08	3.06006e-06	yes
TRINITY_DN14413_c0_g1	TRINITY_DN14413_c0_g1_i1,TRINITY_DN14413_c0_g1_i2	1002	720.87	-	-	-	-	-	-	152	87	0	0	4.36	2.43	0	0	119.5	0	3.4	0	inf	inf	1.09079e-08	3.26673e-06	yes
TRINITY_DN11704_c0_g1	TRINITY_DN11704_c0_g1_i1	567	368	SUVH1	-	GO:0005694(chromosome);GO:0005634(nucleus);GO:0042393(histone binding);GO:0018024(histone-lysine N-methyltransferase activity);GO:0008270(zinc ion binding)	-	-	-	0	0	136.19	125.23	0	0	7.78	6.41	0	130.71	0	7.1	-inf	inf	1.21929e-08	3.63629e-06	yes
TRINITY_DN27068_c0_g2	TRINITY_DN27068_c0_g2_i1	261	64.57	PERK2	Cdc2-related kinase, arginine/serine-rich	GO:0016021(integral to membrane);GO:0005886(plasma membrane);GO:0005524(ATP binding);GO:0004674(protein serine/threonine kinase activity);GO:0004872(receptor activity)	[T] Signal transduction mechanisms	K08819	-	0	0	111.86	265.21	0	0	36.42	77.42	0	188.53	0	56.92	-inf	inf	1.28669e-08	3.8213e-06	yes
TRINITY_DN32145_c2_g11	TRINITY_DN32145_c2_g11_i1	273	75.15	-	-	-	-	-	-	0	0	112.98	149.67	0	0	31.6	37.54	0	131.32	0	34.57	-inf	inf	1.29668e-08	3.83499e-06	yes
TRINITY_DN26592_c1_g7	TRINITY_DN26592_c1_g7_i1	374	175	rplT	large subunit ribosomal protein L20	GO:0005840(ribosome);GO:0019843(rRNA binding);GO:0003735(structural constituent of ribosome);GO:0006412(translation)	[J] Translation, ribosomal structure and biogenesis	K02887	ko03010(Ribosome)	0	0	202.44	513.05	0	0	24.31	55.26	0	357.75	0	39.78	-inf	inf	1.384e-08	4.07634e-06	yes
TRINITY_DN27694_c0_g5	TRINITY_DN27694_c0_g5_i1	570	371	OEP164	-	-	-	-	-	0	0	100.54	161.76	0	0	5.7	8.22	0	131.15	0	6.96	-inf	inf	1.41794e-08	4.1591e-06	yes
TRINITY_DN17170_c0_g3	TRINITY_DN17170_c0_g3_i1	1596	1397	ATL64	-	GO:0016021(integral to membrane);GO:0008270(zinc ion binding)	[O] Posttranslational modification, protein turnover, chaperones	-	-	952.48	1343.43	0	307.33	15.7	17.73	0	4.15	1147.95	153.66	16.71	2.08	3.22204	3.22204	1.54692e-08	4.51886e-06	yes
TRINITY_DN32428_c0_g5	TRINITY_DN32428_c0_g5_i1	202	23.55	-	-	-	-	-	-	129.75	194.56	0	6.48	126.85	152.34	0	5.19	162.16	3.24	139.59	2.6	6.07713	6.07713	1.84529e-08	5.36844e-06	yes
TRINITY_DN32396_c2_g4	TRINITY_DN32396_c2_g4_i1	205	25.13	IN2-2	-	GO:0016491(oxidoreductase activity)	[C] Energy production and conversion	-	-	0	0	146	104.91	0	0	122.1	78.68	0	125.45	0	100.39	-inf	inf	1.95235e-08	5.65683e-06	yes
TRINITY_DN17680_c0_g1	TRINITY_DN17680_c0_g1_i1,TRINITY_DN17680_c0_g1_i2	1493	1254.06	-	-	-	-	-	-	5	1	217	167	0.1	0.01	3.58	2.47	3	192	0.06	3.02	-5.77866	5.77866	2.07192e-08	5.97896e-06	yes
TRINITY_DN42575_c0_g1	TRINITY_DN42575_c0_g1_i1	1178	979	-	-	-	-	-	-	133	76	0	0	3.13	1.43	0	0	104.5	0	2.28	0	inf	inf	2.17578e-08	6.25336e-06	yes
TRINITY_DN27440_c1_g7	TRINITY_DN27440_c1_g7_i1	404	205	-	-	-	-	-	-	197.77	276.72	15.24	6.06	22.21	24.89	1.56	0.56	237.25	10.65	23.55	1.06	4.62579	4.62579	2.37574e-08	6.80063e-06	yes
TRINITY_DN10819_c0_g2	TRINITY_DN10819_c0_g2_i1	293	94.06	-	-	-	-	-	-	0	0	100.33	153.02	0	0	22.42	30.66	0	126.68	0	26.54	-inf	inf	2.46884e-08	7.02933e-06	yes
TRINITY_DN22518_c0_g1	TRINITY_DN22518_c0_g1_i1	387	188	PERK10	-	GO:0016021(integral to membrane);GO:0005886(plasma membrane);GO:0005524(ATP binding);GO:0004674(protein serine/threonine kinase activity)	[T] Signal transduction mechanisms	-	-	247.6	131.56	0	0	30.32	12.9	0	0	189.58	0	21.61	0	inf	inf	2.47536e-08	7.02933e-06	yes
TRINITY_DN33145_c3_g5	TRINITY_DN33145_c3_g5_i1	402	203	-	-	-	-	-	-	0	0	91	163.15	0	0	9.42	15.15	0	127.08	0	12.29	-inf	inf	2.50178e-08	7.07617e-06	yes
TRINITY_DN30256_c0_g16	TRINITY_DN30256_c0_g16_i1	348	149	-	-	-	[S] Function unknown	-	-	91.1	116.58	0	0	14.08	14.43	0	0	103.84	0	14.25	0	inf	inf	2.77263e-08	7.81126e-06	yes
TRINITY_DN28499_c0_g4	TRINITY_DN28499_c0_g4_i1	272	74.24	MATP7	-	GO:0016021(integral to membrane);GO:0012511(monolayer-surrounded lipid storage body)	-	-	-	3786.26	2949.07	767.17	368.61	1174.08	732.39	217.2	93.58	3367.66	567.89	953.23	155.39	2.72402	2.72402	2.82362e-08	7.92359e-06	yes
TRINITY_DN32708_c1_g5	TRINITY_DN32708_c1_g5_i1	356	157	-	-	-	-	-	-	0	0	136.95	339.95	0	0	18.33	40.81	0	238.45	0	29.57	-inf	inf	2.85408e-08	7.97766e-06	yes
TRINITY_DN21628_c0_g1	TRINITY_DN21628_c0_g1_i1	757	558	-	-	-	-	-	-	979.6	968.4	89.52	171.03	40.42	32	3.37	5.78	974	130.28	36.21	4.58	3.1351	3.1351	2.90845e-08	8.09787e-06	yes
TRINITY_DN7943_c0_g1	TRINITY_DN7943_c0_g1_i1	857	658	-	-	-	-	-	-	590	992	105	58	20.64	27.8	3.35	1.66	791	81.5	24.22	2.5	3.41695	3.41695	3.03735e-08	8.42387e-06	yes
TRINITY_DN28142_c2_g4	TRINITY_DN28142_c2_g4_i1	648	449	UROS	uroporphyrinogen-III synthase	GO:0009507(chloroplast);GO:0004852(uroporphyrinogen-III synthase activity);GO:0015995(chlorophyll biosynthetic process);GO:0006780(uroporphyrinogen III biosynthetic process)	-	K01719	ko00860(Porphyrin and chlorophyll metabolism)	396.92	200.27	0	0	20.35	8.22	0	0	298.6	0	14.29	0	inf	inf	3.11796e-08	8.6139e-06	yes
TRINITY_DN18461_c0_g2	TRINITY_DN18461_c0_g2_i1	236	44.76	-	-	-	[Q] Secondary metabolites biosynthesis, transport and catabolism ;[R] General function prediction only	-	-	1888.29	3119.67	384.01	218.74	971.23	1285.09	180.33	92.11	2503.98	301.38	1128.16	136.22	3.1946	3.1946	3.18967e-08	8.778e-06	yes
TRINITY_DN32902_c1_g4	TRINITY_DN32902_c1_g4_i1	499	300	-	-	-	-	-	-	99.68	104.98	0	0	7.65	6.45	0	0	102.33	0	7.05	0	inf	inf	3.2829e-08	8.99982e-06	yes
TRINITY_DN28499_c0_g13	TRINITY_DN28499_c0_g13_i1	217	32.04	-	-	-	-	-	-	1096.23	1115.78	179.13	133.31	787.76	642.16	117.53	78.43	1106.01	156.22	714.96	97.98	2.99906	2.99906	3.36597e-08	9.19219e-06	yes
TRINITY_DN21412_c0_g1	TRINITY_DN21412_c0_g1_i1	385	186	TIC32	-	GO:0005488(binding);GO:0016491(oxidoreductase activity)	[Q] Secondary metabolites biosynthesis, transport and catabolism	-	-	69.01	133.43	0	0	8.54	13.23	0	0	101.22	0	10.88	0	inf	inf	4.60561e-08	1.25295e-05	yes
TRINITY_DN16817_c0_g10	TRINITY_DN16817_c0_g10_i1	776	577	At1g11820	-	GO:0031225(anchored to membrane);GO:0005886(plasma membrane);GO:0043169(cation binding);GO:0042973(glucan endo-1,3-beta-D-glucosidase activity);GO:0005975(carbohydrate metabolic process);GO:0006952(defense response)	-	-	-	66.84	134.25	0	0	2.67	4.29	0	0	100.55	0	3.48	0	inf	inf	4.97982e-08	1.34961e-05	yes
TRINITY_DN32385_c0_g1	TRINITY_DN32385_c0_g1_i1	1419	1220	-	-	-	-	-	-	65	136	0	0	1.23	2.06	0	0	100.5	0	1.65	0	inf	inf	5.02249e-08	1.35602e-05	yes
TRINITY_DN32611_c1_g5	TRINITY_DN32611_c1_g5_i1	787	588	-	-	-	-	-	-	163.41	89.39	0	0	6.4	2.8	0	0	126.4	0	4.6	0	inf	inf	5.08631e-08	1.36806e-05	yes
TRINITY_DN21553_c1_g1	TRINITY_DN21553_c1_g1_i1	392	193	-	-	-	-	-	-	0	0	147.21	91.02	0	0	16.03	8.89	0	119.12	0	12.46	-inf	inf	5.39086e-08	1.44453e-05	yes
TRINITY_DN29156_c1_g2	TRINITY_DN29156_c1_g2_i1	560	361	TTL	-	GO:0005829(cytosol);GO:0031234(extrinsic to internal side of plasma membrane);GO:0005777(peroxisome);GO:0051997(2-oxo-4-hydroxy-4-carboxy-5-ureidoimidazoline decarboxylase activity);GO:0033971(hydroxyisourate hydrolase activity);GO:0005515(protein binding);GO:0019428(allantoin biosynthetic process);GO:0009742(brassinosteroid mediated signaling pathway);GO:0051289(protein homotetramerization);GO:0…	[I] Lipid transport and metabolism	-	-	92.11	106.02	0	0	5.87	5.41	0	0	99.06	0	5.64	0	inf	inf	5.51886e-08	1.47329e-05	yes
TRINITY_DN28499_c0_g7	TRINITY_DN28499_c0_g7_i1	280	81.6	MATP7	-	GO:0016021(integral to membrane);GO:0012511(monolayer-surrounded lipid storage body)	-	-	-	27744.5	24377.1	5833.83	4141.9	7827.51	5508.08	1502.71	956.71	26060.8	4987.86	6667.8	1229.71	2.56084	2.56084	5.58639e-08	1.4811e-05	yes
TRINITY_DN32919_c2_g8	TRINITY_DN32919_c2_g8_i1	412	213	-	-	-	-	-	-	89.01	108.87	0	0	9.62	9.42	0	0	98.94	0	9.52	0	inf	inf	5.58969e-08	1.4811e-05	yes
TRINITY_DN11723_c0_g1	TRINITY_DN11723_c0_g1_i1	1369	1170	-	-	-	[T] Signal transduction mechanisms ;[Z] Cytoskeleton	-	-	943.16	1378.48	4.53	340.99	18.56	21.72	0.08	5.49	1160.82	172.76	20.14	2.79	3.06039	3.06039	5.82976e-08	1.53899e-05	yes
TRINITY_DN32740_c1_g2	TRINITY_DN32740_c1_g2_i1	514	315	-	ethanolaminephosphotransferase	-	[I] Lipid transport and metabolism	K00993	ko00440(Phosphonate and phosphinate metabolism);ko00564(Glycerophospholipid metabolism);ko00565(Ether lipid metabolism)	0	0	111.31	123.62	0	0	7.43	7.4	0	117.47	0	7.42	-inf	inf	6.17994e-08	1.62542e-05	yes
TRINITY_DN30199_c1_g4	TRINITY_DN30199_c1_g4_i1	580	381	-	-	-	[J] Translation, ribosomal structure and biogenesis	-	-	0	0.79	131.02	132.81	0	0.04	7.23	6.57	0.4	131.92	0.02	6.9	-7.9206	7.9206	6.51736e-08	1.70742e-05	yes
TRINITY_DN26972_c1_g2	TRINITY_DN26972_c1_g2_i1	668	469	-	-	-	-	-	-	84.54	110.75	0	0	4.15	4.35	0	0	97.65	0	4.25	0	inf	inf	6.53963e-08	1.70742e-05	yes
TRINITY_DN20937_c0_g5	TRINITY_DN20937_c0_g5_i1	664	465	-	-	-	-	-	-	0	0	374.05	207.02	0	0	16.91	8.39	0	290.54	0	12.65	-inf	inf	6.88949e-08	1.7922e-05	yes
TRINITY_DN31212_c1_g1	TRINITY_DN31212_c1_g1_i1	362	163	-	glutaryl-CoA dehydrogenase	-	-	K00252	ko00071(Fatty acid metabolism);ko00310(Lysine degradation);ko00380(Tryptophan metabolism);ko00632(Benzoate degradation via CoA ligation)	0	0	109.65	123.18	0	0	14.14	14.24	0	116.42	0	14.19	-inf	inf	6.9704e-08	1.80665e-05	yes
TRINITY_DN32640_c3_g1	TRINITY_DN32640_c3_g1_i1,TRINITY_DN32640_c3_g1_i2,TRINITY_DN32640_c3_g1_i3,TRINITY_DN32640_c3_g1_i4	2537	1728.6	AMP1	glutamate carboxypeptidase II	GO:0016021(integral to membrane);GO:0046872(metal ion binding);GO:0004181(metallocarboxypeptidase activity);GO:0009790(embryo development);GO:0009908(flower development);GO:0010305(leaf vascular tissue pattern formation);GO:0009640(photomorphogenesis);GO:0006508(proteolysis);GO:0010080(regulation of floral meristem growth);GO:0010081(regulation of inflorescence meristem growth);GO:0010082(regulat…	[O] Posttranslational modification, protein turnover, chaperones ;[P] Inorganic ion transport and metabolism ;[R] General function prediction only	K01301	-	26.21	19.18	400.6	360.5	0.27	0.21	5.96	4.18	22.7	380.55	0.24	5.07	-3.88306	3.88306	7.29282e-08	1.88337e-05	yes
TRINITY_DN32647_c5_g29	TRINITY_DN32647_c5_g29_i1	502	303	HSP17.3-B	-	GO:0005737(cytoplasm);GO:0006950(response to stress)	[O] Posttranslational modification, protein turnover, chaperones	-	-	763.5	698.72	113.41	78.38	58.01	42.52	7.87	4.88	731.11	95.89	50.27	6.38	3.10964	3.10964	7.34813e-08	1.8908e-05	yes
TRINITY_DN2500_c0_g1	TRINITY_DN2500_c0_g1_i1	772	573	-	-	-	-	-	-	2158.52	2183.12	478.41	271.09	86.72	70.25	17.55	8.92	2170.82	374.75	78.48	13.23	2.69221	2.69221	7.8205e-08	2.00511e-05	yes
TRINITY_DN30147_c0_g7	TRINITY_DN30147_c0_g7_i1	353	154	-	-	-	-	-	-	91	102	0	0	13.6	12.21	0	0	96.5	0	12.91	0	inf	inf	7.8684e-08	2.00612e-05	yes
TRINITY_DN26426_c2_g4	TRINITY_DN26426_c2_g4_i1	647	448	At1g26850	-	GO:0000139(Golgi membrane);GO:0016021(integral to membrane);GO:0008168(methyltransferase activity)	-	-	-	0	0	115.54	114.36	0	0	5.42	4.81	0	114.95	0	5.12	-inf	inf	7.88302e-08	2.00612e-05	yes
TRINITY_DN15422_c0_g10	TRINITY_DN15422_c0_g10_i1	913	714	HIS2A	histone H2A	GO:0000786(nucleosome);GO:0005634(nucleus);GO:0003677(DNA binding);GO:0006334(nucleosome assembly)	[B] Chromatin structure and dynamics	K11251	ko05322(Systemic lupus erythematosus)	0	0	100.54	130.78	0	0	2.96	3.45	0	115.66	0	3.21	-inf	inf	7.90886e-08	2.00612e-05	yes
TRINITY_DN23087_c1_g1	TRINITY_DN23087_c1_g1_i1	1607	1408	GATL3	-	GO:0000139(Golgi membrane);GO:0016021(integral to membrane);GO:0016757(transferase activity, transferring glycosyl groups);GO:0007047(cellular cell wall organization)	-	-	-	1200.98	940.93	6963.17	7870.2	19.64	12.32	103.95	105.36	1070.95	7416.68	15.98	104.66	-2.58209	2.58209	8.59965e-08	2.17361e-05	yes
TRINITY_DN36597_c0_g1	TRINITY_DN36597_c0_g1_i1	595	396	-	-	-	-	-	-	0	1	140	117	0	0.05	7.43	5.57	0.5	128.5	0.03	6.5	-7.89459	7.89459	8.80909e-08	2.21868e-05	yes
TRINITY_DN13706_c0_g1	TRINITY_DN13706_c0_g1_i1	1682	1483	STS1	stachyose synthetase	GO:0005737(cytoplasm);GO:0047268(galactinol-raffinose galactosyltransferase activity);GO:0009312(oligosaccharide biosynthetic process)	-	K06611	ko00052(Galactose metabolism)	0	0	127.2	99.23	0	0	1.8	1.26	0	113.22	0	1.53	-inf	inf	9.08209e-08	2.27938e-05	yes
TRINITY_DN40100_c0_g1	TRINITY_DN40100_c0_g1_i1	979	780	-	-	-	-	-	-	0	0	97.1	132.65	0	0	2.62	3.21	0	114.88	0	2.92	-inf	inf	9.13872e-08	2.28555e-05	yes
TRINITY_DN14039_c0_g3	TRINITY_DN14039_c0_g3_i1	1402	1203	CG7427	-	GO:0005737(cytoplasm);GO:0005634(nucleus);GO:0043130(ubiquitin binding);GO:0045116(protein neddylation)	[S] Function unknown	-	-	0	0	2236.87	1022.99	0	0	39.08	16.03	0	1629.93	0	27.55	-inf	inf	9.27193e-08	2.31075e-05	yes
TRINITY_DN2257_c0_g1	TRINITY_DN2257_c0_g1_i1	330	131	-	-	-	-	-	-	88.85	101.13	0	0	15.62	14.23	0	0	94.99	0	14.93	0	inf	inf	9.80685e-08	2.43555e-05	yes
TRINITY_DN22011_c2_g1	TRINITY_DN22011_c2_g1_i1	864	665	yjbQ	-	-	[S] Function unknown	-	-	752.44	2210.77	0	0	26.05	61.3	0	0	1481.61	0	43.67	0	inf	inf	9.88482e-08	2.44639e-05	yes
TRINITY_DN30554_c1_g9	TRINITY_DN30554_c1_g9_i1	250	55.45	-	-	-	-	-	-	21.19	5.05	466.41	328.22	8.8	1.68	176.79	111.56	13.12	397.32	5.24	144.18	-4.72031	4.72031	1.01159e-07	2.49491e-05	yes
TRINITY_DN27155_c0_g1	TRINITY_DN27155_c0_g1_i1,TRINITY_DN27155_c0_g1_i2,TRINITY_DN27155_c0_g1_i3,TRINITY_DN27155_c0_g1_i4,TRINITY_DN27155_c0_g1_i5,TRINITY_DN27155_c0_g1_i6,TRINITY_DN27155_c0_g1_i7,TRINITY_DN27155_c0_g1_i8,TRINITY_DN27155_c0_g1_i9	1881	1512.45	-	-	-	-	-	-	103	242	0	0	1.66	2.88	0	0	172.5	0	2.27	0	inf	inf	1.01545e-07	2.4958e-05	yes
TRINITY_DN18620_c1_g1	TRINITY_DN18620_c1_g1_i1	689	490	RAP2-4	EREBP-like factor	GO:0005634(nucleus);GO:0005515(protein binding);GO:0043565(sequence-specific DNA binding);GO:0003700(sequence-specific DNA binding transcription factor activity);GO:0071472(cellular response to salt stress);GO:0009736(cytokinin mediated signaling pathway);GO:0009873(ethylene mediated signaling pathway);GO:0010017(red or far-red light signaling pathway);GO:0045595(regulation of cell differentiatio…	-	K09286	-	1391.62	721.24	0	10.92	65.38	27.14	0	0.42	1056.43	5.46	46.26	0.21	7.93895	7.93895	1.04635e-07	2.56291e-05	yes
TRINITY_DN31258_c0_g11	TRINITY_DN31258_c0_g11_i1	357	158	SCE1	ubiquitin-conjugating enzyme E2 I	GO:0005634(nucleus);GO:0005524(ATP binding);GO:0005515(protein binding);GO:0019789(SUMO ligase activity);GO:0009793(embryo development ending in seed dormancy);GO:0016925(protein sumoylation);GO:0009737(response to abscisic acid stimulus)	[O] Posttranslational modification, protein turnover, chaperones	K10577	ko04120(Ubiquitin mediated proteolysis)	9.59	10.69	298.2	225.16	1.4	1.25	39.67	26.86	10.14	261.68	1.32	33.27	-4.46665	4.46665	1.07093e-07	2.61413e-05	yes
TRINITY_DN13322_c0_g3	TRINITY_DN13322_c0_g3_i1	424	225	-	-	-	-	-	-	144	144.92	0	5.51	14.73	11.88	0	0.46	144.46	2.75	13.3	0.23	5.92135	5.92135	1.08039e-07	2.62821e-05	yes
TRINITY_DN31076_c0_g1	TRINITY_DN31076_c0_g1_i1,TRINITY_DN31076_c0_g1_i2,TRINITY_DN31076_c0_g1_i3,TRINITY_DN31076_c0_g1_i4	911	577.71	-	-	-	-	-	-	0	0	112	111	0	0	4.21	3.67	0	111.5	0	3.94	-inf	inf	1.21064e-07	2.93506e-05	yes
TRINITY_DN8998_c0_g1	TRINITY_DN8998_c0_g1_i1	695	496	MAN7	-	GO:0005576(extracellular region);GO:0043169(cation binding);GO:0016985(mannan endo-1,4-beta-mannosidase activity);GO:0005975(carbohydrate metabolic process)	-	-	-	84	103	0	0	3.9	3.83	0	0	93.5	0	3.87	0	inf	inf	1.2397e-07	2.99532e-05	yes
TRINITY_DN23146_c1_g13	TRINITY_DN23146_c1_g13_i1	380	181	MSBP1	-	GO:0005783(endoplasmic reticulum);GO:0010008(endosome membrane);GO:0016021(integral to membrane);GO:0005886(plasma membrane);GO:0020037(heme binding);GO:0005496(steroid binding);GO:0030308(negative regulation of cell growth)	[R] General function prediction only	-	-	59.98	127.82	0	0	7.63	13.02	0	0	93.9	0	10.32	0	inf	inf	1.28201e-07	3.08708e-05	yes
TRINITY_DN16441_c0_g1	TRINITY_DN16441_c0_g1_i1	1206	1007	ZFP2	-	GO:0005622(intracellular);GO:0003676(nucleic acid binding);GO:0008270(zinc ion binding);GO:0006355(regulation of transcription, DNA-dependent)	-	-	-	117.27	67	0	0	2.68	1.23	0	0	92.13	0	1.96	0	inf	inf	1.33029e-07	3.19255e-05	yes
TRINITY_DN31273_c0_g2	TRINITY_DN31273_c0_g2_i1	542	343	ABC4	1,4-dihydroxy-2-naphthoate octaprenyltransferase	GO:0031969(chloroplast membrane);GO:0016021(integral to membrane);GO:0004659(prenyltransferase activity);GO:0009772(photosynthetic electron transport in photosystem II);GO:0042372(phylloquinone biosynthetic process);GO:0010236(plastoquinone biosynthetic process)	[S] Function unknown	K02548	ko00130(Ubiquinone and other terpenoid-quinone biosynthesis)	0	0	131.44	85.86	0	0	8.05	4.72	0	108.65	0	6.38	-inf	inf	1.47155e-07	3.51972e-05	yes
TRINITY_DN10832_c0_g1	TRINITY_DN10832_c0_g1_i1	2306	2107	PCMP-H15	-	GO:0005739(mitochondrion);GO:0005488(binding)	[R] General function prediction only	-	-	84.18	99.96	0	0	0.92	0.87	0	0	92.07	0	0.9	0	inf	inf	1.53522e-07	3.65972e-05	yes
TRINITY_DN21924_c0_g2	TRINITY_DN21924_c0_g2_i1	251	56.26	-	-	-	-	-	-	150.33	79.76	0	0	61.52	26.14	0	0	115.05	0	43.83	0	inf	inf	1.567e-07	3.72304e-05	yes
TRINITY_DN13801_c0_g2	TRINITY_DN13801_c0_g2_i1	1329	1130	At1g35710	-	GO:0016021(integral to membrane);GO:0005524(ATP binding);GO:0004674(protein serine/threonine kinase activity);GO:0004713(protein tyrosine kinase activity);GO:0004872(receptor activity)	[R] General function prediction only	K00924	-	37.8	0	1466.6	3604.06	0.77	0	27.28	60.12	18.9	2535.33	0.39	43.7	-6.74297	6.74297	1.66589e-07	3.94484e-05	yes
TRINITY_DN21147_c1_g2	TRINITY_DN21147_c1_g2_i1	518	319	-	-	-	-	-	-	2079.89	2186	563	213.97	150.1	126.35	37.1	12.64	2132.94	388.49	138.22	24.87	2.59039	2.59039	1.68715e-07	3.98196e-05	yes
TRINITY_DN30991_c0_g1	TRINITY_DN30991_c0_g1_i1	1745	1546	GIP	-	-	[R] General function prediction only	-	-	108.65	72.18	0	0	1.62	0.86	0	0	90.42	0	1.24	0	inf	inf	1.70611e-07	4.01341e-05	yes
TRINITY_DN6181_c0_g1	TRINITY_DN6181_c0_g1_i1	367	168	-	-	-	-	-	-	113.15	67	0	0	15.51	7.35	0	0	90.08	0	11.43	0	inf	inf	1.80118e-07	4.22312e-05	yes
TRINITY_DN18093_c0_g1	TRINITY_DN18093_c0_g1_i1	435	236	-	-	-	-	-	-	0	2.02	111.68	159.37	0	0.16	9.95	12.73	1.01	135.53	0.08	11.34	-6.93629	6.93629	1.82808e-07	4.27214e-05	yes
TRINITY_DN49544_c0_g1	TRINITY_DN49544_c0_g1_i1	1061	862	-	-	-	-	-	-	0	0	67.57	164.2	0	0	1.65	3.59	0	115.88	0	2.62	-inf	inf	1.884e-07	4.38843e-05	yes
TRINITY_DN35337_c0_g4	TRINITY_DN35337_c0_g4_i1	464	265	LRX4	-	GO:0005576(extracellular region);GO:0009505(plant-type cell wall);GO:0009506(plasmodesma);GO:0007047(cellular cell wall organization)	-	-	-	149.18	162.2	5.74	3.27	12.96	11.29	0.46	0.23	155.69	4.5	12.12	0.35	5.25792	5.25792	1.89725e-07	4.4049e-05	yes
TRINITY_DN1650_c0_g1	TRINITY_DN1650_c0_g1_i1	918	719	MAN7	-	GO:0005576(extracellular region);GO:0043169(cation binding);GO:0016985(mannan endo-1,4-beta-mannosidase activity);GO:0005975(carbohydrate metabolic process)	-	-	-	131.84	71.44	0	0	4.22	1.83	0	0	101.64	0	3.02	0	inf	inf	1.93352e-07	4.47453e-05	yes
TRINITY_DN28849_c2_g4	TRINITY_DN28849_c2_g4_i1	855	656	AC100	actin, other eukaryote	GO:0005737(cytoplasm);GO:0005856(cytoskeleton);GO:0005524(ATP binding)	[Z] Cytoskeleton	K10355	-	0	0	1334.68	623.45	0	0	42.77	17.91	0	979.07	0	30.34	-inf	inf	2.0132e-07	4.64386e-05	yes
TRINITY_DN27988_c0_g2	TRINITY_DN27988_c0_g2_i1,TRINITY_DN27988_c0_g2_i2,TRINITY_DN27988_c0_g2_i3,TRINITY_DN27988_c0_g2_i4	2412	1685.99	IREG2	-	-	[P] Inorganic ion transport and metabolism	-	-	357	361	24	44	4.61	3.85	0.28	0.47	359	34	4.23	0.38	3.6326	3.6326	2.04839e-07	4.70977e-05	yes
TRINITY_DN11704_c0_g2	TRINITY_DN11704_c0_g2_i1	567	368	SUVH1	-	GO:0005694(chromosome);GO:0005634(nucleus);GO:0042393(histone binding);GO:0018024(histone-lysine N-methyltransferase activity);GO:0008270(zinc ion binding)	-	-	-	88.43	208	0	0	5.53	10.42	0	0	148.22	0	7.97	0	inf	inf	2.07934e-07	4.76557e-05	yes
TRINITY_DN32145_c2_g6	TRINITY_DN32145_c2_g6_i1,TRINITY_DN32145_c2_g6_i2	256	54.23	-	-	-	-	-	-	106.59	70.86	0	0	46.94	23.75	0	0	88.72	0	35.34	0	inf	inf	2.13455e-07	4.87643e-05	yes
TRINITY_DN33127_c1_g3	TRINITY_DN33127_c1_g3_i1,TRINITY_DN33127_c1_g3_i2,TRINITY_DN33127_c1_g3_i3,TRINITY_DN33127_c1_g3_i4,TRINITY_DN33127_c1_g3_i5	1010	450.12	-	-	-	-	-	-	530.11	875.75	115.79	83.04	39.06	46.39	8.76	6.21	702.93	99.42	42.73	7.48	2.97529	2.97529	2.2167e-07	5.0479e-05	yes
TRINITY_DN32995_c0_g14	TRINITY_DN32995_c0_g14_i1	217	32.04	der	GTP-binding protein	GO:0005622(intracellular);GO:0005525(GTP binding);GO:0042254(ribosome biogenesis)	[J] Translation, ribosomal structure and biogenesis	K03977	-	9.01	4.73	234.61	193.49	6.48	2.72	153.93	113.84	6.87	214.05	4.6	133.88	-4.73421	4.73421	2.23032e-07	5.06275e-05	yes
TRINITY_DN33013_c2_g11	TRINITY_DN33013_c2_g11_i1	311	112	GBA2	-	GO:0016021(integral to membrane);GO:0005792(microsome);GO:0005886(plasma membrane);GO:0005790(smooth endoplasmic reticulum);GO:0008422(beta-glucosidase activity);GO:0004348(glucosylceramidase activity);GO:0008206(bile acid metabolic process);GO:0006680(glucosylceramide catabolic process);GO:0016142(O-glycoside catabolic process)	[G] Carbohydrate transport and metabolism	-	-	91.93	85.82	0	0	18.9	14.13	0	0	88.88	0	16.52	0	inf	inf	2.27985e-07	5.15875e-05	yes
TRINITY_DN11453_c0_g4	TRINITY_DN11453_c0_g4_i1	1355	1156	RING1	E3 ubiquitin-protein ligase RNF115/126	GO:0016874(ligase activity);GO:0008270(zinc ion binding)	[O] Posttranslational modification, protein turnover, chaperones	K11982	-	105.94	75.13	7806.17	4838.66	2.11	1.2	141.94	78.89	90.53	6322.41	1.65	110.41	-5.95205	5.95205	2.47299e-07	5.57807e-05	yes
TRINITY_DN32787_c0_g4	TRINITY_DN32787_c0_g4_i1	352	153	RGLG2	-	GO:0005886(plasma membrane);GO:0004842(ubiquitin-protein ligase activity);GO:0008270(zinc ion binding);GO:0009850(auxin metabolic process);GO:0009690(cytokinin metabolic process)	[T] Signal transduction mechanisms	-	-	0.62	4.52	160.91	168.11	0.09	0.54	22.11	20.71	2.57	164.51	0.32	21.41	-5.6275	5.6275	2.5646e-07	5.76646e-05	yes
TRINITY_DN21301_c0_g3	TRINITY_DN21301_c0_g3_i1	1597	1398	PAF1	20S proteasome subunit alpha 6	GO:0005829(cytosol);GO:0005634(nucleus);GO:0005886(plasma membrane);GO:0019773(proteasome core complex, alpha-subunit complex);GO:0004298(threonine-type endopeptidase activity);GO:0046685(response to arsenic-containing substance);GO:0006511(ubiquitin-dependent protein catabolic process)	[O] Posttranslational modification, protein turnover, chaperones	K02725	ko03050(Proteasome)	176.26	330.41	7.41	19.47	2.9	4.36	0.11	0.26	253.34	13.44	3.63	0.18	4.51695	4.51695	2.58909e-07	5.80322e-05	yes
TRINITY_DN25254_c0_g14	TRINITY_DN25254_c0_g14_i1	491	292	FBW2	-	GO:0005634(nucleus);GO:0005515(protein binding);GO:0010629(negative regulation of gene expression);GO:0010608(posttranscriptional regulation of gene expression);GO:0009737(response to abscisic acid stimulus)	[R] General function prediction only	-	-	110.51	64.31	0.03	0	8.71	4.06	0	0	87.41	0.01	6.38	0	inf	inf	2.60402e-07	5.81838e-05	yes
TRINITY_DN24930_c1_g2	TRINITY_DN24930_c1_g2_i1	447	248	UBC14	ubiquitin-conjugating enzyme E2 G1	GO:0005524(ATP binding);GO:0004842(ubiquitin-protein ligase activity);GO:0006511(ubiquitin-dependent protein catabolic process)	[O] Posttranslational modification, protein turnover, chaperones	K10575	ko04120(Ubiquitin mediated proteolysis);ko05012(Parkinson's disease)	0	0	111	97.2	0	0	9.41	7.39	0	104.1	0	8.4	-inf	inf	2.89974e-07	6.4589e-05	yes
TRINITY_DN8994_c0_g5	TRINITY_DN8994_c0_g5_i1	293	94.06	-	-	-	-	-	-	0	0	264.07	774.23	0	0	59.01	155.14	0	519.15	0	107.07	-inf	inf	3.02269e-07	6.71179e-05	yes
TRINITY_DN28113_c0_g2	TRINITY_DN28113_c0_g2_i1	1628	1429	HSP18.1	-	GO:0005737(cytoplasm);GO:0010286(heat acclimation);GO:0009644(response to high light intensity);GO:0042542(response to hydrogen peroxide)	[O] Posttranslational modification, protein turnover, chaperones	-	-	4353	6220	1436	747	70.13	80.25	21.12	9.85	5286.5	1091.5	75.19	15.48	2.41603	2.41603	3.18359e-07	7.0471e-05	yes
TRINITY_DN25650_c0_g1	TRINITY_DN25650_c0_g1_i1,TRINITY_DN25650_c0_g1_i2,TRINITY_DN25650_c0_g1_i3,TRINITY_DN25650_c0_g1_i4,TRINITY_DN25650_c0_g1_i5,TRINITY_DN25650_c0_g1_i6	1033	456.42	ARAC2	Rho family, other	GO:0005737(cytoplasm);GO:0005886(plasma membrane);GO:0005525(GTP binding);GO:0007264(small GTPase mediated signal transduction)	[R] General function prediction only	K07975	-	111.24	60.91	0	0	3.91	2.21	0	0	86.07	0	3.06	0	inf	inf	3.23621e-07	7.1414e-05	yes
TRINITY_DN32225_c1_g3	TRINITY_DN32225_c1_g3_i1	443	244	-	-	-	-	-	-	505.68	298.39	0	19.23	47.71	22.55	0	1.49	402.03	9.62	35.13	0.74	5.75243	5.75243	3.2694e-07	7.19238e-05	yes
TRINITY_DN21050_c0_g1	TRINITY_DN21050_c0_g1_i1	3380	3181	ETR2	-	GO:0005789(endoplasmic reticulum membrane);GO:0016021(integral to membrane);GO:0005524(ATP binding);GO:0051740(ethylene binding);GO:0046872(metal ion binding);GO:0005515(protein binding);GO:0004674(protein serine/threonine kinase activity);GO:0004872(receptor activity);GO:0000156(two-component response regulator activity);GO:0000155(two-component sensor activity);GO:0009873(ethylene mediated sign…	[T] Signal transduction mechanisms	K00936	-	0	0	249.18	136.78	0	0	1.65	0.81	0	192.98	0	1.23	-inf	inf	3.35285e-07	7.35327e-05	yes
TRINITY_DN10829_c0_g2	TRINITY_DN10829_c0_g2_i1	716	517	-	-	-	-	-	-	0	0	90.35	232.19	0	0	3.67	8.47	0	161.27	0	6.07	-inf	inf	3.94709e-07	8.62997e-05	yes
TRINITY_DN18873_c0_g1	TRINITY_DN18873_c0_g1_i1	962	763	RPL18B	large subunit ribosomal protein L18e	GO:0009507(chloroplast);GO:0022625(cytosolic large ribosomal subunit);GO:0005886(plasma membrane);GO:0005774(vacuolar membrane);GO:0005515(protein binding);GO:0003735(structural constituent of ribosome);GO:0006412(translation)	[J] Translation, ribosomal structure and biogenesis	K02883	ko03010(Ribosome)	0	13.41	5229.31	2572.78	0	0.32	144.06	63.56	6.71	3901.05	0.16	103.81	-9.15062	9.15062	4.26829e-07	9.30371e-05	yes
TRINITY_DN29156_c1_g6	TRINITY_DN29156_c1_g6_i1	530	331	TTL	-	GO:0005829(cytosol);GO:0031234(extrinsic to internal side of plasma membrane);GO:0005777(peroxisome);GO:0051997(2-oxo-4-hydroxy-4-carboxy-5-ureidoimidazoline decarboxylase activity);GO:0033971(hydroxyisourate hydrolase activity);GO:0005515(protein binding);GO:0019428(allantoin biosynthetic process);GO:0009742(brassinosteroid mediated signaling pathway);GO:0051289(protein homotetramerization);GO:0…	[I] Lipid transport and metabolism	-	-	62.56	107.87	0	0	4.35	6.01	0	0	85.22	0	5.18	0	inf	inf	4.31266e-07	9.37175e-05	yes
TRINITY_DN7538_c0_g1	TRINITY_DN7538_c0_g1_i1	314	115	-	-	-	-	-	-	93.58	97.98	0	1	18.73	15.71	0	0.16	95.78	0.5	17.22	0.08	7.91515	7.91515	4.49953e-07	9.74811e-05	yes
TRINITY_DN32995_c0_g6	TRINITY_DN32995_c0_g6_i1	297	98.01	der	GTP-binding protein	GO:0005622(intracellular);GO:0005525(GTP binding);GO:0042254(ribosome biogenesis)	[J] Translation, ribosomal structure and biogenesis	K03977	-	0	8.55	141.05	216.9	0	1.61	30.25	41.71	4.28	178.98	0.8	35.98	-5.16281	5.16281	4.68468e-07	0.000101185	yes
TRINITY_DN21241_c0_g1	TRINITY_DN21241_c0_g1_i1,TRINITY_DN21241_c0_g1_i2,TRINITY_DN21241_c0_g1_i3	1823	1535.81	bkdA	2-oxoisovalerate dehydrogenase E1 component, alpha subunit	GO:0017086(3-methyl-2-oxobutanoate dehydrogenase (lipoamide) complex);GO:0003863(3-methyl-2-oxobutanoate dehydrogenase (2-methylpropanoyl-transferring) activity);GO:0003826(alpha-ketoacid dehydrogenase activity);GO:0046872(metal ion binding);GO:0009083(branched chain family amino acid catabolic process)	[C] Energy production and conversion	K00166	ko00280(Valine, leucine and isoleucine degradation)	275	468.86	52	28.29	4.09	5.62	0.72	0.35	371.93	40.14	4.86	0.53	3.35341	3.35341	4.90973e-07	0.000105658	yes
TRINITY_DN18620_c1_g3	TRINITY_DN18620_c1_g3_i1	689	490	RAP2-4	EREBP-like factor	GO:0005634(nucleus);GO:0005515(protein binding);GO:0043565(sequence-specific DNA binding);GO:0003700(sequence-specific DNA binding transcription factor activity);GO:0071472(cellular response to salt stress);GO:0009736(cytokinin mediated signaling pathway);GO:0009873(ethylene mediated signaling pathway);GO:0010017(red or far-red light signaling pathway);GO:0045595(regulation of cell differentiatio…	-	K09286	-	0	0	2121.28	907.55	0	0	91	34.91	0	1514.41	0	62.95	-inf	inf	4.92799e-07	0.000105658	yes
TRINITY_DN34458_c0_g1	TRINITY_DN34458_c0_g1_i1	490	291	-	-	-	-	-	-	182	216	10	12	14.4	13.69	0.72	0.78	199	11	14.04	0.75	4.37662	4.37662	4.93626e-07	0.000105658	yes
TRINITY_DN32836_c3_g32	TRINITY_DN32836_c3_g32_i1	220	33.9	GST2	maleylacetoacetate isomerase	GO:0005737(cytoplasm);GO:0004364(glutathione transferase activity);GO:0009072(aromatic amino acid family metabolic process)	-	K01800	ko00350(Tyrosine metabolism);ko00643(Styrene degradation)	72.77	175.23	0	0	49.42	95.3	0	0	124	0	72.36	0	inf	inf	5.61599e-07	0.000119848	yes
TRINITY_DN16546_c0_g1	TRINITY_DN16546_c0_g1_i1	934	735	CAT1	basic amino acid/polyamine antiporter, APA family	-	[E] Amino acid transport and metabolism	K03294	-	63.86	102.99	0	0	2	2.58	0	0	83.42	0	2.29	0	inf	inf	5.75746e-07	0.0001225	yes
TRINITY_DN10328_c0_g1	TRINITY_DN10328_c0_g1_i1	1273	1074	EPHX2	-	GO:0005829(cytosol);GO:0005925(focal adhesion);GO:0005794(Golgi apparatus);GO:0005730(nucleolus);GO:0005777(peroxisome);GO:0005625(soluble fraction);GO:0004301(epoxide hydrolase activity);GO:0046872(metal ion binding);GO:0042803(protein homodimerization activity);GO:0019439(aromatic compound catabolic process);GO:0006874(cellular calcium ion homeostasis);GO:0017144(drug metabolic process);GO:0006…	[I] Lipid transport and metabolism	-	-	1860	2312	392	440	39.87	39.69	7.67	7.72	2086	416	39.78	7.7	2.51952	2.51952	5.79847e-07	0.000123005	yes
TRINITY_DN16381_c0_g1	TRINITY_DN16381_c0_g1_i1,TRINITY_DN16381_c0_g1_i2	1317	1078.58	HSP26-A	glutathione S-transferase	GO:0004364(glutathione transferase activity);GO:0006950(response to stress)	[O] Posttranslational modification, protein turnover, chaperones	K00799	ko00480(Glutathione metabolism);ko00980(Metabolism of xenobiotics by cytochrome P450);ko00982(Drug metabolism - cytochrome P450)	729	1238	134	149	15.38	20.42	2.52	2.51	983.5	141.5	17.9	2.51	2.9795	2.9795	5.94795e-07	0.000125802	yes
TRINITY_DN20704_c0_g1	TRINITY_DN20704_c0_g1_i1	967	768	SPX2	-	GO:0005634(nucleus);GO:0016036(cellular response to phosphate starvation)	[P] Inorganic ion transport and metabolism	-	-	424	61	3631	2747	12.71	1.46	99.38	67.42	242.5	3189	7.09	83.4	-3.49136	3.49136	5.99967e-07	0.00012652	yes
TRINITY_DN9917_c0_g1	TRINITY_DN9917_c0_g1_i1,TRINITY_DN9917_c0_g1_i2	390	184.17	-	-	-	-	-	-	0	0	79.67	119	0	0	8.77	11.74	0	99.34	0	10.25	-inf	inf	6.33018e-07	0.000133096	yes
TRINITY_DN33101_c7_g1	TRINITY_DN33101_c7_g1_i1	363	164	AVPL2	inorganic pyrophosphatase	GO:0000139(Golgi membrane);GO:0016021(integral to membrane);GO:0005773(vacuole);GO:0009678(hydrogen-translocating pyrophosphatase activity);GO:0004427(inorganic diphosphatase activity);GO:0015992(proton transport)	-	K01507	ko00190(Oxidative phosphorylation)	2.4	9.1	212.91	152.02	0.34	1.02	27.29	17.47	5.75	182.47	0.68	22.38	-4.92538	4.92538	6.51421e-07	0.000136563	yes
TRINITY_DN10671_c0_g1	TRINITY_DN10671_c0_g1_i1	391	192	UGT73C5	hydroquinone glucosyltransferase	GO:0016021(integral to membrane);GO:0050502(cis-zeatin O-beta-D-glucosyltransferase activity);GO:0080046(quercetin 4'-O-glucosyltransferase activity);GO:0080044(quercetin 7-O-glucosyltransferase activity);GO:0050403(trans-zeatin O-beta-D-glucosyltransferase activity);GO:0016131(brassinosteroid metabolic process)	[G] Carbohydrate transport and metabolism ;[C] Energy production and conversion	K08237	-	656.17	280.55	0	0	78.68	26.94	0	0	468.36	0	52.81	0	inf	inf	6.59793e-07	0.000137912	yes
TRINITY_DN6473_c0_g1	TRINITY_DN6473_c0_g1_i1	437	238	-	-	-	-	-	-	0	0	116.55	75.53	0	0	10.29	5.98	0	96.04	0	8.13	-inf	inf	6.68014e-07	0.000139222	yes
TRINITY_DN3819_c0_g2	TRINITY_DN3819_c0_g2_i1	704	505	-	-	-	-	-	-	0	0	95.01	100	0	0	3.95	3.73	0	97.5	0	3.84	-inf	inf	7.09676e-07	0.000147474	yes
TRINITY_DN45524_c2_g1	TRINITY_DN45524_c2_g1_i1	1237	1038	-	-	-	-	-	-	1671.49	1625.78	326.36	322.04	37.07	28.88	6.61	5.85	1648.63	324.2	32.98	6.23	2.54049	2.54049	7.42269e-07	0.000153798	yes
TRINITY_DN452_c0_g1	TRINITY_DN452_c0_g1_i1	551	352	-	-	-	-	-	-	0	0	102.51	90.22	0	0	6.12	4.83	0	96.37	0	5.47	-inf	inf	7.48692e-07	0.00015468	yes
TRINITY_DN20766_c0_g1	TRINITY_DN20766_c0_g1_i1	880	681	-	-	-	-	-	-	0	0	1717.4	734.74	0	0	53.01	20.34	0	1226.07	0	36.67	-inf	inf	7.84735e-07	0.000161658	yes
TRINITY_DN22795_c0_g1	TRINITY_DN22795_c0_g1_i1	727	528	COPT5	-	GO:0016021(integral to membrane);GO:0005770(late endosome);GO:0009506(plasmodesma);GO:0005774(vacuolar membrane);GO:0015089(high affinity copper ion transmembrane transporter activity);GO:0009737(response to abscisic acid stimulus)	[P] Inorganic ion transport and metabolism	-	-	439	191	1628	2530	19.14	6.67	64.81	90.32	315	2079	12.91	77.56	-2.47346	2.47346	7.9776e-07	0.000163819	yes
TRINITY_DN13387_c0_g1	TRINITY_DN13387_c0_g1_i1	704	505	-	-	-	-	-	-	0	0	58.65	139.38	0	0	2.44	5.2	0	99.02	0	3.82	-inf	inf	7.99822e-07	0.000163819	yes
TRINITY_DN33067_c0_g1	TRINITY_DN33067_c0_g1_i1	329	130	-	phosphatidylinositol glycan, class V	-	[R] General function prediction only	K07542	ko00563(Glycosylphosphatidylinositol(GPI)-anchor biosynthesis)	0	0	108.75	81.98	0	0	17.58	11.89	0	95.37	0	14.73	-inf	inf	8.03123e-07	0.000164023	yes
TRINITY_DN3396_c0_g1	TRINITY_DN3396_c0_g1_i1	216	31.43	-	-	-	-	-	-	0	0	102.73	88.26	0	0	68.71	52.93	0	95.5	0	60.82	-inf	inf	8.43558e-07	0.000171789	yes
TRINITY_DN28790_c1_g2	TRINITY_DN28790_c1_g2_i1	232	41.9	-	-	-	[S] Function unknown	-	-	98.83	252.19	0	0	54.3	110.96	0	0	175.51	0	82.63	0	inf	inf	8.54333e-07	0.000173488	yes
TRINITY_DN19431_c0_g1	TRINITY_DN19431_c0_g1_i1	360	161	-	-	-	-	-	-	5.32	8.63	186.72	415.55	0.76	0.99	24.38	48.65	6.98	301.13	0.88	36.52	-5.20418	5.20418	8.68171e-07	0.000175797	yes
TRINITY_DN30775_c1_g2	TRINITY_DN30775_c1_g2_i1	650	451	-	pyruvate kinase	GO:0005737(cytoplasm);GO:0005524(ATP binding);GO:0000287(magnesium ion binding);GO:0030955(potassium ion binding);GO:0004743(pyruvate kinase activity);GO:0006096(glycolysis)	[G] Carbohydrate transport and metabolism	K00873	ko00010(Glycolysis / Gluconeogenesis);ko00230(Purine metabolism);ko00620(Pyruvate metabolism);ko00710(Carbon fixation in photosynthetic organisms);ko04930(Type II diabetes mellitus)	182.69	506.19	0	0	9.33	20.69	0	0	344.44	0	15.01	0	inf	inf	8.80773e-07	0.000177844	yes
TRINITY_DN14071_c0_g1	TRINITY_DN14071_c0_g1_i1	456	257	ARF1	Arf/Sar family, other	GO:0005794(Golgi apparatus);GO:0005525(GTP binding);GO:0015031(protein transport);GO:0007264(small GTPase mediated signal transduction);GO:0016192(vesicle-mediated transport)	[U] Intracellular trafficking, secretion, and vesicular transport	K07977	-	136.75	132.19	7.88	0	12.25	9.48	0.64	0	134.47	3.94	10.87	0.32	5.13978	5.13978	8.98113e-07	0.000180833	yes
TRINITY_DN26544_c0_g2	TRINITY_DN26544_c0_g2_i1	315	116	-	-	-	-	-	-	58.24	103.06	0	0	11.56	16.38	0	0	80.65	0	13.97	0	inf	inf	9.22488e-07	0.000185217	yes
TRINITY_DN11453_c0_g10	TRINITY_DN11453_c0_g10_i1	566	367	-	E3 ubiquitin-protein ligase RNF115/126	-	[O] Posttranslational modification, protein turnover, chaperones	K11982	-	0	0	226.34	121.2	0	0	12.96	6.22	0	173.77	0	9.59	-inf	inf	9.647e-07	0.000193149	yes
TRINITY_DN30974_c1_g1	TRINITY_DN30974_c1_g1_i1,TRINITY_DN30974_c1_g1_i2,TRINITY_DN30974_c1_g1_i3,TRINITY_DN30974_c1_g1_i4	1775	1122.26	-	-	-	-	-	-	276	360	30	36	5.33	6.33	0.54	0.54	318	33	5.83	0.54	3.46469	3.46469	1.00153e-06	0.000199898	yes
TRINITY_DN32266_c0_g2	TRINITY_DN32266_c0_g2_i1,TRINITY_DN32266_c0_g2_i2	795	596	-	-	-	-	-	-	0	118.29	1863.73	1263.03	0	3.66	65.73	39.94	59.15	1563.38	1.83	52.84	-4.63026	4.63026	1.00402e-06	0.000199898	yes
TRINITY_DN29452_c2_g4	TRINITY_DN29452_c2_g4_i1	509	310	-	-	-	-	-	-	100.56	54.54	0	0	7.47	3.24	0	0	77.55	0	5.36	0	inf	inf	1.09938e-06	0.000218274	yes
TRINITY_DN4349_c0_g2	TRINITY_DN4349_c0_g2_i1	1113	914	HSP26.5	-	GO:0005739(mitochondrion);GO:0009408(response to heat);GO:0009644(response to high light intensity);GO:0042542(response to hydrogen peroxide)	[O] Posttranslational modification, protein turnover, chaperones	-	-	270	340.32	20.15	42	6.8	6.87	0.46	0.87	305.16	31.07	6.83	0.67	3.53142	3.53142	1.12901e-06	0.000223534	yes
TRINITY_DN354_c0_g5	TRINITY_DN354_c0_g5_i1	1212	1013	20ox1	gibberellin 20-oxidase	GO:0005737(cytoplasm);GO:0045544(gibberellin 20-oxidase activity);GO:0005506(iron ion binding);GO:0009908(flower development);GO:0009740(gibberellic acid mediated signaling pathway);GO:0009686(gibberellin biosynthetic process);GO:0048366(leaf development);GO:0048575(short-day photoperiodism, flowering);GO:0009826(unidimensional cell growth)	[Q] Secondary metabolites biosynthesis, transport and catabolism ;[R] General function prediction only	K05282	ko00904(Diterpenoid biosynthesis)	0	0	66.89	124.19	0	0	1.39	2.31	0	95.54	0	1.85	-inf	inf	1.13745e-06	0.000224581	yes
TRINITY_DN30596_c0_g2	TRINITY_DN30596_c0_g2_i1	389	190	-	-	-	-	-	-	127.55	64.66	0	0	15.46	6.28	0	0	96.1	0	10.87	0	inf	inf	1.14766e-06	0.000225279	yes
TRINITY_DN23176_c1_g18	TRINITY_DN23176_c1_g18_i1	626	427	-	-	-	-	-	-	403.08	177.93	0	0	21.73	7.68	0	0	290.5	0	14.71	0	inf	inf	1.15001e-06	0.000225279	yes
TRINITY_DN27480_c1_g1	TRINITY_DN27480_c1_g1_i1,TRINITY_DN27480_c1_g1_i2,TRINITY_DN27480_c1_g1_i3,TRINITY_DN27480_c1_g1_i4	1719	830.48	PORA	protochlorophyllide reductase	GO:0009507(chloroplast);GO:0005488(binding);GO:0016630(protochlorophyllide reductase activity);GO:0015995(chlorophyll biosynthetic process);GO:0015979(photosynthesis)	[Q] Secondary metabolites biosynthesis, transport and catabolism	K00218	ko00860(Porphyrin and chlorophyll metabolism)	655.62	589.03	18.35	177.83	25.41	17.97	0.66	5.31	622.33	98.09	21.69	2.98	2.97611	2.97611	1.1509e-06	0.000225279	yes
TRINITY_DN25947_c0_g3	TRINITY_DN25947_c0_g3_i1	529	330	-	-	-	-	-	-	100	94.8	0	1.98	6.98	5.3	0	0.11	97.4	0.99	6.14	0.06	6.94072	6.94072	1.15362e-06	0.000225279	yes
TRINITY_DN17349_c0_g2	TRINITY_DN17349_c0_g2_i1	1139	940	At1g15670	-	-	[R] General function prediction only	-	-	3.12	0	181.3	110.79	0.08	0	4.05	2.22	1.56	146.05	0.04	3.13	-6.37568	6.37568	1.19183e-06	0.000232103	yes
TRINITY_DN32438_c0_g3	TRINITY_DN32438_c0_g3_i1,TRINITY_DN32438_c0_g3_i2	592	321.74	-	-	-	-	-	-	108.41	113.05	3	1	7.85	5.6	0.2	0.09	110.73	2	6.72	0.15	5.91512	5.91512	1.22953e-06	0.000238794	yes
TRINITY_DN2142_c0_g2	TRINITY_DN2142_c0_g2_i1	779	580	-	-	-	-	-	-	0	0	244.07	127.85	0	0	8.85	4.15	0	185.96	0	6.5	-inf	inf	1.26463e-06	0.000244944	yes
TRINITY_DN18994_c0_g2	TRINITY_DN18994_c0_g2_i1,TRINITY_DN18994_c0_g2_i2	1855	1595.16	At2g48020	-	GO:0009507(chloroplast);GO:0016021(integral to membrane);GO:0005774(vacuolar membrane);GO:0022891(substrate-specific transmembrane transporter activity);GO:0008643(carbohydrate transport)	[R] General function prediction only	-	-	291.71	429.36	1694.36	2822.73	4.32	5.02	22.3	33.48	360.53	2258.55	4.67	27.89	-2.43379	2.43379	1.36924e-06	0.000264485	yes
TRINITY_DN5367_c0_g1	TRINITY_DN5367_c0_g1_i1	819	620	-	-	-	[R] General function prediction only	-	-	0	0	96	87	0	0	3.25	2.64	0	91.5	0	2.95	-inf	inf	1.44559e-06	0.00027848	yes
TRINITY_DN15991_c0_g1	TRINITY_DN15991_c0_g1_i1,TRINITY_DN15991_c0_g1_i2	1418	1214.56	-	-	-	[R] General function prediction only	-	-	208	16	824	876	3.93	0.24	14.21	13.56	112	850	2.08	13.89	-2.66887	2.66887	1.59959e-06	0.000307316	yes
TRINITY_DN452_c0_g2	TRINITY_DN452_c0_g2_i1	546	347	-	-	-	-	-	-	113.51	58.11	0	0	7.53	3.09	0	0	85.81	0	5.31	0	inf	inf	1.60617e-06	0.00030775	yes
TRINITY_DN30199_c0_g1	TRINITY_DN30199_c0_g1_i1	276	77.89	-	-	-	-	-	-	55.26	98.04	0	0	16.33	23.21	0	0	76.65	0	19.77	0	inf	inf	1.70301e-06	0.00032543	yes
TRINITY_DN33367_c0_g1	TRINITY_DN33367_c0_g1_i1	1193	994	-	-	-	-	-	-	127	129	6	2	2.94	2.39	0.13	0.04	128	4	2.67	0.09	5.12824	5.12824	1.78203e-06	0.00033962	yes
TRINITY_DN20911_c0_g1	TRINITY_DN20911_c0_g1_i1	1029	830	HSP18.1	-	GO:0005737(cytoplasm);GO:0010286(heat acclimation);GO:0009644(response to high light intensity);GO:0042542(response to hydrogen peroxide)	[O] Posttranslational modification, protein turnover, chaperones	-	-	106658	169256	39150.8	19324.3	2958.42	3759.93	991.47	438.84	137957	29237.6	3359.18	715.15	2.37186	2.37186	1.84568e-06	0.000350813	yes
TRINITY_DN25661_c2_g1	TRINITY_DN25661_c2_g1_i1,TRINITY_DN25661_c2_g1_i2	1472	645.78	HSP83A	molecular chaperone HtpG	GO:0005737(cytoplasm);GO:0005524(ATP binding);GO:0051082(unfolded protein binding);GO:0006457(protein folding);GO:0006950(response to stress)	[O] Posttranslational modification, protein turnover, chaperones	K04079	ko04612(Antigen processing and presentation);ko04621(NOD-like receptor signaling pathway);ko04626(Plant-pathogen interaction);ko04914(Progesterone-mediated oocyte maturation);ko05200(Pathways in cancer);ko05215(Prostate cancer)	11445	17246	4609	2324	340.37	495.65	144.17	72.18	14345.5	3466.5	418.01	108.17	2.18551	2.18551	1.85864e-06	0.000352336	yes
TRINITY_DN29208_c1_g12	TRINITY_DN29208_c1_g12_i1	288	89.2	-	DNA-directed RNA polymerase III subunit C11	-	-	K03019	ko00230(Purine metabolism);ko00240(Pyrimidine metabolism);ko03020(RNA polymerase);ko04623(Cytosolic DNA-sensing pathway)	0	4.97	144.98	125.29	0	1.03	34.16	26.48	2.48	135.13	0.52	30.32	-5.64183	5.64183	1.89469e-06	0.000358217	yes
TRINITY_DN32922_c0_g6	TRINITY_DN32922_c0_g6_i1	334	135	-	-	-	-	-	-	100.54	267.66	0	0	17.14	36.56	0	0	184.1	0	26.85	0	inf	inf	1.90509e-06	0.00035923	yes
TRINITY_DN14507_c0_g1	TRINITY_DN14507_c0_g1_i1	920	721	-	-	-	-	-	-	364.21	244.39	51.79	0	11.63	6.25	1.51	0	304.3	25.89	8.94	0.76	3.62804	3.62804	1.96705e-06	0.000369935	yes
TRINITY_DN27440_c1_g10	TRINITY_DN27440_c1_g10_i1	260	63.71	-	-	-	-	-	-	0	0	686.7	311.18	0	0	226.55	92.06	0	498.94	0	159.31	-inf	inf	2.04196e-06	0.000383013	yes
TRINITY_DN29130_c2_g7	TRINITY_DN29130_c2_g7_i1	736	537	-	-	-	-	-	-	734.1	294.29	0	0	31.47	10.1	0	0	514.2	0	20.79	0	inf	inf	2.0776e-06	0.000388675	yes
TRINITY_DN45386_c1_g4	TRINITY_DN45386_c1_g4_i1	769	570	AGP20	-	GO:0031225(anchored to membrane);GO:0005886(plasma membrane)	-	-	-	3037.87	1035.66	0	0	122.7	33.5	0	0	2036.76	0	78.1	0	inf	inf	2.1538e-06	0.00040162	yes
TRINITY_DN33210_c2_g1	TRINITY_DN33210_c2_g1_i1	810	611	At3g08610	NADH dehydrogenase (ubiquinone) 1 alpha subcomplex 1	GO:0016021(integral to membrane);GO:0005747(mitochondrial respiratory chain complex I);GO:0022900(electron transport chain);GO:0006810(transport)	-	K03945	ko00190(Oxidative phosphorylation);ko05010(Alzheimer's disease);ko05012(Parkinson's disease);ko05016(Huntington's disease)	69.49	79.52	0	0	2.62	2.4	0	0	74.5	0	2.51	0	inf	inf	2.15807e-06	0.00040162	yes
TRINITY_DN21736_c0_g2	TRINITY_DN21736_c0_g2_i1	2028	1829	UBC11	ubiquitin-conjugating enzyme E2 D/E	GO:0005524(ATP binding);GO:0004842(ubiquitin-protein ligase activity);GO:0006511(ubiquitin-dependent protein catabolic process)	-	K06689	ko04120(Ubiquitin mediated proteolysis)	0	0	93.92	82.25	0	0	1.08	0.85	0	88.09	0	0.97	-inf	inf	2.24941e-06	0.000416991	yes
TRINITY_DN21318_c0_g1	TRINITY_DN21318_c0_g1_i1,TRINITY_DN21318_c0_g1_i2	772	558.89	-	-	-	-	-	-	247	108	1465	1173	10.49	3.53	53.74	38.59	177.5	1319	7.01	46.17	-2.68813	2.68813	2.25236e-06	0.000416991	yes
TRINITY_DN30554_c1_g7	TRINITY_DN30554_c1_g7_i1	244	50.74	-	-	-	-	-	-	200.98	193.21	13.03	15.42	91.19	70.21	5.4	5.73	197.09	14.22	80.7	5.57	4.01882	4.01882	2.27414e-06	0.000419933	yes
TRINITY_DN32910_c1_g1	TRINITY_DN32910_c1_g1_i1	453	254	GIP	-	-	[R] General function prediction only	-	-	57	92	0	0	5.17	6.68	0	0	74.5	0	5.92	0	inf	inf	2.28326e-06	0.000420526	yes
TRINITY_DN14110_c0_g1	TRINITY_DN14110_c0_g1_i1	481	282	TIC20-II	-	GO:0009941(chloroplast envelope);GO:0005739(mitochondrion)	-	-	-	45.55	110.19	0	0	3.72	7.2	0	0	77.87	0	5.46	0	inf	inf	2.42619e-06	0.000444844	yes
TRINITY_DN15973_c0_g3	TRINITY_DN15973_c0_g3_i1	588	389	At1g75220	-	GO:0016021(integral to membrane);GO:0005774(vacuolar membrane);GO:0022891(substrate-specific transmembrane transporter activity);GO:0008643(carbohydrate transport)	[R] General function prediction only	-	-	182.1	179.33	11.57	10.71	10.78	8.5	0.63	0.52	180.72	11.14	9.64	0.57	4.16041	4.16041	2.42777e-06	0.000444844	yes
TRINITY_DN32689_c3_g30	TRINITY_DN32689_c3_g30_i1	211	28.47	-	-	-	-	-	-	23.95	38.31	347.82	367.44	19.37	24.81	256.77	243.24	31.13	357.63	22.09	250	-3.34644	3.34644	2.49018e-06	0.000455109	yes
TRINITY_DN32995_c0_g9	TRINITY_DN32995_c0_g9_i1	254	58.7	-	GTP-binding protein	-	[J] Translation, ribosomal structure and biogenesis	K03977	-	9.67	2	171.8	170.43	3.79	0.63	61.52	54.73	5.83	171.12	2.21	58.12	-4.59525	4.59525	2.61069e-06	0.000475914	yes
TRINITY_DN17990_c0_g1	TRINITY_DN17990_c0_g1_i1	534	335	-	-	-	-	-	-	0	0	368.85	178	0	0	23.14	10.02	0	273.43	0	16.58	-inf	inf	2.62032e-06	0.000476451	yes
TRINITY_DN27771_c0_g2	TRINITY_DN27771_c0_g2_i1	2442	2243	PCMP-H60	-	GO:0005488(binding)	[R] General function prediction only	-	-	0	0	56	122	0	0	0.52	1.03	0	89	0	0.78	-inf	inf	2.75104e-06	0.000498947	yes
TRINITY_DN29934_c0_g3	TRINITY_DN29934_c0_g3_i1	850	651	BAS	cycloartenol synthase	GO:0042300(beta-amyrin synthase activity);GO:0016104(triterpenoid biosynthetic process)	[I] Lipid transport and metabolism	K01853	ko00100(Steroid biosynthesis)	940.06	743.45	167.3	153.13	33.24	21.06	5.4	4.43	841.75	160.22	27.15	4.92	2.59043	2.59043	2.76462e-06	0.000500137	yes
TRINITY_DN17936_c0_g2	TRINITY_DN17936_c0_g2_i1	1092	893	-	-	-	-	-	-	0	0	51.15	127.45	0	0	1.2	2.69	0	89.3	0	1.94	-inf	inf	2.87247e-06	0.000518332	yes
TRINITY_DN11489_c0_g2	TRINITY_DN11489_c0_g2_i1	280	81.6	UBC10	ubiquitin-conjugating enzyme E2 D/E	GO:0005524(ATP binding);GO:0031625(ubiquitin protein ligase binding);GO:0004842(ubiquitin-protein ligase activity);GO:0006511(ubiquitin-dependent protein catabolic process)	[O] Posttranslational modification, protein turnover, chaperones	K06689	ko04120(Ubiquitin mediated proteolysis)	0	0	106.81	62.91	0	0	27.51	14.53	0	84.86	0	21.02	-inf	inf	2.91221e-06	0.000524176	yes
TRINITY_DN31788_c2_g1	TRINITY_DN31788_c2_g1_i1	355	156	ACBP2	-	GO:0005789(endoplasmic reticulum membrane);GO:0009514(glyoxysome);GO:0016021(integral to membrane);GO:0005778(peroxisomal membrane);GO:0005886(plasma membrane);GO:0000062(fatty-acyl-CoA binding);GO:0032791(lead ion binding);GO:0005515(protein binding);GO:0006869(lipid transport);GO:0010288(response to lead ion)	[I] Lipid transport and metabolism	-	-	0	0	71.89	102.09	0	0	9.69	12.33	0	86.99	0	11.01	-inf	inf	3.06515e-06	0.000550315	yes
TRINITY_DN32431_c0_g9	TRINITY_DN32431_c0_g9_i1	307	108	-	-	-	-	-	-	104.14	59.35	0	1.14	22.2	10.13	0	0.2	81.75	0.57	16.16	0.1	7.69922	7.69922	3.15578e-06	0.000564657	yes
TRINITY_DN32980_c2_g5	TRINITY_DN32980_c2_g5_i1	202	23.55	RRP46	-	GO:0000178(exosome (RNase complex));GO:0005730(nucleolus);GO:0004536(deoxyribonuclease activity);GO:0003690(double-stranded DNA binding);GO:0004527(exonuclease activity);GO:0042802(identical protein binding);GO:0004540(ribonuclease activity);GO:0003727(single-stranded RNA binding);GO:0006364(rRNA processing)	[J] Translation, ribosomal structure and biogenesis	-	-	87.35	93.45	1.96	0	85.4	73.17	1.75	0	90.4	0.98	79.28	0.88	6.5566	6.5566	3.16088e-06	0.000564657	yes
TRINITY_DN31027_c1_g4	TRINITY_DN31027_c1_g4_i1	302	103	-	-	-	-	-	-	127.99	66.49	1.19	0	28.61	11.9	0.24	0	97.24	0.59	20.25	0.12	7.68877	7.68877	3.32014e-06	0.000591624	yes
TRINITY_DN30146_c1_g2	TRINITY_DN30146_c1_g2_i1	316	117	-	-	-	-	-	-	43.64	99.08	0	0	8.59	15.61	0	0	71.36	0	12.1	0	inf	inf	3.8397e-06	0.0006825	yes
TRINITY_DN32951_c3_g21	TRINITY_DN32951_c3_g21_i1	342	143	-	-	-	[K] Transcription	-	-	0	0	93.75	72.95	0	0	13.78	9.62	0	83.35	0	11.7	-inf	inf	3.91114e-06	0.000693468	yes
TRINITY_DN32494_c0_g1	TRINITY_DN32494_c0_g1_i1,TRINITY_DN32494_c0_g1_i2,TRINITY_DN32494_c0_g1_i3,TRINITY_DN32494_c0_g1_i4,TRINITY_DN32494_c0_g1_i5,TRINITY_DN32494_c0_g1_i6,TRINITY_DN32494_c0_g1_i7,TRINITY_DN32494_c0_g1_i8	2657	857.61	-	glucose-6-phosphate 1-dehydrogenase	GO:0009507(chloroplast);GO:0004345(glucose-6-phosphate dehydrogenase activity);GO:0050661(NADP binding);GO:0006006(glucose metabolic process)	[G] Carbohydrate transport and metabolism	K00036	ko00030(Pentose phosphate pathway);ko00480(Glutathione metabolism)	636	549	62	146	11.92	10.86	1.45	3	592.5	104	11.39	2.23	2.76283	2.76283	4.14559e-06	0.000733214	yes
TRINITY_DN32541_c0_g3	TRINITY_DN32541_c0_g3_i1,TRINITY_DN32541_c0_g3_i2	691	326.42	-	-	-	-	-	-	0	0	75	93	0	0	3.2	3.56	0	84	0	3.38	-inf	inf	4.32634e-06	0.000763289	yes
TRINITY_DN40423_c0_g1	TRINITY_DN40423_c0_g1_i1	847	648	-	flavonol 3-O-glucosyltransferase	GO:0033834(kaempferol 3-O-galactosyltransferase activity)	[G] Carbohydrate transport and metabolism ;[C] Energy production and conversion	K10757	ko00944(Flavone and flavonol biosynthesis)	0	0	96	69	0	0	3.11	2.01	0	82.5	0	2.56	-inf	inf	4.35202e-06	0.000765924	yes
TRINITY_DN44214_c0_g1	TRINITY_DN44214_c0_g1_i1	204	24.6	AOC2	allene oxide cyclase	GO:0009941(chloroplast envelope);GO:0009570(chloroplast stroma);GO:0009535(chloroplast thylakoid membrane);GO:0010319(stromule);GO:0046423(allene-oxide cyclase activity);GO:0009695(jasmonic acid biosynthetic process);GO:0009409(response to cold)	-	K10525	ko00592(alpha-Linolenic acid metabolism)	0	0	322.41	153.77	0	0	275.5	117.83	0	238.09	0	196.66	-inf	inf	4.45471e-06	0.000782065	yes
TRINITY_DN15504_c0_g2	TRINITY_DN15504_c0_g2_i1	889	690	-	-	-	-	-	-	94.98	0	366.29	515.57	3.17	0	11.16	14.08	47.49	440.93	1.58	12.62	-2.9317	2.9317	4.50352e-06	0.000788692	yes
TRINITY_DN35888_c0_g1	TRINITY_DN35888_c0_g1_i1	394	195	-	-	-	-	-	-	128	91	2	4	15.11	8.6	0.22	0.39	109.5	3	11.86	0.3	5.43933	5.43933	4.55469e-06	0.000795697	yes
TRINITY_DN22047_c0_g1	TRINITY_DN22047_c0_g1_i1,TRINITY_DN22047_c0_g1_i2	1318	1109.83	-	-	-	[V] Defense mechanisms	-	-	96	34	439	639	1.98	0.57	8.32	10.86	65	539	1.27	9.59	-2.80138	2.80138	4.65391e-06	0.000811044	yes
TRINITY_DN22924_c0_g1	TRINITY_DN22924_c0_g1_i1	811	612	AMP1	glutamate carboxypeptidase II	GO:0016021(integral to membrane);GO:0046872(metal ion binding);GO:0004181(metallocarboxypeptidase activity);GO:0009790(embryo development);GO:0009908(flower development);GO:0010305(leaf vascular tissue pattern formation);GO:0009640(photomorphogenesis);GO:0006508(proteolysis);GO:0010080(regulation of floral meristem growth);GO:0010081(regulation of inflorescence meristem growth);GO:0010082(regulat…	[O] Posttranslational modification, protein turnover, chaperones ;[P] Inorganic ion transport and metabolism ;[R] General function prediction only	K01301	-	0	0	124.6	382.3	0	0	4.28	11.77	0	253.45	0	8.03	-inf	inf	4.92213e-06	0.000855694	yes
TRINITY_DN29701_c0_g8	TRINITY_DN29701_c0_g8_i1	301	102	CPN21	-	GO:0048046(apoplast);GO:0009941(chloroplast envelope);GO:0009570(chloroplast stroma);GO:0009535(chloroplast thylakoid membrane);GO:0005739(mitochondrion);GO:0005524(ATP binding);GO:0005507(copper ion binding);GO:0006457(protein folding);GO:0046686(response to cadmium ion);GO:0009409(response to cold)	[O] Posttranslational modification, protein turnover, chaperones	-	-	45.84	113.58	0	0	10.35	20.53	0	0	79.71	0	15.44	0	inf	inf	4.95203e-06	0.000858797	yes
TRINITY_DN27826_c0_g3	TRINITY_DN27826_c0_g3_i1,TRINITY_DN27826_c0_g3_i2,TRINITY_DN27826_c0_g3_i3,TRINITY_DN27826_c0_g3_i4,TRINITY_DN27826_c0_g3_i5	1832	1062.91	-	-	-	[R] General function prediction only	-	-	0	0	440.28	201.35	0	0	8.95	2.85	0	320.81	0	5.9	-inf	inf	4.96676e-06	0.000859261	yes
TRINITY_DN22236_c0_g1	TRINITY_DN22236_c0_g1_i1	1730	1531	-	-	-	-	-	-	561	398	57	100	8.44	4.79	0.78	1.23	479.5	78.5	6.62	1	2.85228	2.85228	5.05394e-06	0.000872226	yes
TRINITY_DN31838_c1_g5	TRINITY_DN31838_c1_g5_i1	690	491	-	-	-	-	-	-	0	0	332.44	157.1	0	0	14.23	6.03	0	244.77	0	10.13	-inf	inf	5.14121e-06	0.000885145	yes
TRINITY_DN26423_c0_g1	TRINITY_DN26423_c0_g1_i1	240	47.71	-	-	-	-	-	-	268.43	865.83	0	0	129.54	334.64	0	0	567.13	0	232.09	0	inf	inf	5.32276e-06	0.000913416	yes
TRINITY_DN18939_c0_g1	TRINITY_DN18939_c0_g1_i1,TRINITY_DN18939_c0_g1_i2	2049	1762.38	-	-	-	[R] General function prediction only	-	-	14	4	507	308	0.18	0.04	5.93	3.28	9	407.5	0.11	4.61	-5.3016	5.3016	5.33105e-06	0.000913416	yes
TRINITY_DN28488_c1_g1	TRINITY_DN28488_c1_g1_i1,TRINITY_DN28488_c1_g1_i2	1366	1163.31	SPAC2F3.16	ring finger and CHY zinc finger domain-containing protein 1	GO:0009055(electron carrier activity);GO:0008270(zinc ion binding)	[R] General function prediction only	K10144	ko04115(p53 signaling pathway);ko04120(Ubiquitin mediated proteolysis)	1134	1239	288	231	22.44	19.64	5.21	3.73	1186.5	259.5	21.04	4.47	2.36872	2.36872	5.37652e-06	0.000918998	yes
TRINITY_DN33025_c0_g3	TRINITY_DN33025_c0_g3_i1	387	188	-	-	-	-	-	-	83.14	52.77	0	0	10.18	5.18	0	0	67.95	0	7.68	0	inf	inf	5.46491e-06	0.000931871	yes
TRINITY_DN27698_c0_g8	TRINITY_DN27698_c0_g8_i1	1852	1653	POPTRDRAFT_831870	3-methylcrotonyl-CoA carboxylase alpha subunit	GO:0003989(acetyl-CoA carboxylase activity);GO:0005524(ATP binding);GO:0004075(biotin carboxylase activity);GO:0046872(metal ion binding);GO:0006633(fatty acid biosynthetic process)	[I] Lipid transport and metabolism ;[E] Amino acid transport and metabolism	K01968	ko00280(Valine, leucine and isoleucine degradation)	2409.77	1116.68	7331.93	10673.1	33.56	12.46	93.23	121.7	1763.22	9002.53	23.01	107.47	-2.10892	2.10892	5.67289e-06	0.000965027	yes
TRINITY_DN24956_c0_g1	TRINITY_DN24956_c0_g1_i1	949	750	SEC	polypeptide N-acetylglucosaminyltransferase	GO:0005488(binding);GO:0016757(transferase activity, transferring glycosyl groups);GO:0007275(multicellular organismal development);GO:0006493(protein O-linked glycosylation)	[G] Carbohydrate transport and metabolism ;[O] Posttranslational modification, protein turnover, chaperones ;[T] Signal transduction mechanisms	K09667	-	0	0	57.94	159.32	0	0	1.62	4	0	108.63	0	2.81	-inf	inf	6.07339e-06	0.0010307	yes
TRINITY_DN29130_c2_g6	TRINITY_DN29130_c2_g6_i1	385	186	-	-	-	-	-	-	12.42	0	134.14	188.84	1.54	0	15.16	19.14	6.21	161.49	0.77	17.15	-4.46732	4.46732	6.10829e-06	0.00103416	yes
TRINITY_DN33025_c0_g19	TRINITY_DN33025_c0_g19_i1	373	174	-	-	-	-	-	-	85.09	48.98	0	0	11.26	5.19	0	0	67.03	0	8.22	0	inf	inf	6.32012e-06	0.00106749	yes
TRINITY_DN32145_c2_g5	TRINITY_DN32145_c2_g5_i1	205	25.13	-	-	-	-	-	-	0	0	66.28	97.07	0	0	55.43	72.79	0	81.67	0	64.11	-inf	inf	6.38587e-06	0.00107604	yes
TRINITY_DN14105_c0_g1	TRINITY_DN14105_c0_g1_i1,TRINITY_DN14105_c0_g1_i2	403	167.88	-	-	-	-	-	-	5.45	9.12	124.76	217.31	0.74	1.1	14.88	23.38	7.29	171.03	0.92	19.13	-4.40108	4.40108	6.4502e-06	0.00108432	yes
TRINITY_DN23176_c1_g11	TRINITY_DN23176_c1_g11_i1	625	426	-	-	-	-	-	-	92.1	77	0	1.82	4.98	3.33	0	0.08	84.55	0.91	4.16	0.04	6.7386	6.7386	6.48369e-06	0.00108738	yes
TRINITY_DN27131_c1_g3	TRINITY_DN27131_c1_g3_i1	212	29.05	-	-	-	-	-	-	0	0	71.25	90.95	0	0	51.55	59.01	0	81.1	0	55.28	-inf	inf	6.50764e-06	0.00108884	yes
TRINITY_DN24962_c1_g3	TRINITY_DN24962_c1_g3_i1	229	39.82	-	-	-	-	-	-	1.48	0	87.36	98.3	0.86	0	46.11	46.52	0.74	92.83	0.43	46.31	-7.26305	7.26305	6.57776e-06	0.00109799	yes
TRINITY_DN32980_c2_g2	TRINITY_DN32980_c2_g2_i1	203	24.07	RRP46	-	GO:0000178(exosome (RNase complex));GO:0005730(nucleolus);GO:0004536(deoxyribonuclease activity);GO:0003690(double-stranded DNA binding);GO:0004527(exonuclease activity);GO:0042802(identical protein binding);GO:0004540(ribonuclease activity);GO:0003727(single-stranded RNA binding);GO:0006364(rRNA processing)	[J] Translation, ribosomal structure and biogenesis	-	-	0	0	62.23	100.67	0	0	54.34	78.83	0	81.45	0	66.59	-inf	inf	6.6134e-06	0.00110136	yes
TRINITY_DN38420_c0_g1	TRINITY_DN38420_c0_g1_i1	509	310	-	-	-	-	-	-	0	0	166	85	0	0	11.26	5.17	0	125.5	0	8.21	-inf	inf	6.80066e-06	0.00112991	yes
TRINITY_DN30264_c0_g1	TRINITY_DN30264_c0_g1_i1	322	123	-	-	-	-	-	-	39.61	99.39	0	0	7.41	14.9	0	0	69.5	0	11.16	0	inf	inf	7.35672e-06	0.00121945	yes
TRINITY_DN20755_c0_g1	TRINITY_DN20755_c0_g1_i1	1364	1165	rps2	small subunit ribosomal protein S2	GO:0009507(chloroplast);GO:0015935(small ribosomal subunit);GO:0003735(structural constituent of ribosome);GO:0006412(translation)	[J] Translation, ribosomal structure and biogenesis	K02967	ko03010(Ribosome)	448.77	1597	0	0	8.87	25.28	0	0	1022.88	0	17.07	0	inf	inf	7.44169e-06	0.00123068	yes
TRINITY_DN4771_c0_g2	TRINITY_DN4771_c0_g2_i1	265	68.02	RBCS	ribulose-bisphosphate carboxylase small chain	GO:0009507(chloroplast);GO:0004497(monooxygenase activity);GO:0016984(ribulose-bisphosphate carboxylase activity);GO:0009853(photorespiration);GO:0019253(reductive pentose-phosphate cycle)	-	K01602	ko00630(Glyoxylate and dicarboxylate metabolism);ko00710(Carbon fixation in photosynthetic organisms)	93	58.48	1.08	0	31.48	15.85	0.33	0	75.74	0.54	23.66	0.17	7.3213	7.3213	7.65316e-06	0.00126272	yes
TRINITY_DN27561_c1_g1	TRINITY_DN27561_c1_g1_i1	1639	1440	PERK14	-	GO:0016021(integral to membrane);GO:0005886(plasma membrane);GO:0005524(ATP binding);GO:0004674(protein serine/threonine kinase activity)	-	-	-	0	0	63.22	97.34	0	0	0.92	1.27	0	80.28	0	1.09	-inf	inf	7.91213e-06	0.00130243	yes
TRINITY_DN27034_c0_g8	TRINITY_DN27034_c0_g8_i1	217	32.04	-	-	-	-	-	-	707.21	797.95	158.23	147.85	508.21	459.24	103.81	86.98	752.58	153.04	483.73	95.4	2.48296	2.48296	8.00838e-06	0.00131443	yes
TRINITY_DN10792_c0_g1	TRINITY_DN10792_c0_g1_i1	734	535	-	-	GO:0005737(cytoplasm);GO:0006950(response to stress)	[O] Posttranslational modification, protein turnover, chaperones	-	-	54.24	114.21	0	2.5	2.33	3.94	0	0.09	84.22	1.25	3.13	0.04	6.69916	6.69916	8.0219e-06	0.00131443	yes
TRINITY_DN14816_c0_g3	TRINITY_DN14816_c0_g3_i1	566	367	RPL37A	large subunit ribosomal protein L37e	GO:0022625(cytosolic large ribosomal subunit);GO:0046872(metal ion binding);GO:0019843(rRNA binding);GO:0003735(structural constituent of ribosome);GO:0006412(translation)	[J] Translation, ribosomal structure and biogenesis	K02922	ko03010(Ribosome)	0	0	3742.38	1273.76	0	0	214.34	65.42	0	2508.07	0	139.88	-inf	inf	8.06984e-06	0.0013172	yes
TRINITY_DN3108_c0_g2	TRINITY_DN3108_c0_g2_i1	1005	806	-	-	-	[R] General function prediction only	-	-	0	0	75.44	82.74	0	0	1.97	1.93	0	79.09	0	1.95	-inf	inf	8.07576e-06	0.0013172	yes
TRINITY_DN16706_c0_g1	TRINITY_DN16706_c0_g1_i1	1650	1451	AS	hydroquinone glucosyltransferase	GO:0050505(hydroquinone glucosyltransferase activity)	[G] Carbohydrate transport and metabolism ;[C] Energy production and conversion	K08237	-	1291	1808.38	30	669.25	20.48	22.98	0.43	8.69	1549.69	349.62	21.73	4.56	2.45613	2.45613	8.21401e-06	0.00133669	yes
TRINITY_DN32328_c1_g10	TRINITY_DN32328_c1_g10_i1	210	27.9	RPL13	large subunit ribosomal protein L13e	GO:0005840(ribosome);GO:0003735(structural constituent of ribosome);GO:0006412(translation)	-	K02873	ko03010(Ribosome)	381.27	0	995.81	1476.7	314.6	0	750.21	997.6	190.63	1236.26	157.3	873.9	-2.41204	2.41204	8.47743e-06	0.00137627	yes
TRINITY_DN26072_c1_g1	TRINITY_DN26072_c1_g1_i1	1360	1161	-	-	-	-	-	-	22573.3	33027.2	9911.75	5227.6	447.62	524.51	179.45	84.87	27800.2	7569.68	486.06	132.16	2.01675	2.01675	8.49583e-06	0.00137627	yes
TRINITY_DN19454_c0_g2	TRINITY_DN19454_c0_g2_i1,TRINITY_DN19454_c0_g2_i2,TRINITY_DN19454_c0_g2_i3	1037	602.33	-	-	-	-	-	-	86.76	42.54	0	0	3.54	1.12	0	0	64.65	0	2.33	0	inf	inf	8.54674e-06	0.00138137	yes
TRINITY_DN20246_c0_g1	TRINITY_DN20246_c0_g1_i1	1794	1595	-	-	-	-	-	-	1438	2760	226	154	20.76	31.91	2.98	1.82	2099	190	26.34	2.4	3.6123	3.6123	8.58929e-06	0.00138511	yes
TRINITY_DN16797_c0_g6	TRINITY_DN16797_c0_g6_i1	862	663	GMPM1	-	GO:0009790(embryo development)	-	-	-	1052.39	651.12	4514.57	4140.65	36.54	18.11	143.13	117.71	851.76	4327.61	27.32	130.42	-2.14193	2.14193	8.65281e-06	0.0013922	yes
TRINITY_DN21327_c0_g1	TRINITY_DN21327_c0_g1_i1,TRINITY_DN21327_c0_g1_i2,TRINITY_DN21327_c0_g1_i3,TRINITY_DN21327_c0_g1_i4	1048	836.11	ALYREF	-	GO:0005737(cytoplasm);GO:0016607(nuclear speck);GO:0000166(nucleotide binding);GO:0003723(RNA binding);GO:0006397(mRNA processing);GO:0008380(RNA splicing)	[A] RNA processing and modification	-	-	2	0	66	167	0.06	0	1.68	3.77	1	116.5	0.03	2.73	-6.54537	6.54537	8.92825e-06	0.00143329	yes
TRINITY_DN20087_c0_g1	TRINITY_DN20087_c0_g1_i1,TRINITY_DN20087_c0_g1_i2	1144	933.77	-	-	-	-	-	-	1751	1272	380	265	43.91	24.82	8.45	5.29	1511.5	322.5	34.36	6.87	2.40941	2.40941	9.00017e-06	0.00144159	yes
TRINITY_DN470_c0_g1	TRINITY_DN470_c0_g1_i1	440	241	-	-	-	-	-	-	0	7.01	243.79	144.75	0	0.54	21.26	11.32	3.5	194.27	0.27	16.29	-5.70667	5.70667	9.05513e-06	0.00144714	yes
TRINITY_DN31328_c0_g2	TRINITY_DN31328_c0_g2_i1	999	800	-	-	-	-	-	-	0	0	82.19	73.35	0	0	2.16	1.73	0	77.77	0	1.95	-inf	inf	9.17592e-06	0.00146316	yes
TRINITY_DN17551_c0_g1	TRINITY_DN17551_c0_g1_i1	982	783	HSP23	-	GO:0009570(chloroplast stroma);GO:0006950(response to stress)	[O] Posttranslational modification, protein turnover, chaperones	-	-	13581	16308	4946	3206	399.31	384.02	132.77	77.18	14944.5	4076	391.66	104.98	2.03349	2.03349	9.54045e-06	0.00151789	yes
TRINITY_DN48908_c1_g2	TRINITY_DN48908_c1_g2_i1	633	434	-	tubulin beta	GO:0005737(cytoplasm);GO:0005874(microtubule);GO:0005525(GTP binding);GO:0003924(GTPase activity);GO:0005198(structural molecule activity);GO:0007018(microtubule-based movement);GO:0051258(protein polymerization)	[Z] Cytoskeleton	K07375	ko04145(Phagosome);ko04540(Gap junction);ko05130(Pathogenic Escherichia coli infection)	674.41	340.25	2761.76	2539.27	35.77	14.45	133.76	110.28	507.33	2650.52	25.11	122.02	-2.17599	2.17599	9.63195e-06	0.00152599	yes
TRINITY_DN18598_c0_g3	TRINITY_DN18598_c0_g3_i1	548	349	-	-	-	[O] Posttranslational modification, protein turnover, chaperones	-	-	2025.37	1004.38	0	45.92	133.6	53.06	0	2.48	1514.88	22.96	93.33	1.24	6.39569	6.39569	9.63417e-06	0.00152599	yes
TRINITY_DN23669_c1_g2	TRINITY_DN23669_c1_g2_i1	508	309	-	-	-	-	-	-	0	0	52.55	147	0	0	3.57	8.97	0	99.78	0	6.27	-inf	inf	9.71801e-06	0.00153585	yes
TRINITY_DN28159_c1_g1	TRINITY_DN28159_c1_g1_i1	279	80.67	-	-	-	-	-	-	0	0	88.74	64.23	0	0	23.12	15.01	0	76.48	0	19.07	-inf	inf	9.79398e-06	0.00154444	yes
TRINITY_DN21340_c0_g1	TRINITY_DN21340_c0_g1_i1	412	213	-	-	-	-	-	-	0	0	52	144	0	0	5.13	12.74	0	98	0	8.94	-inf	inf	9.99895e-06	0.00157328	yes
TRINITY_DN47358_c0_g1	TRINITY_DN47358_c0_g1_i1	238	46.22	-	-	-	-	-	-	124.55	129.45	0.81	10.75	62.03	51.64	0.37	4.38	127	5.78	56.84	2.38	4.71026	4.71026	1.01189e-05	0.00158865	yes
TRINITY_DN1357_c0_g2	TRINITY_DN1357_c0_g2_i1	260	63.71	-	-	-	-	-	-	1409.28	921.93	0	229.27	509.23	266.8	0	67.83	1165.61	114.64	388.01	33.91	3.69345	3.69345	1.01741e-05	0.00159381	yes
TRINITY_DN16232_c0_g1	TRINITY_DN16232_c0_g1_i1	731	532	-	-	-	-	-	-	12	0	522.15	295	0.52	0	20.63	10.45	6	408.57	0.26	15.54	-5.86496	5.86496	1.02493e-05	0.00160206	yes
TRINITY_DN28790_c1_g1	TRINITY_DN28790_c1_g1_i1,TRINITY_DN28790_c1_g1_i2	304	85.4	-	-	-	[S] Function unknown	-	-	260.62	400.03	52.19	43.19	62.32	70.25	13.16	9.78	330.32	47.69	66.28	11.47	2.96494	2.96494	1.03293e-05	0.00161103	yes
TRINITY_DN23634_c0_g5	TRINITY_DN23634_c0_g5_i1	341	142	-	-	-	-	-	-	82.52	44.49	0	0	13.38	5.78	0	0	63.5	0	9.58	0	inf	inf	1.10215e-05	0.00171524	yes
TRINITY_DN28203_c0_g1	TRINITY_DN28203_c0_g1_i1,TRINITY_DN28203_c0_g1_i2	1608	1368.57	FLS2	protein-serine/threonine kinase	GO:0010008(endosome membrane);GO:0016021(integral to membrane);GO:0005886(plasma membrane);GO:0005524(ATP binding);GO:0005515(protein binding);GO:0004674(protein serine/threonine kinase activity);GO:0004872(receptor activity);GO:0052544(defense response by callose deposition in cell wall);GO:0042742(defense response to bacterium);GO:0016045(detection of bacterium);GO:0010359(regulation of anion c…	[R] General function prediction only	K08286	-	107	114	6	2	1.9	1.54	0.09	0.03	110.5	4	1.72	0.06	4.9145	4.9145	1.12806e-05	0.00175173	yes
TRINITY_DN32628_c2_g33	TRINITY_DN32628_c2_g33_i1	448	249	TOM20	-	GO:0016021(integral to membrane);GO:0005742(mitochondrial outer membrane translocase complex);GO:0005488(binding);GO:0045040(protein import into mitochondrial outer membrane)	-	-	-	100.19	158.76	13.29	0	9.26	11.76	1.12	0	129.47	6.64	10.51	0.56	4.36765	4.36765	1.13168e-05	0.00175353	yes
TRINITY_DN26701_c1_g1	TRINITY_DN26701_c1_g1_i1,TRINITY_DN26701_c1_g1_i2,TRINITY_DN26701_c1_g1_i3,TRINITY_DN26701_c1_g1_i4,TRINITY_DN26701_c1_g1_i5,TRINITY_DN26701_c1_g1_i6	1861	1103.04	-	-	-	-	-	-	0	0	3719	1234	0	0	70.98	19.59	0	2476.5	0	45.29	-inf	inf	1.13488e-05	0.00175468	yes
TRINITY_DN46364_c0_g1	TRINITY_DN46364_c0_g1_i1	209	27.33	-	-	-	-	-	-	93.89	45.42	0	0	79.08	30.64	0	0	69.66	0	54.86	0	inf	inf	1.15211e-05	0.00177746	yes
TRINITY_DN12501_c0_g5	TRINITY_DN12501_c0_g5_i1	592	393	At1g75220	-	GO:0016021(integral to membrane);GO:0005774(vacuolar membrane);GO:0022891(substrate-specific transmembrane transporter activity);GO:0008643(carbohydrate transport)	[R] General function prediction only	-	-	0	168.86	484.79	724.75	0	7.92	25.93	34.76	84.43	604.77	3.96	30.34	-2.69071	2.69071	1.15873e-05	0.00178382	yes
TRINITY_DN15463_c0_g2	TRINITY_DN15463_c0_g2_i1	1246	1047	-	dehydrogenase/reductase SDR family member 4	-	[R] General function prediction only	K11147	ko00830(Retinol metabolism);ko04146(Peroxisome)	291.87	798.11	2432.13	3175	6.42	14.05	48.83	57.16	544.99	2803.57	10.23	52.99	-2.18433	2.18433	1.1658e-05	0.00179083	yes
TRINITY_DN909_c0_g2	TRINITY_DN909_c0_g2_i1	1858	1659	CKX3	cytokinin dehydrogenase	GO:0005783(endoplasmic reticulum);GO:0005773(vacuole);GO:0019139(cytokinin dehydrogenase activity);GO:0050660(flavin adenine dinucleotide binding);GO:0008131(primary amine oxidase activity);GO:0008762(UDP-N-acetylmuramate dehydrogenase activity);GO:0009823(cytokinin catabolic process)	[C] Energy production and conversion	K00279	ko00908(Zeatin biosynthesis)	24.54	0	139.04	270.63	0.34	0	1.76	3.07	12.27	204.83	0.17	2.42	-3.73205	3.73205	1.19349e-05	0.00182808	yes
TRINITY_DN32396_c2_g13	TRINITY_DN32396_c2_g13_i1	203	24.07	OsI_15387	-	-	[C] Energy production and conversion	-	-	2.89	0	164.5	93.52	2.76	0	143.65	73.23	1.45	129.01	1.38	108.44	-6.20115	6.20115	1.19518e-05	0.00182808	yes
TRINITY_DN32959_c2_g2	TRINITY_DN32959_c2_g2_i1	267	69.78	-	N-acetyltransferase	-	[L] Replication, recombination and repair	K11268	-	97.92	105.23	0.92	5.01	32.31	27.81	0.28	1.35	101.58	2.96	30.06	0.82	5.36202	5.36202	1.20908e-05	0.00184539	yes
TRINITY_DN30590_c1_g2	TRINITY_DN30590_c1_g2_i1	451	252	-	-	-	-	-	-	0	0	69.72	81.77	0	0	5.82	6.12	0	75.75	0	5.97	-inf	inf	1.23263e-05	0.00187582	yes
TRINITY_DN11627_c0_g2	TRINITY_DN11627_c0_g2_i1	387	188	-	-	-	-	-	-	11.16	12.84	297.73	196.11	1.37	1.26	33.29	19.66	12	246.92	1.31	26.48	-4.20286	4.20286	1.23428e-05	0.00187582	yes
TRINITY_DN20120_c0_g2	TRINITY_DN20120_c0_g2_i1	522	323	-	-	-	-	-	-	108.84	83.19	0	4.71	7.76	4.75	0	0.27	96.02	2.35	6.25	0.14	5.60394	5.60394	1.2763e-05	0.00193554	yes
TRINITY_DN32179_c0_g1	TRINITY_DN32179_c0_g1_i1,TRINITY_DN32179_c0_g1_i2	1899	1637.97	-	-	-	-	-	-	2139.84	2417.65	408.23	768.92	30.54	26.98	5.29	8.92	2278.74	588.58	28.76	7.11	2.1834	2.1834	1.3167e-05	0.00199257	yes
TRINITY_DN32504_c0_g15	TRINITY_DN32504_c0_g15_i1	312	113	-	-	-	-	-	-	0	0	97.99	306.59	0	0	18.23	51.14	0	202.29	0	34.69	-inf	inf	1.31965e-05	0.00199281	yes
TRINITY_DN23669_c1_g1	TRINITY_DN23669_c1_g1_i1	508	309	-	-	-	-	-	-	58.55	124.2	3.7	0	4.36	7.41	0.25	0	91.38	1.85	5.88	0.12	5.5581	5.5581	1.36519e-05	0.00205723	yes
TRINITY_DN31851_c0_g3	TRINITY_DN31851_c0_g3_i1	297	98.01	-	-	-	-	-	-	350.19	224.53	45.6	11.02	82.26	42.24	9.78	2.12	287.36	28.31	62.25	5.95	3.46386	3.46386	1.3721e-05	0.00206328	yes
TRINITY_DN13498_c0_g2	TRINITY_DN13498_c0_g2_i1	1185	986	Arfrp1	ADP-ribosylation factor related protein 1	GO:0005794(Golgi apparatus);GO:0005624(membrane fraction);GO:0005525(GTP binding);GO:0007369(gastrulation);GO:0007264(small GTPase mediated signal transduction)	[U] Intracellular trafficking, secretion, and vesicular transport	K07952	-	730.37	809.15	0	332.41	17.05	15.13	0	6.35	769.76	166.21	16.09	3.17	2.54083	2.54083	1.40019e-05	0.00210108	yes
TRINITY_DN15657_c0_g8	TRINITY_DN15657_c0_g8_i1	257	61.18	-	-	-	-	-	-	63.89	61.49	0	0	24.04	18.53	0	0	62.69	0	21.29	0	inf	inf	1.4155e-05	0.00211959	yes
TRINITY_DN32430_c0_g8	TRINITY_DN32430_c0_g8_i1,TRINITY_DN32430_c0_g8_i2,TRINITY_DN32430_c0_g8_i3,TRINITY_DN32430_c0_g8_i4	554	185.7	Cenpv	-	GO:0000777(condensed chromosome kinetochore);GO:0005737(cytoplasm);GO:0005634(nucleus);GO:0051233(spindle midzone);GO:0016846(carbon-sulfur lyase activity);GO:0051301(cell division);GO:0031508(centromeric heterochromatin formation);GO:0007067(mitosis);GO:0032467(positive regulation of cytokinesis);GO:0033044(regulation of chromosome organization)	[S] Function unknown	-	-	52.99	66	421	511.71	10.8	10.77	39.42	41.6	59.5	466.36	10.79	40.51	-2.77225	2.77225	1.4229e-05	0.0021262	yes
TRINITY_DN17557_c0_g1	TRINITY_DN17557_c0_g1_i1	999	800	At1g61280	phosphatidylinositol glycan, class P	GO:0016021(integral to membrane);GO:0017176(phosphatidylinositol N-acetylglucosaminyltransferase activity);GO:0006506(GPI anchor biosynthetic process)	[S] Function unknown	K03861	ko00563(Glycosylphosphatidylinositol(GPI)-anchor biosynthesis)	381.09	403.57	2.23	129.24	10.97	9.3	0.06	3.05	392.33	65.73	10.14	1.55	2.90831	2.90831	1.51927e-05	0.00226546	yes
TRINITY_DN13375_c0_g2	TRINITY_DN13375_c0_g2_i1	1242	1043	PAS1	stress-induced-phosphoprotein 1	GO:0005829(cytosol);GO:0005783(endoplasmic reticulum);GO:0016021(integral to membrane);GO:0003755(peptidyl-prolyl cis-trans isomerase activity);GO:0005515(protein binding);GO:0009734(auxin mediated signaling pathway);GO:0030154(cell differentiation);GO:0009736(cytokinin mediated signaling pathway);GO:0009880(embryonic pattern specification);GO:0030010(establishment of cell polarity);GO:0048527(la…	[R] General function prediction only	K09553	ko05020(Prion diseases)	1740.47	2084.23	481.23	501.21	38.42	36.84	9.7	9.06	1912.35	491.22	37.63	9.38	2.15105	2.15105	1.53139e-05	0.00227876	yes
TRINITY_DN45376_c1_g1	TRINITY_DN45376_c1_g1_i1	1321	1122	-	-	GO:0006950(response to stress)	-	-	-	15344.6	15112.4	6033.11	2592.52	314.85	248.34	113.02	43.55	15228.5	4312.81	281.6	78.28	1.96214	1.96214	1.57652e-05	0.00233927	yes
TRINITY_DN13794_c0_g2	TRINITY_DN13794_c0_g2_i1	261	64.57	At3g17210	-	GO:0005829(cytosol);GO:0005886(plasma membrane);GO:0046872(metal ion binding);GO:0042742(defense response to bacterium);GO:0050832(defense response to fungus)	-	-	-	0	15.11	199.4	489.75	0	4.31	64.92	142.97	7.55	344.57	2.15	103.94	-5.34185	5.34185	1.57862e-05	0.00233927	yes
TRINITY_DN27771_c0_g3	TRINITY_DN27771_c0_g3_i1	2442	2243	PCMP-H60	-	GO:0005488(binding)	[R] General function prediction only	-	-	55	69	0	0	0.56	0.57	0	0	62	0	0.56	0	inf	inf	1.60146e-05	0.00236819	yes
TRINITY_DN23194_c0_g2	TRINITY_DN23194_c0_g2_i1,TRINITY_DN23194_c0_g2_i2,TRINITY_DN23194_c0_g2_i3,TRINITY_DN23194_c0_g2_i4,TRINITY_DN23194_c0_g2_i5,TRINITY_DN23194_c0_g2_i6,TRINITY_DN23194_c0_g2_i7	1355	601.43	ALPHAC-AD	AP-2 complex subunit alpha	GO:0030131(clathrin adaptor complex);GO:0005905(coated pit);GO:0005886(plasma membrane);GO:0008289(lipid binding);GO:0005515(protein binding);GO:0008565(protein transporter activity);GO:0006897(endocytosis);GO:0006886(intracellular protein transport)	[U] Intracellular trafficking, secretion, and vesicular transport	K11824	ko04144(Endocytosis);ko05016(Huntington's disease)	0	0	229.33	107	0	0	6.71	2.39	0	168.17	0	4.55	-inf	inf	1.61209e-05	0.00237839	yes
TRINITY_DN18571_c0_g1	TRINITY_DN18571_c0_g1_i1	725	526	MBF1C	putative transcription factor	GO:0005737(cytoplasm);GO:0005730(nucleolus);GO:0043565(sequence-specific DNA binding);GO:0003700(sequence-specific DNA binding transcription factor activity);GO:0009873(ethylene mediated signaling pathway);GO:0045893(positive regulation of transcription, DNA-dependent);GO:0009737(response to abscisic acid stimulus);GO:0009408(response to heat);GO:0009414(response to water deprivation)	[K] Transcription	K03627	-	2232	2433	805	422	97.69	85.28	32.17	15.12	2332.5	613.5	91.48	23.64	2.07645	2.07645	1.61502e-05	0.00237839	yes
TRINITY_DN32396_c2_g14	TRINITY_DN32396_c2_g14_i1	225	37.13	IN2-2	-	GO:0016491(oxidoreductase activity)	[C] Energy production and conversion	-	-	153.22	494.24	0	0	95	245.42	0	0	323.73	0	170.21	0	inf	inf	1.62253e-05	0.00238452	yes
TRINITY_DN18346_c0_g5	TRINITY_DN18346_c0_g5_i1	378	179	-	-	-	-	-	-	51.19	72.87	0	0	6.58	7.51	0	0	62.03	0	7.04	0	inf	inf	1.63346e-05	0.00239564	yes
TRINITY_DN31222_c0_g5	TRINITY_DN31222_c0_g5_i1,TRINITY_DN31222_c0_g5_i2	212	29.05	-	-	-	-	-	-	151.97	256.95	17.95	24.35	120.43	163.08	12.99	15.8	204.46	21.15	141.75	14.39	3.47812	3.47812	1.66951e-05	0.00244348	yes
TRINITY_DN26423_c0_g2	TRINITY_DN26423_c0_g2_i1	240	47.71	-	-	-	-	-	-	0	0	707.31	282.29	0	0	311.64	111.53	0	494.8	0	211.58	-inf	inf	1.67464e-05	0.00244597	yes
TRINITY_DN31919_c0_g3	TRINITY_DN31919_c0_g3_i1,TRINITY_DN31919_c0_g3_i2,TRINITY_DN31919_c0_g3_i3,TRINITY_DN31919_c0_g3_i4	1165	620.27	nit2a	-	GO:0005737(cytoplasm);GO:0050152(omega-amidase activity);GO:0006807(nitrogen compound metabolic process)	[E] Amino acid transport and metabolism	-	-	9	26	249.31	208.46	0.33	0.55	8.45	6.5	17.5	228.88	0.44	7.47	-3.55908	3.55908	1.69437e-05	0.0024663	yes
TRINITY_DN21920_c1_g12	TRINITY_DN21920_c1_g12_i1	456	257	EXPA15	-	GO:0005618(cell wall);GO:0005576(extracellular region);GO:0016020(membrane);GO:0009664(plant-type cell wall organization);GO:0006949(syncytium formation)	-	-	-	196.9	393.82	1225.47	1934.23	17.64	28.25	100.23	141.86	295.36	1579.85	22.95	121.05	-2.21816	2.21816	1.69548e-05	0.0024663	yes
TRINITY_DN48754_c2_g1	TRINITY_DN48754_c2_g1_i1	1528	1329	ACL5	spermidine synthase	GO:0005737(cytoplasm);GO:0016768(spermine synthase activity);GO:0010487(thermospermine synthase activity);GO:0009926(auxin polar transport);GO:0006596(polyamine biosynthetic process);GO:0009826(unidimensional cell growth);GO:0048759(vessel member cell differentiation)	[E] Amino acid transport and metabolism	K00797	ko00270(Cysteine and methionine metabolism);ko00330(Arginine and proline metabolism);ko00410(beta-Alanine metabolism);ko00480(Glutathione metabolism)	2910	3230	760	900	50.41	44.81	12.02	12.76	3070	830	47.61	12.39	2.08791	2.08791	1.72304e-05	0.00249428	yes
TRINITY_DN33096_c1_g2	TRINITY_DN33096_c1_g2_i1,TRINITY_DN33096_c1_g2_i2,TRINITY_DN33096_c1_g2_i3,TRINITY_DN33096_c1_g2_i4,TRINITY_DN33096_c1_g2_i5,TRINITY_DN33096_c1_g2_i6,TRINITY_DN33096_c1_g2_i7	2202	1134.99	-	-	-	-	-	-	941.6	1692.01	160.18	253.72	30.66	32.75	2.47	3.26	1316.81	206.95	31.7	2.86	2.87338	2.87338	1.72407e-05	0.00249428	yes
TRINITY_DN24878_c0_g2	TRINITY_DN24878_c0_g2_i1	400	201	-	-	-	-	-	-	0	0	68.03	78.69	0	0	7.11	7.38	0	73.36	0	7.25	-inf	inf	1.72521e-05	0.00249428	yes
TRINITY_DN7187_c0_g1	TRINITY_DN7187_c0_g1_i1	384	185	HSP1	molecular chaperone DnaK	GO:0005739(mitochondrion);GO:0005524(ATP binding);GO:0051082(unfolded protein binding);GO:0006457(protein folding);GO:0006950(response to stress)	[O] Posttranslational modification, protein turnover, chaperones	K04043	ko03018(RNA degradation)	0	0	60.46	88.06	0	0	6.87	8.97	0	74.26	0	7.92	-inf	inf	1.73834e-05	0.00250817	yes
TRINITY_DN32718_c0_g3	TRINITY_DN32718_c0_g3_i1	319	120	-	-	-	-	-	-	0	0	81.07	64.41	0	0	14.2	10.12	0	72.74	0	12.16	-inf	inf	1.74679e-05	0.00251527	yes
TRINITY_DN32890_c0_g1	TRINITY_DN32890_c0_g1_i1	440	241	-	-	-	-	-	-	83.99	40.11	0	0	8.02	3.07	0	0	62.05	0	5.54	0	inf	inf	1.76028e-05	0.00252959	yes
TRINITY_DN18597_c0_g3	TRINITY_DN18597_c0_g3_i1	1367	1168	-	-	-	-	-	-	367.25	172.35	0	5.29	7.24	2.72	0	0.09	269.8	2.65	4.98	0.04	7.10851	7.10851	1.78962e-05	0.00256657	yes
TRINITY_DN33151_c2_g4	TRINITY_DN33151_c2_g4_i1	301	102	-	-	-	-	-	-	41.46	82.26	0	0	9.36	14.87	0	0	61.86	0	12.11	0	inf	inf	1.85846e-05	0.00265996	yes
TRINITY_DN11148_c0_g2	TRINITY_DN11148_c0_g2_i1,TRINITY_DN11148_c0_g2_i2	475	273.3	-	-	-	-	-	-	0	3.3	153.32	86.59	0	0.22	11.8	5.98	1.65	119.95	0.11	8.89	-6.23496	6.23496	1.87844e-05	0.00268316	yes
TRINITY_DN18789_c0_g12	TRINITY_DN18789_c0_g12_i1	792	593	RABA6A	Rab family, other	GO:0005886(plasma membrane);GO:0005525(GTP binding);GO:0015031(protein transport);GO:0007264(small GTPase mediated signal transduction)	[U] Intracellular trafficking, secretion, and vesicular transport	K07976	-	94.57	43.92	0	0	3.67	1.37	0	0	69.25	0	2.52	0	inf	inf	2.09429e-05	0.00298549	yes
TRINITY_DN39230_c0_g1	TRINITY_DN39230_c0_g1_i1	528	329	THI1-2	thiamine biosynthetic enzyme	-	[R] General function prediction only	K03146	-	594.17	476.68	2219.02	3050.75	41.58	26.71	141.77	174.78	535.42	2634.89	34.14	158.28	-2.0771	2.0771	2.11114e-05	0.0030035	yes
TRINITY_DN15003_c0_g7	TRINITY_DN15003_c0_g7_i1	591	392	VPS32.2	charged multivesicular body protein 4	GO:0005768(endosome);GO:0015031(protein transport)	[U] Intracellular trafficking, secretion, and vesicular transport	K12194	ko04144(Endocytosis)	727.71	778.81	206.2	132.28	42.74	36.63	11.06	6.36	753.26	169.24	39.69	8.71	2.31893	2.31893	2.16057e-05	0.00306712	yes
TRINITY_DN31224_c0_g3	TRINITY_DN31224_c0_g3_i1	502	303	-	-	-	-	-	-	0	0	56.81	87.92	0	0	3.94	5.47	0	72.37	0	4.71	-inf	inf	2.16446e-05	0.00306712	yes
TRINITY_DN11386_c0_g1	TRINITY_DN11386_c0_g1_i1	291	92.11	-	-	-	-	-	-	0	0	55	162	0	0	12.55	33.15	0	108.5	0	22.85	-inf	inf	2.26251e-05	0.0031997	yes
TRINITY_DN32487_c1_g7	TRINITY_DN32487_c1_g7_i1	525	326	-	-	-	-	-	-	0	0	85.49	55	0	0	5.51	3.18	0	70.25	0	4.34	-inf	inf	2.32375e-05	0.0032798	yes
TRINITY_DN43177_c0_g1	TRINITY_DN43177_c0_g1_i1	442	243	-	-	-	-	-	-	111	96	4	4	10.52	7.28	0.35	0.31	103.5	4	8.9	0.33	4.89174	4.89174	2.34358e-05	0.00330126	yes
TRINITY_DN10462_c0_g1	TRINITY_DN10462_c0_g1_i1	1109	910	ASAT1	-	GO:0016021(integral to membrane);GO:0005515(protein binding);GO:0016746(transferase activity, transferring acyl groups);GO:0016127(sterol catabolic process);GO:0034434(sterol esterification)	-	-	-	93.11	180.31	14.56	2.86	2.36	3.65	0.34	0.06	136.71	8.71	3	0.2	4.00864	4.00864	2.53558e-05	0.00356466	yes
TRINITY_DN3069_c53_g1	TRINITY_DN3069_c53_g1_i1	241	48.46	-	-	-	-	-	-	33063.2	32720.3	13711.6	5767.03	15708.6	12450.4	5947.83	2243.26	32891.7	9739.34	14079.5	4095.55	1.8966	1.8966	2.55082e-05	0.00357903	yes
TRINITY_DN5496_c0_g1	TRINITY_DN5496_c0_g1_i1,TRINITY_DN5496_c0_g1_i2	2794	2593.82	ALIS3	-	GO:0005789(endoplasmic reticulum membrane);GO:0000139(Golgi membrane);GO:0016021(integral to membrane);GO:0031902(late endosome membrane)	[D] Cell cycle control, cell division, chromosome partitioning ;[K] Transcription ;[T] Signal transduction mechanisms	-	-	14413	16002.9	4842.02	4134.48	127.92	113.73	39.23	30.03	15207.9	4488.25	120.83	34.63	1.93999	1.93999	2.63868e-05	0.00369503	yes
TRINITY_DN16617_c0_g4	TRINITY_DN16617_c0_g4_i1	1705	1506	AHL	3'(2'), 5'-bisphosphate nucleotidase	GO:0008441(3'(2'),5'-bisphosphate nucleotidase activity);GO:0004437(inositol or phosphatidylinositol phosphatase activity);GO:0046872(metal ion binding);GO:0006790(sulfur compound metabolic process)	[F] Nucleotide transport and metabolism ;[P] Inorganic ion transport and metabolism	K01082	ko00920(Sulfur metabolism)	0	0	85.17	52.38	0	0	1.19	0.66	0	68.78	0	0.93	-inf	inf	2.82e-05	0.0039412	yes
TRINITY_DN3069_c27_g1	TRINITY_DN3069_c27_g1_i1	220	33.9	-	-	-	-	-	-	3229.59	6597.38	303.55	450.59	2193.13	3588.06	188.2	250.51	4913.49	377.07	2890.6	219.35	3.89763	3.89763	2.83333e-05	0.00395208	yes
TRINITY_DN5373_c0_g1	TRINITY_DN5373_c0_g1_i1	435	236	-	-	-	-	-	-	34	84	0	0	3.32	6.56	0	0	59	0	4.94	0	inf	inf	2.86952e-05	0.00399474	yes
TRINITY_DN21433_c0_g1	TRINITY_DN21433_c0_g1_i1	660	461	-	-	-	-	-	-	168	179	19	14	8.39	7.16	0.87	0.57	173.5	16.5	7.78	0.72	3.56564	3.56564	2.88176e-05	0.00400396	yes
TRINITY_DN17091_c0_g2	TRINITY_DN17091_c0_g2_i1	406	207	AUX22B	-	GO:0005634(nucleus);GO:0046983(protein dimerization activity);GO:0009734(auxin mediated signaling pathway);GO:0006355(regulation of transcription, DNA-dependent);GO:0006351(transcription, DNA-dependent)	-	-	-	258.5	404.92	35.17	74.25	28.75	36.07	3.57	6.76	331.71	54.71	32.41	5.17	2.83061	2.83061	2.91842e-05	0.00404701	yes
TRINITY_DN1136_c0_g1	TRINITY_DN1136_c0_g1_i1	596	397	-	-	-	-	-	-	15.09	0	99.45	221	0.88	0	5.27	10.49	7.54	160.22	0.44	7.88	-4.10338	4.10338	2.95881e-05	0.00409505	yes
TRINITY_DN6802_c0_g1	TRINITY_DN6802_c0_g1_i1	1907	1708	CYP724B1	cytochrome P450, family 90, subfamily B, polypeptide 1 (steroid 22-alpha-hydroxylase)	GO:0016021(integral to membrane);GO:0009055(electron carrier activity);GO:0008199(ferric iron binding);GO:0020037(heme binding);GO:0004497(monooxygenase activity);GO:0016705(oxidoreductase activity, acting on paired donors, with incorporation or reduction of molecular oxygen);GO:0016132(brassinosteroid biosynthetic process);GO:0006879(cellular iron ion homeostasis);GO:0006826(iron ion transport);…	[Q] Secondary metabolites biosynthesis, transport and catabolism ;[I] Lipid transport and metabolism	K09587	ko00905(Brassinosteroid biosynthesis);ko00905(Brassinosteroid biosynthesis)	1520	1500.55	387.24	412.22	20.49	16.2	4.77	4.55	1510.28	399.73	18.34	4.66	2.1166	2.1166	2.99469e-05	0.00413668	yes
TRINITY_DN19938_c0_g1	TRINITY_DN19938_c0_g1_i1	282	83.48	-	-	-	-	-	-	0	0	84	52.22	0	0	21.15	11.79	0	68.11	0	16.47	-inf	inf	3.03547e-05	0.0041849	yes
TRINITY_DN25899_c0_g1	TRINITY_DN25899_c0_g1_i1	601	402	-	-	-	-	-	-	0	0	45.09	95.97	0	0	2.36	4.5	0	70.53	0	3.43	-inf	inf	3.12447e-05	0.00429928	yes
TRINITY_DN31529_c2_g20	TRINITY_DN31529_c2_g20_i1,TRINITY_DN31529_c2_g20_i2,TRINITY_DN31529_c2_g20_i3	288	79.06	-	-	-	-	-	-	282.02	214.63	4.75	62.57	79.89	50.22	1.34	14.1	248.32	33.66	65.06	7.72	3.18931	3.18931	3.17632e-05	0.0043622	yes
TRINITY_DN31363_c1_g3	TRINITY_DN31363_c1_g3_i1	241	48.46	-	-	-	-	-	-	0	0	73.26	231.87	0	0	31.78	90.19	0	152.56	0	60.98	-inf	inf	3.218e-05	0.00441095	yes
TRINITY_DN19478_c1_g1	TRINITY_DN19478_c1_g1_i1,TRINITY_DN19478_c1_g1_i2,TRINITY_DN19478_c1_g1_i3	1451	1059.01	-	-	-	-	-	-	336.66	223.89	50.04	34.94	8.14	3.81	0.96	0.59	280.27	42.49	5.98	0.77	2.90643	2.90643	3.29314e-05	0.00450528	yes
TRINITY_DN23591_c0_g3	TRINITY_DN23591_c0_g3_i1	657	458	At5g67385	-	GO:0004871(signal transducer activity);GO:0009416(response to light stimulus)	-	-	-	113.56	49.73	0	0	5.71	2	0	0	81.64	0	3.85	0	inf	inf	3.32847e-05	0.0045449	yes
TRINITY_DN21113_c1_g5	TRINITY_DN21113_c1_g5_i1	536	337	At5g08000	-	GO:0046658(anchored to plasma membrane);GO:0009506(plasmodesma);GO:0080087(callose binding)	-	-	-	0	2.52	83.46	107.41	0	0.14	5.21	6.01	1.26	95.44	0.07	5.61	-5.84534	5.84534	3.3565e-05	0.0045744	yes
TRINITY_DN32072_c0_g1	TRINITY_DN32072_c0_g1_i1	2864	2665	ARA12	subtilisin	GO:0048046(apoplast);GO:0009505(plant-type cell wall);GO:0042802(identical protein binding);GO:0004252(serine-type endopeptidase activity);GO:0080001(mucilage extrusion from seed coat);GO:0048359(mucilage metabolic process involved seed coat development);GO:0043086(negative regulation of catalytic activity);GO:0006508(proteolysis)	-	K01342	-	5786.6	2042.24	15343.4	26586.3	49.99	14.13	121.02	188.03	3914.42	20964.8	32.06	154.53	-2.15943	2.15943	3.42417e-05	0.00465539	yes
TRINITY_DN19537_c0_g1	TRINITY_DN19537_c0_g1_i1	824	625	-	-	-	-	-	-	731.97	796.08	134.11	226.01	26.96	23.49	4.51	6.82	764.03	180.06	25.23	5.67	2.31008	2.31008	3.4317e-05	0.00465539	yes
TRINITY_DN18792_c0_g2	TRINITY_DN18792_c0_g2_i1	434	235	-	-	-	-	-	-	46.2	69.02	0	0	4.53	5.42	0	0	57.61	0	4.97	0	inf	inf	3.43725e-05	0.00465539	yes
TRINITY_DN32399_c1_g8	TRINITY_DN32399_c1_g8_i1	367	168	CSLE2	-	GO:0000139(Golgi membrane);GO:0016021(integral to membrane);GO:0016760(cellulose synthase (UDP-forming) activity);GO:0007047(cellular cell wall organization);GO:0030244(cellulose biosynthetic process)	-	-	-	0	0	70.48	66.04	0	0	8.82	7.41	0	68.26	0	8.12	-inf	inf	3.44205e-05	0.00465539	yes
TRINITY_DN6561_c0_g1	TRINITY_DN6561_c0_g1_i1	1281	1082	-	-	-	-	-	-	259.47	282	35.63	43.9	5.52	4.81	0.69	0.76	270.74	39.77	5.17	0.72	2.96116	2.96116	3.47867e-05	0.00469601	yes
TRINITY_DN32689_c3_g4	TRINITY_DN32689_c3_g4_i1	391	192	-	-	-	-	-	-	18.66	24.68	219.69	265	2.24	2.37	24.05	26.01	21.67	242.34	2.31	25.03	-3.26625	3.26625	3.5468e-05	0.00477893	yes
TRINITY_DN28501_c0_g5	TRINITY_DN28501_c0_g5_i1	1138	939	ATP6	F-type H+-transporting ATPase subunit a	GO:0016021(integral to membrane);GO:0005743(mitochondrial inner membrane);GO:0045263(proton-transporting ATP synthase complex, coupling factor F(o));GO:0015078(hydrogen ion transmembrane transporter activity);GO:0015986(ATP synthesis coupled proton transport)	[C] Energy production and conversion	K02126	ko00190(Oxidative phosphorylation);ko05010(Alzheimer's disease);ko05012(Parkinson's disease);ko05016(Huntington's disease)	61	70	1	0	1.5	1.37	0.02	0	65.5	0.5	1.44	0.01	7.09573	7.09573	3.73014e-05	0.00501648	yes
TRINITY_DN32647_c5_g13	TRINITY_DN32647_c5_g13_i1	224	36.47	HSP18.5-C	-	GO:0005737(cytoplasm);GO:0006950(response to stress)	[O] Posttranslational modification, protein turnover, chaperones	-	-	117.41	183.79	14.96	9.6	74.11	92.91	8.62	4.96	150.6	12.28	83.51	6.79	3.7415	3.7415	3.75548e-05	0.00504104	yes
TRINITY_DN11472_c0_g2	TRINITY_DN11472_c0_g2_i1	786	587	-	-	-	-	-	-	0	0	80.09	52.77	0	0	2.87	1.69	0	66.43	0	2.28	-inf	inf	3.8228e-05	0.00512177	yes
TRINITY_DN27034_c0_g5	TRINITY_DN27034_c0_g5_i1	249	54.65	-	-	-	-	-	-	5027.77	6509.85	2158.95	1280.91	2117.87	2196.17	830.31	441.75	5768.81	1719.93	2157.02	636.03	1.89704	1.89704	3.92503e-05	0.00524886	yes
TRINITY_DN30217_c1_g3	TRINITY_DN30217_c1_g3_i1	525	326	UGT89C1	coniferyl-alcohol glucosyltransferase	GO:0016758(transferase activity, transferring hexosyl groups);GO:0008194(UDP-glycosyltransferase activity);GO:0051555(flavonol biosynthetic process)	[G] Carbohydrate transport and metabolism ;[C] Energy production and conversion	K12356	ko00940(Phenylpropanoid biosynthesis)	132	56	0	0	9.32	3.17	0	0	94	0	6.25	0	inf	inf	3.96005e-05	0.00528578	yes
TRINITY_DN31900_c0_g1	TRINITY_DN31900_c0_g1_i1,TRINITY_DN31900_c0_g1_i2,TRINITY_DN31900_c0_g1_i3,TRINITY_DN31900_c0_g1_i4	1735	1315.71	CRK8	-	GO:0016021(integral to membrane);GO:0005524(ATP binding);GO:0004674(protein serine/threonine kinase activity);GO:0004872(receptor activity)	-	K00924	-	217.5	135.04	28	5.03	3.92	1.97	0.44	0.07	176.27	16.52	2.94	0.26	3.53935	3.53935	3.97657e-05	0.0052979	yes
TRINITY_DN32504_c0_g7	TRINITY_DN32504_c0_g7_i1	322	123	-	-	-	-	-	-	69.43	209.6	0	0	13	31.42	0	0	139.51	0	22.21	0	inf	inf	4.02055e-05	0.00534651	yes
TRINITY_DN30646_c0_g1	TRINITY_DN30646_c0_g1_i1,TRINITY_DN30646_c0_g1_i2	1053	841.2	ycf36	-	GO:0009842(cyanelle)	-	-	-	60.72	51.02	0	0	1.64	1.13	0	0	55.87	0	1.39	0	inf	inf	4.05942e-05	0.00538814	yes
TRINITY_DN7018_c0_g2	TRINITY_DN7018_c0_g2_i1	1591	1392	OLA1	-	GO:0005524(ATP binding);GO:0005525(GTP binding);GO:0016787(hydrolase activity)	[R] General function prediction only	K06942	-	208.03	965.81	4257.35	8838.26	3.44	12.79	64.29	119.68	586.92	6547.81	8.12	91.99	-3.28444	3.28444	4.12693e-05	0.00546757	yes
TRINITY_DN20020_c0_g2	TRINITY_DN20020_c0_g2_i1	366	167	-	-	-	-	-	-	2.82	0	70.16	116.56	0.39	0	8.83	13.16	1.41	93.36	0.2	11	-5.66792	5.66792	4.23138e-05	0.00559555	yes
TRINITY_DN19473_c0_g2	TRINITY_DN19473_c0_g2_i1,TRINITY_DN19473_c0_g2_i2	238	43.79	-	-	-	-	-	-	65.37	46	0	0	33.06	18.58	0	0	55.69	0	25.82	0	inf	inf	4.31355e-05	0.00569364	yes
TRINITY_DN28499_c0_g9	TRINITY_DN28499_c0_g9_i1	252	57.06	-	-	-	-	-	-	36235.9	36143.5	16382.4	6019.07	14619	11678.3	6034.35	1988.11	36189.7	11200.7	13148.6	4011.23	1.82561	1.82561	4.45104e-05	0.00586426	yes
TRINITY_DN32432_c3_g1	TRINITY_DN32432_c3_g1_i1	216	31.43	-	-	-	-	-	-	57.78	52.81	0	0	42.33	30.98	0	0	55.3	0	36.66	0	inf	inf	4.46861e-05	0.00587655	yes
TRINITY_DN32487_c1_g6	TRINITY_DN32487_c1_g6_i1	525	326	-	-	-	-	-	-	79.24	35.74	0	0	5.6	2.02	0	0	57.49	0	3.81	0	inf	inf	4.50774e-05	0.00591709	yes
TRINITY_DN29268_c0_g1	TRINITY_DN29268_c0_g1_i1,TRINITY_DN29268_c0_g1_i2	1718	1423.9	-	-	-	-	-	-	860	998	267	205	13.87	13.01	3.95	2.71	929	236	13.44	3.33	2.14782	2.14782	4.63822e-05	0.00607717	yes
TRINITY_DN1796_c0_g2	TRINITY_DN1796_c0_g2_i1	734	535	DOF1.6	-	GO:0005634(nucleus);GO:0003677(DNA binding);GO:0008270(zinc ion binding);GO:0006355(regulation of transcription, DNA-dependent);GO:0006351(transcription, DNA-dependent)	-	-	-	64.55	45.46	0	0	2.78	1.57	0	0	55	0	2.17	0	inf	inf	4.67744e-05	0.00611732	yes
TRINITY_DN30256_c0_g17	TRINITY_DN30256_c0_g17_i1	351	152	-	-	-	[S] Function unknown	-	-	0	22.27	122.19	224.29	0	2.7	16.9	27.81	11.13	173.24	1.35	22.35	-3.81298	3.81298	4.72577e-05	0.0061692	yes
TRINITY_DN30687_c0_g1	TRINITY_DN30687_c0_g1_i1	210	27.9	-	-	-	-	-	-	69.27	39.86	0	0	57.16	26.34	0	0	54.56	0	41.75	0	inf	inf	4.97135e-05	0.00647793	yes
TRINITY_DN32117_c1_g2	TRINITY_DN32117_c1_g2_i1,TRINITY_DN32117_c1_g2_i2	1161	864.8	UGT74E2	N-hydroxythioamide S-beta-glucosyltransferase	GO:0052638(indole-3-butyrate beta-glucosyltransferase activity);GO:0071475(cellular hyperosmotic salinity response);GO:0071215(cellular response to abscisic acid stimulus);GO:0070301(cellular response to hydrogen peroxide);GO:0042631(cellular response to water deprivation);GO:0080024(indolebutyric acid metabolic process);GO:0080167(response to karrikin);GO:0010016(shoot morphogenesis)	[G] Carbohydrate transport and metabolism ;[C] Energy production and conversion	K11820	ko00380(Tryptophan metabolism);ko00966(Glucosinolate biosynthesis)	2244.34	3089.04	736.12	832.33	60.97	66.76	18.07	18.56	2666.69	784.23	63.87	18.31	1.95645	1.95645	5.26017e-05	0.00684177	yes
TRINITY_DN20243_c0_g1	TRINITY_DN20243_c0_g1_i1	1499	1300	-	-	-	-	-	-	215	318	1390	1235	3.81	4.51	22.47	17.91	266.5	1312.5	4.16	20.19	-2.12796	2.12796	5.34974e-05	0.0069456	yes
TRINITY_DN20755_c0_g2	TRINITY_DN20755_c0_g2_i1	1364	1165	rps2	small subunit ribosomal protein S2	GO:0009507(chloroplast);GO:0015935(small ribosomal subunit);GO:0003735(structural constituent of ribosome);GO:0006412(translation)	[J] Translation, ribosomal structure and biogenesis	K02967	ko03010(Ribosome)	1089.23	0	2828	3146	21.52	0	51.02	50.9	544.62	2987	10.76	50.96	-2.18819	2.18819	5.45549e-05	0.00705753	yes
TRINITY_DN14230_c0_g2	TRINITY_DN14230_c0_g2_i1	632	433	CRF4	EREBP-like factor	GO:0005737(cytoplasm);GO:0005634(nucleus);GO:0003677(DNA binding);GO:0005515(protein binding);GO:0003700(sequence-specific DNA binding transcription factor activity);GO:0009736(cytokinin mediated signaling pathway);GO:0009873(ethylene mediated signaling pathway);GO:0048366(leaf development);GO:0042991(transcription factor import into nucleus)	-	K09286	-	110.36	47.21	0	0	5.87	2.01	0	0	78.78	0	3.94	0	inf	inf	5.45575e-05	0.00705753	yes
TRINITY_DN32266_c0_g4	TRINITY_DN32266_c0_g4_i1	216	31.43	-	-	-	-	-	-	0	0	66.65	61.76	0	0	44.57	37.04	0	64.2	0	40.8	-inf	inf	5.58582e-05	0.00721269	yes
TRINITY_DN12547_c0_g2	TRINITY_DN12547_c0_g2_i1	689	490	RHA2A	-	GO:0005737(cytoplasm);GO:0005634(nucleus);GO:0005515(protein binding);GO:0004842(ubiquitin-protein ligase activity);GO:0008270(zinc ion binding);GO:0009738(abscisic acid mediated signaling pathway);GO:0009789(positive regulation of abscisic acid mediated signaling pathway);GO:0047484(regulation of response to osmotic stress);GO:0009651(response to salt stress)	[O] Posttranslational modification, protein turnover, chaperones	-	-	68.95	215.55	0	0	3.24	8.11	0	0	142.25	0	5.67	0	inf	inf	5.60037e-05	0.0072184	yes
TRINITY_DN26961_c0_g1	TRINITY_DN26961_c0_g1_i1	1451	1252	PUP10	-	GO:0016021(integral to membrane);GO:0005345(purine base transmembrane transporter activity);GO:0009624(response to nematode)	-	-	-	110.67	99.58	11	0	2.04	1.47	0.18	0	105.12	5.5	1.75	0.09	4.33229	4.33229	5.61363e-05	0.00722243	yes
TRINITY_DN32759_c2_g7	TRINITY_DN32759_c2_g7_i1	326	127	At4g13010	alcohol dehydrogenase	GO:0009706(chloroplast inner membrane);GO:0009535(chloroplast thylakoid membrane);GO:0005886(plasma membrane);GO:0005773(vacuole);GO:0016491(oxidoreductase activity);GO:0008270(zinc ion binding)	[C] Energy production and conversion ;[R] General function prediction only	K00001	ko00010(Glycolysis / Gluconeogenesis);ko00071(Fatty acid metabolism);ko00350(Tyrosine metabolism);ko00624(1- and 2-Methylnaphthalene degradation);ko00641(3-Chloroacrylic acid degradation);ko00830(Retinol metabolism);ko00980(Metabolism of xenobiotics by cytochrome P450);ko00982(Drug metabolism - cytochrome P450)	235.01	333.27	52.32	41.01	42.6	48.38	8.66	6.09	284.14	46.66	45.49	7.38	2.77642	2.77642	5.66026e-05	0.00726061	yes
TRINITY_DN27440_c1_g2	TRINITY_DN27440_c1_g2_i1	231	41.21	-	-	-	-	-	-	217.98	38.93	747.85	689.95	121.79	17.42	381.49	315.6	128.45	718.9	69.61	348.55	-2.24913	2.24913	5.66368e-05	0.00726061	yes
TRINITY_DN30361_c1_g1	TRINITY_DN30361_c1_g1_i1	2477	2278	-	-	GO:0005737(cytoplasm);GO:0005643(nuclear pore);GO:0005488(binding);GO:0008565(protein transporter activity);GO:0006606(protein import into nucleus)	[U] Intracellular trafficking, secretion, and vesicular transport	-	-	578.4	607.88	2791.96	2545.51	5.85	4.92	25.76	21.06	593.14	2668.74	5.38	23.41	-1.98473	1.98473	5.70509e-05	0.00730057	yes
TRINITY_DN19901_c0_g1	TRINITY_DN19901_c0_g1_i1	240	47.71	-	-	-	-	-	-	102.21	95.92	2.09	7.19	49.33	37.07	0.92	2.84	99.06	4.64	43.2	1.88	4.73001	4.73001	5.73353e-05	0.0073194	yes
TRINITY_DN13345_c0_g2	TRINITY_DN13345_c0_g2_i1	1090	891	HSP17.9-D	-	GO:0005737(cytoplasm);GO:0006950(response to stress)	[O] Posttranslational modification, protein turnover, chaperones	-	-	47502.3	36777.9	16049.5	4740.26	1227.38	761.07	378.62	100.28	42140.1	10394.9	994.23	239.45	2.15126	2.15126	5.74034e-05	0.0073194	yes
TRINITY_DN32145_c2_g8	TRINITY_DN32145_c2_g8_i1	237	45.49	-	-	-	-	-	-	14.61	0	120.16	168.08	7.4	0	55.53	69.65	7.3	144.12	3.7	62.59	-3.98041	3.98041	5.86929e-05	0.00747046	yes
TRINITY_DN11072_c0_g1	TRINITY_DN11072_c0_g1_i1	214	30.23	-	-	-	-	-	-	298.92	398.05	0	128.82	227.67	242.8	0	80.33	348.49	64.41	235.24	40.16	2.75561	2.75561	5.88072e-05	0.00747166	yes
TRINITY_DN14597_c0_g1	TRINITY_DN14597_c0_g1_i1	1375	1176	-	-	-	-	-	-	41	85	1	0	0.8	1.33	0.02	0	63	0.5	1.06	0.01	7.02009	7.02009	5.89229e-05	0.00747304	yes
TRINITY_DN19584_c0_g1	TRINITY_DN19584_c0_g1_i1,TRINITY_DN19584_c0_g1_i2	353	123.96	-	-	-	-	-	-	66	41	0	0	9.87	6.74	0	0	53.5	0	8.3	0	inf	inf	5.9388e-05	0.00751864	yes
TRINITY_DN32489_c1_g4	TRINITY_DN32489_c1_g4_i1	423	224	-	-	-	-	-	-	2.76	1.56	108.72	89.72	0.28	0.13	10.2	7.55	2.16	99.22	0.21	8.88	-5.12027	5.12027	6.20796e-05	0.00784547	yes
TRINITY_DN19901_c0_g3	TRINITY_DN19901_c0_g3_i1	362	163	-	-	-	-	-	-	3.26	4.7	210.13	616.2	0.46	0.53	27.1	71.25	3.98	413.17	0.49	49.17	-6.44768	6.44768	6.33886e-05	0.00799672	yes
TRINITY_DN3091_c0_g1	TRINITY_DN3091_c0_g1_i1	1241	1042	-	-	-	[R] General function prediction only	-	-	0	0	57	70.56	0	0	1.15	1.28	0	63.78	0	1.21	-inf	inf	6.53906e-05	0.00823471	yes
TRINITY_DN32447_c3_g1	TRINITY_DN32447_c3_g1_i1	218	32.65	APK1B	-	GO:0009507(chloroplast);GO:0005886(plasma membrane);GO:0005524(ATP binding);GO:0004674(protein serine/threonine kinase activity);GO:0004713(protein tyrosine kinase activity)	[T] Signal transduction mechanisms	K00924	-	100.53	132.27	5.41	10.29	70.88	74.69	3.48	5.94	116.4	7.85	72.78	4.71	4.18605	4.18605	6.72028e-05	0.00844799	yes
TRINITY_DN14725_c0_g1	TRINITY_DN14725_c0_g1_i1	2124	1925	CHX14	-	GO:0016021(integral to membrane);GO:0015299(solute:hydrogen antiporter activity);GO:0006813(potassium ion transport)	[P] Inorganic ion transport and metabolism	-	-	175.81	226.85	18.42	33.76	2.1	2.17	0.2	0.33	201.33	26.09	2.13	0.27	3.17991	3.17991	6.90949e-05	0.00866873	yes
TRINITY_DN33100_c5_g18	TRINITY_DN33100_c5_g18_i1	342	143	-	-	-	-	-	-	0	0	58.41	68.8	0	0	8.59	9.07	0	63.6	0	8.83	-inf	inf	6.9202e-05	0.00866873	yes
TRINITY_DN23176_c1_g8	TRINITY_DN23176_c1_g8_i1	627	428	-	-	-	-	-	-	94.72	0.15	284.19	425.44	5.09	0.01	13.96	18.74	47.44	354.81	2.55	16.35	-2.61284	2.61284	7.02613e-05	0.00878599	yes
TRINITY_DN27466_c0_g2	TRINITY_DN27466_c0_g2_i1	346	147	-	-	-	-	-	-	0	9.01	80.84	157.64	0	1.13	11.56	20.21	4.5	119.24	0.56	15.89	-4.56501	4.56501	7.16992e-05	0.00895009	yes
TRINITY_DN25000_c1_g2	TRINITY_DN25000_c1_g2_i1	329	130	-	-	-	-	-	-	3.03	0	90.96	83.18	0.54	0	14.71	12.06	1.51	87.07	0.27	13.39	-5.60357	5.60357	7.24429e-05	0.00901588	yes
TRINITY_DN21779_c0_g2	TRINITY_DN21779_c0_g2_i1	831	632	-	-	-	-	-	-	0	0	53.32	73.91	0	0	1.77	2.2	0	63.61	0	1.99	-inf	inf	7.24792e-05	0.00901588	yes
TRINITY_DN1650_c0_g2	TRINITY_DN1650_c0_g2_i1	955	756	MAN7	-	GO:0005576(extracellular region);GO:0043169(cation binding);GO:0016985(mannan endo-1,4-beta-mannosidase activity);GO:0005975(carbohydrate metabolic process)	-	-	-	127.16	51.56	0	0	3.87	1.26	0	0	89.36	0	2.56	0	inf	inf	7.26507e-05	0.00902147	yes
TRINITY_DN24509_c1_g7	TRINITY_DN24509_c1_g7_i1	468	269	COL4	-	GO:0005634(nucleus);GO:0008270(zinc ion binding);GO:0006355(regulation of transcription, DNA-dependent)	[K] Transcription	-	-	0	0	65.95	58.77	0	0	5.15	4.12	0	62.36	0	4.63	-inf	inf	7.3352e-05	0.00909271	yes
TRINITY_DN12110_c0_g3	TRINITY_DN12110_c0_g3_i1	1269	1070	CXP;2-3	carboxypeptidase D	GO:0004185(serine-type carboxypeptidase activity);GO:0006508(proteolysis)	[O] Posttranslational modification, protein turnover, chaperones ;[E] Amino acid transport and metabolism	K01288	-	99.96	70	5.73	0	2.15	1.21	0.11	0	84.98	2.87	1.68	0.06	4.90355	4.90355	7.57341e-05	0.0093717	yes
TRINITY_DN33028_c0_g3	TRINITY_DN33028_c0_g3_i1	320	121	Os09g0297000	ferrochelatase	GO:0009507(chloroplast);GO:0004325(ferrochelatase activity);GO:0006783(heme biosynthetic process)	[H] Coenzyme transport and metabolism	K01772	ko00860(Porphyrin and chlorophyll metabolism)	0	0	47.99	78.78	0	0	8.34	12.27	0	63.39	0	10.3	-inf	inf	7.59274e-05	0.00937933	yes
TRINITY_DN18454_c0_g1	TRINITY_DN18454_c0_g1_i1,TRINITY_DN18454_c0_g1_i2	938	606.69	-	-	-	-	-	-	157	169.38	740.3	961.4	6.1	6.08	23.77	30.84	163.19	850.85	6.09	27.3	-2.17546	2.17546	7.64524e-05	0.00942785	yes
TRINITY_DN30507_c0_g2	TRINITY_DN30507_c0_g2_i1	504	305	-	-	-	-	-	-	0	0	60.19	65.19	0	0	4.15	4.03	0	62.69	0	4.09	-inf	inf	7.75226e-05	0.00954332	yes
TRINITY_DN32689_c3_g18	TRINITY_DN32689_c3_g18_i1	288	89.2	-	-	-	-	-	-	0	10.37	120.8	120.31	0	2.14	28.47	25.42	5.18	120.56	1.07	26.95	-4.46871	4.46871	7.79984e-05	0.00958534	yes
TRINITY_DN27362_c2_g1	TRINITY_DN27362_c2_g1_i1	824	625	PSRP5	-	GO:0009507(chloroplast);GO:0005840(ribosome)	-	-	-	805	506	2326	3399	29.65	14.93	78.23	102.51	655.5	2862.5	22.29	90.37	-1.89279	1.89279	7.85636e-05	0.00963817	yes
TRINITY_DN26631_c0_g1	TRINITY_DN26631_c0_g1_i1	1501	1302	-	-	-	-	-	-	33	10	200	246	0.58	0.14	3.23	3.56	21.5	223	0.36	3.4	-3.13136	3.13136	7.95111e-05	0.00973765	yes
TRINITY_DN32056_c1_g12	TRINITY_DN32056_c1_g12_i1	293	94.06	-	-	-	-	-	-	3.01	2.02	66.72	132.42	0.74	0.4	14.91	26.53	2.51	99.57	0.57	20.72	-5.06398	5.06398	7.97443e-05	0.00974946	yes
TRINITY_DN31886_c0_g1	TRINITY_DN31886_c0_g1_i1,TRINITY_DN31886_c0_g1_i2	514	295.31	-	-	-	-	-	-	52.54	50.52	0	0	3.84	2.96	0	0	51.53	0	3.4	0	inf	inf	8.11e-05	0.00989823	yes
TRINITY_DN28267_c0_g12	TRINITY_DN28267_c0_g12_i1	457	258	-	-	-	-	-	-	49.5	53.54	0	0	4.42	3.83	0	0	51.52	0	4.12	0	inf	inf	8.23601e-05	0.0100348	yes
TRINITY_DN3907_c0_g2	TRINITY_DN3907_c0_g2_i1	242	49.21	-	-	-	-	-	-	33.28	72.2	0	0	15.57	27.05	0	0	52.74	0	21.31	0	inf	inf	8.28319e-05	0.0100751	yes
TRINITY_DN28547_c1_g2	TRINITY_DN28547_c1_g2_i1	797	598	-	-	-	-	-	-	63.66	39.43	0	0	2.45	1.22	0	0	51.55	0	1.83	0	inf	inf	8.32111e-05	0.010104	yes
TRINITY_DN25912_c2_g10	TRINITY_DN25912_c2_g10_i1	652	453	-	-	-	-	-	-	0	0	79.86	40.8	0	0	3.71	1.7	0	60.33	0	2.71	-inf	inf	8.4066e-05	0.0101904	yes
TRINITY_DN12029_c0_g2	TRINITY_DN12029_c0_g2_i1	927	728	-	-	-	-	-	-	0	0	64	59	0	0	1.85	1.53	0	61.5	0	1.69	-inf	inf	8.52811e-05	0.0103027	yes
TRINITY_DN13792_c1_g4	TRINITY_DN13792_c1_g4_i1	522	323	-	-	-	-	-	-	0	0	63.66	58.6	0	0	4.14	3.42	0	61.13	0	3.78	-inf	inf	8.52811e-05	0.0103027	yes
TRINITY_DN40032_c0_g1	TRINITY_DN40032_c0_g1_i1	250	55.45	-	-	-	-	-	-	0	0	70.43	52.09	0	0	26.7	17.71	0	61.26	0	22.2	-inf	inf	8.62221e-05	0.0103873	yes
TRINITY_DN23288_c0_g3	TRINITY_DN23288_c0_g3_i1	338	139	-	-	-	-	-	-	41.2	62.74	0	0	6.82	8.32	0	0	51.97	0	7.57	0	inf	inf	8.62726e-05	0.0103873	yes
TRINITY_DN11148_c1_g1	TRINITY_DN11148_c1_g1_i1	309	110	-	-	-	-	-	-	0	1.22	86.88	54.25	0	0.2	16.6	9.3	0.61	70.56	0.1	12.95	-7.04731	7.04731	8.71255e-05	0.0104723	yes
TRINITY_DN16617_c0_g1	TRINITY_DN16617_c0_g1_i1	1703	1504	AHL	3'(2'), 5'-bisphosphate nucleotidase	GO:0008441(3'(2'),5'-bisphosphate nucleotidase activity);GO:0004437(inositol or phosphatidylinositol phosphatase activity);GO:0046872(metal ion binding);GO:0006790(sulfur compound metabolic process)	[F] Nucleotide transport and metabolism ;[P] Inorganic ion transport and metabolism	K01082	ko00920(Sulfur metabolism)	61.26	41.28	0	0	0.94	0.51	0	0	51.27	0	0.72	0	inf	inf	9.17351e-05	0.0110077	yes
TRINITY_DN29073_c1_g1	TRINITY_DN29073_c1_g1_i1	390	191	GRF5	-	-	-	-	-	191.58	761.38	0	0	23.09	73.5	0	0	476.48	0	48.3	0	inf	inf	9.32919e-05	0.0111757	yes
TRINITY_DN14334_c0_g1	TRINITY_DN14334_c0_g1_i1	1730	1531	-	-	-	-	-	-	691.11	268.39	1664.93	2558.39	10.39	3.23	22.86	31.5	479.75	2111.66	6.81	27.18	-1.8872	1.8872	9.59739e-05	0.0114777	yes
TRINITY_DN12110_c0_g1	TRINITY_DN12110_c0_g1_i1	1617	1418	SCPL40	carboxypeptidase D	GO:0005576(extracellular region);GO:0004185(serine-type carboxypeptidase activity);GO:0006508(proteolysis)	[O] Posttranslational modification, protein turnover, chaperones ;[E] Amino acid transport and metabolism	K01288	-	36.39	0	203.89	193.9	0.59	0	3.02	2.58	18.2	198.89	0.29	2.8	-3.20954	3.20954	9.67943e-05	0.0115565	yes
TRINITY_DN32236_c2_g25	TRINITY_DN32236_c2_g25_i1	204	24.6	-	-	GO:0005634(nucleus);GO:0000166(nucleotide binding);GO:0003723(RNA binding)	[R] General function prediction only	-	-	200.58	299.01	1216.32	1150.81	187.73	224.13	1039.34	881.8	249.8	1183.57	205.93	960.57	-2.06695	2.06695	9.76199e-05	0.0116355	yes
TRINITY_DN32564_c2_g12	TRINITY_DN32564_c2_g12_i1	434	235	-	-	GO:0000786(nucleosome);GO:0005634(nucleus);GO:0003677(DNA binding);GO:0006334(nucleosome assembly);GO:0006355(regulation of transcription, DNA-dependent)	-	-	-	33.27	15.6	251.16	213.73	3.26	1.22	22.46	17.14	24.44	232.44	2.24	19.8	-3.03989	3.03989	9.84676e-05	0.011717	yes
TRINITY_DN6066_c0_g1	TRINITY_DN6066_c0_g1_i1	256	60.35	-	-	-	-	-	-	59	42	0	0	22.51	12.83	0	0	50.5	0	17.67	0	inf	inf	0.000100636	0.011955	yes
TRINITY_DN30883_c1_g1	TRINITY_DN30883_c1_g1_i1,TRINITY_DN30883_c1_g1_i2,TRINITY_DN30883_c1_g1_i3,TRINITY_DN30883_c1_g1_i4,TRINITY_DN30883_c1_g1_i5,TRINITY_DN30883_c1_g1_i6,TRINITY_DN30883_c1_g1_i7	1349	973.81	OPR1	12-oxophytodienoic acid reductase	GO:0005737(cytoplasm);GO:0016629(12-oxophytodienoate reductase activity);GO:0010181(FMN binding);GO:0031408(oxylipin biosynthetic process)	[C] Energy production and conversion ;[R] General function prediction only	K05894	ko00592(alpha-Linolenic acid metabolism)	795	1586	197	72	17	27.14	3.76	1.37	1190.5	134.5	22.07	2.56	3.25609	3.25609	0.000104044	0.0123139	yes
TRINITY_DN16797_c0_g8	TRINITY_DN16797_c0_g8_i1	866	667	GMPM1	-	GO:0009790(embryo development)	-	-	-	1170.53	788.95	202.18	211.45	40.4	21.81	6.37	5.98	979.74	206.81	31.1	6.18	2.45613	2.45613	0.000104273	0.0123139	yes
TRINITY_DN18438_c0_g1	TRINITY_DN18438_c0_g1_i1,TRINITY_DN18438_c0_g1_i2	354	121.28	-	-	-	-	-	-	68	32	0	0	12.86	5.36	0	0	50	0	9.11	0	inf	inf	0.000104347	0.0123139	yes
TRINITY_DN32951_c3_g16	TRINITY_DN32951_c3_g16_i1	210	27.9	-	-	-	[K] Transcription	-	-	67.84	32.46	0	0	55.98	21.45	0	0	50.15	0	38.71	0	inf	inf	0.000104347	0.0123139	yes
TRINITY_DN28346_c0_g1	TRINITY_DN28346_c0_g1_i1,TRINITY_DN28346_c0_g1_i2,TRINITY_DN28346_c0_g1_i3	2545	2027.28	PUB33	interleukin-1 receptor-associated kinase 4	GO:0000151(ubiquitin ligase complex);GO:0005524(ATP binding);GO:0004674(protein serine/threonine kinase activity);GO:0004842(ubiquitin-protein ligase activity);GO:0006950(response to stress)	-	K04733	ko04210(Apoptosis);ko04620(Toll-like receptor signaling pathway);ko04722(Neurotrophin signaling pathway);ko05140(Leishmaniasis);ko05142(Chagas disease)	1763	1993	339	801	20.84	18.86	3.15	7.48	1878	570	19.85	5.32	1.9637	1.9637	0.00010465	0.0123291	yes
TRINITY_DN9904_c0_g4	TRINITY_DN9904_c0_g4_i1	820	621	-	-	-	-	-	-	0	0	70.08	49.17	0	0	2.37	1.49	0	59.62	0	1.93	-inf	inf	0.000105232	0.0123772	yes
TRINITY_DN21199_c0_g4	TRINITY_DN21199_c0_g4_i1	201	23.03	-	-	-	-	-	-	0	0	52	69	0	0	47.45	56.47	0	60.5	0	51.96	-inf	inf	0.000108886	0.012786	yes
TRINITY_DN28547_c1_g4	TRINITY_DN28547_c1_g4_i1,TRINITY_DN28547_c1_g4_i2	614	375.44	-	-	-	-	-	-	216.06	214.68	11	53	13.65	11.22	0.56	2.41	215.37	32	12.44	1.49	3.03426	3.03426	0.00011219	0.013121	yes
TRINITY_DN21129_c0_g5	TRINITY_DN21129_c0_g5_i1	289	90.17	GRF6	tyrosine 3-monooxygenase/tryptophan 5-monooxygenase activation protein	GO:0005618(cell wall);GO:0009507(chloroplast);GO:0005829(cytosol);GO:0005634(nucleus);GO:0005886(plasma membrane);GO:0019904(protein domain specific binding);GO:0009742(brassinosteroid mediated signaling pathway);GO:0042742(defense response to bacterium);GO:0046686(response to cadmium ion)	[O] Posttranslational modification, protein turnover, chaperones	K06630	ko04110(Cell cycle);ko04114(Oocyte meiosis);ko04722(Neurotrophin signaling pathway)	0	0	63.03	56.05	0	0	14.69	11.72	0	59.54	0	13.21	-inf	inf	0.000112277	0.013121	yes
TRINITY_DN10266_c0_g1	TRINITY_DN10266_c0_g1_i1	430	231	-	-	-	-	-	-	136	218	26	18	13.55	17.4	2.37	1.47	177	22	15.47	1.92	3.16164	3.16164	0.000112292	0.013121	yes
TRINITY_DN3314_c0_g1	TRINITY_DN3314_c0_g1_i1	363	164	SAM4	S-adenosylmethionine synthetase	GO:0005737(cytoplasm);GO:0005524(ATP binding);GO:0046872(metal ion binding);GO:0004478(methionine adenosyltransferase activity);GO:0006730(one-carbon metabolic process);GO:0006556(S-adenosylmethionine biosynthetic process)	[H] Coenzyme transport and metabolism	K00789	ko00270(Cysteine and methionine metabolism);ko00450(Selenoamino acid metabolism)	0	2	62	93.95	0	0.22	7.95	10.8	1	77.97	0.11	9.38	-6.13529	6.13529	0.000113094	0.0131931	yes
TRINITY_DN3069_c67_g7	TRINITY_DN3069_c67_g7_i1	426	227	-	-	-	-	-	-	58325.3	111371	146.31	20835.3	5915.26	9046.04	13.55	1730.02	84847.9	10490.8	7480.65	871.78	3.32374	3.32374	0.000114988	0.0133922	yes
TRINITY_DN21497_c0_g1	TRINITY_DN21497_c0_g1_i1,TRINITY_DN21497_c0_g1_i2	1540	1306.09	FBP	fructose-1,6-bisphosphatase I	GO:0009570(chloroplast stroma);GO:0042132(fructose 1,6-bisphosphate 1-phosphatase activity);GO:0046872(metal ion binding);GO:0019253(reductive pentose-phosphate cycle)	[G] Carbohydrate transport and metabolism	K03841	ko00010(Glycolysis / Gluconeogenesis);ko00030(Pentose phosphate pathway);ko00051(Fructose and mannose metabolism);ko00710(Carbon fixation in photosynthetic organisms);ko04910(Insulin signaling pathway)	776	680	2641	3456	13.55	9.99	41.82	49.25	728	3048.5	11.77	45.53	-1.85054	1.85054	0.000119452	0.0138894	yes
TRINITY_DN18598_c0_g2	TRINITY_DN18598_c0_g2_i1	548	349	-	-	-	[O] Posttranslational modification, protein turnover, chaperones	-	-	0	0	415.51	153.07	0	0	25.02	8.27	0	284.29	0	16.64	-inf	inf	0.000122037	0.0141668	yes
TRINITY_DN27638_c1_g6	TRINITY_DN27638_c1_g6_i1	1655	1456	At5g41670	6-phosphogluconate dehydrogenase	-	[G] Carbohydrate transport and metabolism	K00033	ko00030(Pentose phosphate pathway);ko00480(Glutathione metabolism)	0	0	53.27	65.97	0	0	0.77	0.85	0	59.62	0	0.81	-inf	inf	0.000123258	0.0142853	yes
TRINITY_DN30948_c1_g1	TRINITY_DN30948_c1_g1_i1	416	217	Os02g0220600	elongation factor EF-1 gamma subunit	GO:0005853(eukaryotic translation elongation factor 1 complex);GO:0003746(translation elongation factor activity)	[J] Translation, ribosomal structure and biogenesis	K03233	-	738.74	218.52	0	0	78.37	18.57	0	0	478.63	0	48.47	0	inf	inf	0.000124192	0.0143702	yes
TRINITY_DN21113_c1_g3	TRINITY_DN21113_c1_g3_i1	554	355	At5g08000	-	GO:0046658(anchored to plasma membrane);GO:0009506(plasmodesma);GO:0080087(callose binding)	-	-	-	9.25	17.59	180.29	159.13	0.6	0.91	10.67	8.45	13.42	169.71	0.76	9.56	-3.48824	3.48824	0.000127107	0.0146836	yes
TRINITY_DN21488_c0_g1	TRINITY_DN21488_c0_g1_i1	619	420	ANT1	solute carrier family 25 (mitochondrial carrier; adenine nucleotide translocator)	GO:0016021(integral to membrane);GO:0005743(mitochondrial inner membrane);GO:0005488(binding);GO:0005215(transporter activity);GO:0055085(transmembrane transport)	[C] Energy production and conversion	K05863	ko04020(Calcium signaling pathway);ko05012(Parkinson's disease);ko05016(Huntington's disease)	224.51	157.41	673.75	1179.19	12.31	6.91	33.72	52.92	190.96	926.47	9.61	43.32	-2.03634	2.03634	0.000131018	0.0151108	yes
TRINITY_DN17716_c0_g1	TRINITY_DN17716_c0_g1_i1	634	435	-	-	-	-	-	-	0	0	75	40.19	0	0	3.62	1.74	0	57.59	0	2.68	-inf	inf	0.000131228	0.0151108	yes
TRINITY_DN32693_c3_g2	TRINITY_DN32693_c3_g2_i1,TRINITY_DN32693_c3_g2_i2,TRINITY_DN32693_c3_g2_i3,TRINITY_DN32693_c3_g2_i4,TRINITY_DN32693_c3_g2_i5	1252	866.45	-	-	-	-	-	-	6	38	348	227	0.14	1.13	8.36	4.11	22	287.5	0.64	6.23	-3.59312	3.59312	0.000136017	0.0156369	yes
TRINITY_DN6578_c0_g2	TRINITY_DN6578_c0_g2_i1	1984	1785	RECQL1	bloom syndrome protein	GO:0005634(nucleus);GO:0005524(ATP binding);GO:0008026(ATP-dependent helicase activity);GO:0046872(metal ion binding);GO:0003676(nucleic acid binding);GO:0070417(cellular response to cold);GO:0042631(cellular response to water deprivation);GO:0006310(DNA recombination)	[L] Replication, recombination and repair	K10901	ko03440(Homologous recombination)	0	0	35.01	85.26	0	0	0.41	0.9	0	60.14	0	0.66	-inf	inf	0.00013666	0.0156691	yes
TRINITY_DN26058_c1_g2	TRINITY_DN26058_c1_g2_i1	408	209	-	-	-	-	-	-	2.27	2.19	66.65	109.83	0.25	0.19	6.7	9.9	2.23	88.24	0.22	8.3	-5.24192	5.24192	0.000136736	0.0156691	yes
TRINITY_DN32995_c0_g2	TRINITY_DN32995_c0_g2_i1	201	23.03	der	GTP-binding protein	GO:0005622(intracellular);GO:0005525(GTP binding);GO:0042254(ribosome biogenesis)	[J] Translation, ribosomal structure and biogenesis	K03977	-	8.22	6.24	130.83	124.91	8.21	4.99	119.39	102.22	7.23	127.87	6.6	110.81	-3.99267	3.99267	0.000138891	0.0158904	yes
TRINITY_DN31394_c0_g1	TRINITY_DN31394_c0_g1_i1,TRINITY_DN31394_c0_g1_i2,TRINITY_DN31394_c0_g1_i3	941	721.61	-	-	-	[R] General function prediction only	-	-	1228	952	267	368	38.93	24	7.77	9.47	1090	317.5	31.46	8.62	2.00259	2.00259	0.000139317	0.0159136	yes
TRINITY_DN31818_c3_g10	TRINITY_DN31818_c3_g10_i1	337	138	-	-	-	-	-	-	68.48	56.98	2.19	0	11.42	7.61	0.33	0	62.73	1.09	9.52	0.17	6.03886	6.03886	0.000141081	0.0160894	yes
TRINITY_DN16893_c0_g2	TRINITY_DN16893_c0_g2_i1	978	779	Os05g0277500	-	GO:0048046(apoplast);GO:0030145(manganese ion binding);GO:0045735(nutrient reservoir activity)	-	-	-	56.95	40.02	0	0	1.68	0.95	0	0	48.48	0	1.31	0	inf	inf	0.000141556	0.0160972	yes
TRINITY_DN20658_c0_g3	TRINITY_DN20658_c0_g3_i1	272	74.24	-	-	-	-	-	-	40.71	57	0	0	12.62	14.16	0	0	48.86	0	13.39	0	inf	inf	0.000141602	0.0160972	yes
TRINITY_DN20623_c0_g1	TRINITY_DN20623_c0_g1_i1	1264	1065	-	-	-	-	-	-	0.17	0	71	43.14	0	0	1.4	0.76	0.09	57.07	0	1.08	-inf	inf	0.000145609	0.0165264	yes
TRINITY_DN19640_c0_g1	TRINITY_DN19640_c0_g1_i1	715	516	-	-	-	-	-	-	0	0	39.64	78.39	0	0	1.61	2.86	0	59.02	0	2.23	-inf	inf	0.000148987	0.0168572	yes
TRINITY_DN32647_c5_g39	TRINITY_DN32647_c5_g39_i1	295	96.03	-	-	-	-	-	-	314.36	605.89	48.24	90.04	75.36	116.33	10.56	17.67	460.12	69.14	95.84	14.12	2.94896	2.94896	0.000148997	0.0168572	yes
TRINITY_DN15295_c0_g2	TRINITY_DN15295_c0_g2_i1	904	705	E4	peptide-methionine (S)-S-oxide reductase	GO:0008113(peptide-methionine-(S)-S-oxide reductase activity);GO:0019538(protein metabolic process)	[O] Posttranslational modification, protein turnover, chaperones	K07304	-	0	18.06	261.75	155.45	0	0.47	7.8	4.16	9.03	208.6	0.23	5.98	-4.44464	4.44464	0.000150545	0.0170054	yes
TRINITY_DN23453_c0_g1	TRINITY_DN23453_c0_g1_i1	861	662	-	-	-	[S] Function unknown	-	-	777	1424	224	228	27.02	39.66	7.11	6.49	1100.5	226	33.34	6.8	2.45784	2.45784	0.000152584	0.0172084	yes
TRINITY_DN27904_c5_g3	TRINITY_DN27904_c5_g3_i1	402	203	IAA9	-	GO:0005634(nucleus);GO:0046983(protein dimerization activity);GO:0009734(auxin mediated signaling pathway);GO:0006355(regulation of transcription, DNA-dependent);GO:0006351(transcription, DNA-dependent)	-	-	-	261.99	230.67	0	84.67	29.71	20.95	0	7.86	246.33	42.34	25.33	3.93	2.872	2.872	0.000153551	0.0172901	yes
TRINITY_DN32430_c0_g11	TRINITY_DN32430_c0_g11_i1	202	23.55	Cenpv	-	GO:0000777(condensed chromosome kinetochore);GO:0005737(cytoplasm);GO:0005634(nucleus);GO:0051233(spindle midzone);GO:0016846(carbon-sulfur lyase activity);GO:0051301(cell division);GO:0031508(centromeric heterochromatin formation);GO:0007067(mitosis);GO:0032467(positive regulation of cytokinesis);GO:0033044(regulation of chromosome organization)	[S] Function unknown	-	-	40	57.03	0	0	39.11	44.65	0	0	48.52	0	41.88	0	inf	inf	0.00015468	0.0173765	yes
TRINITY_DN36654_c0_g1	TRINITY_DN36654_c0_g1_i1	406	207	-	-	-	-	-	-	0	20.4	107.33	189.62	0	1.82	10.9	17.27	10.2	148.47	0.91	14.09	-3.73225	3.73225	0.000154806	0.0173765	yes
TRINITY_DN15550_c0_g4	TRINITY_DN15550_c0_g4_i1	406	207	-	-	-	-	-	-	104.13	93.44	0	12.39	11.58	8.32	0	1.13	98.78	6.2	9.95	0.56	4.37255	4.37255	0.000159497	0.017875	yes
TRINITY_DN26865_c0_g1	TRINITY_DN26865_c0_g1_i1,TRINITY_DN26865_c0_g1_i2,TRINITY_DN26865_c0_g1_i3	1841	1547.65	pyd2	dihydropyrimidinase	GO:0005737(cytoplasm);GO:0005615(extracellular space);GO:0004157(dihydropyrimidinase activity);GO:0008270(zinc ion binding);GO:0006208(pyrimidine base catabolic process)	[F] Nucleotide transport and metabolism	K01464	ko00240(Pyrimidine metabolism);ko00410(beta-Alanine metabolism);ko00770(Pantothenate and CoA biosynthesis);ko00983(Drug metabolism - other enzymes)	634	639	177	160	9.17	7.37	2.6	2.02	636.5	168.5	8.27	2.31	2.10378	2.10378	0.000162292	0.0181596	yes
TRINITY_DN32910_c0_g3	TRINITY_DN32910_c0_g3_i1,TRINITY_DN32910_c0_g3_i10,TRINITY_DN32910_c0_g3_i11,TRINITY_DN32910_c0_g3_i2,TRINITY_DN32910_c0_g3_i3,TRINITY_DN32910_c0_g3_i4,TRINITY_DN32910_c0_g3_i5,TRINITY_DN32910_c0_g3_i6,TRINITY_DN32910_c0_g3_i7,TRINITY_DN32910_c0_g3_i8,TRINITY_DN32910_c0_g3_i9	4227	2588.52	-	-	GO:0004190(aspartic-type endopeptidase activity);GO:0003677(DNA binding);GO:0004519(endonuclease activity);GO:0003964(RNA-directed DNA polymerase activity);GO:0008270(zinc ion binding);GO:0015074(DNA integration)	[R] General function prediction only	-	-	3964	2775.09	1013	730	44.59	21.31	10.55	5.12	3369.55	871.5	32.95	7.84	2.13506	2.13506	0.000164144	0.0183381	yes
TRINITY_DN8651_c0_g2	TRINITY_DN8651_c0_g2_i1	438	239	-	-	-	-	-	-	82.66	166	9.8	11.99	7.96	12.81	0.86	0.95	124.33	10.89	10.38	0.91	3.68277	3.68277	0.000165515	0.0184623	yes
TRINITY_DN31222_c0_g7	TRINITY_DN31222_c0_g7_i1,TRINITY_DN31222_c0_g7_i2	426	226.93	-	-	-	-	-	-	148830	251312	64253.6	56915.9	15106.4	20427.8	5951.92	4728.87	200071	60584.7	17767.1	5340.4	1.89106	1.89106	0.000167113	0.0185825	yes
TRINITY_DN15948_c0_g2	TRINITY_DN15948_c0_g2_i1	1055	856	-	-	-	-	-	-	6.86	0	1600	617.81	0.18	0	39.29	13.6	3.43	1108.9	0.09	26.45	-8.10448	8.10448	0.000167114	0.0185825	yes
TRINITY_DN25769_c0_g2	TRINITY_DN25769_c0_g2_i1	730	531	-	-	-	-	-	-	0	0	46	69.04	0	0	1.82	2.45	0	57.52	0	2.13	-inf	inf	0.000172138	0.0191114	yes
TRINITY_DN31402_c1_g12	TRINITY_DN31402_c1_g12_i1	408	209	-	-	-	-	-	-	0	0	70.44	40.72	0	0	7.08	3.67	0	55.58	0	5.38	-inf	inf	0.000179796	0.0199305	yes
TRINITY_DN32415_c1_g1	TRINITY_DN32415_c1_g1_i1	1568	1369	-	-	-	-	-	-	2266	2377	946	561	38.11	32.01	14.52	7.72	2321.5	753.5	35.06	11.12	1.78169	1.78169	0.000181566	0.0200954	yes
TRINITY_DN21125_c2_g1	TRINITY_DN21125_c2_g1_i1	1071	872	HSP23.6	-	GO:0005739(mitochondrion);GO:0046686(response to cadmium ion);GO:0006950(response to stress)	[O] Posttranslational modification, protein turnover, chaperones	-	-	3579.74	2452.89	809.97	675	94.51	51.87	19.52	14.59	3016.31	742.49	73.19	17.05	2.21653	2.21653	0.000183771	0.020308	yes
TRINITY_DN3069_c84_g2	TRINITY_DN3069_c84_g2_i1,TRINITY_DN3069_c84_g2_i2,TRINITY_DN3069_c84_g2_i3	253	52.26	-	-	-	-	-	-	1024.54	1143.7	500.36	149.12	476.22	402.29	200	54.83	1084.12	324.74	439.25	127.41	1.86059	1.86059	0.000184094	0.0203122	yes
TRINITY_DN8312_c0_g2	TRINITY_DN8312_c0_g2_i1	1331	1132	FRS2	-	GO:0005634(nucleus);GO:0008270(zinc ion binding)	-	-	-	43.31	137.6	0	0	0.88	2.24	0	0	90.45	0	1.56	0	inf	inf	0.000185936	0.0204838	yes
TRINITY_DN5713_c0_g1	TRINITY_DN5713_c0_g1_i1	661	462	-	-	-	-	-	-	706	901.67	2799.94	3645.99	35.18	35.98	127.39	148.75	803.84	3222.97	35.58	138.07	-1.80085	1.80085	0.000187612	0.0206364	yes
TRINITY_DN27621_c0_g1	TRINITY_DN27621_c0_g1_i1,TRINITY_DN27621_c0_g1_i2	1725	1483.4	ASPG1	-	-	[O] Posttranslational modification, protein turnover, chaperones	-	-	382.01	131.6	1215.38	2421.16	6.38	1.76	16.74	29.91	256.81	1818.27	4.07	23.32	-2.55173	2.55173	0.000189012	0.0207585	yes
TRINITY_DN10293_c0_g1	TRINITY_DN10293_c0_g1_i1	1815	1616	-	-	-	-	-	-	1530.59	1069	2.54	458.98	21.81	12.2	0.03	5.35	1299.8	230.76	17	2.69	2.83446	2.83446	0.000189437	0.0207592	yes
TRINITY_DN9944_c0_g1	TRINITY_DN9944_c0_g1_i1	1335	1136	At5g08100	L-asparaginase	GO:0005829(cytosol);GO:0004067(asparaginase activity);GO:0008798(beta-aspartyl-peptidase activity)	[E] Amino acid transport and metabolism	K01424	ko00250(Alanine, aspartate and glutamate metabolism);ko00460(Cyanoamino acid metabolism);ko00910(Nitrogen metabolism)	54.52	13.98	1071.59	608.34	1.1	0.23	19.83	10.09	34.25	839.96	0.67	14.96	-4.40813	4.40813	0.000189602	0.0207592	yes
TRINITY_DN31184_c0_g1	TRINITY_DN31184_c0_g1_i1,TRINITY_DN31184_c0_g1_i2	1291	1081.04	-	-	GO:0004197(cysteine-type endopeptidase activity);GO:0006508(proteolysis);GO:0006950(response to stress)	[O] Posttranslational modification, protein turnover, chaperones	K01376	-	212	312	25	72	4.5	5.36	0.48	1.26	262	48.5	4.93	0.87	2.67898	2.67898	0.000190205	0.0207904	yes
TRINITY_DN46371_c0_g1	TRINITY_DN46371_c0_g1_i1	473	274	-	-	-	-	-	-	48	46	0	0	4.03	3.1	0	0	47	0	3.57	0	inf	inf	0.00019047	0.0207904	yes
TRINITY_DN32277_c0_g1	TRINITY_DN32277_c0_g1_i1	218	32.65	Os05g0140800	-	GO:0005488(binding);GO:0016491(oxidoreductase activity)	-	-	-	466	908.23	101.1	112.02	328.56	512.85	65.08	64.66	687.12	106.56	420.71	64.87	2.86726	2.86726	0.000192197	0.0209468	yes
TRINITY_DN7219_c0_g1	TRINITY_DN7219_c0_g1_i1	530	331	-	-	-	-	-	-	0	0	48	65	0	0	3.05	3.7	0	56.5	0	3.38	-inf	inf	0.000193249	0.0210263	yes
TRINITY_DN30183_c0_g1	TRINITY_DN30183_c0_g1_i1	996	797	HSP22.0	-	GO:0005788(endoplasmic reticulum lumen);GO:0006950(response to stress)	[O] Posttranslational modification, protein turnover, chaperones	-	-	5950	3430	662	273	171.87	79.35	17.46	6.46	4690	467.5	125.61	11.96	3.48432	3.48432	0.000193516	0.0210263	yes
TRINITY_DN31940_c15_g1	TRINITY_DN31940_c15_g1_i1	207	26.22	-	-	-	-	-	-	0	0	32.56	105.25	0	0	26.1	75.66	0	68.91	0	50.88	-inf	inf	0.000196327	0.0212992	yes
TRINITY_DN45386_c1_g9	TRINITY_DN45386_c1_g9_i1	771	572	AGP20	-	GO:0031225(anchored to membrane);GO:0005886(plasma membrane)	-	-	-	8603.03	2566.84	0	19.02	346.26	82.74	0	0.63	5584.94	9.51	214.5	0.32	9.56774	9.56774	0.00020038	0.021706	yes
TRINITY_DN14935_c0_g1	TRINITY_DN14935_c0_g1_i1	1612	1413	-	-	GO:0050643(10-deacetylbaccatin III 10-O-acetyltransferase activity);GO:0042617(paclitaxel biosynthetic process)	-	-	-	4278	6006	2412	1095	69.7	78.37	35.88	14.61	5142	1753.5	74.03	25.25	1.68505	1.68505	0.000201368	0.0217799	yes
TRINITY_DN20883_c1_g1	TRINITY_DN20883_c1_g1_i1	940	741	-	-	-	-	-	-	0	10.81	776.57	3024.84	0	0.27	22.03	76.94	5.41	1900.71	0.14	49.48	-8.23013	8.23013	0.00020737	0.0223951	yes
TRINITY_DN5709_c0_g1	TRINITY_DN5709_c0_g1_i1	503	304	-	-	-	-	-	-	998	1470	422	340	75.58	89.16	29.18	21.08	1234	381	82.37	25.13	1.86141	1.86141	0.000208861	0.0225219	yes
TRINITY_DN32430_c0_g4	TRINITY_DN32430_c0_g4_i1,TRINITY_DN32430_c0_g4_i2,TRINITY_DN32430_c0_g4_i3,TRINITY_DN32430_c0_g4_i4	370	132.21	CENPV	-	GO:0000777(condensed chromosome kinetochore);GO:0005737(cytoplasm);GO:0005634(nucleus);GO:0051233(spindle midzone);GO:0016846(carbon-sulfur lyase activity);GO:0051301(cell division);GO:0031508(centromeric heterochromatin formation);GO:0007067(mitosis);GO:0032467(positive regulation of cytokinesis);GO:0033044(regulation of chromosome organization)	[S] Function unknown	-	-	37.01	31.78	287.31	238.07	5.76	3.96	49.82	37.61	34.39	262.69	4.86	43.72	-2.74166	2.74166	0.000209657	0.0225736	yes
TRINITY_DN14467_c0_g1	TRINITY_DN14467_c0_g1_i1	312	113	-	peroxiredoxin 6, 1-Cys peroxiredoxin	GO:0005634(nucleus);GO:0004601(peroxidase activity);GO:0051920(peroxiredoxin activity)	[O] Posttranslational modification, protein turnover, chaperones	K11188	ko00360(Phenylalanine metabolism);ko00680(Methane metabolism);ko00940(Phenylpropanoid biosynthesis)	847.8	1162.9	42.4	530.73	172.73	189.75	7.89	88.53	1005.35	286.56	181.24	48.21	2.11098	2.11098	0.000212099	0.0227686	yes
TRINITY_DN1119_c0_g1	TRINITY_DN1119_c0_g1_i1	1594	1395	GIP	-	-	[R] General function prediction only	-	-	0	116	374	355	0	1.53	5.64	4.8	58	364.5	0.77	5.22	-2.53243	2.53243	0.000212107	0.0227686	yes
TRINITY_DN10780_c0_g1	TRINITY_DN10780_c0_g1_i1	1426	1227	At4g09670	-	GO:0005829(cytosol);GO:0005488(binding);GO:0016491(oxidoreductase activity)	[G] Carbohydrate transport and metabolism ;[Q] Secondary metabolites biosynthesis, transport and catabolism	-	-	550.33	569.28	0	293.8	10.33	8.55	0	4.51	559.81	146.9	9.44	2.25	2.25878	2.25878	0.000212648	0.0227917	yes
TRINITY_DN24290_c0_g1	TRINITY_DN24290_c0_g1_i1,TRINITY_DN24290_c0_g1_i2	940	667.39	PRUA1	-	GO:0006952(defense response);GO:0009607(response to biotic stimulus)	-	-	-	0	3	59	99	0	0.09	1.73	2.64	1.5	79	0.04	2.19	-5.56223	5.56223	0.000212961	0.0227917	yes
TRINITY_DN32447_c2_g2	TRINITY_DN32447_c2_g2_i1,TRINITY_DN32447_c2_g2_i2,TRINITY_DN32447_c2_g2_i3	3605	2004.34	HSP70-8	heat shock 70kDa protein 1/8	-	[O] Posttranslational modification, protein turnover, chaperones	K03283	ko03040(Spliceosome);ko04010(MAPK signaling pathway);ko04144(Endocytosis);ko04612(Antigen processing and presentation)	5432.5	8498	2664	2156.52	64.07	79.3	28.45	20.75	6965.25	2410.26	71.69	24.6	1.69504	1.69504	0.000213858	0.0228533	yes
TRINITY_DN15945_c1_g1	TRINITY_DN15945_c1_g1_i1	746	547	-	-	-	-	-	-	0	0	132.16	55.93	0	0	5.08	1.93	0	94.05	0	3.5	-inf	inf	0.000214468	0.0228842	yes
TRINITY_DN29001_c3_g13	TRINITY_DN29001_c3_g13_i1,TRINITY_DN29001_c3_g13_i2	247	38.21	RPL32A	large subunit ribosomal protein L32e	GO:0022625(cytosolic large ribosomal subunit);GO:0005730(nucleolus);GO:0003735(structural constituent of ribosome);GO:0006412(translation)	[J] Translation, ribosomal structure and biogenesis	K02912	ko03010(Ribosome)	387.91	210.36	0	39.22	209.13	116.1	0	22.22	299.13	19.61	162.62	11.11	4.29055	4.29055	0.000216563	0.0230445	yes
TRINITY_DN28113_c0_g1	TRINITY_DN28113_c0_g1_i1	588	389	-	-	-	-	-	-	479	383	149	60	28.35	18.15	8.05	2.91	431	104.5	23.25	5.48	2.18999	2.18999	0.000216754	0.0230445	yes
TRINITY_DN1536_c0_g3	TRINITY_DN1536_c0_g3_i1	514	315	-	-	-	-	-	-	0	0	33.57	110.42	0	0	2.24	6.61	0	72	0	4.43	-inf	inf	0.00021694	0.0230445	yes
TRINITY_DN32995_c0_g18	TRINITY_DN32995_c0_g18_i1	230	40.51	der	GTP-binding protein	GO:0005622(intracellular);GO:0005525(GTP binding);GO:0042254(ribosome biogenesis)	[J] Translation, ribosomal structure and biogenesis	K03977	-	0	0	63.36	45.51	0	0	32.87	21.17	0	54.44	0	27.02	-inf	inf	0.000219718	0.0233048	yes
TRINITY_DN31222_c0_g3	TRINITY_DN31222_c0_g3_i1	210	27.9	-	-	-	-	-	-	305.47	534.14	101.06	100.1	252.06	352.99	76.14	67.62	419.81	100.58	302.52	71.88	2.23519	2.23519	0.000221394	0.0234411	yes
TRINITY_DN12710_c0_g1	TRINITY_DN12710_c0_g1_i1	1502	1303	PER12	peroxidase	GO:0005576(extracellular region);GO:0016020(membrane);GO:0009505(plant-type cell wall);GO:0009506(plasmodesma);GO:0005773(vacuole);GO:0020037(heme binding);GO:0004601(peroxidase activity);GO:0042744(hydrogen peroxide catabolic process)	-	K00430	ko00360(Phenylalanine metabolism);ko00680(Methane metabolism);ko00940(Phenylpropanoid biosynthesis)	495.5	197.86	1958.46	1544.82	8.75	2.8	31.59	22.35	346.68	1751.64	5.78	26.97	-2.12854	2.12854	0.00022166	0.0234411	yes
TRINITY_DN24436_c0_g1	TRINITY_DN24436_c0_g1_i1	379	180	-	-	-	-	-	-	132.39	49	0	0	16.93	5.02	0	0	90.69	0	10.97	0	inf	inf	0.000224361	0.0236915	yes
TRINITY_DN10251_c0_g1	TRINITY_DN10251_c0_g1_i1	1347	1148	-	-	-	-	-	-	45	35	211	366	0.9	0.56	3.86	6.01	40	288.5	0.73	4.93	-2.61277	2.61277	0.000225043	0.0237128	yes
TRINITY_DN22197_c0_g1	TRINITY_DN22197_c0_g1_i1	1444	1245	At3g50280	-	GO:0016747(transferase activity, transferring acyl groups other than amino-acyl groups)	-	-	-	168.01	244.65	62.04	5.46	3.11	3.62	1.05	0.08	206.33	33.75	3.37	0.57	2.69622	2.69622	0.000225228	0.0237128	yes
TRINITY_DN32277_c2_g10	TRINITY_DN32277_c2_g10_i1,TRINITY_DN32277_c2_g10_i2,TRINITY_DN32277_c2_g10_i3,TRINITY_DN32277_c2_g10_i4	1360	642.96	CAISE5	tropine dehydrogenase	GO:0005488(binding);GO:0016491(oxidoreductase activity)	[R] General function prediction only	K08081	ko00960(Tropane, piperidine and pyridine alkaloid biosynthesis)	4324.44	6856.34	2078.8	1791.16	113.79	158.22	43.15	38.41	5590.39	1934.98	136	40.78	1.69834	1.69834	0.000229034	0.0240779	yes
TRINITY_DN33013_c2_g12	TRINITY_DN33013_c2_g12_i1	445	246	-	-	-	-	-	-	0	0	91.01	40.61	0	0	7.78	3.11	0	65.81	0	5.45	-inf	inf	0.00023201	0.0243549	yes
TRINITY_DN10668_c0_g1	TRINITY_DN10668_c0_g1_i1	375	176	LRX3	-	GO:0005576(extracellular region);GO:0009505(plant-type cell wall);GO:0009506(plasmodesma);GO:0005515(protein binding);GO:0007047(cellular cell wall organization)	-	-	-	952.33	251.1	0	0	124.57	26.31	0	0	601.72	0	75.44	0	inf	inf	0.000237131	0.0248373	yes
TRINITY_DN32689_c3_g39	TRINITY_DN32689_c3_g39_i1	282	83.48	-	-	-	-	-	-	805.64	954.79	279.45	242.83	222.18	210.88	70.36	54.83	880.21	261.14	216.53	62.59	1.93264	1.93264	0.000237303	0.0248373	yes
TRINITY_DN30360_c0_g9	TRINITY_DN30360_c0_g9_i1	1284	1085	At2g02240	-	GO:0009793(embryo development ending in seed dormancy)	-	-	-	262	411.18	45	103	5.56	6.99	0.87	1.79	336.59	74	6.28	1.33	2.41562	2.41562	0.000240634	0.0251491	yes
TRINITY_DN23695_c0_g3	TRINITY_DN23695_c0_g3_i1	500	301	-	-	-	-	-	-	0	0	67	40.27	0	0	4.68	2.52	0	53.64	0	3.6	-inf	inf	0.000242303	0.0252864	yes
TRINITY_DN30278_c0_g1	TRINITY_DN30278_c0_g1_i1,TRINITY_DN30278_c0_g1_i2	1095	889.6	-	succinate-semialdehyde dehydrogenase (NADP+)	-	[C] Energy production and conversion	K00135	ko00250(Alanine, aspartate and glutamate metabolism);ko00350(Tyrosine metabolism);ko00650(Butanoate metabolism)	213	380	92	17	5.54	7.9	2.16	0.36	296.5	54.5	6.72	1.26	2.52944	2.52944	0.000243691	0.0253941	yes
TRINITY_DN21920_c1_g9	TRINITY_DN21920_c1_g9_i1	458	259	EXPA15	-	GO:0005618(cell wall);GO:0005576(extracellular region);GO:0016020(membrane);GO:0009664(plant-type cell wall organization);GO:0006949(syncytium formation)	-	-	-	1088.4	1578.88	3858.73	6369.4	96.75	112.4	313.16	463.53	1333.64	5114.06	104.58	388.35	-1.72594	1.72594	0.000244064	0.0253959	yes
TRINITY_DN26205_c0_g1	TRINITY_DN26205_c0_g1_i1	329	130	-	-	-	-	-	-	0	0	232	88	0	0	37.51	12.76	0	160	0	25.13	-inf	inf	0.000245409	0.0254986	yes
TRINITY_DN3521_c0_g2	TRINITY_DN3521_c0_g2_i1	249	54.65	-	-	-	-	-	-	66.44	61.32	2.81	0	27.99	20.69	1.08	0	63.88	1.41	24.34	0.54	5.47346	5.47346	0.000247901	0.02572	yes
TRINITY_DN33025_c0_g10	TRINITY_DN33025_c0_g10_i1,TRINITY_DN33025_c0_g10_i2,TRINITY_DN33025_c0_g10_i3,TRINITY_DN33025_c0_g10_i4,TRINITY_DN33025_c0_g10_i5,TRINITY_DN33025_c0_g10_i6,TRINITY_DN33025_c0_g10_i7,TRINITY_DN33025_c0_g10_i8	1192	446.98	-	glucosamine--fructose-6-phosphate aminotransferase (isomerizing)	-	[M] Cell wall/membrane/envelope biogenesis	K00820	ko00250(Alanine, aspartate and glutamate metabolism);ko00520(Amino sugar and nucleotide sugar metabolism)	1274.08	997.4	463.73	240.76	81.42	58.71	36.66	10.4	1135.74	352.25	70.06	23.53	1.84813	1.84813	0.000248462	0.0257407	yes
TRINITY_DN13892_c0_g1	TRINITY_DN13892_c0_g1_i1	772	573	EPFL9	-	GO:0005576(extracellular region);GO:0007267(cell-cell signaling);GO:0010052(guard cell differentiation);GO:2000123(positive regulation of stomatal complex development);GO:0010375(stomatal complex patterning)	-	-	-	2108	1876	612	705	84.7	60.37	22.45	23.19	1992	658.5	72.53	22.82	1.80358	1.80358	0.000250569	0.0259213	yes
TRINITY_DN13895_c0_g2	TRINITY_DN13895_c0_g2_i1	948	749	-	ribonuclease T2	GO:0005618(cell wall);GO:0005615(extracellular space);GO:0033897(ribonuclease T2 activity);GO:0003723(RNA binding);GO:0006950(response to stress)	[A] RNA processing and modification	K01166	-	25.55	66	0	0	0.79	1.62	0	0	45.77	0	1.21	0	inf	inf	0.00025303	0.026138	yes
TRINITY_DN21342_c0_g1	TRINITY_DN21342_c0_g1_i1	287	88.24	-	-	-	-	-	-	0	0	2604.75	648.56	0	0	620.48	138.54	0	1626.65	0	379.51	-inf	inf	0.000253521	0.0261508	yes
TRINITY_DN5483_c0_g3	TRINITY_DN5483_c0_g3_i1	244	50.74	-	-	-	-	-	-	2280.78	2329.4	382.56	1161.57	1034.84	846.46	158.48	431.49	2305.09	772.06	940.65	294.99	1.83782	1.83782	0.000254919	0.0262571	yes
TRINITY_DN15657_c0_g9	TRINITY_DN15657_c0_g9_i1	374	175	-	-	-	-	-	-	465.33	398.41	32.11	180.79	61.22	41.98	3.86	19.47	431.87	106.45	51.6	11.66	2.31248	2.31248	0.000256416	0.0263694	yes
TRINITY_DN1709_c0_g1	TRINITY_DN1709_c0_g1_i1	1482	1283	UGT74E1	N-hydroxythioamide S-beta-glucosyltransferase	GO:0016758(transferase activity, transferring hexosyl groups)	[G] Carbohydrate transport and metabolism ;[C] Energy production and conversion	K11820	ko00380(Tryptophan metabolism);ko00966(Glucosinolate biosynthesis)	0	171	396	545	0	2.46	6.49	8.01	85.5	470.5	1.23	7.25	-2.31636	2.31636	0.00025675	0.0263694	yes
TRINITY_DN33041_c0_g4	TRINITY_DN33041_c0_g4_i1	293	94.06	-	-	-	-	-	-	0	0	59.14	48.33	0	0	13.21	9.69	0	53.73	0	11.45	-inf	inf	0.000261283	0.0267963	yes
TRINITY_DN20739_c0_g1	TRINITY_DN20739_c0_g1_i1	332	133	CALS3	-	GO:0000148(1,3-beta-D-glucan synthase complex);GO:0016021(integral to membrane);GO:0003843(1,3-beta-D-glucan synthase activity);GO:0006075(1,3-beta-D-glucan biosynthetic process);GO:0007047(cellular cell wall organization);GO:0008360(regulation of cell shape)	[M] Cell wall/membrane/envelope biogenesis	-	-	0	0	57.45	50.18	0	0	9.08	7.11	0	53.81	0	8.1	-inf	inf	0.00026628	0.0272696	yes
TRINITY_DN3069_c79_g1	TRINITY_DN3069_c79_g1_i1,TRINITY_DN3069_c79_g1_i2,TRINITY_DN3069_c79_g1_i3,TRINITY_DN3069_c79_g1_i4	379	151.03	-	-	-	-	-	-	29493.2	69100	826.42	5008.52	4214.27	7989.85	169.14	566.07	49296.6	2917.47	6102.06	367.61	4.34187	4.34187	0.000270559	0.027668	yes
TRINITY_DN31557_c4_g3	TRINITY_DN31557_c4_g3_i1	325	126	PTC52	-	GO:0009941(chloroplast envelope);GO:0051537(2 iron, 2 sulfur cluster binding);GO:0010277(chlorophyllide a oxygenase [overall] activity);GO:0046872(metal ion binding)	-	-	-	43.2	47	0	0	7.89	6.88	0	0	45.1	0	7.38	0	inf	inf	0.000273508	0.0279296	yes
TRINITY_DN694_c0_g2	TRINITY_DN694_c0_g2_i1	2314	2115	LTA3	pyruvate dehydrogenase E2 component (dihydrolipoamide acetyltransferase)	GO:0005759(mitochondrial matrix);GO:0005524(ATP binding);GO:0004742(dihydrolipoyllysine-residue acetyltransferase activity);GO:0006096(glycolysis)	[C] Energy production and conversion	K00627	ko00010(Glycolysis / Gluconeogenesis);ko00020(Citrate cycle (TCA cycle));ko00620(Pyruvate metabolism)	95.74	37.01	0	0	1.04	0.32	0	0	66.38	0	0.68	0	inf	inf	0.000275472	0.0280898	yes
TRINITY_DN12654_c0_g9	TRINITY_DN12654_c0_g9_i1	643	444	UBC28	ubiquitin-conjugating enzyme E2 D/E	GO:0005886(plasma membrane);GO:0005524(ATP binding);GO:0004842(ubiquitin-protein ligase activity);GO:0006511(ubiquitin-dependent protein catabolic process)	[O] Posttranslational modification, protein turnover, chaperones	K06689	ko04120(Ubiquitin mediated proteolysis)	534.58	517.49	0	280.41	27.72	21.49	0	11.9	526.04	140.21	24.6	5.95	2.24244	2.24244	0.000277739	0.0282806	yes
TRINITY_DN21701_c0_g3	TRINITY_DN21701_c0_g3_i1	3851	3652	-	-	-	-	-	-	31.62	101.2	0	0	0.2	0.51	0	0	66.41	0	0.35	0	inf	inf	0.000283932	0.0288699	yes
TRINITY_DN31366_c0_g4	TRINITY_DN31366_c0_g4_i1,TRINITY_DN31366_c0_g4_i2,TRINITY_DN31366_c0_g4_i3	1134	706.07	-	-	-	-	-	-	6	0	107	69.71	0.31	0	2.43	1.55	3	88.35	0.15	1.99	-4.64949	4.64949	0.000284633	0.0289	yes
TRINITY_DN28499_c0_g5	TRINITY_DN28499_c0_g5_i1	223	35.82	-	-	-	-	-	-	347.49	361.07	88.7	74.58	223.33	185.85	52.04	39.24	354.28	81.64	204.59	45.64	2.29075	2.29075	0.000287795	0.0291795	yes
TRINITY_DN32989_c4_g6	TRINITY_DN32989_c4_g6_i1	269	71.55	LEGA	-	GO:0045735(nutrient reservoir activity)	-	-	-	762.63	1398.72	311.61	98.46	245.38	360.44	91.54	25.94	1080.67	205.03	302.91	58.74	2.5043	2.5043	0.000291854	0.029549	yes
TRINITY_DN32564_c2_g1	TRINITY_DN32564_c2_g1_i1	237	45.49	-	-	GO:0000786(nucleosome);GO:0005634(nucleus);GO:0003677(DNA binding);GO:0006334(nucleosome assembly);GO:0006355(regulation of transcription, DNA-dependent)	-	-	-	59.64	28.34	0	0	30.19	11.49	0	0	43.99	0	20.84	0	inf	inf	0.000295913	0.0298871	yes
TRINITY_DN18132_c0_g11	TRINITY_DN18132_c0_g11_i1	448	249	-	-	-	-	-	-	61.93	52.73	0	1.77	5.73	3.9	0	0.13	57.33	0.89	4.82	0.07	6.18249	6.18249	0.000296032	0.0298871	yes
TRINITY_DN27775_c0_g2	TRINITY_DN27775_c0_g2_i1	922	723	-	-	-	-	-	-	8	16	179	114	0.25	0.41	5.2	2.97	12	146.5	0.33	4.08	-3.46861	3.46861	0.000298229	0.0300662	yes
TRINITY_DN32607_c1_g3	TRINITY_DN32607_c1_g3_i1	338	139	-	-	-	-	-	-	10.15	6.94	138.99	114.71	1.68	0.92	21.02	15.56	8.54	126.85	1.3	18.29	-3.70827	3.70827	0.000301146	0.0303175	yes
TRINITY_DN32056_c1_g8	TRINITY_DN32056_c1_g8_i1	204	24.6	-	-	-	-	-	-	0	0	33.13	75.47	0	0	28.31	57.83	0	54.3	0	43.07	-inf	inf	0.000313166	0.0314831	yes
TRINITY_DN30256_c0_g13	TRINITY_DN30256_c0_g13_i1	332	133	-	-	-	[S] Function unknown	-	-	47.53	39.92	0	0	8.23	5.53	0	0	43.73	0	6.88	0	inf	inf	0.00031528	0.031651	yes
TRINITY_DN19189_c1_g1	TRINITY_DN19189_c1_g1_i1,TRINITY_DN19189_c1_g1_i2	3318	3104.36	At2g25790	-	GO:0016021(integral to membrane);GO:0005886(plasma membrane);GO:0005524(ATP binding);GO:0004672(protein kinase activity);GO:0004872(receptor activity)	-	K00924	-	3331	5470	1460	1655.57	24.76	32.38	9.88	10.04	4400.5	1557.78	28.57	9.96	1.68275	1.68275	0.000320707	0.0321505	yes
TRINITY_DN16204_c0_g1	TRINITY_DN16204_c0_g1_i1,TRINITY_DN16204_c0_g1_i2,TRINITY_DN16204_c0_g1_i3,TRINITY_DN16204_c0_g1_i4,TRINITY_DN16204_c0_g1_i5,TRINITY_DN16204_c0_g1_i6	2119	1633	CYP71B10	-	GO:0016021(integral to membrane);GO:0009055(electron carrier activity);GO:0020037(heme binding);GO:0004497(monooxygenase activity);GO:0016705(oxidoreductase activity, acting on paired donors, with incorporation or reduction of molecular oxygen)	[Q] Secondary metabolites biosynthesis, transport and catabolism	K00517	ko00361(gamma-Hexachlorocyclohexane degradation);ko00626(Naphthalene and anthracene degradation);ko00903(Limonene and pinene degradation);ko00945(Stilbenoid, diarylheptanoid and gingerol biosynthesis)	84.79	102.73	9	4	1.25	1.09	0.11	0.05	93.76	6.5	1.17	0.08	3.99095	3.99095	0.000324452	0.0324803	yes
TRINITY_DN32995_c0_g1	TRINITY_DN32995_c0_g1_i1,TRINITY_DN32995_c0_g1_i2,TRINITY_DN32995_c0_g1_i3,TRINITY_DN32995_c0_g1_i4	1225	428.65	der	GTP-binding protein	GO:0005622(intracellular);GO:0005525(GTP binding);GO:0017111(nucleoside-triphosphatase activity);GO:0042254(ribosome biogenesis)	[J] Translation, ribosomal structure and biogenesis	K03977	-	177.28	258.09	809.38	1092.08	8.48	10.72	41.48	51.22	217.69	950.73	9.6	46.35	-1.92749	1.92749	0.00032749	0.0326562	yes
TRINITY_DN22551_c0_g1	TRINITY_DN22551_c0_g1_i1	1417	1218	ESC	-	GO:0005634(nucleus);GO:0003680(AT DNA binding);GO:0003690(double-stranded DNA binding);GO:0006325(chromatin organization);GO:0010150(leaf senescence);GO:0009640(photomorphogenesis)	-	-	-	542	600	176	142	10.24	9.08	3.04	2.2	571	159	9.66	2.62	2.0202	2.0202	0.000327524	0.0326562	yes
TRINITY_DN6361_c0_g1	TRINITY_DN6361_c0_g1_i1	718	519	-	-	-	[R] General function prediction only	-	-	25	64	0	0	1.11	2.27	0	0	44.5	0	1.69	0	inf	inf	0.000327583	0.0326562	yes
TRINITY_DN24581_c0_g2	TRINITY_DN24581_c0_g2_i1	1191	992	-	-	-	-	-	-	354.8	226.47	33	72.58	8.23	4.21	0.7	1.38	290.63	52.79	6.22	1.04	2.7136	2.7136	0.000330132	0.0328643	yes
TRINITY_DN13277_c1_g6	TRINITY_DN13277_c1_g6_i1	207	26.22	-	-	-	-	-	-	73.14	31.79	0	1.32	64.22	22.36	0	0.95	52.47	0.66	43.29	0.47	7.07248	7.07248	0.000333932	0.0331962	yes
TRINITY_DN6366_c0_g1	TRINITY_DN6366_c0_g1_i1	803	604	-	T-complex protein 1 subunit epsilon	-	[O] Posttranslational modification, protein turnover, chaperones	K09497	-	0	0	47	58	0	0	1.64	1.81	0	52.5	0	1.73	-inf	inf	0.000335666	0.0333221	yes
TRINITY_DN27384_c0_g2	TRINITY_DN27384_c0_g2_i1	209	27.33	-	-	-	-	-	-	55.38	47.46	0	1.12	46.64	32.01	0	0.77	51.42	0.56	39.33	0.39	7.00943	7.00943	0.000338517	0.0335159	yes
TRINITY_DN33110_c0_g4	TRINITY_DN33110_c0_g4_i1	293	94.06	-	-	-	-	-	-	0	4.01	101.71	54.93	0	0.79	22.73	11.01	2	78.32	0.4	16.87	-5.21079	5.21079	0.000338558	0.0335159	yes
TRINITY_DN12654_c0_g3	TRINITY_DN12654_c0_g3_i1	645	446	UBC28	ubiquitin-conjugating enzyme E2 D/E	GO:0005886(plasma membrane);GO:0005524(ATP binding);GO:0004842(ubiquitin-protein ligase activity);GO:0006511(ubiquitin-dependent protein catabolic process)	[O] Posttranslational modification, protein turnover, chaperones	K06689	ko04120(Ubiquitin mediated proteolysis)	976.86	1004.43	0	560.81	50.42	41.52	0	23.7	990.64	280.4	45.97	11.85	2.15084	2.15084	0.000342765	0.0338852	yes
TRINITY_DN29538_c1_g4	TRINITY_DN29538_c1_g4_i1	334	135	-	-	-	-	-	-	3.06	10.04	623.04	287.97	0.52	1.37	97.01	40.21	6.55	455.5	0.95	68.61	-6.02283	6.02283	0.000345233	0.034082	yes
TRINITY_DN28163_c1_g1	TRINITY_DN28163_c1_g1_i1,TRINITY_DN28163_c1_g1_i2,TRINITY_DN28163_c1_g1_i3,TRINITY_DN28163_c1_g1_i4,TRINITY_DN28163_c1_g1_i5	625	255.62	-	-	-	-	-	-	163	114	28	6	17.29	9.54	1.63	0.65	138.5	17	13.41	1.14	3.14874	3.14874	0.000346833	0.0341925	yes
TRINITY_DN42461_c0_g1	TRINITY_DN42461_c0_g1_i1	725	526	Dctpp1	-	GO:0005829(cytosol);GO:0047840(dCTP diphosphatase activity);GO:0000287(magnesium ion binding);GO:0009143(nucleoside triphosphate catabolic process)	-	-	-	274	180	733	1229	11.99	6.31	29.29	44.04	227	981	9.15	36.66	-1.87037	1.87037	0.000347477	0.0342087	yes
TRINITY_DN8186_c0_g1	TRINITY_DN8186_c0_g1_i1	280	81.6	-	-	-	-	-	-	0	0	29	78	0	0	7.47	18.02	0	53.5	0	12.74	-inf	inf	0.000348567	0.0342687	yes
TRINITY_DN30213_c1_g2	TRINITY_DN30213_c1_g2_i1	255	59.52	-	-	-	-	-	-	0	1.46	685.64	229.77	0	0.45	242.13	72.76	0.73	457.7	0.23	157.44	-9.78063	9.78063	0.000349611	0.034324	yes
TRINITY_DN15427_c0_g2	TRINITY_DN15427_c0_g2_i1	715	516	At5g40382	-	GO:0016021(integral to membrane);GO:0005746(mitochondrial respiratory chain)	-	-	-	470.83	912.48	130.57	120.23	21.01	32.61	5.32	4.39	691.65	125.4	26.81	4.86	2.62744	2.62744	0.000351047	0.0344176	yes
TRINITY_DN32742_c2_g7	TRINITY_DN32742_c2_g7_i1,TRINITY_DN32742_c2_g7_i10,TRINITY_DN32742_c2_g7_i11,TRINITY_DN32742_c2_g7_i2,TRINITY_DN32742_c2_g7_i3,TRINITY_DN32742_c2_g7_i4,TRINITY_DN32742_c2_g7_i5,TRINITY_DN32742_c2_g7_i6,TRINITY_DN32742_c2_g7_i7,TRINITY_DN32742_c2_g7_i8,TRINITY_DN32742_c2_g7_i9	2066	1119.35	-	-	-	-	-	-	3623.45	2951.86	1375.11	941.18	71.85	50.36	25.78	14.41	3287.65	1158.14	61.1	20.09	1.68112	1.68112	0.000354279	0.0346868	yes
TRINITY_DN32628_c2_g34	TRINITY_DN32628_c2_g34_i1	255	59.52	-	-	-	-	-	-	55.16	67.2	3.04	0	21.33	20.82	1.08	0	61.18	1.52	21.07	0.54	5.40603	5.40603	0.000360315	0.0352293	yes
TRINITY_DN37708_c1_g4	TRINITY_DN37708_c1_g4_i1	1710	1511	At1g34110	protein-serine/threonine kinase	GO:0016021(integral to membrane);GO:0005524(ATP binding);GO:0004674(protein serine/threonine kinase activity);GO:0004872(receptor activity)	[R] General function prediction only	K08286	-	0	0	173.39	854.02	0	0	2.41	10.65	0	513.7	0	6.53	-inf	inf	0.000364464	0.0355861	yes
TRINITY_DN25087_c1_g2	TRINITY_DN25087_c1_g2_i1	386	187	-	-	-	-	-	-	49.59	94.6	3.76	2.38	6.11	9.33	0.42	0.24	72.09	3.07	7.72	0.33	4.7234	4.7234	0.000377321	0.0367911	yes
TRINITY_DN31919_c0_g5	TRINITY_DN31919_c0_g5_i1	481	282	nit2a	-	GO:0005737(cytoplasm);GO:0050152(omega-amidase activity);GO:0006807(nitrogen compound metabolic process)	[E] Amino acid transport and metabolism	-	-	0	0	56.35	46.23	0	0	4.2	3.09	0	51.29	0	3.65	-inf	inf	0.000378008	0.0368078	yes
TRINITY_DN27861_c5_g1	TRINITY_DN27861_c5_g1_i1	779	580	-	-	-	-	-	-	262470	283175	136558	66762.6	10418.2	9002.03	4948.88	2169.61	272823	101660	9710.14	3559.24	1.57027	1.57027	0.000390479	0.0379702	yes
TRINITY_DN29993_c0_g2	TRINITY_DN29993_c0_g2_i1,TRINITY_DN29993_c0_g2_i2,TRINITY_DN29993_c0_g2_i3,TRINITY_DN29993_c0_g2_i4,TRINITY_DN29993_c0_g2_i5,TRINITY_DN29993_c0_g2_i6	3809	2235.87	-	-	-	-	-	-	470	584	157	136	7.09	5.39	1.87	1.23	527	146.5	6.24	1.55	2.02329	2.02329	0.000391643	0.0380315	yes
TRINITY_DN7538_c0_g2	TRINITY_DN7538_c0_g2_i1	416	217	-	-	-	-	-	-	97.42	36.02	0	0	10.34	3.06	0	0	66.72	0	6.7	0	inf	inf	0.000401823	0.038967	yes
TRINITY_DN32740_c1_g7	TRINITY_DN32740_c1_g7_i1	514	315	-	ethanolaminephosphotransferase	-	[I] Lipid transport and metabolism	K00993	ko00440(Phosphonate and phosphinate metabolism);ko00564(Glycerophospholipid metabolism);ko00565(Ether lipid metabolism)	61.65	25.18	0	0	4.51	1.47	0	0	43.41	0	2.99	0	inf	inf	0.00040564	0.0392837	yes
TRINITY_DN30147_c0_g4	TRINITY_DN30147_c0_g4_i1	340	141	-	-	-	-	-	-	0	0	40.65	62.34	0	0	6.06	8.33	0	51.5	0	7.2	-inf	inf	0.00040778	0.0394374	yes
TRINITY_DN29652_c0_g1	TRINITY_DN29652_c0_g1_i1	260	63.71	-	-	-	-	-	-	0	0	61.53	38.13	0	0	20.3	11.28	0	49.83	0	15.79	-inf	inf	0.000409411	0.0395415	yes
TRINITY_DN19405_c0_g3	TRINITY_DN19405_c0_g3_i1	1110	911	-	-	-	-	-	-	41	44.36	0	0	1.04	0.9	0	0	42.68	0	0.97	0	inf	inf	0.000421949	0.0406973	yes
TRINITY_DN18461_c0_g3	TRINITY_DN18461_c0_g3_i1	290	91.14	-	-	-	[Q] Secondary metabolites biosynthesis, transport and catabolism ;[R] General function prediction only	-	-	68.13	98.79	6.03	4.18	17.21	19.99	1.39	0.86	83.46	5.11	18.6	1.12	4.21608	4.21608	0.00042291	0.0407348	yes
TRINITY_DN22845_c0_g4	TRINITY_DN22845_c0_g4_i1	540	341	-	-	-	-	-	-	0	0	26.88	76.83	0	0	1.66	4.25	0	51.85	0	2.96	-inf	inf	0.000436459	0.0419832	yes
TRINITY_DN2291_c0_g1	TRINITY_DN2291_c0_g1_i1	488	289	-	-	-	-	-	-	34	51	0	0	2.71	3.25	0	0	42.5	0	2.98	0	inf	inf	0.000438109	0.042085	yes
TRINITY_DN21720_c0_g1	TRINITY_DN21720_c0_g1_i1	1084	885	At2g38640	-	-	-	-	-	68	53	315	383	1.77	1.1	7.48	8.16	60.5	349	1.44	7.82	-2.31354	2.31354	0.000451477	0.0433108	yes
TRINITY_DN10369_c0_g2	TRINITY_DN10369_c0_g2_i1	967	768	Hrb87F	-	GO:0000785(chromatin);GO:0005737(cytoplasm);GO:0035062(omega speckle);GO:0005703(polytene chromosome puff);GO:0030529(ribonucleoprotein complex);GO:0000166(nucleotide binding);GO:0003723(RNA binding);GO:0043565(sequence-specific DNA binding);GO:0007067(mitosis);GO:0000381(regulation of alternative nuclear mRNA splicing, via spliceosome)	[R] General function prediction only	-	-	58.51	24	0	0	1.75	0.58	0	0	41.25	0	1.17	0	inf	inf	0.000454382	0.0435309	yes
TRINITY_DN33781_c0_g1	TRINITY_DN33781_c0_g1_i1	554	355	-	-	-	-	-	-	82	31	0	0	5.32	1.61	0	0	56.5	0	3.46	0	inf	inf	0.000458139	0.0438319	yes
TRINITY_DN24883_c0_g1	TRINITY_DN24883_c0_g1_i1	284	85.37	-	-	-	-	-	-	0	0	56.57	42.49	0	0	13.93	9.38	0	49.53	0	11.66	-inf	inf	0.000459938	0.0439451	yes
TRINITY_DN29465_c1_g3	TRINITY_DN29465_c1_g3_i1,TRINITY_DN29465_c1_g3_i2	314	108.09	-	-	-	-	-	-	4.32	0	77.71	72.92	0.98	0	14.6	11.95	2.16	75.31	0.49	13.27	-4.9823	4.9823	0.000473758	0.0452049	yes
TRINITY_DN6919_c0_g2	TRINITY_DN6919_c0_g2_i1	812	613	-	-	-	-	-	-	104.98	176.47	18.58	17.7	3.94	5.31	0.64	0.54	140.72	18.14	4.62	0.59	3.0972	3.0972	0.000485647	0.0462774	yes
TRINITY_DN22935_c0_g1	TRINITY_DN22935_c0_g1_i1	1048	849	MATP6-A	-	GO:0016021(integral to membrane);GO:0012511(monolayer-surrounded lipid storage body)	-	-	-	144512	188731	76382.8	50444.6	3918.66	4098.73	1891.06	1119.91	166621	63413.7	4008.69	1505.49	1.55109	1.55109	0.000492919	0.0469076	yes
TRINITY_DN25875_c0_g1	TRINITY_DN25875_c0_g1_i1	999	800	-	-	-	-	-	-	2	6	144	78	0.06	0.14	3.78	1.84	4	111	0.1	2.81	-4.67465	4.67465	0.000500458	0.0475615	yes
TRINITY_DN32111_c0_g3	TRINITY_DN32111_c0_g3_i1	293	94.06	-	-	-	-	-	-	32.33	77.17	2.38	0	7.91	15.13	0.53	0	54.75	1.19	11.52	0.27	5.80654	5.80654	0.000505556	0.0479364	yes
TRINITY_DN32655_c0_g1	TRINITY_DN32655_c0_g1_i1	720	521	-	-	-	-	-	-	88	14	243	375	3.89	0.5	9.8	13.57	51	309	2.2	11.69	-2.32825	2.32825	0.000505748	0.0479364	yes
TRINITY_DN1415_c0_g2	TRINITY_DN1415_c0_g2_i1	823	624	-	chromosome transmission fidelity protein 8	-	[S] Function unknown	K11270	-	290.5	290.39	0	131.77	10.72	8.58	0	3.98	290.44	65.89	9.65	1.99	2.46714	2.46714	0.000510243	0.0482738	yes
TRINITY_DN33147_c1_g4	TRINITY_DN33147_c1_g4_i1	1006	807	HSP18.2	-	GO:0005737(cytoplasm);GO:0006950(response to stress)	[O] Posttranslational modification, protein turnover, chaperones	-	-	6145.78	3258.59	415.73	383.57	175.33	74.45	10.83	8.96	4702.18	399.65	124.89	9.89	3.76432	3.76432	0.000510663	0.0482738	yes
TRINITY_DN15736_c0_g2	TRINITY_DN15736_c0_g2_i1	619	420	-	-	-	-	-	-	20.53	63	0	0	1.13	2.77	0	0	41.77	0	1.95	0	inf	inf	0.000511822	0.0482738	yes
TRINITY_DN21815_c2_g1	TRINITY_DN21815_c2_g1_i1	1799	1600	HSFB2A	-	GO:0005634(nucleus);GO:0043565(sequence-specific DNA binding);GO:0003700(sequence-specific DNA binding transcription factor activity);GO:0010200(response to chitin);GO:0006950(response to stress)	[K] Transcription	-	-	996.75	1198.92	295.45	435.85	14.34	13.82	3.88	5.13	1097.84	365.65	14.08	4.5	1.79954	1.79954	0.000512016	0.0482738	yes
TRINITY_DN2895_c0_g2	TRINITY_DN2895_c0_g2_i1	1010	811	-	-	-	-	-	-	0	17.43	101.5	141	0	0.4	2.63	3.28	8.71	121.25	0.2	2.96	-3.69322	3.69322	0.000518472	0.0488179	yes
TRINITY_DN31138_c0_g1	TRINITY_DN31138_c0_g1_i1,TRINITY_DN31138_c0_g1_i2,TRINITY_DN31138_c0_g1_i3,TRINITY_DN31138_c0_g1_i4,TRINITY_DN31138_c0_g1_i5	2390	1974.72	GSVIVT00026920001	-	GO:0016021(integral to membrane);GO:0004650(polygalacturonase activity);GO:0005975(carbohydrate metabolic process)	-	-	-	67	149	483	558	0.8	1.46	5.1	5.5	108	520.5	1.13	5.3	-2.09241	2.09241	0.000520082	0.0489048	yes
TRINITY_DN13995_c0_g3	TRINITY_DN13995_c0_g3_i1	901	702	-	-	GO:0009507(chloroplast);GO:0030529(ribonucleoprotein complex);GO:0000166(nucleotide binding);GO:0003723(RNA binding);GO:0006397(mRNA processing)	[R] General function prediction only	-	-	287.35	168.27	888	994.84	9.42	4.42	26.59	26.71	227.81	941.42	6.92	26.65	-1.83043	1.83043	0.000530857	0.0498203	yes
TRINITY_DN42639_c0_g2	TRINITY_DN42639_c0_g2_i1	327	128	-	-	-	-	-	-	45.12	134.74	1.95	0	8.12	19.41	0.32	0	89.93	0.97	13.77	0.16	6.52408	6.52408	0.000531215	0.0498203	yes
TRINITY_DN16399_c0_g1	TRINITY_DN16399_c0_g1_i1	688	489	-	-	-	-	-	-	0	0	49	49	0	0	2.11	1.89	0	49	0	2	-inf	inf	0.000532131	0.0498406	yes
TRINITY_DN32266_c0_g3	TRINITY_DN32266_c0_g3_i1,TRINITY_DN32266_c0_g3_i2,TRINITY_DN32266_c0_g3_i3,TRINITY_DN32266_c0_g3_i4,TRINITY_DN32266_c0_g3_i5	912	593.99	-	-	-	-	-	-	370.9	223.2	1251.01	1111.15	12.09	5.83	36.89	29.39	297.05	1181.08	8.96	33.14	-1.78896	1.78896	0.000533785	0.0499299	yes
