# Supplementary material for: Comparative RNA-Seq Analysis of High- and Low-Oil Yellow Horn During Embryonic Development
Source: Int J Mol Sci. 2018 Oct 8;19(10):3071. doi: 10.3390/ijms19103071 (PMC6212864; doi:10.3390/ijms19103071)
Supplement: Supplementary file 1 [file ijms-19-03071-s001.zip › ijms-355635 Supplementary for final check/Supplementary File4_Table S2 The enriched GO items based on identified DEGs between HO40 and LO40.xlsx]

## Sheet: Table S2
Table S2 The enriched GO items based on identified DEGs between HO40 and LO40
GO_ID	GO_Term	GO_function	DEG_item	DEG_list	Gene_item	Gene_list	p-value
GO:0006950	response to stress	biological_process	23	312	276	18936	2.12022e-10
GO:0012511	monolayer-surrounded lipid storage body	cellular_component	6	312	16	18936	1.32904e-07
GO:0005853	eukaryotic translation elongation factor 1 complex	cellular_component	7	312	33	18936	9.11566e-07
GO:0033971	hydroxyisourate hydrolase activity	molecular_function	5	312	13	18936	1.35812e-06
GO:0019428	allantoin biosynthetic process	biological_process	5	312	13	18936	1.35812e-06
GO:0051997	2-oxo-4-hydroxy-4-carboxy-5-ureidoimidazoline decarboxylase activity	molecular_function	5	312	13	18936	1.35812e-06
GO:0001560	regulation of cell growth by extracellular stimulus	biological_process	5	312	14	18936	2.08416e-06
GO:0051289	protein homotetramerization	biological_process	5	312	15	18936	3.08413e-06
GO:0031234	extrinsic to internal side of plasma membrane	cellular_component	5	312	17	18936	6.18519e-06
GO:0006144	purine base metabolic process	biological_process	5	312	20	18936	1.48799e-05
GO:0042254	ribosome biogenesis	biological_process	7	312	57	18936	4.02222e-05
GO:0031225	anchored to membrane	cellular_component	7	312	57	18936	4.02222e-05
GO:0016985	mannan endo-1,4-beta-mannosidase activity	molecular_function	3	312	6	18936	8.54038e-05
GO:0005622	intracellular	cellular_component	9	312	127	18936	0.000258141
GO:0009742	brassinosteroid mediated signaling pathway	biological_process	6	312	60	18936	0.000451996
GO:0003746	translation elongation factor activity	molecular_function	7	312	92	18936	0.00081634
GO:0080087	callose binding	molecular_function	3	312	14	18936	0.00140922
GO:0007369	gastrulation	biological_process	2	312	4	18936	0.0015885
GO:0006511	ubiquitin-dependent protein catabolic process	biological_process	11	312	231	18936	0.00162573
GO:0005747	mitochondrial respiratory chain complex I	cellular_component	4	312	33	18936	0.00202942
GO:0032467	positive regulation of cytokinesis	biological_process	3	312	16	18936	0.00211576
GO:0016846	carbon-sulfur lyase activity	molecular_function	3	312	16	18936	0.00211576
GO:0033044	regulation of chromosome organization	biological_process	3	312	16	18936	0.00211576
GO:0051233	spindle midzone	cellular_component	3	312	17	18936	0.00253802
GO:0010081	regulation of inflorescence meristem growth	biological_process	2	312	5	18936	0.00261867
GO:0050152	omega-amidase activity	molecular_function	2	312	5	18936	0.00261867
GO:0031508	centromeric heterochromatin formation	biological_process	3	312	19	18936	0.0035297
GO:0004437	inositol or phosphatidylinositol phosphatase activity	molecular_function	2	312	6	18936	0.00388531
GO:0045595	regulation of cell differentiation	biological_process	2	312	6	18936	0.00388531
GO:0010080	regulation of floral meristem growth	biological_process	2	312	6	18936	0.00388531
GO:0042542	response to hydrogen peroxide	biological_process	4	312	43	18936	0.00538165
GO:0016491	oxidoreductase activity	molecular_function	10	312	242	18936	0.00704157
GO:0004181	metallocarboxypeptidase activity	molecular_function	2	312	8	18936	0.00709606
GO:0008441	3'(2'),5'-bisphosphate nucleotidase activity	molecular_function	2	312	8	18936	0.00709606
GO:0006954	inflammatory response	biological_process	2	312	8	18936	0.00709606
GO:0004869	cysteine-type endopeptidase inhibitor activity	molecular_function	2	312	8	18936	0.00709606
GO:0005525	GTP binding	molecular_function	15	312	450	18936	0.00799352
GO:0010017	red or far-red light signaling pathway	biological_process	2	312	9	18936	0.00902473
GO:0000777	condensed chromosome kinetochore	cellular_component	3	312	27	18936	0.00967
GO:0010008	endosome membrane	cellular_component	5	312	80	18936	0.0103402
GO:0010082	regulation of root meristem growth	biological_process	2	312	10	18936	0.0111589
GO:0009736	cytokinin mediated signaling pathway	biological_process	4	312	53	18936	0.0112364
GO:0004842	ubiquitin-protein ligase activity	molecular_function	12	312	341	18936	0.0113361
GO:0022891	substrate-specific transmembrane transporter activity	molecular_function	4	312	54	18936	0.0119817
GO:0000786	nucleosome	cellular_component	5	312	85	18936	0.0132082
GO:0005737	cytoplasm	cellular_component	43	312	1865	18936	0.0150227
GO:0006334	nucleosome assembly	biological_process	5	312	89	18936	0.0158566
GO:0071472	cellular response to salt stress	biological_process	2	312	12	18936	0.0160152
GO:0045544	gibberellin 20-oxidase activity	molecular_function	2	312	12	18936	0.0160152
GO:0046685	response to arsenic-containing substance	biological_process	2	312	12	18936	0.0160152
GO:0004157	dihydropyrimidinase activity	molecular_function	1	312	1	18936	0.0164766
GO:0042300	beta-amyrin synthase activity	molecular_function	1	312	1	18936	0.0164766
GO:0046956	positive phototaxis	biological_process	1	312	1	18936	0.0164766
GO:0004679	AMP-activated protein kinase activity	molecular_function	1	312	1	18936	0.0164766
GO:0035062	omega speckle	cellular_component	1	312	1	18936	0.0164766
GO:0010458	exit from mitosis	biological_process	1	312	1	18936	0.0164766
GO:0047840	dCTP diphosphatase activity	molecular_function	1	312	1	18936	0.0164766
GO:0033834	kaempferol 3-O-galactosyltransferase activity	molecular_function	1	312	1	18936	0.0164766
GO:2000123	positive regulation of stomatal complex development	biological_process	1	312	1	18936	0.0164766
GO:0009826	unidimensional cell growth	biological_process	4	312	61	18936	0.0180875
GO:0006790	sulfur compound metabolic process	biological_process	2	312	13	18936	0.0187232
GO:0009790	embryo development	biological_process	4	312	62	18936	0.0190912
GO:0048575	short-day photoperiodism, flowering	biological_process	2	312	14	18936	0.0216089
GO:0009908	flower development	biological_process	5	312	99	18936	0.0239633
GO:0004536	deoxyribonuclease activity	molecular_function	2	312	15	18936	0.0246656
GO:0003690	double-stranded DNA binding	molecular_function	3	312	39	18936	0.0261562
GO:0009644	response to high light intensity	biological_process	3	312	41	18936	0.0297893
GO:0019773	proteasome core complex, alpha-subunit complex	cellular_component	2	312	17	18936	0.0312669
GO:0004540	ribonuclease activity	molecular_function	2	312	17	18936	0.0312669
GO:0009640	photomorphogenesis	biological_process	3	312	42	18936	0.0317005
GO:0005703	polytene chromosome puff	cellular_component	1	312	2	18936	0.0326825
GO:0043498	cell surface binding	molecular_function	1	312	2	18936	0.0326825
GO:0001937	negative regulation of endothelial cell proliferation	biological_process	1	312	2	18936	0.0326825
GO:0016104	triterpenoid biosynthetic process	biological_process	1	312	2	18936	0.0326825
GO:0046423	allene-oxide cyclase activity	molecular_function	1	312	2	18936	0.0326825
GO:0030133	transport vesicle	cellular_component	1	312	2	18936	0.0326825
GO:0017101	aminoacyl-tRNA synthetase multienzyme complex	cellular_component	1	312	2	18936	0.0326825
GO:0042761	very long-chain fatty acid biosynthetic process	biological_process	1	312	2	18936	0.0326825
GO:0006208	pyrimidine base catabolic process	biological_process	1	312	2	18936	0.0326825
GO:0003826	alpha-ketoacid dehydrogenase activity	molecular_function	1	312	2	18936	0.0326825
GO:0000302	response to reactive oxygen species	biological_process	1	312	2	18936	0.0326825
GO:0048759	vessel member cell differentiation	biological_process	1	312	2	18936	0.0326825
GO:0010375	stomatal complex patterning	biological_process	1	312	2	18936	0.0326825
GO:0010487	thermospermine synthase activity	molecular_function	1	312	2	18936	0.0326825
GO:0006006	glucose metabolic process	biological_process	2	312	18	18936	0.0347992
GO:0006457	protein folding	biological_process	9	312	271	18936	0.0362239
GO:0005777	peroxisome	cellular_component	6	312	149	18936	0.0371082
GO:0046658	anchored to plasma membrane	cellular_component	5	312	112	18936	0.037935
GO:0003727	single-stranded RNA binding	molecular_function	2	312	19	18936	0.038478
GO:0005665	DNA-directed RNA polymerase II, core complex	cellular_component	2	312	19	18936	0.038478
GO:0005576	extracellular region	cellular_component	14	312	506	18936	0.0416283
GO:0042393	histone binding	molecular_function	2	312	21	18936	0.0462521
GO:0008643	carbohydrate transport	biological_process	4	312	82	18936	0.0465254
GO:0004185	serine-type carboxypeptidase activity	molecular_function	3	312	49	18936	0.0468151
GO:0009143	nucleoside triphosphate catabolic process	biological_process	1	312	3	18936	0.0486222
GO:0051252	regulation of RNA metabolic process	biological_process	1	312	3	18936	0.0486222
GO:0007005	mitochondrion organization	biological_process	1	312	3	18936	0.0486222
GO:0050643	10-deacetylbaccatin III 10-O-acetyltransferase activity	molecular_function	1	312	3	18936	0.0486222
GO:0009887	organ morphogenesis	biological_process	1	312	3	18936	0.0486222
GO:0004067	asparaginase activity	molecular_function	1	312	3	18936	0.0486222
GO:0003863	3-methyl-2-oxobutanoate dehydrogenase (2-methylpropanoyl-transferring) activity	molecular_function	1	312	3	18936	0.0486222
GO:0005746	mitochondrial respiratory chain	cellular_component	1	312	3	18936	0.0486222
GO:0050518	2-C-methyl-D-erythritol 4-phosphate cytidylyltransferase activity	molecular_function	1	312	3	18936	0.0486222
GO:0008428	ribonuclease inhibitor activity	molecular_function	1	312	3	18936	0.0486222
GO:0017086	3-methyl-2-oxobutanoate dehydrogenase (lipoamide) complex	cellular_component	1	312	3	18936	0.0486222
GO:0042132	fructose 1,6-bisphosphate 1-phosphatase activity	molecular_function	1	312	3	18936	0.0486222
GO:0005782	peroxisomal matrix	cellular_component	1	312	3	18936	0.0486222
