# Supplementary material for: Comparative RNA-Seq Analysis of High- and Low-Oil Yellow Horn During Embryonic Development
Source: Int J Mol Sci. 2018 Oct 8;19(10):3071. doi: 10.3390/ijms19103071 (PMC6212864; doi:10.3390/ijms19103071)
Supplement: Supplementary file 1 [file ijms-19-03071-s001.zip › ijms-355635 Supplementary for final check/Supplementary File5_Table S3 DEGs between HO54 and LO54.xlsx]

## Sheet: Sheet1
Table S3 DEGs between HO54 and LO54
gene_ID	transcript_id(s)	length	effective_length	Name	Annotation	GO_Term	KOG_des	KEGG_KO	KEGG_Pathway	HO54_1_HO54_count	HO54_2_HO54_count	LO54_1_LO54_count	LO54_2_LO54_count	HO54_1_HO54_rpkm	HO54_2_HO54_rpkm	LO54_1_LO54_rpkm	LO54_2_LO54_rpkm	mean_count_HO54	mean_count_LO54	mean_rpkm_HO54	mean_rpkm_LO54	log2fold_change	ABS(log2fold_change)	pvalue	FDR	significant
TRINITY_DN28499_c0_g9	TRINITY_DN28499_c0_g9_i1	252	57.06	-	-	-	-	-	-	12.08	19.09	8868.89	13565	3.93	5.82	3206.04	4234.31	15.59	11217	4.88	3720.18	-9.66641	9.66641	4.89942e-89	3.35895e-84	yes
TRINITY_DN3069_c53_g1	TRINITY_DN3069_c53_g1_i1	241	48.46	-	-	-	-	-	-	1.37	7.32	6958.87	10999.3	0.52	2.63	2962.48	4043.38	4.35	8979.1	1.57	3502.93	-11.3196	11.3196	4.0443e-80	1.38634e-75	yes
TRINITY_DN17612_c0_g1	TRINITY_DN17612_c0_g1_i1	800	601	RPP2B	large subunit ribosomal protein LP2	GO:0005840(ribosome);GO:0003735(structural constituent of ribosome);GO:0006414(translational elongation)	[J] Translation, ribosomal structure and biogenesis	K02943	ko03010(Ribosome)	0	64.06	7688.1	11787.2	0	1.86	263.88	349.35	32.03	9737.67	0.93	306.62	-8.44975	8.44975	4.48415e-77	1.02475e-72	yes
TRINITY_DN17117_c0_g1	TRINITY_DN17117_c0_g1_i1,TRINITY_DN17117_c0_g1_i2	1415	1120.17	-	-	-	-	-	-	2388.99	2842.24	0	0	41.05	45.87	0	0	2615.61	0	43.46	0	inf	inf	1.64877e-72	2.82591e-68	yes
TRINITY_DN30948_c1_g6	TRINITY_DN30948_c1_g6_i1	785	586	Os02g0220600	elongation factor EF-1 gamma subunit	GO:0005853(eukaryotic translation elongation factor 1 complex);GO:0003746(translation elongation factor activity)	[J] Translation, ribosomal structure and biogenesis	K03233	-	0	0	1718.17	2352.66	0	0	60.48	71.51	0	2035.41	0	66	-inf	inf	7.05577e-72	9.6746e-68	yes
TRINITY_DN22053_c1_g1	TRINITY_DN22053_c1_g1_i1	1262	1063	SOD	superoxide dismutase, Fe-Mn family	GO:0005759(mitochondrial matrix);GO:0046872(metal ion binding);GO:0004784(superoxide dismutase activity);GO:0019430(removal of superoxide radicals)	[P] Inorganic ion transport and metabolism	K04564	ko04146(Peroxisome);ko05016(Huntington's disease)	5934.26	5051.57	25.46	0	103.76	82.71	0.49	0	5492.91	12.73	93.23	0.24	8.44835	8.44835	2.2161e-71	2.53219e-67	yes
TRINITY_DN13871_c0_g2	TRINITY_DN13871_c0_g2_i1	1025	826	TSPO	tryptophan-rich sensory protein	-	-	K07185	-	2654.39	2736.71	2.62	0	59.73	57.66	0.07	0	2695.55	1.31	58.69	0.04	10.4762	10.4762	3.12137e-69	3.05707e-65	yes
TRINITY_DN6838_c0_g2	TRINITY_DN6838_c0_g2_i1	1682	1483	TBP1	26S proteasome regulatory subunit T5	GO:0005737(cytoplasm);GO:0005634(nucleus);GO:0000502(proteasome complex);GO:0005524(ATP binding);GO:0017111(nucleoside-triphosphatase activity);GO:0030163(protein catabolic process)	[O] Posttranslational modification, protein turnover, chaperones	K03065	ko03050(Proteasome)	0	12.07	2349.74	2824.37	0	0.14	32.68	33.92	6.04	2587.05	0.07	33.3	-8.9709	8.9709	1.72513e-66	1.4784e-62	yes
TRINITY_DN13780_c0_g2	TRINITY_DN13780_c0_g2_i1	1460	1261	GLYR2	3-hydroxyisobutyrate dehydrogenase	-	[R] General function prediction only	K00020	ko00280(Valine, leucine and isoleucine degradation)	0	0	1182	1663.6	0	0	19.34	23.5	0	1422.8	0	21.42	-inf	inf	2.20842e-63	1.68227e-59	yes
TRINITY_DN11424_c0_g1	TRINITY_DN11424_c0_g1_i1	950	751	At3g07680	-	-	[U] Intracellular trafficking, secretion, and vesicular transport	-	-	0	0	1138.71	1358.21	0	0	31.28	32.21	0	1248.46	0	31.75	-inf	inf	2.49839e-60	1.71285e-56	yes
TRINITY_DN25912_c2_g8	TRINITY_DN25912_c2_g8_i1	650	451	-	-	-	-	-	-	0	0	1150.75	1153.37	0	0	52.63	45.55	0	1152.06	0	49.09	-inf	inf	1.74139e-58	1.08533e-54	yes
TRINITY_DN14777_c0_g1	TRINITY_DN14777_c0_g1_i1	2021	1822	maea	-	GO:0005737(cytoplasm);GO:0005856(cytoskeleton);GO:0016363(nuclear matrix);GO:0005886(plasma membrane);GO:0003779(actin binding);GO:0007049(cell cycle);GO:0051301(cell division);GO:0043249(erythrocyte maturation)	[S] Function unknown	-	-	1422.07	1201.78	0	0	14.51	11.48	0	0	1311.92	0	13	0	inf	inf	1.3572e-56	7.75391e-53	yes
TRINITY_DN13792_c1_g4	TRINITY_DN13792_c1_g4_i1	522	323	-	-	-	-	-	-	0	3.28	994	1323.25	0	0.18	63.48	72.97	1.64	1158.62	0.09	68.22	-9.80411	9.80411	1.13685e-54	5.99541e-51	yes
TRINITY_DN27350_c2_g9	TRINITY_DN27350_c2_g9_i1	482	283	-	-	-	-	-	-	0	0	662	1008.5	0	0	48.25	63.48	0	835.25	0	55.86	-inf	inf	1.12778e-50	5.52272e-47	yes
TRINITY_DN17612_c0_g2	TRINITY_DN17612_c0_g2_i1	800	601	RPP2B	large subunit ribosomal protein LP2	GO:0005840(ribosome);GO:0003735(structural constituent of ribosome);GO:0006414(translational elongation)	[J] Translation, ribosomal structure and biogenesis	K02943	ko03010(Ribosome)	9114	10076.9	14.9	264.77	281.86	291.82	0.51	7.85	9595.47	139.83	286.84	4.18	6.04964	6.04964	1.90401e-49	8.70235e-46	yes
TRINITY_DN34817_c0_g1	TRINITY_DN34817_c0_g1_i1	495	296	-	-	-	-	-	-	1	4	778	1207	0.06	0.24	54.22	72.63	2.5	992.5	0.15	63.42	-8.81519	8.81519	3.52916e-49	1.5122e-45	yes
TRINITY_DN24586_c2_g9	TRINITY_DN24586_c2_g9_i1	443	244	-	-	-	-	-	-	0	0	583.05	784.91	0	0	49.29	57.3	0	683.98	0	53.3	-inf	inf	4.30436e-46	1.73587e-42	yes
TRINITY_DN28794_c0_g2	TRINITY_DN28794_c0_g2_i1	2950	2751	-	-	-	-	-	-	0	0	565	699.97	0	0	4.24	4.53	0	632.49	0	4.38	-inf	inf	2.41418e-44	9.19507e-41	yes
TRINITY_DN9440_c0_g1	TRINITY_DN9440_c0_g1_i1	1172	973	-	-	-	[L] Replication, recombination and repair	-	-	0	0	564.46	680.34	0	0	11.97	12.45	0	622.4	0	12.21	-inf	inf	5.61389e-44	2.02567e-40	yes
TRINITY_DN31150_c1_g22	TRINITY_DN31150_c1_g22_i1	410	211	P2	2-alkenal reductase	GO:0005829(cytosol);GO:0005886(plasma membrane);GO:0032440(2-alkenal reductase [NAD(P)] activity);GO:0008270(zinc ion binding);GO:0006979(response to oxidative stress)	[R] General function prediction only	K08070	-	0	0	577.17	654.36	0	0	56.43	55.24	0	615.76	0	55.84	-inf	inf	9.03999e-44	3.09882e-40	yes
TRINITY_DN32715_c3_g1	TRINITY_DN32715_c3_g1_i1,TRINITY_DN32715_c3_g1_i2,TRINITY_DN32715_c3_g1_i3	4391	3538.96	-	-	-	-	-	-	1673.39	1689.17	13.43	23.34	9.62	10.48	0.08	0.1	1681.28	18.38	10.05	0.09	6.39805	6.39805	1.87711e-42	6.12814e-39	yes
TRINITY_DN28790_c1_g4	TRINITY_DN28790_c1_g4_i1	258	62.02	-	-	-	[S] Function unknown	-	-	0	0	480.54	660.13	0	0	159.83	189.59	0	570.34	0	174.71	-inf	inf	5.77455e-42	1.79951e-38	yes
TRINITY_DN33081_c1_g1	TRINITY_DN33081_c1_g1_i1	329	130	-	-	-	-	-	-	2248.37	1739.62	0	1.23	321.46	232.9	0	0.17	1993.99	0.61	277.18	0.09	11.9379	11.9379	9.23214e-42	2.7519e-38	yes
TRINITY_DN22053_c1_g10	TRINITY_DN22053_c1_g10_i1	1263	1064	SOD	superoxide dismutase, Fe-Mn family	GO:0005759(mitochondrial matrix);GO:0046872(metal ion binding);GO:0004784(superoxide dismutase activity);GO:0019430(removal of superoxide radicals)	[P] Inorganic ion transport and metabolism	K04564	ko04146(Peroxisome);ko05016(Huntington's disease)	1032.93	1000.45	8.41	3.33	18.04	16.36	0.16	0.06	1016.69	5.87	17.2	0.11	7.27322	7.27322	3.15787e-41	9.02073e-38	yes
TRINITY_DN1627_c0_g1	TRINITY_DN1627_c0_g1_i1	1025	826	-	-	-	-	-	-	0	0	506.89	553.32	0	0	12.66	11.93	0	530.11	0	12.29	-inf	inf	1.90467e-40	5.22323e-37	yes
TRINITY_DN28325_c2_g1	TRINITY_DN28325_c2_g1_i1,TRINITY_DN28325_c2_g1_i2	1819	1577.36	-	-	-	-	-	-	1078.87	1138.97	10.88	9.84	12.55	12.35	0.15	0.11	1108.92	10.36	12.45	0.13	6.52451	6.52451	1.51101e-38	3.98431e-35	yes
TRINITY_DN15841_c0_g1	TRINITY_DN15841_c0_g1_i1	1022	823	-	-	-	-	-	-	0	0	448.56	515.15	0	0	11.24	11.15	0	481.86	0	11.2	-inf	inf	2.38881e-38	6.06562e-35	yes
TRINITY_DN30737_c1_g5	TRINITY_DN30737_c1_g5_i1	236	44.76	RPL24	large subunit ribosomal protein L24e	GO:0005840(ribosome);GO:0003735(structural constituent of ribosome);GO:0006412(translation)	[J] Translation, ribosomal structure and biogenesis	K02896	ko03010(Ribosome)	0.17	0	360.69	557.02	0.07	0	166.23	221.67	0.09	458.86	0.04	193.95	-inf	inf	3.80236e-37	9.31008e-34	yes
TRINITY_DN12619_c0_g2	TRINITY_DN12619_c0_g2_i1,TRINITY_DN12619_c0_g2_i2	614	381.94	-	-	-	-	-	-	6.52	18.96	1581.13	2670.27	0.29	0.92	87.48	125.35	12.74	2125.7	0.6	106.41	-7.52313	7.52313	5.74515e-34	1.35819e-30	yes
TRINITY_DN33394_c2_g1	TRINITY_DN33394_c2_g1_i1	1716	1517	BG	-	GO:0004190(aspartic-type endopeptidase activity);GO:0045735(nutrient reservoir activity);GO:0006508(proteolysis)	[O] Posttranslational modification, protein turnover, chaperones	-	-	17193.7	14279.2	486.02	454.77	210.66	163.82	6.61	5.34	15736.5	470.39	187.24	5.97	4.87284	4.87284	1.34632e-33	3.07669e-30	yes
TRINITY_DN28499_c0_g14	TRINITY_DN28499_c0_g14_i1	289	90.17	MATP7	-	GO:0016021(integral to membrane);GO:0012511(monolayer-surrounded lipid storage body)	-	-	-	0	0	3263.58	6133.57	0	0	746.65	1211.7	0	4698.57	0	979.17	-inf	inf	2.66843e-33	5.90136e-30	yes
TRINITY_DN11453_c0_g2	TRINITY_DN11453_c0_g2_i1	578	379	-	E3 ubiquitin-protein ligase RNF115/126	-	[O] Posttranslational modification, protein turnover, chaperones	K11982	-	835.52	677.02	20.5	0	40.98	31.09	1.12	0	756.27	10.25	36.03	0.56	5.91115	5.91115	3.96629e-31	8.49752e-28	yes
TRINITY_DN11453_c0_g8	TRINITY_DN11453_c0_g8_i1	568	369	-	E3 ubiquitin-protein ligase RNF115/126	-	[O] Posttranslational modification, protein turnover, chaperones	K11982	-	195.54	96.3	2136.52	3197.31	9.85	4.54	119.44	154.34	145.92	2666.91	7.2	136.89	-4.33602	4.33602	1.23958e-29	2.57525e-26	yes
TRINITY_DN13780_c0_g1	TRINITY_DN13780_c0_g1_i1	1463	1264	GLYR2	3-hydroxyisobutyrate dehydrogenase	-	[R] General function prediction only	K00020	ko00280(Valine, leucine and isoleucine degradation)	1441	1704	0	105.4	21.19	23.46	0	1.49	1572.5	52.7	22.33	0.74	4.87209	4.87209	3.06748e-29	6.1853e-26	yes
TRINITY_DN15425_c0_g2	TRINITY_DN15425_c0_g2_i1	3562	3363	VAL2	-	GO:0005634(nucleus);GO:0003677(DNA binding);GO:0008270(zinc ion binding);GO:0010030(positive regulation of seed germination);GO:2000034(regulation of seed maturation);GO:0006355(regulation of transcription, DNA-dependent);GO:0006351(transcription, DNA-dependent)	-	-	-	16.05	0	408.78	585.48	0.09	0	2.51	3.1	8.03	497.13	0.04	2.8	-6.07801	6.07801	3.89014e-28	7.62001e-25	yes
TRINITY_DN14346_c0_g2	TRINITY_DN14346_c0_g2_i1	1786	1587	-	-	-	-	-	-	0	0	236.51	344.17	0	0	3.07	3.86	0	290.34	0	3.46	-inf	inf	4.98428e-28	9.49201e-25	yes
TRINITY_DN3172_c0_g2	TRINITY_DN3172_c0_g2_i1	856	657	-	-	-	[R] General function prediction only	-	-	0	0	275.22	281.16	0	0	8.64	7.62	0	278.19	0	8.13	-inf	inf	2.16246e-27	4.00686e-24	yes
TRINITY_DN32396_c2_g34	TRINITY_DN32396_c2_g34_i1	225	37.13	IN2-2	-	GO:0016491(oxidoreductase activity)	[C] Energy production and conversion	-	-	0	0	228.68	326.9	0	0	127.04	156.82	0	277.79	0	141.93	-inf	inf	3.13192e-27	5.65048e-24	yes
TRINITY_DN30737_c1_g12	TRINITY_DN30737_c1_g12_i1	282	83.48	RPL24	large subunit ribosomal protein L24e	GO:0005840(ribosome);GO:0003735(structural constituent of ribosome);GO:0006412(translation)	[J] Translation, ribosomal structure and biogenesis	K02896	ko03010(Ribosome)	0.96	0	301.49	280.26	0.21	0	74.5	59.8	0.48	290.88	0.1	67.15	-9.336	9.336	5.91866e-27	1.04044e-23	yes
TRINITY_DN30737_c1_g48	TRINITY_DN30737_c1_g48_i1	208	26.77	RPL24	large subunit ribosomal protein L24e	GO:0005840(ribosome);GO:0003735(structural constituent of ribosome);GO:0006412(translation)	[J] Translation, ribosomal structure and biogenesis	K02896	ko03010(Ribosome)	2.52	0	246.83	353.96	1.75	0	190.17	235.48	1.26	300.39	0.88	212.82	-7.76701	7.76701	1.67713e-25	2.87452e-22	yes
TRINITY_DN24480_c0_g1	TRINITY_DN24480_c0_g1_i1	1578	1379	TAT	tyrosine aminotransferase	GO:0005829(cytosol);GO:0016847(1-aminocyclopropane-1-carboxylate synthase activity);GO:0004838(L-tyrosine:2-oxoglutarate aminotransferase activity);GO:0030170(pyridoxal phosphate binding);GO:0006559(L-phenylalanine catabolic process);GO:0006572(tyrosine catabolic process)	[E] Amino acid transport and metabolism	K00815	ko00130(Ubiquinone and other terpenoid-quinone biosynthesis);ko00270(Cysteine and methionine metabolism);ko00350(Tyrosine metabolism);ko00360(Phenylalanine metabolism);ko00400(Phenylalanine, tyrosine and tryptophan biosynthesis);ko00401(Novobiocin biosynthesis);ko00950(Isoquinoline alkaloid biosynthesis);ko00960(Tropane, piperidine and pyridine alkaloid biosynthesis)	124	104	1852	1771	1.67	1.31	27.7	22.88	114	1811.5	1.49	25.29	-4.17961	4.17961	7.11263e-25	1.18934e-21	yes
TRINITY_DN17063_c0_g1	TRINITY_DN17063_c0_g1_i1	1521	1322	-	-	-	[C] Energy production and conversion	-	-	281	275	0	0	3.95	3.62	0	0	278	0	3.79	0	inf	inf	3.79649e-24	6.19714e-21	yes
TRINITY_DN27440_c1_g1	TRINITY_DN27440_c1_g1_i1	212	29.05	-	-	-	-	-	-	241.63	302.82	0	0	154.59	181.42	0	0	272.23	0	168	0	inf	inf	8.8286e-24	1.40761e-20	yes
TRINITY_DN25352_c0_g1	TRINITY_DN25352_c0_g1_i1,TRINITY_DN25352_c0_g1_i2	1407	1170.94	-	-	-	-	K06955	-	657	867	26	25	10.33	12.69	0.44	0.38	762	25.5	11.51	0.41	4.70255	4.70255	1.20899e-23	1.88377e-20	yes
TRINITY_DN28794_c0_g1	TRINITY_DN28794_c0_g1_i1	1381	1182	-	-	-	-	-	-	0	0	175.68	264.92	0	0	3.07	3.99	0	220.3	0	3.53	-inf	inf	3.36355e-23	5.1244e-20	yes
TRINITY_DN20428_c0_g1	TRINITY_DN20428_c0_g1_i1	960	761	-	-	-	[R] General function prediction only	-	-	321.45	410.43	6.91	0	7.85	9.39	0.19	0	365.94	3.46	8.62	0.1	6.36664	6.36664	4.02234e-23	5.99486e-20	yes
TRINITY_DN22978_c0_g1	TRINITY_DN22978_c0_g1_i1	674	475	pno1	RNA-binding protein PNO1	GO:0005730(nucleolus);GO:0003723(RNA binding)	[O] Posttranslational modification, protein turnover, chaperones	K11884	-	736	1052.56	2	39	28.8	38.57	0.09	1.46	894.28	20.5	33.69	0.78	5.39439	5.39439	4.56352e-23	6.65672e-20	yes
TRINITY_DN32986_c0_g1	TRINITY_DN32986_c0_g1_i1	207	26.22	OEP64	-	-	[J] Translation, ribosomal structure and biogenesis	-	-	265.18	249.83	0	0	187.97	165.82	0	0	257.5	0	176.89	0	inf	inf	6.71915e-23	9.59691e-20	yes
TRINITY_DN19045_c0_g1	TRINITY_DN19045_c0_g1_i1	534	335	-	-	-	-	-	-	0	0	195.98	225.06	0	0	12.07	11.97	0	210.52	0	12.02	-inf	inf	1.44519e-22	2.02203e-19	yes
TRINITY_DN20350_c0_g7	TRINITY_DN20350_c0_g7_i1	520	321	RPL23A	large subunit ribosomal protein L23e	GO:0022625(cytosolic large ribosomal subunit);GO:0005730(nucleolus);GO:0003735(structural constituent of ribosome);GO:0006412(translation)	[J] Translation, ribosomal structure and biogenesis	K02894	ko03010(Ribosome)	195.15	291.88	0	0	11.3	15.83	0	0	243.51	0	13.57	0	inf	inf	5.98503e-22	8.20644e-19	yes
TRINITY_DN18598_c0_g1	TRINITY_DN18598_c0_g1_i1	548	349	-	-	-	[O] Posttranslational modification, protein turnover, chaperones	-	-	224.58	329.78	1.77	0	11.96	16.45	0.1	0	277.18	0.89	14.21	0.05	7.77375	7.77375	7.2297e-22	9.7187e-19	yes
TRINITY_DN31927_c3_g3	TRINITY_DN31927_c3_g3_i1	280	81.6	RPL21A	large subunit ribosomal protein L21e	GO:0009507(chloroplast);GO:0022625(cytosolic large ribosomal subunit);GO:0005730(nucleolus);GO:0003735(structural constituent of ribosome);GO:0006412(translation)	[J] Translation, ribosomal structure and biogenesis	K02889	ko03010(Ribosome)	433.55	554.64	0	25.05	98.75	118.3	0	5.47	494.1	12.53	108.53	2.73	5.27181	5.27181	1.16122e-21	1.53098e-18	yes
TRINITY_DN33081_c1_g13	TRINITY_DN33081_c1_g13_i1	209	27.33	-	-	-	-	-	-	2.18	0	288.74	527.91	1.48	0	217.9	344.01	1.09	408.32	0.74	280.95	-8.77707	8.77707	1.21752e-21	1.57492e-18	yes
TRINITY_DN28790_c1_g2	TRINITY_DN28790_c1_g2_i1	232	41.9	-	-	-	[S] Function unknown	-	-	232.6	225.52	0	0	103.17	93.67	0	0	229.06	0	98.42	0	inf	inf	4.27341e-21	5.42549e-18	yes
TRINITY_DN9407_c0_g1	TRINITY_DN9407_c0_g1_i1	687	488	-	-	-	-	-	-	0	0	162.05	214.61	0	0	6.85	7.83	0	188.33	0	7.34	-inf	inf	8.86159e-21	1.1046e-17	yes
TRINITY_DN32364_c1_g2	TRINITY_DN32364_c1_g2_i1,TRINITY_DN32364_c1_g2_i10,TRINITY_DN32364_c1_g2_i11,TRINITY_DN32364_c1_g2_i2,TRINITY_DN32364_c1_g2_i3,TRINITY_DN32364_c1_g2_i4,TRINITY_DN32364_c1_g2_i5,TRINITY_DN32364_c1_g2_i6,TRINITY_DN32364_c1_g2_i7,TRINITY_DN32364_c1_g2_i8,TRINITY_DN32364_c1_g2_i9	6933	1951.54	DGK5	diacylglycerol kinase	-	[R] General function prediction only	K00901	ko00561(Glycerolipid metabolism);ko00564(Glycerophospholipid metabolism);ko04070(Phosphatidylinositol signaling system)	42	181	1618.28	2679.97	1.1	1.3	13.06	15.8	111.5	2149.12	1.2	14.43	-4.44691	4.44691	1.3848e-20	1.69534e-17	yes
TRINITY_DN51182_c0_g1	TRINITY_DN51182_c0_g1_i1	284	85.37	-	fructokinase	GO:0005524(ATP binding);GO:0008865(fructokinase activity);GO:0004747(ribokinase activity);GO:0006014(D-ribose metabolic process)	[G] Carbohydrate transport and metabolism	K00847	ko00051(Fructose and mannose metabolism);ko00500(Starch and sucrose metabolism);ko00520(Amino sugar and nucleotide sugar metabolism)	0	0	131	237	0	0	31.65	49.45	0	184	0	40.55	-inf	inf	3.43732e-20	4.13431e-17	yes
TRINITY_DN8757_c0_g1	TRINITY_DN8757_c0_g1_i1	594	395	-	-	-	[A] RNA processing and modification	-	-	0	0	191.57	163.93	0	0	10	7.39	0	177.75	0	8.7	-inf	inf	4.18934e-20	4.95194e-17	yes
TRINITY_DN15033_c0_g1	TRINITY_DN15033_c0_g1_i1	367	168	-	-	-	-	-	-	221.91	271.62	0	2.34	24.55	28.14	0	0.25	246.76	1.17	26.34	0.12	7.91511	7.91511	4.65408e-20	5.40804e-17	yes
TRINITY_DN45389_c0_g1	TRINITY_DN45389_c0_g1_i1	896	697	-	-	-	-	-	-	601	422	0	2	16.03	10.54	0	0.05	511.5	1	13.29	0.03	8.97701	8.97701	1.15683e-19	1.32183e-16	yes
TRINITY_DN31659_c1_g1	TRINITY_DN31659_c1_g1_i1,TRINITY_DN31659_c1_g1_i2,TRINITY_DN31659_c1_g1_i3	2912	2464.98	PARP3	-	GO:0005634(nucleus);GO:0003677(DNA binding);GO:0003950(NAD+ ADP-ribosyltransferase activity);GO:0006471(protein ADP-ribosylation)	[K] Transcription ;[L] Replication, recombination and repair ;[O] Posttranslational modification, protein turnover, chaperones	-	-	4900	4912	711	220	34.81	32.7	6.15	1.79	4906	465.5	33.76	3.97	3.12967	3.12967	1.38969e-19	1.56188e-16	yes
TRINITY_DN24883_c0_g12	TRINITY_DN24883_c0_g12_i1	307	108	-	-	-	-	-	-	216.49	196.15	0	0	37.26	31.61	0	0	206.32	0	34.44	0	inf	inf	1.65313e-19	1.82799e-16	yes
TRINITY_DN19540_c0_g2	TRINITY_DN19540_c0_g2_i1	1225	1026	znf593	-	GO:0005622(intracellular);GO:0008270(zinc ion binding)	[A] RNA processing and modification	-	-	535.9	910.39	0	0	9.71	15.44	0	0	723.14	0	12.57	0	inf	inf	4.2976e-19	4.67674e-16	yes
TRINITY_DN24586_c2_g7	TRINITY_DN24586_c2_g7_i1	740	541	-	-	-	-	-	-	5.21	0	196.21	243.66	0.18	0	7.48	8.02	2.6	219.94	0.09	7.75	-6.59084	6.59084	5.15228e-19	5.51922e-16	yes
TRINITY_DN11810_c0_g1	TRINITY_DN11810_c0_g1_i1	602	403	-	-	-	-	-	-	0	0	119.93	214	0	0	6.14	9.46	0	166.97	0	7.8	-inf	inf	6.95878e-19	7.33969e-16	yes
TRINITY_DN18061_c1_g2	TRINITY_DN18061_c1_g2_i1	1419	1220	-	-	-	-	-	-	0	0	152.43	174.67	0	0	2.58	2.55	0	163.55	0	2.56	-inf	inf	9.31634e-19	9.67741e-16	yes
TRINITY_DN21736_c0_g1	TRINITY_DN21736_c0_g1_i1	1753	1554	UBC11	ubiquitin-conjugating enzyme E2 D/E	GO:0005524(ATP binding);GO:0004842(ubiquitin-protein ligase activity);GO:0006511(ubiquitin-dependent protein catabolic process)	-	K06689	ko04120(Ubiquitin mediated proteolysis)	0	0	418.34	839.76	0	0	5.55	9.63	0	629.05	0	7.59	-inf	inf	9.91607e-19	1.01467e-15	yes
TRINITY_DN32277_c2_g11	TRINITY_DN32277_c2_g11_i1	340	141	At1g54870	2,4-dienoyl-CoA reductase (NADPH2)	GO:0009507(chloroplast);GO:0008106(alcohol dehydrogenase (NADP+) activity);GO:0005488(binding)	[R] General function prediction only	K00219	-	214.56	234.06	1968.09	1897.06	28.28	28.89	287.93	239.66	224.31	1932.57	28.59	263.8	-3.30011	3.30011	1.25666e-18	1.26697e-15	yes
TRINITY_DN1501_c0_g2	TRINITY_DN1501_c0_g2_i1	4295	4096	-	-	-	-	-	-	14.38	19.16	319.31	415.38	0.07	0.08	1.61	1.81	16.77	367.35	0.08	1.71	-4.65147	4.65147	3.47922e-18	3.45693e-15	yes
TRINITY_DN14346_c0_g3	TRINITY_DN14346_c0_g3_i1	1786	1587	-	-	-	-	-	-	706.89	1147.15	0	9.52	8.28	12.58	0	0.11	927.02	4.76	10.43	0.06	7.49545	7.49545	6.62342e-18	6.48698e-15	yes
TRINITY_DN6838_c0_g1	TRINITY_DN6838_c0_g1_i1	1682	1483	TBP1	26S proteasome regulatory subunit T5	GO:0005737(cytoplasm);GO:0005634(nucleus);GO:0000502(proteasome complex);GO:0005524(ATP binding);GO:0017111(nucleoside-triphosphatase activity);GO:0030163(protein catabolic process)	[O] Posttranslational modification, protein turnover, chaperones	K03065	ko03050(Proteasome)	3252	3110.93	305.26	352.63	40.76	36.51	4.25	4.24	3181.47	328.94	38.63	4.25	3.09579	3.09579	9.56761e-18	9.23853e-15	yes
TRINITY_DN32517_c4_g13	TRINITY_DN32517_c4_g13_i1,TRINITY_DN32517_c4_g13_i2,TRINITY_DN32517_c4_g13_i3	1318	811.27	LAC11	-	GO:0048046(apoplast);GO:0005507(copper ion binding);GO:0052716(hydroquinone:oxygen oxidoreductase activity);GO:0008471(laccase activity);GO:0046274(lignin catabolic process)	[Q] Secondary metabolites biosynthesis, transport and catabolism	-	-	2	0	128.76	224.66	0.03	0	2.75	3.58	1	176.71	0.01	3.17	-7.57384	7.57384	1.06741e-17	1.01638e-14	yes
TRINITY_DN29394_c1_g9	TRINITY_DN29394_c1_g9_i1	644	445	-	-	-	[O] Posttranslational modification, protein turnover, chaperones	-	-	60.86	28.84	540.77	612.47	2.54	1.13	25.07	24.52	44.85	576.62	1.83	24.8	-3.84479	3.84479	1.80625e-17	1.69634e-14	yes
TRINITY_DN13375_c0_g1	TRINITY_DN13375_c0_g1_i1	1241	1042	SPAG1	FK506-binding protein 4/5	GO:0005737(cytoplasm);GO:0005525(GTP binding);GO:0016787(hydrolase activity);GO:0007338(single fertilization)	[R] General function prediction only	K09571	-	30.03	16.67	371.2	635.05	0.54	0.28	7.35	10.86	23.35	503.12	0.41	9.11	-4.55749	4.55749	1.97369e-17	1.82854e-14	yes
TRINITY_DN32017_c1_g1	TRINITY_DN32017_c1_g1_i1	217	32.04	-	-	-	-	-	-	0	0	145.48	148.06	0	0	93.67	82.32	0	146.77	0	88	-inf	inf	2.63056e-17	2.40461e-14	yes
TRINITY_DN31927_c3_g18	TRINITY_DN31927_c3_g18_i1	230	40.51	RPL21A	large subunit ribosomal protein L21e	GO:0009507(chloroplast);GO:0022625(cytosolic large ribosomal subunit);GO:0005730(nucleolus);GO:0003735(structural constituent of ribosome);GO:0006412(translation)	[J] Translation, ribosomal structure and biogenesis	K02889	ko03010(Ribosome)	600.42	498.61	0	59.35	275.47	214.21	0	26.1	549.51	29.68	244.84	13.05	4.19425	4.19425	3.8504e-17	3.47337e-14	yes
TRINITY_DN30020_c0_g5	TRINITY_DN30020_c0_g5_i1	348	149	-	-	-	-	-	-	0	0	145.53	135.13	0	0	20.15	16.15	0	140.33	0	18.15	-inf	inf	8.50126e-17	7.56921e-14	yes
TRINITY_DN20391_c0_g2	TRINITY_DN20391_c0_g2_i1	2216	2017	DHBK	dihydroxyacetone kinase	GO:0005524(ATP binding);GO:0004371(glycerone kinase activity);GO:0006071(glycerol metabolic process)	[G] Carbohydrate transport and metabolism	K00863	ko00561(Glycerolipid metabolism);ko04622(RIG-I-like receptor signaling pathway)	173.17	160.99	0	0	1.6	1.39	0	0	167.08	0	1.5	0	inf	inf	1.16184e-16	1.0212e-13	yes
TRINITY_DN28325_c2_g2	TRINITY_DN28325_c2_g2_i1	1220	1021	-	-	-	-	-	-	1435.42	877.86	0	0	26.13	14.96	0	0	1156.64	0	20.55	0	inf	inf	1.58643e-16	1.37674e-13	yes
TRINITY_DN32729_c1_g32	TRINITY_DN32729_c1_g32_i1,TRINITY_DN32729_c1_g32_i2	3921	3711.73	-	-	GO:0004190(aspartic-type endopeptidase activity);GO:0003677(DNA binding);GO:0004519(endonuclease activity);GO:0003964(RNA-directed DNA polymerase activity);GO:0008270(zinc ion binding);GO:0015074(DNA integration)	[R] General function prediction only	-	-	158.15	107.22	6207.45	5149.84	0.8	0.51	34.41	24.67	132.69	5678.65	0.66	29.54	-5.61726	5.61726	3.74832e-16	3.21222e-13	yes
TRINITY_DN15473_c0_g2	TRINITY_DN15473_c0_g2_i1	733	534	HMGS	hydroxymethylglutaryl-CoA synthase	GO:0005829(cytosol);GO:0009506(plasmodesma);GO:0004421(hydroxymethylglutaryl-CoA synthase activity);GO:0019287(isopentenyl diphosphate biosynthetic process, mevalonate pathway);GO:0016126(sterol biosynthetic process)	[I] Lipid transport and metabolism	K01641	ko00072(Synthesis and degradation of ketone bodies);ko00280(Valine, leucine and isoleucine degradation);ko00650(Butanoate metabolism);ko00900(Terpenoid backbone biosynthesis)	172.56	141.49	0	0	6.01	4.61	0	0	157.03	0	5.31	0	inf	inf	6.64759e-16	5.62649e-13	yes
TRINITY_DN21301_c0_g2	TRINITY_DN21301_c0_g2_i1	1596	1397	PAF1	20S proteasome subunit alpha 6	GO:0005829(cytosol);GO:0005634(nucleus);GO:0005886(plasma membrane);GO:0019773(proteasome core complex, alpha-subunit complex);GO:0004298(threonine-type endopeptidase activity);GO:0046685(response to arsenic-containing substance);GO:0006511(ubiquitin-dependent protein catabolic process)	[O] Posttranslational modification, protein turnover, chaperones	K02725	ko03050(Proteasome)	1033.52	1967.59	0	0	13.75	24.51	0	0	1500.55	0	19.13	0	inf	inf	9.57619e-16	8.00639e-13	yes
TRINITY_DN32396_c2_g1	TRINITY_DN32396_c2_g1_i1	202	23.55	IN2-2	-	GO:0016491(oxidoreductase activity)	[C] Energy production and conversion	-	-	0	0	108.36	149.56	0	0	94.93	113.13	0	128.96	0	104.03	-inf	inf	1.4029e-15	1.15879e-12	yes
TRINITY_DN27440_c1_g4	TRINITY_DN27440_c1_g4_i1	270	72.44	-	-	-	-	-	-	0	0	122.5	133.65	0	0	34.88	32.86	0	128.07	0	33.87	-inf	inf	1.44236e-15	1.1772e-12	yes
TRINITY_DN14995_c0_g6	TRINITY_DN14995_c0_g6_i1	318	119	VAMP711	vesicle-associated membrane protein 7	GO:0016021(integral to membrane);GO:0005886(plasma membrane);GO:0005774(vacuolar membrane);GO:0006944(cellular membrane fusion);GO:0046909(intermembrane transport);GO:0015031(protein transport);GO:0009737(response to abscisic acid stimulus);GO:0009651(response to salt stress);GO:0010118(stomatal movement);GO:0016192(vesicle-mediated transport)	[U] Intracellular trafficking, secretion, and vesicular transport	K08515	ko04130(SNARE interactions in vesicular transport)	0	0	98.14	158.78	0	0	17.01	23.77	0	128.46	0	20.39	-inf	inf	1.76945e-15	1.42718e-12	yes
TRINITY_DN21301_c0_g3	TRINITY_DN21301_c0_g3_i1	1597	1398	PAF1	20S proteasome subunit alpha 6	GO:0005829(cytosol);GO:0005634(nucleus);GO:0005886(plasma membrane);GO:0019773(proteasome core complex, alpha-subunit complex);GO:0004298(threonine-type endopeptidase activity);GO:0046685(response to arsenic-containing substance);GO:0006511(ubiquitin-dependent protein catabolic process)	[O] Posttranslational modification, protein turnover, chaperones	K02725	ko03050(Proteasome)	138.38	166.24	0	0	1.84	2.07	0	0	152.31	0	1.95	0	inf	inf	1.81414e-15	1.44621e-12	yes
TRINITY_DN7725_c0_g2	TRINITY_DN7725_c0_g2_i1	969	770	-	-	GO:0006952(defense response);GO:0009607(response to biotic stimulus)	-	-	-	334	298.56	23	0	8.06	6.75	0.62	0	316.28	11.5	7.41	0.31	4.45027	4.45027	2.07748e-15	1.6371e-12	yes
TRINITY_DN2196_c0_g1	TRINITY_DN2196_c0_g1_i1	1380	1181	UGT76E2	limonoid glucosyltransferase	GO:0080043(quercetin 3-O-glucosyltransferase activity);GO:0080044(quercetin 7-O-glucosyltransferase activity)	[G] Carbohydrate transport and metabolism ;[C] Energy production and conversion	K08236	-	0	0	134	112	0	0	2.34	1.69	0	123	0	2.01	-inf	inf	3.49614e-15	2.72373e-12	yes
TRINITY_DN20957_c0_g7	TRINITY_DN20957_c0_g7_i1	449	250	-	-	-	-	-	-	4.38	2.18	323.22	260.46	0.33	0.15	26.67	18.56	3.28	291.84	0.24	22.62	-6.79455	6.79455	3.62478e-15	2.79222e-12	yes
TRINITY_DN899_c0_g1	TRINITY_DN899_c0_g1_i1	431	232	-	-	-	-	-	-	153.57	139.53	0	0	12.3	10.47	0	0	146.55	0	11.39	0	inf	inf	4.22829e-15	3.22092e-12	yes
TRINITY_DN2927_c0_g1	TRINITY_DN2927_c0_g1_i1	1407	1208	-	-	GO:0004190(aspartic-type endopeptidase activity);GO:0003677(DNA binding);GO:0004519(endonuclease activity);GO:0003964(RNA-directed DNA polymerase activity);GO:0008270(zinc ion binding);GO:0015074(DNA integration)	[R] General function prediction only	-	-	0	0	88	152	0	0	1.5	2.24	0	120	0	1.87	-inf	inf	1.19906e-14	9.03354e-12	yes
TRINITY_DN33073_c0_g25	TRINITY_DN33073_c0_g25_i1	206	25.67	-	-	-	-	-	-	180.37	308.98	0	0	130.58	209.46	0	0	244.68	0	170.02	0	inf	inf	1.44223e-14	1.07475e-11	yes
TRINITY_DN33116_c0_g1	TRINITY_DN33116_c0_g1_i1	354	155	-	-	-	-	-	-	0	0	95	141.81	0	0	12.64	16.3	0	118.41	0	14.47	-inf	inf	1.50215e-14	1.10736e-11	yes
TRINITY_DN23245_c0_g1	TRINITY_DN23245_c0_g1_i1	578	379	ERF018	EREBP-like factor	GO:0005634(nucleus);GO:0003677(DNA binding);GO:0003700(sequence-specific DNA binding transcription factor activity);GO:0009873(ethylene mediated signaling pathway);GO:0009607(response to biotic stimulus);GO:0009611(response to wounding)	-	K09286	-	0	0	1499.67	991.28	0	0	81.62	46.59	0	1245.47	0	64.11	-inf	inf	1.95498e-14	1.42585e-11	yes
TRINITY_DN29130_c2_g3	TRINITY_DN29130_c2_g3_i1	724	525	-	-	-	-	-	-	4.18	0	118.59	184.06	0.15	0	4.66	6.25	2.09	151.32	0.07	5.46	-6.35826	6.35826	2.29535e-14	1.65647e-11	yes
TRINITY_DN25912_c2_g10	TRINITY_DN25912_c2_g10_i1	652	453	-	-	-	-	-	-	0	0	104.56	125.03	0	0	4.76	4.92	0	114.8	0	4.84	-inf	inf	2.7765e-14	1.98282e-11	yes
TRINITY_DN13498_c0_g2	TRINITY_DN13498_c0_g2_i1	1185	986	Arfrp1	ADP-ribosylation factor related protein 1	GO:0005794(Golgi apparatus);GO:0005624(membrane fraction);GO:0005525(GTP binding);GO:0007369(gastrulation);GO:0007264(small GTPase mediated signal transduction)	[U] Intracellular trafficking, secretion, and vesicular transport	K07952	-	229.63	350.7	0	17.37	4.33	6.19	0	0.31	290.16	8.69	5.26	0.15	5.05712	5.05712	3.90366e-14	2.75904e-11	yes
TRINITY_DN32729_c1_g5	TRINITY_DN32729_c1_g5_i1	212	29.05	-	-	-	-	-	-	0	2.5	134.23	128.24	0	1.5	95.31	78.63	1.25	131.24	0.75	86.97	-7.26972	7.26972	5.06595e-14	3.544e-11	yes
TRINITY_DN23934_c1_g5	TRINITY_DN23934_c1_g5_i1	363	164	-	-	-	-	-	-	0	2.98	173.43	344.87	0	0.32	21.81	37.46	1.49	259.15	0.16	29.63	-7.6132	7.6132	1.13763e-13	7.87816e-11	yes
TRINITY_DN17936_c0_g2	TRINITY_DN17936_c0_g2_i1	1092	893	-	-	-	-	-	-	0	0	99.04	117.56	0	0	2.29	2.34	0	108.3	0	2.31	-inf	inf	1.23039e-13	8.43532e-11	yes
TRINITY_DN20792_c1_g2	TRINITY_DN20792_c1_g2_i1	1435	1236	At4g27520	-	GO:0046658(anchored to plasma membrane);GO:0048046(apoplast);GO:0009507(chloroplast);GO:0005773(vacuole);GO:0005507(copper ion binding);GO:0009055(electron carrier activity)	-	-	-	416.63	789.72	0	0	6.27	11.12	0	0	603.17	0	8.7	0	inf	inf	1.49648e-13	1.0158e-10	yes
TRINITY_DN16685_c0_g1	TRINITY_DN16685_c0_g1_i1	563	364	-	-	-	-	-	-	144	108	0	0	7.35	5.16	0	0	126	0	6.25	0	inf	inf	2.16512e-13	1.44858e-10	yes
TRINITY_DN1552_c0_g2	TRINITY_DN1552_c0_g2_i1	1379	1180	NRT1.4	-	GO:0016021(integral to membrane);GO:0015293(symporter activity);GO:0042128(nitrate assimilation);GO:0006857(oligopeptide transport);GO:0009753(response to jasmonic acid stimulus);GO:0009611(response to wounding)	[E] Amino acid transport and metabolism	-	-	0	2	183	143	0	0.03	3.2	2.16	1	163	0.01	2.68	-7.6001	7.6001	2.17631e-13	1.44858e-10	yes
TRINITY_DN29130_c2_g7	TRINITY_DN29130_c2_g7_i1	736	537	-	-	-	-	-	-	281.53	306.04	28.85	0	9.74	9.92	1.11	0	293.78	14.43	9.83	0.56	4.0054	4.0054	3.34778e-13	2.2069e-10	yes
TRINITY_DN32396_c2_g4	TRINITY_DN32396_c2_g4_i1	205	25.13	IN2-2	-	GO:0016491(oxidoreductase activity)	[C] Energy production and conversion	-	-	0	0	75.35	133.71	0	0	61.85	94.77	0	104.53	0	78.31	-inf	inf	4.14728e-13	2.70789e-10	yes
TRINITY_DN32951_c3_g21	TRINITY_DN32951_c3_g21_i1	342	143	-	-	-	[K] Transcription	-	-	0	0	73.93	135.45	0	0	10.66	16.87	0	104.69	0	13.77	-inf	inf	4.20636e-13	2.72056e-10	yes
TRINITY_DN18620_c1_g3	TRINITY_DN18620_c1_g3_i1	689	490	RAP2-4	EREBP-like factor	GO:0005634(nucleus);GO:0005515(protein binding);GO:0043565(sequence-specific DNA binding);GO:0003700(sequence-specific DNA binding transcription factor activity);GO:0071472(cellular response to salt stress);GO:0009736(cytokinin mediated signaling pathway);GO:0009873(ethylene mediated signaling pathway);GO:0010017(red or far-red light signaling pathway);GO:0045595(regulation of cell differentiatio…	-	K09286	-	1.14	0	144.31	111.95	0.04	0	6.08	4.07	0.57	128.13	0.02	5.08	-8.16702	8.16702	4.82554e-13	3.09186e-10	yes
TRINITY_DN18612_c0_g1	TRINITY_DN18612_c0_g1_i1	1098	899	Os05g0446300	-	GO:0005634(nucleus)	[K] Transcription	-	-	0	0	174.24	374.93	0	0	4	7.43	0	274.59	0	5.71	-inf	inf	5.02819e-13	3.19187e-10	yes
TRINITY_DN25912_c2_g12	TRINITY_DN25912_c2_g12_i1	652	453	-	-	-	-	-	-	603.07	610.98	43.15	75.07	24.74	23.47	1.96	2.95	607.03	59.11	24.1	2.46	3.21467	3.21467	5.59997e-13	3.52223e-10	yes
TRINITY_DN32985_c3_g16	TRINITY_DN32985_c3_g16_i1,TRINITY_DN32985_c3_g16_i2	503	287.92	-	-	-	-	-	-	14.97	12.56	219.27	242.99	0.97	0.75	15.87	15.18	13.77	231.13	0.86	15.52	-4.22329	4.22329	9.53747e-13	5.94427e-10	yes
TRINITY_DN26592_c1_g3	TRINITY_DN26592_c1_g3_i1	377	178	rplT	large subunit ribosomal protein L20	GO:0005840(ribosome);GO:0019843(rRNA binding);GO:0003735(structural constituent of ribosome);GO:0006412(translation)	[J] Translation, ribosomal structure and biogenesis	K02887	ko03010(Ribosome)	0	0	69.86	130.27	0	0	8.1	13.04	0	100.06	0	10.57	-inf	inf	1.21806e-12	7.52325e-10	yes
TRINITY_DN32958_c1_g9	TRINITY_DN32958_c1_g9_i1	340	141	-	-	-	-	-	-	89.59	144.77	0	0	11.81	17.87	0	0	117.18	0	14.84	0	inf	inf	1.35955e-12	8.32212e-10	yes
TRINITY_DN20457_c0_g2	TRINITY_DN20457_c0_g2_i1	1198	999	memo1	-	-	[R] General function prediction only	K06990	-	0	11.33	646.2	482.33	0	0.2	13.34	8.6	5.67	564.26	0.1	10.97	-6.9349	6.9349	1.51494e-12	9.19125e-10	yes
TRINITY_DN16196_c0_g3	TRINITY_DN16196_c0_g3_i1	1249	1050	-	-	-	-	-	-	113.01	119.24	0	0	2	1.98	0	0	116.12	0	1.99	0	inf	inf	1.67491e-12	1.00727e-09	yes
TRINITY_DN20328_c2_g1	TRINITY_DN20328_c2_g1_i1	1321	1122	-	-	-	[R] General function prediction only	-	-	0	0	786.13	511.07	0	0	14.45	8.11	0	648.6	0	11.28	-inf	inf	1.83125e-12	1.09171e-09	yes
TRINITY_DN32836_c3_g32	TRINITY_DN32836_c3_g32_i1	220	33.9	GST2	maleylacetoacetate isomerase	GO:0005737(cytoplasm);GO:0004364(glutathione transferase activity);GO:0009072(aromatic amino acid family metabolic process)	-	K01800	ko00350(Tyrosine metabolism);ko00643(Styrene degradation)	114.48	115.64	0	0	62.77	59.37	0	0	115.06	0	61.07	0	inf	inf	2.03051e-12	1.20007e-09	yes
TRINITY_DN11093_c0_g8	TRINITY_DN11093_c0_g8_i1	553	354	DEGS1	sphingolipid delta-4 desaturase	GO:0005789(endoplasmic reticulum membrane);GO:0016021(integral to membrane);GO:0016705(oxidoreductase activity, acting on paired donors, with incorporation or reduction of molecular oxygen);GO:0006633(fatty acid biosynthetic process)	[I] Lipid transport and metabolism	K04712	ko00600(Sphingolipid metabolism)	127.66	101.04	0	0	6.7	4.97	0	0	114.35	0	5.83	0	inf	inf	2.12708e-12	1.24639e-09	yes
TRINITY_DN28297_c1_g2	TRINITY_DN28297_c1_g2_i1	606	407	-	-	-	-	-	-	258	206.11	1921.23	1732.4	11.78	8.81	97.38	75.82	232.06	1826.82	10.29	86.6	-3.16985	3.16985	2.14779e-12	1.24787e-09	yes
TRINITY_DN26420_c0_g1	TRINITY_DN26420_c0_g1_i1	497	298	-	-	-	-	-	-	0	0	92.5	99.88	0	0	6.4	5.97	0	96.19	0	6.19	-inf	inf	2.19377e-12	1.26387e-09	yes
TRINITY_DN32396_c2_g8	TRINITY_DN32396_c2_g8_i1	215	30.82	At1g60690	-	-	[C] Energy production and conversion	-	-	0	0	93.49	93.7	0	0	62.57	54.15	0	93.59	0	58.36	-inf	inf	3.81975e-12	2.18229e-09	yes
TRINITY_DN31772_c0_g1	TRINITY_DN31772_c0_g1_i1,TRINITY_DN31772_c0_g1_i2,TRINITY_DN31772_c0_g1_i3,TRINITY_DN31772_c0_g1_i4,TRINITY_DN31772_c0_g1_i5,TRINITY_DN31772_c0_g1_i6	922	601.96	-	-	-	-	-	-	216	223.83	18.01	0	6.49	6.27	0.6	0	219.92	9.01	6.38	0.3	4.2761	4.2761	5.7114e-12	3.23605e-09	yes
TRINITY_DN32243_c2_g27	TRINITY_DN32243_c2_g27_i1	348	149	-	-	-	-	-	-	180.86	122.41	2.12	1.16	22.56	14.3	0.29	0.14	151.63	1.64	18.43	0.21	6.42672	6.42672	8.56777e-12	4.81467e-09	yes
TRINITY_DN23378_c0_g1	TRINITY_DN23378_c0_g1_i1	876	677	LIR1	-	-	-	-	-	1466.09	1361.26	162.96	265.17	40.25	35	4.97	6.98	1413.67	214.06	37.62	5.97	2.57206	2.57206	9.57019e-12	5.33425e-09	yes
TRINITY_DN14467_c0_g2	TRINITY_DN14467_c0_g2_i1	277	78.81	-	peroxiredoxin 6, 1-Cys peroxiredoxin	GO:0005634(nucleus);GO:0004601(peroxidase activity);GO:0051920(peroxiredoxin activity)	[O] Posttranslational modification, protein turnover, chaperones	K11188	ko00360(Phenylalanine metabolism);ko00680(Methane metabolism);ko00940(Phenylpropanoid biosynthesis)	9.23	4.19	116.86	217.87	2.18	0.93	30.59	49.24	6.71	167.37	1.56	39.91	-4.81459	4.81459	1.21511e-11	6.71821e-09	yes
TRINITY_DN33116_c0_g6	TRINITY_DN33116_c0_g6_i1	354	155	-	-	-	-	-	-	92.32	116	0	0	11.07	13.03	0	0	104.16	0	12.05	0	inf	inf	1.97871e-11	1.08525e-08	yes
TRINITY_DN24894_c0_g1	TRINITY_DN24894_c0_g1_i1,TRINITY_DN24894_c0_g1_i2,TRINITY_DN24894_c0_g1_i3	526	325.16	CCP1	cathepsin F	GO:0004197(cysteine-type endopeptidase activity);GO:0006508(proteolysis)	[O] Posttranslational modification, protein turnover, chaperones	K01373	ko04142(Lysosome)	3.95	0.9	238	510	0.22	0.05	15.01	27.78	2.43	374	0.14	21.39	-7.33318	7.33318	2.55521e-11	1.39032e-08	yes
TRINITY_DN21736_c0_g12	TRINITY_DN21736_c0_g12_i1	528	329	ama-1	DNA-directed RNA polymerase II subunit A	GO:0005665(DNA-directed RNA polymerase II, core complex);GO:0003677(DNA binding);GO:0003899(DNA-directed RNA polymerase activity);GO:0046872(metal ion binding);GO:0005515(protein binding);GO:0008356(asymmetric cell division);GO:0009792(embryo development ending in birth or egg hatching);GO:0010458(exit from mitosis);GO:0007369(gastrulation);GO:0007052(mitotic spindle organization);GO:0040010(posi…	[K] Transcription	K03006	ko00230(Purine metabolism);ko00240(Pyrimidine metabolism);ko03020(RNA polymerase);ko05016(Huntington's disease)	0	15.91	125.01	208.49	0	0.84	7.84	11.29	7.96	166.75	0.42	9.56	-4.57374	4.57374	2.80813e-11	1.51591e-08	yes
TRINITY_DN14454_c0_g1	TRINITY_DN14454_c0_g1_i1	925	726	PH1	-	GO:0005737(cytoplasm);GO:0008289(lipid binding)	-	-	-	768.06	757.4	184.75	0	19.66	18.16	5.25	0	762.73	92.38	18.91	2.62	2.70895	2.70895	2.84881e-11	1.52585e-08	yes
TRINITY_DN29073_c1_g6	TRINITY_DN29073_c1_g6_i1	390	191	GRF5	-	-	-	-	-	0	0	69.58	147.41	0	0	7.51	13.75	0	108.5	0	10.63	-inf	inf	3.023e-11	1.5883e-08	yes
TRINITY_DN22292_c0_g1	TRINITY_DN22292_c0_g1_i1	996	797	-	histone H1/5	GO:0000786(nucleosome);GO:0005634(nucleus);GO:0003677(DNA binding);GO:0006334(nucleosome assembly);GO:0006950(response to stress)	-	K11275	-	10505	10104	1916	2004	244.99	220.64	49.59	44.79	10304.5	1960	232.81	47.19	2.20875	2.20875	3.02385e-11	1.5883e-08	yes
TRINITY_DN27861_c5_g3	TRINITY_DN27861_c5_g3_i1	468	269	-	-	-	-	-	-	22.09	12.42	63509.5	35276.4	1.53	0.8	4870.25	2335.93	17.25	49392.9	1.17	3603.09	-11.7249	11.7249	3.03491e-11	1.5883e-08	yes
TRINITY_DN28268_c2_g1	TRINITY_DN28268_c2_g1_i1,TRINITY_DN28268_c2_g1_i2	979	753.81	-	-	-	-	-	-	2665.9	2279.72	508.22	1	65.66	52.21	13.7	0.03	2472.81	254.61	58.94	6.86	2.9498	2.9498	4.22737e-11	2.19561e-08	yes
TRINITY_DN27923_c0_g1	TRINITY_DN27923_c0_g1_i1	1125	926	-	-	-	-	-	-	373	512	18	73	7.49	9.62	0.4	1.4	442.5	45.5	8.55	0.9	3.1803	3.1803	4.79612e-11	2.47228e-08	yes
TRINITY_DN21147_c1_g1	TRINITY_DN21147_c1_g1_i1	518	319	-	-	-	-	-	-	3620.32	3848.57	939.75	1.14	210.94	209.97	60.77	0.06	3734.45	470.44	210.45	30.42	2.65308	2.65308	4.83604e-11	2.47425e-08	yes
TRINITY_DN17063_c0_g2	TRINITY_DN17063_c0_g2_i1	1521	1322	-	-	-	[C] Energy production and conversion	-	-	0	0	62.77	131.52	0	0	0.98	1.77	0	97.15	0	1.38	-inf	inf	5.18168e-11	2.63145e-08	yes
TRINITY_DN32689_c3_g28	TRINITY_DN32689_c3_g28_i1	245	51.51	-	-	-	-	-	-	0	0	113.98	82.54	0	0	45.65	28.54	0	98.26	0	37.09	-inf	inf	5.90397e-11	2.97621e-08	yes
TRINITY_DN30775_c1_g2	TRINITY_DN30775_c1_g2_i1	650	451	-	pyruvate kinase	GO:0005737(cytoplasm);GO:0005524(ATP binding);GO:0000287(magnesium ion binding);GO:0030955(potassium ion binding);GO:0004743(pyruvate kinase activity);GO:0006096(glycolysis)	[G] Carbohydrate transport and metabolism	K00873	ko00010(Glycolysis / Gluconeogenesis);ko00230(Purine metabolism);ko00620(Pyruvate metabolism);ko00710(Carbon fixation in photosynthetic organisms);ko04930(Type II diabetes mellitus)	94.43	103.06	0	0	3.89	3.98	0	0	98.75	0	3.94	0	inf	inf	6.02708e-11	3.01609e-08	yes
TRINITY_DN44106_c0_g1	TRINITY_DN44106_c0_g1_i1	212	29.05	-	-	-	-	-	-	640.26	427.82	16.98	10.23	409.63	256.3	12.06	6.27	534.04	13.61	332.97	9.16	5.08541	5.08541	9.5467e-11	4.74277e-08	yes
TRINITY_DN22868_c0_g5	TRINITY_DN22868_c0_g5_i1	426	227	-	-	-	-	-	-	95.98	94.41	0	0	7.86	7.24	0	0	95.19	0	7.55	0	inf	inf	1.23134e-10	6.07324e-08	yes
TRINITY_DN32986_c0_g9	TRINITY_DN32986_c0_g9_i1	205	25.13	-	-	-	-	-	-	0	0	90.33	67.04	0	0	74.14	47.52	0	78.69	0	60.83	-inf	inf	1.32502e-10	6.4886e-08	yes
TRINITY_DN31582_c1_g11	TRINITY_DN31582_c1_g11_i1	239	46.96	-	-	-	-	-	-	0	0	84.39	72.91	0	0	37.07	27.66	0	78.65	0	32.37	-inf	inf	1.45029e-10	7.05171e-08	yes
TRINITY_DN10041_c0_g2	TRINITY_DN10041_c0_g2_i1	1047	848	ARF	Arf/Sar family, other	GO:0005794(Golgi apparatus);GO:0005525(GTP binding);GO:0006886(intracellular protein transport);GO:0006471(protein ADP-ribosylation);GO:0007264(small GTPase mediated signal transduction);GO:0016192(vesicle-mediated transport)	[U] Intracellular trafficking, secretion, and vesicular transport	K07977	-	2546.25	2328.31	7772.07	11077	55.81	47.79	189.06	232.68	2437.28	9424.54	51.8	210.87	-2.11232	2.11232	1.46476e-10	7.0719e-08	yes
TRINITY_DN32985_c3_g35	TRINITY_DN32985_c3_g35_i1,TRINITY_DN32985_c3_g35_i2	697	490.72	-	-	-	-	-	-	7.4	10	325.96	251.58	0.29	0.35	13.54	9	8.7	288.77	0.32	11.27	-5.30416	5.30416	1.52235e-10	7.29856e-08	yes
TRINITY_DN32817_c0_g1	TRINITY_DN32817_c0_g1_i1,TRINITY_DN32817_c0_g1_i2	457	254.92	AVPL1	inorganic pyrophosphatase	GO:0000139(Golgi membrane);GO:0016021(integral to membrane);GO:0005773(vacuole);GO:0009678(hydrogen-translocating pyrophosphatase activity);GO:0004427(inorganic diphosphatase activity);GO:0015992(proton transport)	-	K01507	ko00190(Oxidative phosphorylation)	32.29	5.82	174.42	259.52	2.37	0.39	14.47	18.33	19.05	216.97	1.38	16.4	-3.6443	3.6443	1.91593e-10	9.12169e-08	yes
TRINITY_DN1664_c0_g1	TRINITY_DN1664_c0_g1_i1	534	335	PNO1	RNA-binding protein PNO1	GO:0005730(nucleolus);GO:0003723(RNA binding)	[O] Posttranslational modification, protein turnover, chaperones	K11884	-	183	305.44	3	10	10.15	15.87	0.18	0.53	244.22	6.5	13.01	0.35	5.11422	5.11422	2.40982e-10	1.1394e-07	yes
TRINITY_DN15817_c0_g6	TRINITY_DN15817_c0_g6_i1	1067	868	ARD4	1,2-dihydroxy-3-keto-5-methylthiopentene dioxygenase	GO:0010309(acireductone dioxygenase [iron(II)-requiring] activity);GO:0046872(metal ion binding);GO:0009086(methionine biosynthetic process)	[S] Function unknown	K08967	ko00270(Cysteine and methionine metabolism)	0	0	54.54	100.31	0	0	1.3	2.06	0	77.42	0	1.68	-inf	inf	2.879e-10	1.35191e-07	yes
TRINITY_DN25777_c0_g1	TRINITY_DN25777_c0_g1_i1,TRINITY_DN25777_c0_g1_i2,TRINITY_DN25777_c0_g1_i3,TRINITY_DN25777_c0_g1_i4,TRINITY_DN25777_c0_g1_i5,TRINITY_DN25777_c0_g1_i6,TRINITY_DN25777_c0_g1_i7,TRINITY_DN25777_c0_g1_i8	1483	809.79	-	-	-	-	-	-	0	3	222.98	159.45	0	0.06	5.37	3.51	1.5	191.21	0.03	4.44	-7.25056	7.25056	3.25049e-10	1.51306e-07	yes
TRINITY_DN30775_c1_g4	TRINITY_DN30775_c1_g4_i1	692	493	-	pyruvate kinase	GO:0005737(cytoplasm);GO:0005524(ATP binding);GO:0000287(magnesium ion binding);GO:0030955(potassium ion binding);GO:0004743(pyruvate kinase activity);GO:0006096(glycolysis)	[G] Carbohydrate transport and metabolism	K00873	ko00010(Glycolysis / Gluconeogenesis);ko00230(Purine metabolism);ko00620(Pyruvate metabolism);ko00710(Carbon fixation in photosynthetic organisms);ko04930(Type II diabetes mellitus)	222.71	130.67	0	0	8.4	4.61	0	0	176.69	0	6.51	0	inf	inf	3.26633e-10	1.51306e-07	yes
TRINITY_DN28325_c2_g4	TRINITY_DN28325_c2_g4_i1	1271	1072	-	-	-	-	-	-	311.85	176.76	0	0	5.41	2.87	0	0	244.31	0	4.14	0	inf	inf	3.74248e-10	1.72199e-07	yes
TRINITY_DN33025_c0_g10	TRINITY_DN33025_c0_g10_i1,TRINITY_DN33025_c0_g10_i2,TRINITY_DN33025_c0_g10_i3,TRINITY_DN33025_c0_g10_i4,TRINITY_DN33025_c0_g10_i5,TRINITY_DN33025_c0_g10_i6,TRINITY_DN33025_c0_g10_i7,TRINITY_DN33025_c0_g10_i8	1192	446.98	-	glucosamine--fructose-6-phosphate aminotransferase (isomerizing)	-	[M] Cell wall/membrane/envelope biogenesis	K00820	ko00250(Alanine, aspartate and glutamate metabolism);ko00520(Amino sugar and nucleotide sugar metabolism)	503.07	519.33	75.7	58.49	26.63	27.26	3.2	1.46	511.2	67.09	26.95	2.33	2.72028	2.72028	5.51307e-10	2.51977e-07	yes
TRINITY_DN33013_c2_g4	TRINITY_DN33013_c2_g4_i1	441	242	GBA2	-	GO:0016021(integral to membrane);GO:0005792(microsome);GO:0005886(plasma membrane);GO:0005790(smooth endoplasmic reticulum);GO:0008422(beta-glucosidase activity);GO:0004348(glucosylceramidase activity);GO:0008206(bile acid metabolic process);GO:0006680(glucosylceramide catabolic process);GO:0016142(O-glycoside catabolic process)	[G] Carbohydrate transport and metabolism	-	-	0	0	121.86	84.87	0	0	10.39	6.25	0	103.37	0	8.32	-inf	inf	5.60749e-10	2.54595e-07	yes
TRINITY_DN27046_c1_g8	TRINITY_DN27046_c1_g8_i1	277	78.81	-	-	-	-	-	-	0	0	53.84	94.33	0	0	14.09	21.32	0	74.09	0	17.7	-inf	inf	6.8296e-10	3.08042e-07	yes
TRINITY_DN13322_c0_g3	TRINITY_DN13322_c0_g3_i1	424	225	-	-	-	-	-	-	105.15	67.58	0	0	8.69	5.23	0	0	86.37	0	6.96	0	inf	inf	7.06017e-10	3.1636e-07	yes
TRINITY_DN28499_c0_g4	TRINITY_DN28499_c0_g4_i1	272	74.24	MATP7	-	GO:0016021(integral to membrane);GO:0012511(monolayer-surrounded lipid storage body)	-	-	-	0	0	191.47	474.92	0	0	53.2	113.94	0	333.19	0	83.57	-inf	inf	8.24414e-10	3.66355e-07	yes
TRINITY_DN17063_c0_g3	TRINITY_DN17063_c0_g3_i1	1521	1322	-	-	-	[C] Energy production and conversion	-	-	0	0	209.23	137.48	0	0	3.26	1.85	0	173.35	0	2.55	-inf	inf	8.28277e-10	3.66355e-07	yes
TRINITY_DN19150_c1_g9	TRINITY_DN19150_c1_g9_i1	273	75.15	PU1	small subunit ribosomal protein S27Ae	GO:0005737(cytoplasm);GO:0005634(nucleus)	[O] Posttranslational modification, protein turnover, chaperones ;[R] General function prediction only	K02977	ko03010(Ribosome)	0	0	80.01	181.96	0	0	21.96	43.13	0	130.99	0	32.55	-inf	inf	9.60574e-10	4.22148e-07	yes
TRINITY_DN19864_c0_g1	TRINITY_DN19864_c0_g1_i1	502	303	-	-	-	-	-	-	0	0	68.85	74	0	0	4.69	4.35	0	71.42	0	4.52	-inf	inf	9.93056e-10	4.33643e-07	yes
TRINITY_DN26592_c1_g7	TRINITY_DN26592_c1_g7_i1	374	175	rplT	large subunit ribosomal protein L20	GO:0005840(ribosome);GO:0019843(rRNA binding);GO:0003735(structural constituent of ribosome);GO:0006412(translation)	[J] Translation, ribosomal structure and biogenesis	K02887	ko03010(Ribosome)	0	0	92.12	213.11	0	0	10.86	21.69	0	152.62	0	16.27	-inf	inf	1.04985e-09	4.55543e-07	yes
TRINITY_DN28058_c1_g15	TRINITY_DN28058_c1_g15_i1	226	37.8	-	-	-	-	-	-	103.54	160.12	7.08	0	50.92	73.73	3.86	0	131.83	3.54	62.33	1.93	4.89347	4.89347	1.08156e-09	4.66351e-07	yes
TRINITY_DN31152_c1_g7	TRINITY_DN31152_c1_g7_i1	875	676	-	-	-	-	-	-	0	0	135.51	329.34	0	0	4.14	8.68	0	232.42	0	6.41	-inf	inf	1.12754e-09	4.83138e-07	yes
TRINITY_DN33094_c1_g13	TRINITY_DN33094_c1_g13_i1	201	23.03	RFS2	stachyose synthetase	GO:0009506(plasmodesma);GO:0047274(galactinol-sucrose galactosyltransferase activity);GO:0034484(raffinose catabolic process);GO:0080167(response to karrikin);GO:0006979(response to oxidative stress)	-	K06611	ko00052(Galactose metabolism)	0	0	62.91	139.7	0	0	56.34	108.04	0	101.3	0	82.19	-inf	inf	1.13982e-09	4.85367e-07	yes
TRINITY_DN33096_c1_g2	TRINITY_DN33096_c1_g2_i1,TRINITY_DN33096_c1_g2_i2,TRINITY_DN33096_c1_g2_i3,TRINITY_DN33096_c1_g2_i4,TRINITY_DN33096_c1_g2_i5,TRINITY_DN33096_c1_g2_i6,TRINITY_DN33096_c1_g2_i7	2202	1134.99	-	-	-	-	-	-	1263.93	1855.64	194.36	256.06	20.47	31.6	2.68	3.21	1559.79	225.21	26.04	2.95	2.61678	2.61678	1.28969e-09	5.45794e-07	yes
TRINITY_DN31029_c3_g1	TRINITY_DN31029_c3_g1_i1	317	118	-	-	-	-	-	-	78.03	90.34	0	0	12.29	13.32	0	0	84.19	0	12.8	0	inf	inf	1.34146e-09	5.64219e-07	yes
TRINITY_DN21787_c0_g1	TRINITY_DN21787_c0_g1_i1	715	516	SEC3A	-	GO:0000145(exocyst);GO:0005886(plasma membrane);GO:0006887(exocytosis);GO:0015031(protein transport)	[U] Intracellular trafficking, secretion, and vesicular transport	-	-	85.14	117.18	0	2.45	3.07	3.95	0	0.08	101.16	1.23	3.51	0.04	6.62252	6.62252	1.59198e-09	6.65505e-07	yes
TRINITY_DN26680_c0_g1	TRINITY_DN26680_c0_g1_i1	879	680	-	-	-	-	-	-	0	2.31	2957.04	1607.82	0	0.06	89.7	42.12	1.16	2282.43	0.03	65.91	-11.4335	11.4335	1.6088e-09	6.68461e-07	yes
TRINITY_DN31276_c0_g1	TRINITY_DN31276_c0_g1_i1	651	452	-	-	-	-	-	-	0	9.85	86	155	0	0.38	3.92	6.11	4.92	120.5	0.19	5.02	-4.77952	4.77952	1.64836e-09	6.80774e-07	yes
TRINITY_DN11561_c0_g1	TRINITY_DN11561_c0_g1_i1	768	569	C12RT1	-	GO:0016021(integral to membrane);GO:0033835(flavanone 7-O-glucoside 2''-O-beta-L-rhamnosyltransferase activity)	-	-	-	0	0	52.08	88.58	0	0	1.89	2.77	0	70.33	0	2.33	-inf	inf	1.66173e-09	6.82184e-07	yes
TRINITY_DN35337_c0_g1	TRINITY_DN35337_c0_g1_i1	466	267	LRX4	-	GO:0005576(extracellular region);GO:0009505(plant-type cell wall);GO:0009506(plasmodesma);GO:0007047(cellular cell wall organization)	-	-	-	168.22	157.43	15.43	0	11.71	10.26	1.19	0	162.82	7.71	10.98	0.59	4.10427	4.10427	1.70068e-09	6.9402e-07	yes
TRINITY_DN11453_c0_g10	TRINITY_DN11453_c0_g10_i1	566	367	-	E3 ubiquitin-protein ligase RNF115/126	-	[O] Posttranslational modification, protein turnover, chaperones	K11982	-	0	12.56	333.77	244.69	0	0.6	18.76	11.88	6.28	289.23	0.3	15.32	-5.733	5.733	1.71541e-09	6.9589e-07	yes
TRINITY_DN32986_c0_g27	TRINITY_DN32986_c0_g27_i1	212	29.05	AMI1	-	-	[J] Translation, ribosomal structure and biogenesis	-	-	0	0	205.89	133.41	0	0	146.2	81.8	0	169.65	0	114	-inf	inf	1.85811e-09	7.49344e-07	yes
TRINITY_DN32430_c0_g12	TRINITY_DN32430_c0_g12_i1	484	285	-	-	-	-	-	-	3	0	75.02	104.12	0.2	0	5.43	6.51	1.5	89.57	0.1	5.97	-6.02209	6.02209	1.93557e-09	7.76018e-07	yes
TRINITY_DN31276_c0_g2	TRINITY_DN31276_c0_g2_i1	651	452	-	-	-	-	-	-	83	81.15	0	0	3.41	3.12	0	0	82.08	0	3.27	0	inf	inf	2.01795e-09	8.04339e-07	yes
TRINITY_DN20350_c0_g9	TRINITY_DN20350_c0_g9_i1	530	331	RPL23A	large subunit ribosomal protein L23e	GO:0022625(cytosolic large ribosomal subunit);GO:0005730(nucleolus);GO:0003735(structural constituent of ribosome);GO:0006412(translation)	[J] Translation, ribosomal structure and biogenesis	K02894	ko03010(Ribosome)	54.72	0	185.63	283.98	3.07	0	11.57	15.28	27.36	234.81	1.53	13.43	-3.21118	3.21118	2.11282e-09	8.37287e-07	yes
TRINITY_DN21565_c0_g2	TRINITY_DN21565_c0_g2_i1	1195	996	At4g26100	casein kinase 1	GO:0005737(cytoplasm);GO:0009506(plasmodesma);GO:0005524(ATP binding);GO:0004674(protein serine/threonine kinase activity)	[T] Signal transduction mechanisms	K02218	ko04340(Hedgehog signaling pathway);ko04711(Circadian rhythm - fly)	173.43	186.62	0	19.5	3.24	3.26	0	0.35	180.03	9.75	3.25	0.17	4.13931	4.13931	2.20091e-09	8.67186e-07	yes
TRINITY_DN29071_c0_g1	TRINITY_DN29071_c0_g1_i1,TRINITY_DN29071_c0_g1_i2	1320	1119.34	CHI2	chitinase	GO:0008061(chitin binding);GO:0004568(chitinase activity);GO:0016998(cell wall macromolecule catabolic process);GO:0006032(chitin catabolic process);GO:0006952(defense response)	[R] General function prediction only	K01183	ko00520(Amino sugar and nucleotide sugar metabolism)	1011	776	2561	3881	16.8	12.07	47.17	61.7	893.5	3221	14.44	54.44	-2.00272	2.00272	2.67821e-09	1.04922e-06	yes
TRINITY_DN15988_c0_g2	TRINITY_DN15988_c0_g2_i1	494	295	-	-	-	-	-	-	105	63.54	0	0	6.62	3.75	0	0	84.27	0	5.19	0	inf	inf	3.0262e-09	1.17881e-06	yes
TRINITY_DN19979_c0_g6	TRINITY_DN19979_c0_g6_i1	525	326	-	-	-	-	-	-	72.52	87.12	0	0	4.13	4.65	0	0	79.82	0	4.39	0	inf	inf	3.23664e-09	1.25366e-06	yes
TRINITY_DN33101_c7_g4	TRINITY_DN33101_c7_g4_i1,TRINITY_DN33101_c7_g4_i2,TRINITY_DN33101_c7_g4_i3,TRINITY_DN33101_c7_g4_i4	345	134.06	AVPL2	inorganic pyrophosphatase	GO:0000139(Golgi membrane);GO:0016021(integral to membrane);GO:0005773(vacuole);GO:0009678(hydrogen-translocating pyrophosphatase activity);GO:0004427(inorganic diphosphatase activity);GO:0015992(proton transport)	-	K01507	ko00190(Oxidative phosphorylation)	9.22	2.18	79.68	156.01	1.5	0.32	11.26	19.03	5.7	117.84	0.91	15.14	-4.53649	4.53649	4.79836e-09	1.84749e-06	yes
TRINITY_DN32985_c3_g38	TRINITY_DN32985_c3_g38_i1	330	131	-	-	-	-	-	-	0	2	60.25	100.61	0	0.27	9.49	13.68	1	80.43	0.14	11.59	-6.52443	6.52443	4.82366e-09	1.84749e-06	yes
TRINITY_DN29510_c0_g3	TRINITY_DN29510_c0_g3_i1	1326	1127	MTP4	-	GO:0016021(integral to membrane);GO:0005774(vacuolar membrane);GO:0008324(cation transmembrane transporter activity)	[P] Inorganic ion transport and metabolism	-	-	0	0	90.16	62.15	0	0	1.65	0.98	0	76.16	0	1.31	-inf	inf	5.27965e-09	2.0109e-06	yes
TRINITY_DN24423_c0_g1	TRINITY_DN24423_c0_g1_i1,TRINITY_DN24423_c0_g1_i2	660	452.15	-	-	-	-	-	-	86	49	381	374	3.54	1.89	17.41	14.77	67.5	377.5	2.71	16.09	-2.66321	2.66321	5.87787e-09	2.22638e-06	yes
TRINITY_DN29528_c1_g1	TRINITY_DN29528_c1_g1_i1,TRINITY_DN29528_c1_g1_i2,TRINITY_DN29528_c1_g1_i3	1603	1335.15	RAP2-12	EREBP-like factor	GO:0005634(nucleus);GO:0003677(DNA binding);GO:0003700(sequence-specific DNA binding transcription factor activity);GO:0009873(ethylene mediated signaling pathway)	-	K09286	-	1452.17	1621.21	273.37	359.36	20.08	21.04	4.22	4.8	1536.69	316.37	20.56	4.51	2.11034	2.11034	6.20091e-09	2.33584e-06	yes
TRINITY_DN33051_c1_g2	TRINITY_DN33051_c1_g2_i1,TRINITY_DN33051_c1_g2_i2	347	139.51	-	-	-	-	-	-	1	2.53	71.24	106.61	0.14	0.34	10.13	13.25	1.77	88.92	0.24	11.69	-5.65578	5.65578	6.6204e-09	2.48023e-06	yes
TRINITY_DN11704_c0_g2	TRINITY_DN11704_c0_g2_i1	567	368	SUVH1	-	GO:0005694(chromosome);GO:0005634(nucleus);GO:0042393(histone binding);GO:0018024(histone-lysine N-methyltransferase activity);GO:0008270(zinc ion binding)	-	-	-	75.19	78.31	0	0	3.8	3.7	0	0	76.75	0	3.75	0	inf	inf	6.86781e-09	2.55893e-06	yes
TRINITY_DN33101_c3_g2	TRINITY_DN33101_c3_g2_i1	231	41.21	-	inorganic pyrophosphatase	-	-	K01507	ko00190(Oxidative phosphorylation)	1	4	67	120	0.45	1.69	33.54	51.87	2.5	93.5	1.07	42.7	-5.39663	5.39663	7.09812e-09	2.63045e-06	yes
TRINITY_DN15003_c0_g2	TRINITY_DN15003_c0_g2_i1	589	390	VPS32.2	charged multivesicular body protein 4	GO:0005768(endosome);GO:0015031(protein transport)	[U] Intracellular trafficking, secretion, and vesicular transport	K12194	ko04144(Endocytosis)	0	0	66.98	59.94	0	0	3.54	2.74	0	63.46	0	3.14	-inf	inf	7.44497e-09	2.74415e-06	yes
TRINITY_DN30300_c0_g3	TRINITY_DN30300_c0_g3_i1	256	60.35	-	-	-	-	-	-	0	0	48.78	79.57	0	0	16.67	23.49	0	64.17	0	20.08	-inf	inf	7.7548e-09	2.84307e-06	yes
TRINITY_DN6900_c0_g1	TRINITY_DN6900_c0_g1_i1	2118	1919	FLA10	-	GO:0046658(anchored to plasma membrane)	-	-	-	92.04	58.99	0	0	0.89	0.53	0	0	75.52	0	0.71	0	inf	inf	7.95984e-09	2.90272e-06	yes
TRINITY_DN33101_c7_g12	TRINITY_DN33101_c7_g12_i1	469	270	-	-	-	-	-	-	0	0	55.16	72.04	0	0	4.21	4.75	0	63.6	0	4.48	-inf	inf	9.03925e-09	3.2789e-06	yes
TRINITY_DN33094_c1_g40	TRINITY_DN33094_c1_g40_i1	201	23.03	RFS5	stachyose synthetase	GO:0009507(chloroplast);GO:0047274(galactinol-sucrose galactosyltransferase activity);GO:0005975(carbohydrate metabolic process);GO:0009737(response to abscisic acid stimulus);GO:0006979(response to oxidative stress);GO:0009414(response to water deprivation)	-	K06611	ko00052(Galactose metabolism)	0	0	107.1	266.04	0	0	95.92	205.75	0	186.57	0	150.84	-inf	inf	9.15482e-09	3.30335e-06	yes
TRINITY_DN13749_c0_g2	TRINITY_DN13749_c0_g2_i1	652	453	-	-	-	[R] General function prediction only	-	-	0	0	48.85	77.9	0	0	2.22	3.06	0	63.38	0	2.64	-inf	inf	9.97132e-09	3.57913e-06	yes
TRINITY_DN45386_c1_g4	TRINITY_DN45386_c1_g4_i1	769	570	AGP20	-	GO:0031225(anchored to membrane);GO:0005886(plasma membrane)	-	-	-	309.22	162.84	0	0	10.08	4.97	0	0	236.03	0	7.53	0	inf	inf	1.10609e-08	3.94953e-06	yes
TRINITY_DN20129_c0_g1	TRINITY_DN20129_c0_g1_i1	969	770	PDAP1	-	GO:0008283(cell proliferation);GO:0007165(signal transduction)	[R] General function prediction only	-	-	98.7	201.49	0	0	2.38	4.55	0	0	150.09	0	3.46	0	inf	inf	1.1526e-08	4.09431e-06	yes
TRINITY_DN22518_c0_g1	TRINITY_DN22518_c0_g1_i1	387	188	PERK10	-	GO:0016021(integral to membrane);GO:0005886(plasma membrane);GO:0005524(ATP binding);GO:0004674(protein serine/threonine kinase activity)	[T] Signal transduction mechanisms	-	-	0	0	54.18	69.99	0	0	5.95	6.63	0	62.08	0	6.29	-inf	inf	1.34112e-08	4.73379e-06	yes
TRINITY_DN30103_c1_g2	TRINITY_DN30103_c1_g2_i1,TRINITY_DN30103_c1_g2_i2	2455	1575.68	POLD2	DNA polymerase delta subunit 2	GO:0005634(nucleus);GO:0003677(DNA binding);GO:0003887(DNA-directed DNA polymerase activity);GO:0006260(DNA replication)	[L] Replication, recombination and repair	K02328	ko00230(Purine metabolism);ko00240(Pyrimidine metabolism);ko03030(DNA replication);ko03410(Base excision repair);ko03420(Nucleotide excision repair);ko03430(Mismatch repair);ko03440(Homologous recombination)	737.24	759	141	133	8.76	8.46	1.84	1.47	748.12	137	8.61	1.65	2.25396	2.25396	1.34895e-08	4.73379e-06	yes
TRINITY_DN32985_c3_g36	TRINITY_DN32985_c3_g36_i1	229	39.82	-	-	-	-	-	-	0	0	69.48	53.39	0	0	35.99	23.88	0	61.44	0	29.94	-inf	inf	1.35334e-08	4.73379e-06	yes
TRINITY_DN17117_c0_g2	TRINITY_DN17117_c0_g2_i1,TRINITY_DN17117_c0_g2_i2	1415	1129.3	-	-	-	-	-	-	1156.01	957.76	3100	3944	18.32	13.86	58.02	61.78	1056.88	3522	16.09	59.9	-1.90395	1.90395	1.50363e-08	5.2328e-06	yes
TRINITY_DN29024_c0_g1	TRINITY_DN29024_c0_g1_i1,TRINITY_DN29024_c0_g1_i2	1123	918.97	-	-	-	-	-	-	0	0	59	63	0	0	1.33	1.22	0	61	0	1.27	-inf	inf	1.59161e-08	5.51098e-06	yes
TRINITY_DN20665_c0_g1	TRINITY_DN20665_c0_g1_i1	620	421	VPS41	-	GO:0008270(zinc ion binding);GO:0006886(intracellular protein transport);GO:0016192(vesicle-mediated transport)	[U] Intracellular trafficking, secretion, and vesicular transport	-	-	0	0	66	55	0	0	3.23	2.33	0	60.5	0	2.78	-inf	inf	1.6122e-08	5.55422e-06	yes
TRINITY_DN32916_c1_g6	TRINITY_DN32916_c1_g6_i1	213	29.64	-	-	-	-	-	-	58.16	86.72	0	0	36.48	50.93	0	0	72.44	0	43.7	0	inf	inf	1.77675e-08	6.09051e-06	yes
TRINITY_DN32430_c0_g14	TRINITY_DN32430_c0_g14_i1	296	97.02	Cenpv	-	GO:0000777(condensed chromosome kinetochore);GO:0005737(cytoplasm);GO:0005634(nucleus);GO:0051233(spindle midzone);GO:0016846(carbon-sulfur lyase activity);GO:0051301(cell division);GO:0031508(centromeric heterochromatin formation);GO:0007067(mitosis);GO:0032467(positive regulation of cytokinesis);GO:0033044(regulation of chromosome organization)	[S] Function unknown	-	-	11	3	113.11	123.35	2.11	0.54	24.05	22.65	7	118.23	1.32	23.35	-4.23467	4.23467	1.80393e-08	6.15292e-06	yes
TRINITY_DN13945_c0_g2	TRINITY_DN13945_c0_g2_i1	1408	1209	-	-	-	-	-	-	0	0	39	84	0	0	0.67	1.24	0	61.5	0	0.96	-inf	inf	1.95134e-08	6.62276e-06	yes
TRINITY_DN45386_c1_g6	TRINITY_DN45386_c1_g6_i1	767	568	AGP20	-	GO:0031225(anchored to membrane);GO:0005886(plasma membrane)	-	-	-	94.61	103.52	3.99	0	3.1	3.17	0.14	0	99.06	2	3.13	0.07	5.30014	5.30014	1.96261e-08	6.6282e-06	yes
TRINITY_DN32396_c2_g13	TRINITY_DN32396_c2_g13_i1	203	24.07	OsI_15387	-	-	[C] Energy production and conversion	-	-	0.81	0	63.39	71.61	0.63	0	54.33	53	0.41	67.5	0.32	53.66	-7.21475	7.21475	2.11829e-08	7.07536e-06	yes
TRINITY_DN37482_c0_g1	TRINITY_DN37482_c0_g1_i1	913	714	GLR2.2	glutamate receptor, ionotropic, other eukaryote	GO:0016021(integral to membrane);GO:0030288(outer membrane-bounded periplasmic space);GO:0005886(plasma membrane);GO:0005262(calcium channel activity);GO:0005234(extracellular-glutamate-gated ion channel activity);GO:0004970(ionotropic glutamate receptor activity);GO:0019722(calcium-mediated signaling);GO:0071230(cellular response to amino acid stimulus)	[P] Inorganic ion transport and metabolism ;[E] Amino acid transport and metabolism ;[T] Signal transduction mechanisms	K05387	-	68	75	0	0	1.77	1.83	0	0	71.5	0	1.8	0	inf	inf	2.12456e-08	7.07536e-06	yes
TRINITY_DN28499_c0_g13	TRINITY_DN28499_c0_g13_i1	217	32.04	-	-	-	-	-	-	0	1.26	62.56	72.37	0	0.69	40.28	40.24	0.63	67.47	0.34	40.26	-7.29944	7.29944	2.12597e-08	7.07536e-06	yes
TRINITY_DN26592_c1_g1	TRINITY_DN26592_c1_g1_i1	392	193	rplT	large subunit ribosomal protein L20	GO:0005840(ribosome);GO:0019843(rRNA binding);GO:0003735(structural constituent of ribosome);GO:0006412(translation)	[J] Translation, ribosomal structure and biogenesis	K02887	ko03010(Ribosome)	0	0	40.07	82.2	0	0	4.28	7.59	0	61.14	0	5.94	-inf	inf	2.17883e-08	7.21626e-06	yes
TRINITY_DN32516_c2_g8	TRINITY_DN32516_c2_g8_i1	389	190	-	-	-	-	-	-	0	0	54.33	65.59	0	0	5.9	6.15	0	59.96	0	6.03	-inf	inf	2.22675e-08	7.33948e-06	yes
TRINITY_DN19080_c0_g2	TRINITY_DN19080_c0_g2_i1	445	246	H4-I	histone H4	GO:0000786(nucleosome);GO:0005634(nucleus);GO:0003677(DNA binding);GO:0006334(nucleosome assembly)	[B] Chromatin structure and dynamics	K11254	ko05322(Systemic lupus erythematosus)	60.7	81	0	0	4.59	5.73	0	0	70.85	0	5.16	0	inf	inf	2.44553e-08	8.02206e-06	yes
TRINITY_DN17498_c1_g3	TRINITY_DN17498_c1_g3_i1	794	595	At1g32410	-	GO:0010008(endosome membrane);GO:0016021(integral to membrane);GO:0005773(vacuole);GO:0015031(protein transport)	[T] Signal transduction mechanisms	-	-	0	0	314.68	911	0	0	10.91	27.27	0	612.84	0	19.09	-inf	inf	2.56704e-08	8.38053e-06	yes
TRINITY_DN28499_c0_g7	TRINITY_DN28499_c0_g7_i1	280	81.6	MATP7	-	GO:0016021(integral to membrane);GO:0012511(monolayer-surrounded lipid storage body)	-	-	-	72.3	57.9	1959.63	4429.61	16.47	12.35	495.39	966.94	65.1	3194.62	14.41	731.16	-5.74445	5.74445	2.73097e-08	8.87345e-06	yes
TRINITY_DN32706_c0_g6	TRINITY_DN32706_c0_g6_i1,TRINITY_DN32706_c0_g6_i2,TRINITY_DN32706_c0_g6_i3,TRINITY_DN32706_c0_g6_i4	2257	1293.63	Tubgcp2	-	GO:0005874(microtubule);GO:0005815(microtubule organizing center);GO:0000922(spindle pole);GO:0000226(microtubule cytoskeleton organization)	[Z] Cytoskeleton	-	-	2284.19	2214.23	387	654.31	49.14	43.24	5.64	7.56	2249.21	520.65	46.19	6.6	1.96171	1.96171	2.88805e-08	9.33958e-06	yes
TRINITY_DN17349_c0_g1	TRINITY_DN17349_c0_g1_i1	1138	939	At1g15670	-	-	[R] General function prediction only	-	-	131.39	90.63	6.84	0	2.6	1.68	0.15	0	111.01	3.42	2.14	0.07	4.6601	4.6601	2.9429e-08	9.47228e-06	yes
TRINITY_DN28128_c0_g7	TRINITY_DN28128_c0_g7_i1	226	37.8	RCI2A	-	GO:0016021(integral to membrane);GO:0042538(hyperosmotic salinity response);GO:0009737(response to abscisic acid stimulus);GO:0009409(response to cold)	[R] General function prediction only	-	-	110.71	102.54	2.55	2.68	54.44	47.22	1.39	1.26	106.62	2.62	50.83	1.33	4.96824	4.96824	2.96088e-08	9.48561e-06	yes
TRINITY_DN33126_c0_g6	TRINITY_DN33126_c0_g6_i1	583	384	-	-	-	-	-	-	0	0	56.69	60.06	0	0	3.05	2.79	0	58.38	0	2.92	-inf	inf	3.10612e-08	9.90461e-06	yes
TRINITY_DN32817_c0_g23	TRINITY_DN32817_c0_g23_i1,TRINITY_DN32817_c0_g23_i2	381	144.2	psaB	photosystem I core protein Ib	GO:0009535(chloroplast thylakoid membrane);GO:0016021(integral to membrane);GO:0009522(photosystem I);GO:0051539(4 iron, 4 sulfur cluster binding);GO:0016168(chlorophyll binding);GO:0046872(metal ion binding);GO:0022900(electron transport chain);GO:0015979(photosynthesis);GO:0018298(protein-chromophore linkage);GO:0006810(transport)	-	K02690	ko00195(Photosynthesis)	6.14	3.67	100.15	104.62	0.84	0.47	14.9	13.5	4.9	102.39	0.66	14.2	-4.53523	4.53523	3.24943e-08	1.03136e-05	yes
TRINITY_DN28491_c0_g1	TRINITY_DN28491_c0_g1_i1,TRINITY_DN28491_c0_g1_i2	2447	2214.36	NUP85	-	GO:0005635(nuclear envelope);GO:0005515(protein binding)	[Y] Nuclear structure ;[U] Intracellular trafficking, secretion, and vesicular transport	-	-	40	49	202	338	0.33	0.38	1.85	2.68	44.5	270	0.35	2.27	-2.75635	2.75635	3.81268e-08	1.20456e-05	yes
TRINITY_DN31520_c3_g7	TRINITY_DN31520_c3_g7_i1	226	37.8	-	-	-	-	-	-	2.6	0	52.93	99.75	1.28	0	28.89	47.01	1.3	76.34	0.64	37.95	-5.773	5.773	4.1603e-08	1.30836e-05	yes
TRINITY_DN32846_c0_g3	TRINITY_DN32846_c0_g3_i1,TRINITY_DN32846_c0_g3_i2,TRINITY_DN32846_c0_g3_i3,TRINITY_DN32846_c0_g3_i4,TRINITY_DN32846_c0_g3_i5,TRINITY_DN32846_c0_g3_i6	2595	1824.96	CSLE6	cellulose synthase A	GO:0000139(Golgi membrane);GO:0016021(integral to membrane);GO:0016760(cellulose synthase (UDP-forming) activity);GO:0007047(cellular cell wall organization);GO:0030244(cellulose biosynthetic process)	-	K10999	-	66	8	651	499	0.89	0.12	8.1	5.99	37	575	0.51	7.04	-4.13498	4.13498	5.34688e-08	1.67384e-05	yes
TRINITY_DN27833_c0_g1	TRINITY_DN27833_c0_g1_i1	365	166	-	-	-	-	-	-	0	0	51.24	122.16	0	0	6.37	13.11	0	86.7	0	9.74	-inf	inf	5.61155e-08	1.74871e-05	yes
TRINITY_DN31150_c1_g10	TRINITY_DN31150_c1_g10_i1	410	211	P2	2-alkenal reductase	GO:0005829(cytosol);GO:0005886(plasma membrane);GO:0032440(2-alkenal reductase [NAD(P)] activity);GO:0008270(zinc ion binding);GO:0006979(response to oxidative stress)	[R] General function prediction only	K08070	-	0	0	220.92	633.4	0	0	21.6	53.47	0	427.16	0	37.53	-inf	inf	5.79139e-08	1.79659e-05	yes
TRINITY_DN26018_c0_g1	TRINITY_DN26018_c0_g1_i1	4974	4775	ABCC8	ATP-binding cassette, subfamily C (CFTR/MRP), member 2	GO:0016021(integral to membrane);GO:0000325(plant-type vacuole);GO:0005774(vacuolar membrane);GO:0005524(ATP binding);GO:0008559(xenobiotic-transporting ATPase activity)	[Q] Secondary metabolites biosynthesis, transport and catabolism	K05666	ko02010(ABC transporters)	360	385	70	43	1.4	1.4	0.3	0.16	372.5	56.5	1.4	0.23	2.49373	2.49373	6.45917e-08	1.99472e-05	yes
TRINITY_DN33126_c0_g5	TRINITY_DN33126_c0_g5_i1	583	384	-	-	-	-	-	-	74.34	90.28	0	2.34	3.6	4.09	0	0.11	82.31	1.17	3.84	0.06	6.32445	6.32445	6.66655e-08	2.04953e-05	yes
TRINITY_DN20937_c0_g3	TRINITY_DN20937_c0_g3_i1	664	465	-	-	-	-	-	-	0	0	48.49	64.48	0	0	2.15	2.47	0	56.48	0	2.31	-inf	inf	6.85226e-08	2.09722e-05	yes
TRINITY_DN23983_c0_g2	TRINITY_DN23983_c0_g2_i1,TRINITY_DN23983_c0_g2_i2	853	345.87	-	-	-	-	-	-	2	5	63.48	131.21	0.13	0.31	2.79	6.13	3.5	97.34	0.22	4.46	-4.94629	4.94629	7.49674e-08	2.28427e-05	yes
TRINITY_DN24883_c0_g5	TRINITY_DN24883_c0_g5_i1	282	83.48	-	-	-	-	-	-	0	0	55.87	53.65	0	0	13.81	11.45	0	54.76	0	12.63	-inf	inf	7.7586e-08	2.3536e-05	yes
TRINITY_DN23390_c0_g1	TRINITY_DN23390_c0_g1_i1	702	503	UGT89B1	-	GO:0047893(flavonol 3-O-glucosyltransferase activity);GO:0080043(quercetin 3-O-glucosyltransferase activity);GO:0080046(quercetin 4'-O-glucosyltransferase activity);GO:0080044(quercetin 7-O-glucosyltransferase activity)	[G] Carbohydrate transport and metabolism ;[C] Energy production and conversion	-	-	51.3	80.99	0	0	1.9	2.8	0	0	66.14	0	2.35	0	inf	inf	7.80971e-08	2.35867e-05	yes
TRINITY_DN31582_c1_g13	TRINITY_DN31582_c1_g13_i1	302	103	-	-	-	-	-	-	0	0	53	129	0	0	10.61	22.31	0	91	0	16.46	-inf	inf	8.29568e-08	2.49445e-05	yes
TRINITY_DN33967_c0_g1	TRINITY_DN33967_c0_g1_i1	600	401	SOT7	desulfoglucosinolate sulfotransferase A/B/C	-	[R] General function prediction only	K11821	ko00380(Tryptophan metabolism);ko00966(Glucosinolate biosynthesis)	411.86	465.27	67.82	79.85	19.09	20.19	3.49	3.55	438.56	73.83	19.64	3.52	2.38697	2.38697	9.52454e-08	2.85146e-05	yes
TRINITY_DN32891_c0_g10	TRINITY_DN32891_c0_g10_i1,TRINITY_DN32891_c0_g10_i2	321	97.25	PERK14	-	GO:0016021(integral to membrane);GO:0005886(plasma membrane);GO:0005524(ATP binding);GO:0004674(protein serine/threonine kinase activity)	[T] Signal transduction mechanisms	-	-	68.07	61.24	0	0	12.39	10.73	0	0	64.66	0	11.56	0	inf	inf	1.01753e-07	3.03305e-05	yes
TRINITY_DN32986_c0_g42	TRINITY_DN32986_c0_g42_i1	226	37.8	AMI1	-	-	[J] Translation, ribosomal structure and biogenesis	-	-	0	0	291.05	162.88	0	0	158.85	76.76	0	226.97	0	117.81	-inf	inf	1.07556e-07	3.19212e-05	yes
TRINITY_DN20937_c0_g1	TRINITY_DN20937_c0_g1_i1	664	465	-	-	-	-	-	-	45.6	83.36	0	0	1.82	3.12	0	0	64.48	0	2.47	0	inf	inf	1.11993e-07	3.30949e-05	yes
TRINITY_DN45386_c1_g10	TRINITY_DN45386_c1_g10_i1	759	560	AGP20	-	GO:0031225(anchored to membrane);GO:0005886(plasma membrane)	-	-	-	0	9.52	327.51	817.96	0	0.3	12.06	26.02	4.76	572.74	0.15	19.04	-7.00667	7.00667	1.16542e-07	3.42914e-05	yes
TRINITY_DN5925_c0_g2	TRINITY_DN5925_c0_g2_i1	1190	991	Aimp1	methionyl-tRNA synthetase	GO:0017101(aminoacyl-tRNA synthetase multienzyme complex);GO:0005829(cytosol);GO:0005783(endoplasmic reticulum);GO:0005615(extracellular space);GO:0005794(Golgi apparatus);GO:0005634(nucleus);GO:0030133(transport vesicle);GO:0043498(cell surface binding);GO:0005125(cytokine activity);GO:0042803(protein homodimerization activity);GO:0000049(tRNA binding);GO:0001525(angiogenesis);GO:0006915(apoptos…	[J] Translation, ribosomal structure and biogenesis	K01874	ko00450(Selenoamino acid metabolism);ko00970(Aminoacyl-tRNA biosynthesis)	0	0	114.29	309.75	0	0	2.38	5.57	0	212.02	0	3.98	-inf	inf	1.18824e-07	3.48135e-05	yes
TRINITY_DN28794_c0_g3	TRINITY_DN28794_c0_g3_i1	307	108	At1g45332	elongation factor EF-G	GO:0005739(mitochondrion);GO:0005524(ATP binding);GO:0005525(GTP binding);GO:0003924(GTPase activity);GO:0003746(translation elongation factor activity);GO:0046686(response to cadmium ion)	[J] Translation, ribosomal structure and biogenesis	K02355	-	0	0	53.33	54.11	0	0	10.19	8.92	0	53.72	0	9.55	-inf	inf	1.203e-07	3.49472e-05	yes
TRINITY_DN29556_c3_g9	TRINITY_DN29556_c3_g9_i1	265	68.02	-	-	-	-	-	-	0	0	53	53.91	0	0	16.07	14.12	0	53.45	0	15.09	-inf	inf	1.203e-07	3.49472e-05	yes
TRINITY_DN38139_c0_g2	TRINITY_DN38139_c0_g2_i1	305	106	-	-	-	-	-	-	0	0	58.2	47.5	0	0	11.33	7.98	0	52.85	0	9.66	-inf	inf	1.25983e-07	3.64436e-05	yes
TRINITY_DN10023_c0_g4	TRINITY_DN10023_c0_g4_i1	1547	1348	-	-	-	[G] Carbohydrate transport and metabolism	-	-	57.79	117.8	0	0	0.8	1.52	0	0	87.8	0	1.16	0	inf	inf	1.33327e-07	3.8406e-05	yes
TRINITY_DN25912_c2_g1	TRINITY_DN25912_c2_g1_i1	650	451	-	-	-	-	-	-	135.32	73.43	0	0	5.58	2.83	0	0	104.38	0	4.21	0	inf	inf	1.3716e-07	3.93449e-05	yes
TRINITY_DN31529_c2_g9	TRINITY_DN31529_c2_g9_i1	202	23.55	-	-	-	-	-	-	0	58.05	159.73	237.66	0	42.91	139.93	179.77	29.02	198.69	21.45	159.85	-2.98131	2.98131	1.44238e-07	4.12028e-05	yes
TRINITY_DN16583_c0_g2	TRINITY_DN16583_c0_g2_i1	2052	1853	-	-	-	-	-	-	0	0	47.43	58.8	0	0	0.53	0.57	0	53.11	0	0.55	-inf	inf	1.51599e-07	4.3126e-05	yes
TRINITY_DN28268_c2_g8	TRINITY_DN28268_c2_g8_i1	497	298	-	-	-	-	-	-	554.98	415.63	95.05	0	34.61	24.27	6.58	0	485.31	47.52	29.44	3.29	3.02496	3.02496	1.54196e-07	4.36833e-05	yes
TRINITY_DN42639_c0_g1	TRINITY_DN42639_c0_g1_i1	330	131	-	-	-	-	-	-	0	2.59	53.24	88	0	0.34	8.38	11.97	1.29	70.62	0.17	10.18	-5.74911	5.74911	1.5599e-07	4.40097e-05	yes
TRINITY_DN33081_c1_g6	TRINITY_DN33081_c1_g6_i1	329	130	-	-	-	-	-	-	0	0	1009.06	3577.79	0	0	160.12	490.23	0	2293.43	0	325.18	-inf	inf	1.78952e-07	5.02812e-05	yes
TRINITY_DN32416_c1_g1	TRINITY_DN32416_c1_g1_i1	254	58.7	AVPL2	inorganic pyrophosphatase	GO:0000139(Golgi membrane);GO:0016021(integral to membrane);GO:0005773(vacuole);GO:0009678(hydrogen-translocating pyrophosphatase activity);GO:0004427(inorganic diphosphatase activity);GO:0015992(proton transport)	-	K01507	ko00190(Oxidative phosphorylation)	0	0	33.07	73.3	0	0	11.62	22.24	0	53.19	0	16.93	-inf	inf	1.92709e-07	5.39254e-05	yes
TRINITY_DN19255_c0_g2	TRINITY_DN19255_c0_g2_i1	492	293	snrpe	small nuclear ribonucleoprotein E	GO:0005634(nucleus);GO:0030529(ribonucleoprotein complex);GO:0003723(RNA binding);GO:0006397(mRNA processing);GO:0008380(RNA splicing)	[A] RNA processing and modification	K11097	ko03040(Spliceosome)	44.93	78.89	0	0	2.85	4.69	0	0	61.91	0	3.77	0	inf	inf	1.98472e-07	5.53123e-05	yes
TRINITY_DN23934_c1_g1	TRINITY_DN23934_c1_g1_i1	359	160	-	-	-	-	-	-	5.06	2.96	96.24	75.92	0.59	0.32	12.41	8.45	4.01	86.08	0.45	10.43	-4.62316	4.62316	2.0167e-07	5.5976e-05	yes
TRINITY_DN31150_c1_g4	TRINITY_DN31150_c1_g4_i1	202	23.55	-	-	-	-	K07119	-	1	0	53.31	125.59	0.79	0	46.7	95	0.5	89.45	0.4	70.85	-7.56847	7.56847	2.06066e-07	5.69656e-05	yes
TRINITY_DN31390_c3_g3	TRINITY_DN31390_c3_g3_i1,TRINITY_DN31390_c3_g3_i2,TRINITY_DN31390_c3_g3_i3	1276	764.15	-	-	-	-	-	-	106.56	92	7	0	2.5	2.13	0.13	0	99.28	3.5	2.31	0.07	4.49789	4.49789	2.084e-07	5.7307e-05	yes
TRINITY_DN24932_c0_g1	TRINITY_DN24932_c0_g1_i1	318	119	-	-	-	[S] Function unknown	-	-	421.17	988.1	2006.69	2298.07	65.78	144.51	347.86	343.99	704.63	2152.38	105.14	345.93	-1.808	1.808	2.08973e-07	5.7307e-05	yes
TRINITY_DN13980_c0_g3	TRINITY_DN13980_c0_g3_i1	692	493	-	-	-	-	-	-	43.96	78.82	0	0	1.66	2.78	0	0	61.39	0	2.22	0	inf	inf	2.23435e-07	6.1029e-05	yes
TRINITY_DN27050_c0_g11	TRINITY_DN27050_c0_g11_i1	292	93.08	-	-	-	-	-	-	0	0	38.53	65.45	0	0	8.54	12.52	0	51.99	0	10.53	-inf	inf	2.25623e-07	6.1382e-05	yes
TRINITY_DN28790_c1_g1	TRINITY_DN28790_c1_g1_i1,TRINITY_DN28790_c1_g1_i2	304	85.4	-	-	-	[S] Function unknown	-	-	357.54	344.46	48.01	64.62	67.01	58.04	12.27	12.85	351	56.31	62.53	12.56	2.46923	2.46923	2.32214e-07	6.29255e-05	yes
TRINITY_DN22053_c1_g9	TRINITY_DN22053_c1_g9_i1	818	619	SOD	superoxide dismutase, Fe-Mn family	GO:0005759(mitochondrial matrix);GO:0046872(metal ion binding);GO:0004784(superoxide dismutase activity);GO:0019430(removal of superoxide radicals)	[P] Inorganic ion transport and metabolism	K04564	ko04146(Peroxisome);ko05016(Huntington's disease)	1793.55	1765.22	562	331.21	53.86	49.63	18.73	9.53	1779.38	446.61	51.75	14.13	1.76639	1.76639	2.4348e-07	6.57185e-05	yes
TRINITY_DN15895_c0_g1	TRINITY_DN15895_c0_g1_i1	426	227	-	-	-	-	-	-	0	0	580	293.36	0	0	52.71	23.02	0	436.68	0	37.87	-inf	inf	2.45795e-07	6.60833e-05	yes
TRINITY_DN15045_c0_g1	TRINITY_DN15045_c0_g1_i1	314	115	SDH2-3	succinate dehydrogenase (ubiquinone) iron-sulfur protein	GO:0005743(mitochondrial inner membrane);GO:0051537(2 iron, 2 sulfur cluster binding);GO:0051538(3 iron, 4 sulfur cluster binding);GO:0051539(4 iron, 4 sulfur cluster binding);GO:0009055(electron carrier activity);GO:0046872(metal ion binding);GO:0008177(succinate dehydrogenase (ubiquinone) activity);GO:0022900(electron transport chain);GO:0006810(transport);GO:0006099(tricarboxylic acid cycle)	[C] Energy production and conversion	K00235	ko00020(Citrate cycle (TCA cycle));ko00190(Oxidative phosphorylation);ko05010(Alzheimer's disease);ko05012(Parkinson's disease);ko05016(Huntington's disease)	0	0	46.8	54.74	0	0	8.39	8.48	0	50.77	0	8.44	-inf	inf	2.55587e-07	6.84474e-05	yes
TRINITY_DN23615_c0_g5	TRINITY_DN23615_c0_g5_i1	517	318	PERK9	-	GO:0016021(integral to membrane);GO:0005886(plasma membrane);GO:0005524(ATP binding);GO:0004674(protein serine/threonine kinase activity)	[T] Signal transduction mechanisms	-	-	0	0	46	56.01	0	0	2.98	3.14	0	51	0	3.06	-inf	inf	2.59987e-07	6.93547e-05	yes
TRINITY_DN31074_c0_g1	TRINITY_DN31074_c0_g1_i1,TRINITY_DN31074_c0_g1_i2,TRINITY_DN31074_c0_g1_i3,TRINITY_DN31074_c0_g1_i4,TRINITY_DN31074_c0_g1_i5	1228	916.69	-	-	-	-	-	-	111	173	0	20	3.03	2.94	0	0.35	142	10	2.98	0.17	3.78958	3.78958	2.65397e-07	7.05237e-05	yes
TRINITY_DN15632_c0_g1	TRINITY_DN15632_c0_g1_i1	1455	1256	RT	-	GO:0047213(anthocyanidin 3-O-glucosyltransferase activity)	[G] Carbohydrate transport and metabolism ;[C] Energy production and conversion	-	-	28.09	53.43	196.23	268.2	0.42	0.74	3.22	3.8	40.76	232.21	0.58	3.51	-2.69728	2.69728	2.66765e-07	7.06134e-05	yes
TRINITY_DN35888_c0_g1	TRINITY_DN35888_c0_g1_i1	394	195	-	-	-	-	-	-	42	79	0	0	4	7.05	0	0	60.5	0	5.53	0	inf	inf	2.8333e-07	7.47097e-05	yes
TRINITY_DN1706_c0_g1	TRINITY_DN1706_c0_g1_i1	1183	984	Os03g0255100	-	GO:0048046(apoplast);GO:0004565(beta-galactosidase activity);GO:0043169(cation binding);GO:0005529(sugar binding);GO:0005975(carbohydrate metabolic process)	[G] Carbohydrate transport and metabolism	-	-	0	1	386	213	0	0.02	8.09	3.86	0.5	299.5	0.01	5.97	-9.50253	9.50253	2.85798e-07	7.50718e-05	yes
TRINITY_DN26996_c0_g2	TRINITY_DN26996_c0_g2_i1,TRINITY_DN26996_c0_g2_i2,TRINITY_DN26996_c0_g2_i3,TRINITY_DN26996_c0_g2_i4	848	590.56	-	-	-	-	-	-	454.44	1031.74	2161.85	2274.89	14.77	30.55	78.15	70.81	743.09	2218.37	22.66	74.48	-1.78067	1.78067	3.221e-07	8.42845e-05	yes
TRINITY_DN13828_c0_g1	TRINITY_DN13828_c0_g1_i1	1750	1551	At3g27150	-	GO:0005634(nucleus)	[R] General function prediction only	-	-	0	0	76.35	47.9	0	0	1.02	0.55	0	62.12	0	0.79	-inf	inf	3.57601e-07	9.32183e-05	yes
TRINITY_DN26012_c1_g1	TRINITY_DN26012_c1_g1_i1,TRINITY_DN26012_c1_g1_i2	1608	1118.81	mfsd5	-	GO:0016021(integral to membrane);GO:0006810(transport)	[G] Carbohydrate transport and metabolism	-	-	743	588	120	166	11.25	8.72	2.4	2.9	665.5	143	9.98	2.65	2.0582	2.0582	3.82217e-07	9.92576e-05	yes
TRINITY_DN11704_c0_g1	TRINITY_DN11704_c0_g1_i1	567	368	SUVH1	-	GO:0005694(chromosome);GO:0005634(nucleus);GO:0042393(histone binding);GO:0018024(histone-lysine N-methyltransferase activity);GO:0008270(zinc ion binding)	-	-	-	0	0	45.84	53	0	0	2.57	2.57	0	49.42	0	2.57	-inf	inf	3.8554e-07	9.97428e-05	yes
TRINITY_DN30988_c2_g1	TRINITY_DN30988_c2_g1_i1,TRINITY_DN30988_c2_g1_i2	335	96.59	-	-	-	-	-	-	66	51.29	0	0	12.09	6.56	0	0	58.64	0	9.32	0	inf	inf	4.03139e-07	0.000103904	yes
TRINITY_DN32316_c0_g1	TRINITY_DN32316_c0_g1_i1,TRINITY_DN32316_c0_g1_i2,TRINITY_DN32316_c0_g1_i3,TRINITY_DN32316_c0_g1_i4,TRINITY_DN32316_c0_g1_i5	1394	1016.38	SPCC364.06	nucleosome assembly protein 1-like 1	GO:0005829(cytosol);GO:0000790(nuclear chromatin);GO:0042393(histone binding);GO:0006336(DNA replication-independent nucleosome assembly);GO:0006337(nucleosome disassembly);GO:0006606(protein import into nucleus);GO:0006366(transcription from RNA polymerase II promoter);GO:0007089(traversing start control point of mitotic cell cycle)	[B] Chromatin structure and dynamics ;[D] Cell cycle control, cell division, chromosome partitioning	K11279	-	105	94	5	3	1.79	1.64	0.09	0.05	99.5	4	1.72	0.07	4.41156	4.41156	4.09567e-07	0.000105165	yes
TRINITY_DN32986_c0_g5	TRINITY_DN32986_c0_g5_i1	209	27.33	AMI1	-	-	-	-	-	0	1.99	338.1	192.68	0	1.27	255.15	125.56	0.99	265.39	0.64	190.36	-8.32636	8.32636	4.24031e-07	0.000108473	yes
TRINITY_DN28471_c1_g1	TRINITY_DN28471_c1_g1_i1	2837	2638	-	casein kinase 1	GO:0005524(ATP binding);GO:0004674(protein serine/threonine kinase activity)	[T] Signal transduction mechanisms	K02218	ko04340(Hedgehog signaling pathway);ko04711(Circadian rhythm - fly)	0	0	535.76	1858.5	0	0	4.19	12.55	0	1197.13	0	8.37	-inf	inf	4.50635e-07	0.00011485	yes
TRINITY_DN22924_c0_g1	TRINITY_DN22924_c0_g1_i1	811	612	AMP1	glutamate carboxypeptidase II	GO:0016021(integral to membrane);GO:0046872(metal ion binding);GO:0004181(metallocarboxypeptidase activity);GO:0009790(embryo development);GO:0009908(flower development);GO:0010305(leaf vascular tissue pattern formation);GO:0009640(photomorphogenesis);GO:0006508(proteolysis);GO:0010080(regulation of floral meristem growth);GO:0010081(regulation of inflorescence meristem growth);GO:0010082(regulat…	[O] Posttranslational modification, protein turnover, chaperones ;[P] Inorganic ion transport and metabolism ;[R] General function prediction only	K01301	-	0	0	56.11	145.99	0	0	1.89	4.25	0	101.05	0	3.07	-inf	inf	4.61795e-07	0.000117258	yes
TRINITY_DN20428_c0_g2	TRINITY_DN20428_c0_g2_i1	960	761	-	-	-	-	-	-	9.07	3.78	99.49	92.82	0.22	0.09	2.7	2.17	6.43	96.16	0.15	2.44	-4.06292	4.06292	4.65017e-07	0.000117641	yes
TRINITY_DN45386_c1_g9	TRINITY_DN45386_c1_g9_i1	771	572	AGP20	-	GO:0031225(anchored to membrane);GO:0005886(plasma membrane)	-	-	-	814.99	425.68	12.11	0	26.48	12.95	0.44	0	620.34	6.05	19.71	0.22	6.37097	6.37097	5.59991e-07	0.000141147	yes
TRINITY_DN10686_c0_g3	TRINITY_DN10686_c0_g3_i1	394	195	-	elongation factor EF-1 gamma subunit	GO:0005853(eukaryotic translation elongation factor 1 complex);GO:0003746(translation elongation factor activity)	[J] Translation, ribosomal structure and biogenesis	K03233	-	0	0	41.21	54.9	0	0	4.36	5.02	0	48.05	0	4.69	-inf	inf	6.24521e-07	0.000156835	yes
TRINITY_DN16680_c0_g1	TRINITY_DN16680_c0_g1_i1	768	569	-	ubiquinol-cytochrome c reductase subunit 6	GO:0005743(mitochondrial inner membrane);GO:0070469(respiratory chain);GO:0008121(ubiquinol-cytochrome-c reductase activity);GO:0006122(mitochondrial electron transport, ubiquinol to cytochrome c)	[C] Energy production and conversion	K00416	ko00190(Oxidative phosphorylation);ko04260(Cardiac muscle contraction);ko05010(Alzheimer's disease);ko05012(Parkinson's disease);ko05016(Huntington's disease)	509.53	630.38	180.3	44.93	16.64	19.28	6.54	1.41	569.95	112.62	17.96	3.98	2.05817	2.05817	6.92298e-07	0.000173221	yes
TRINITY_DN22975_c0_g1	TRINITY_DN22975_c0_g1_i1,TRINITY_DN22975_c0_g1_i2,TRINITY_DN22975_c0_g1_i3	828	271.57	-	-	-	[K] Transcription	-	-	2118.21	2065.24	47.16	753.49	148.56	136.37	3.47	49.15	2091.72	400.32	142.47	26.31	2.33817	2.33817	6.9655e-07	0.000173651	yes
TRINITY_DN23934_c1_g7	TRINITY_DN23934_c1_g7_i1	361	162	-	-	-	-	-	-	4.73	0	54.46	89.14	0.54	0	6.93	9.8	2.37	71.8	0.27	8.37	-4.94831	4.94831	7.03472e-07	0.000174741	yes
TRINITY_DN10620_c0_g1	TRINITY_DN10620_c0_g1_i1	1381	1182	-	-	GO:0030246(carbohydrate binding);GO:0047938(glucose-6-phosphate 1-epimerase activity);GO:0005975(carbohydrate metabolic process)	[G] Carbohydrate transport and metabolism	-	-	0	0	1038.29	471.38	0	0	18.12	7.1	0	754.84	0	12.61	-inf	inf	7.12573e-07	0.000176363	yes
TRINITY_DN28342_c0_g2	TRINITY_DN28342_c0_g2_i1	298	99	CHLP	geranylgeranyl reductase	GO:0009941(chloroplast envelope);GO:0009535(chloroplast thylakoid membrane);GO:0045550(geranylgeranyl reductase activity);GO:0016628(oxidoreductase activity, acting on the CH-CH group of donors, NAD or NADP as acceptor);GO:0005515(protein binding);GO:0015995(chlorophyll biosynthetic process);GO:0015979(photosynthesis)	-	K10960	ko00860(Porphyrin and chlorophyll metabolism);ko00900(Terpenoid backbone biosynthesis)	88.36	80.58	0	5.3	16.59	14.17	0	0.95	84.47	2.65	15.38	0.47	5.05174	5.05174	7.4215e-07	0.000183023	yes
TRINITY_DN27780_c0_g1	TRINITY_DN27780_c0_g1_i1,TRINITY_DN27780_c0_g1_i2	1420	1014.04	At1g65750	-	GO:0046872(metal ion binding);GO:0003676(nucleic acid binding);GO:0004523(ribonuclease H activity)	[R] General function prediction only	-	-	205	258	36	27	3.81	4.46	0.69	0.43	231.5	31.5	4.13	0.56	2.66131	2.66131	7.73941e-07	0.000190179	yes
TRINITY_DN23353_c0_g2	TRINITY_DN23353_c0_g2_i1	313	114	AFC1	CDC-like kinase	GO:0005524(ATP binding);GO:0005515(protein binding);GO:0004674(protein serine/threonine kinase activity);GO:0004712(protein serine/threonine/tyrosine kinase activity);GO:0006355(regulation of transcription, DNA-dependent)	[T] Signal transduction mechanisms	K08823	-	0	0	41.79	52.34	0	0	7.56	8.18	0	47.06	0	7.87	-inf	inf	8.00189e-07	0.000195926	yes
TRINITY_DN32855_c3_g1	TRINITY_DN32855_c3_g1_i1,TRINITY_DN32855_c3_g1_i2,TRINITY_DN32855_c3_g1_i3,TRINITY_DN32855_c3_g1_i4,TRINITY_DN32855_c3_g1_i5	2633	1560.96	-	-	GO:0004190(aspartic-type endopeptidase activity);GO:0003677(DNA binding);GO:0004519(endonuclease activity);GO:0003964(RNA-directed DNA polymerase activity);GO:0008270(zinc ion binding);GO:0015074(DNA integration)	[R] General function prediction only	-	-	713.85	507.63	83.77	93.8	6.37	4.24	1.25	1.04	610.74	88.78	5.3	1.15	2.60515	2.60515	8.48198e-07	0.000206942	yes
TRINITY_DN15984_c0_g2	TRINITY_DN15984_c0_g2_i1	332	133	-	-	-	-	-	-	0	0	37.5	56.13	0	0	5.82	7.52	0	46.81	0	6.67	-inf	inf	8.57956e-07	0.000208581	yes
TRINITY_DN10819_c0_g2	TRINITY_DN10819_c0_g2_i1	293	94.06	-	-	-	-	-	-	0	0	50.03	131.82	0	0	10.97	24.96	0	90.92	0	17.96	-inf	inf	9.29439e-07	0.000225161	yes
TRINITY_DN32504_c0_g7	TRINITY_DN32504_c0_g7_i1	322	123	-	-	-	-	-	-	52.68	57.08	0	0	7.96	8.08	0	0	54.88	0	8.02	0	inf	inf	9.59701e-07	0.000231673	yes
TRINITY_DN27638_c1_g11	TRINITY_DN27638_c1_g11_i1	1655	1456	At5g41670	6-phosphogluconate dehydrogenase	-	[G] Carbohydrate transport and metabolism	K00033	ko00030(Pentose phosphate pathway);ko00480(Glutathione metabolism)	0	0	85.76	245.9	0	0	1.22	3.01	0	165.83	0	2.11	-inf	inf	9.86747e-07	0.000237366	yes
TRINITY_DN23921_c0_g1	TRINITY_DN23921_c0_g1_i1,TRINITY_DN23921_c0_g1_i2,TRINITY_DN23921_c0_g1_i3,TRINITY_DN23921_c0_g1_i4	2012	1737.87	-	-	-	-	-	-	393	555	88	106	4.09	5.47	1.01	1.06	474	97	4.78	1.04	2.10593	2.10593	1.00811e-06	0.000241656	yes
TRINITY_DN17349_c0_g2	TRINITY_DN17349_c0_g2_i1	1139	940	At1g15670	-	-	[R] General function prediction only	-	-	0	0	42.98	48.62	0	0	0.94	0.92	0	45.8	0	0.93	-inf	inf	1.02609e-06	0.00024511	yes
TRINITY_DN32509_c1_g3	TRINITY_DN32509_c1_g3_i1	401	202	-	-	-	-	-	-	197.75	184.38	36.59	9.46	18.2	15.89	3.74	0.83	191.06	23.03	17.05	2.29	2.77577	2.77577	1.0548e-06	0.000251094	yes
TRINITY_DN32826_c0_g1	TRINITY_DN32826_c0_g1_i1,TRINITY_DN32826_c0_g1_i10,TRINITY_DN32826_c0_g1_i11,TRINITY_DN32826_c0_g1_i12,TRINITY_DN32826_c0_g1_i13,TRINITY_DN32826_c0_g1_i14,TRINITY_DN32826_c0_g1_i15,TRINITY_DN32826_c0_g1_i16,TRINITY_DN32826_c0_g1_i17,TRINITY_DN32826_c0_g1_i18,TRINITY_DN32826_c0_g1_i19,TRINITY_DN32826_c0_g1_i2,TRINITY_DN32826_c0_g1_i20,TRINITY_DN32826_c0_g1_i3,TRINITY_DN32826_c0_g1_i4,TRINITY_DN328…	2287	1058.76	-	-	-	[M] Cell wall/membrane/envelope biogenesis	-	-	152	108	1	19	1.96	1.37	0.07	0.26	130	10	1.67	0.17	3.6617	3.6617	1.10234e-06	0.000261504	yes
TRINITY_DN13138_c0_g3	TRINITY_DN13138_c0_g3_i1	773	574	TIC20-V	-	GO:0009535(chloroplast thylakoid membrane)	-	-	-	66.56	41.06	0	0	2.16	1.25	0	0	53.81	0	1.71	0	inf	inf	1.13749e-06	0.00026891	yes
TRINITY_DN26592_c1_g4	TRINITY_DN26592_c1_g4_i1	344	145	rplT	large subunit ribosomal protein L20	GO:0005840(ribosome);GO:0019843(rRNA binding);GO:0003735(structural constituent of ribosome);GO:0006412(translation)	[J] Translation, ribosomal structure and biogenesis	K02887	ko03010(Ribosome)	127.22	80.98	9.96	0	16.31	9.72	1.42	0	104.1	4.98	13.02	0.71	4.05328	4.05328	1.18463e-06	0.000278781	yes
TRINITY_DN11453_c0_g4	TRINITY_DN11453_c0_g4_i1	1355	1156	RING1	E3 ubiquitin-protein ligase RNF115/126	GO:0016874(ligase activity);GO:0008270(zinc ion binding)	[O] Posttranslational modification, protein turnover, chaperones	K11982	-	1511.88	1360.53	4714.22	8577.77	24.31	20.48	84.12	132.17	1436.2	6646	22.39	108.14	-2.3526	2.3526	1.18738e-06	0.000278781	yes
TRINITY_DN13436_c0_g2	TRINITY_DN13436_c0_g2_i1	585	386	-	-	-	-	-	-	49	87.29	0	2	2.36	3.94	0	0.09	68.15	1	3.15	0.04	6.04662	6.04662	1.22166e-06	0.000285851	yes
TRINITY_DN32823_c0_g2	TRINITY_DN32823_c0_g2_i1	1143	944	-	-	-	[R] General function prediction only	-	-	368.31	306.3	71.26	50.74	7.25	5.65	1.56	0.96	337.31	61	6.45	1.26	2.25517	2.25517	1.31629e-06	0.000306946	yes
TRINITY_DN29312_c1_g1	TRINITY_DN29312_c1_g1_i1	2032	1833	TT12	-	GO:0016021(integral to membrane);GO:0009705(plant-type vacuole membrane);GO:0015238(drug transmembrane transporter activity);GO:0015299(solute:hydrogen antiporter activity);GO:0010231(maintenance of seed dormancy);GO:0010023(proanthocyanidin biosynthetic process)	[R] General function prediction only	-	-	1874.92	1607.98	343.98	606.01	19.01	15.27	3.87	5.89	1741.45	475	17.14	4.88	1.73034	1.73034	1.35779e-06	0.000313476	yes
TRINITY_DN23634_c0_g5	TRINITY_DN23634_c0_g5_i1	341	142	-	-	-	-	-	-	53.35	53.89	0	0	6.98	6.6	0	0	53.62	0	6.79	0	inf	inf	1.36127e-06	0.000313476	yes
TRINITY_DN32399_c1_g5	TRINITY_DN32399_c1_g5_i1	2333	2134	CSLE1	cellulose synthase A	GO:0005789(endoplasmic reticulum membrane);GO:0000139(Golgi membrane);GO:0016021(integral to membrane);GO:0005886(plasma membrane);GO:0016760(cellulose synthase (UDP-forming) activity);GO:0007047(cellular cell wall organization);GO:0030244(cellulose biosynthetic process)	-	K10999	-	68.41	60.48	309.59	263.47	0.6	0.49	2.99	2.2	64.44	286.53	0.54	2.6	-2.36202	2.36202	1.36237e-06	0.000313476	yes
TRINITY_DN42302_c0_g1	TRINITY_DN42302_c0_g1_i1	415	216	-	-	-	-	-	-	87.65	51.18	1.97	0	7.54	4.12	0.19	0	69.42	0.98	5.83	0.1	5.7956	5.7956	1.36651e-06	0.000313476	yes
TRINITY_DN33025_c0_g4	TRINITY_DN33025_c0_g4_i1	810	611	-	-	-	-	-	-	99	92	8	1	3.01	2.62	0.27	0.03	95.5	4.5	2.81	0.15	4.10542	4.10542	1.36716e-06	0.000313476	yes
TRINITY_DN20957_c0_g3	TRINITY_DN20957_c0_g3_i1	447	248	-	-	-	-	-	-	0	0	40.73	48.51	0	0	3.39	3.48	0	44.62	0	3.44	-inf	inf	1.38758e-06	0.000317098	yes
TRINITY_DN32798_c1_g4	TRINITY_DN32798_c1_g4_i1,TRINITY_DN32798_c1_g4_i2	338	139	-	-	-	[I] Lipid transport and metabolism	-	-	69.4	52.22	1.1	0	9.28	6.54	0.16	0	60.81	0.55	7.91	0.08	6.59023	6.59023	1.49175e-06	0.000339773	yes
TRINITY_DN32181_c1_g5	TRINITY_DN32181_c1_g5_i1	327	128	-	-	-	-	-	-	8.76	2	71.47	99.25	1.27	0.27	11.52	13.81	5.38	85.36	0.77	12.66	-4.08782	4.08782	1.53263e-06	0.000347927	yes
TRINITY_DN1627_c0_g2	TRINITY_DN1627_c0_g2_i1	824	625	-	-	-	-	-	-	0	0	39.11	48.68	0	0	1.29	1.39	0	43.89	0	1.34	-inf	inf	1.87861e-06	0.000425061	yes
TRINITY_DN14995_c0_g15	TRINITY_DN14995_c0_g15_i1	330	131	VAMP711	vesicle-associated membrane protein 7	GO:0016021(integral to membrane);GO:0005886(plasma membrane);GO:0005774(vacuolar membrane);GO:0006944(cellular membrane fusion);GO:0046909(intermembrane transport);GO:0015031(protein transport);GO:0009737(response to abscisic acid stimulus);GO:0009651(response to salt stress);GO:0010118(stomatal movement);GO:0016192(vesicle-mediated transport)	[U] Intracellular trafficking, secretion, and vesicular transport	K08515	ko04130(SNARE interactions in vesicular transport)	169.57	113.78	16	11.16	24.06	15.12	2.52	1.52	141.68	13.58	19.59	2.02	3.18542	3.18542	2.05382e-06	0.000463176	yes
TRINITY_DN19653_c0_g3	TRINITY_DN19653_c0_g3_i1	340	141	-	-	-	-	-	-	0	0	45.13	41.44	0	0	6.6	5.24	0	43.28	0	5.92	-inf	inf	2.21236e-06	0.000497296	yes
TRINITY_DN10668_c0_g1	TRINITY_DN10668_c0_g1_i1	375	176	LRX3	-	GO:0005576(extracellular region);GO:0009505(plant-type cell wall);GO:0009506(plasmodesma);GO:0005515(protein binding);GO:0007047(cellular cell wall organization)	-	-	-	166.12	224.09	52.14	0	17.54	22.16	6.11	0	195.11	26.07	19.85	3.06	2.56602	2.56602	2.27695e-06	0.000506166	yes
TRINITY_DN16555_c1_g1	TRINITY_DN16555_c1_g1_i1	387	188	MTACP1	NADH dehydrogenase (ubiquinone) 1 alpha/beta subcomplex 1	GO:0005759(mitochondrial matrix);GO:0070469(respiratory chain);GO:0000036(acyl carrier activity);GO:0048037(cofactor binding);GO:0031177(phosphopantetheine binding);GO:0022900(electron transport chain);GO:0006633(fatty acid biosynthetic process)	[C] Energy production and conversion ;[I] Lipid transport and metabolism ;[Q] Secondary metabolites biosynthesis, transport and catabolism	K03955	ko00190(Oxidative phosphorylation);ko05010(Alzheimer's disease);ko05012(Parkinson's disease);ko05016(Huntington's disease)	0	0	51.48	34.15	0	0	5.65	3.24	0	42.81	0	4.45	-inf	inf	2.2804e-06	0.000506166	yes
TRINITY_DN33081_c1_g7	TRINITY_DN33081_c1_g7_i1	248	53.86	-	-	-	-	-	-	0	0	28.02	60.18	0	0	10.73	19.9	0	44.1	0	15.31	-inf	inf	2.28389e-06	0.000506166	yes
TRINITY_DN32769_c0_g3	TRINITY_DN32769_c0_g3_i1,TRINITY_DN32769_c0_g3_i2,TRINITY_DN32769_c0_g3_i3,TRINITY_DN32769_c0_g3_i4,TRINITY_DN32769_c0_g3_i5,TRINITY_DN32769_c0_g3_i6,TRINITY_DN32769_c0_g3_i7	1009	390.59	TTL4	-	-	[R] General function prediction only	-	-	74	131	5	7	3.25	4.06	0.25	0.26	102.5	6	3.65	0.26	3.91845	3.91845	2.2867e-06	0.000506166	yes
TRINITY_DN31201_c0_g1	TRINITY_DN31201_c0_g1_i1	891	692	-	-	-	-	-	-	222	418	26	0	5.96	10.51	0.78	0	320	13	8.23	0.39	4.2739	4.2739	2.28874e-06	0.000506166	yes
TRINITY_DN39369_c0_g1	TRINITY_DN39369_c0_g1_i1	525	326	-	-	-	-	-	-	64	38	0	0	3.65	2.03	0	0	51	0	2.84	0	inf	inf	2.32693e-06	0.000512956	yes
TRINITY_DN11434_c0_g1	TRINITY_DN11434_c0_g1_i1	261	64.57	ACO	aminocyclopropanecarboxylate oxidase	GO:0009815(1-aminocyclopropane-1-carboxylate oxidase activity);GO:0031418(L-ascorbic acid binding);GO:0046872(metal ion binding);GO:0016706(oxidoreductase activity, acting on paired donors, with incorporation or reduction of molecular oxygen, 2-oxoglutarate as one donor, and incorporation of one atom each of oxygen into both donors);GO:0009693(ethylene biosynthetic process);GO:0009835(ripening)	[Q] Secondary metabolites biosynthesis, transport and catabolism ;[R] General function prediction only	K05933	ko00270(Cysteine and methionine metabolism)	107	90	4	7	30.8	24.26	1.28	1.93	98.5	5.5	27.53	1.6	4.01855	4.01855	2.4385e-06	0.00053583	yes
TRINITY_DN28665_c0_g3	TRINITY_DN28665_c0_g3_i1,TRINITY_DN28665_c0_g3_i2,TRINITY_DN28665_c0_g3_i3,TRINITY_DN28665_c0_g3_i4	503	253.3	-	-	-	-	-	-	95	68.37	1	5	5.85	3.94	0.08	0.35	81.69	3	4.89	0.21	4.68615	4.68615	2.49376e-06	0.000546222	yes
TRINITY_DN29517_c0_g3	TRINITY_DN29517_c0_g3_i1,TRINITY_DN29517_c0_g3_i2,TRINITY_DN29517_c0_g3_i3,TRINITY_DN29517_c0_g3_i4	395	176.55	-	-	-	-	-	-	0	1	53	44	0	0.09	6.01	4.4	0.5	48.5	0.04	5.21	-6.84678	6.84678	2.55678e-06	0.000558241	yes
TRINITY_DN32760_c7_g9	TRINITY_DN32760_c7_g9_i1	218	32.65	-	-	-	-	-	-	108.61	86.57	5.07	6.1	61.82	46.14	3.2	3.33	97.59	5.58	53.98	3.27	3.98409	3.98409	2.59176e-06	0.000564083	yes
TRINITY_DN31150_c1_g29	TRINITY_DN31150_c1_g29_i1	202	23.55	-	-	-	-	K07119	-	0	0	78.82	234.77	0	0	69.05	177.59	0	156.8	0	123.32	-inf	inf	2.76226e-06	0.000599287	yes
TRINITY_DN21565_c0_g5	TRINITY_DN21565_c0_g5_i1	1187	988	At4g26100	casein kinase 1	GO:0005737(cytoplasm);GO:0009506(plasmodesma);GO:0005524(ATP binding);GO:0004674(protein serine/threonine kinase activity)	[T] Signal transduction mechanisms	K02218	ko04340(Hedgehog signaling pathway);ko04711(Circadian rhythm - fly)	21.3	15.75	144.62	120.88	0.4	0.28	3.02	2.18	18.52	132.75	0.34	2.6	-3.04363	3.04363	2.80521e-06	0.000606686	yes
TRINITY_DN20328_c2_g8	TRINITY_DN20328_c2_g8_i1	1365	1166	-	-	-	[R] General function prediction only	-	-	0	0	65.32	39.49	0	0	1.16	0.6	0	52.41	0	0.88	-inf	inf	2.85357e-06	0.000613324	yes
TRINITY_DN6762_c0_g1	TRINITY_DN6762_c0_g1_i1	328	129	HSP1	molecular chaperone DnaK	GO:0005739(mitochondrion);GO:0005524(ATP binding);GO:0051082(unfolded protein binding);GO:0006457(protein folding);GO:0006950(response to stress)	[O] Posttranslational modification, protein turnover, chaperones	K04043	ko03018(RNA degradation)	44.68	56.45	0	0	6.44	7.62	0	0	50.56	0	7.03	0	inf	inf	2.85379e-06	0.000613324	yes
TRINITY_DN24800_c0_g1	TRINITY_DN24800_c0_g1_i1	1875	1676	CYP734A1	cytokinin trans-hydroxylase	GO:0016021(integral to membrane);GO:0009055(electron carrier activity);GO:0020037(heme binding);GO:0016705(oxidoreductase activity, acting on paired donors, with incorporation or reduction of molecular oxygen);GO:0008395(steroid hydroxylase activity);GO:0010268(brassinosteroid homeostasis);GO:0016131(brassinosteroid metabolic process);GO:0040008(regulation of growth);GO:0009741(response to brassi…	[Q] Secondary metabolites biosynthesis, transport and catabolism ;[I] Lipid transport and metabolism	K10717	ko00908(Zeatin biosynthesis)	217	293	50	34	2.41	3.04	0.62	0.36	255	42	2.73	0.49	2.37716	2.37716	2.87517e-06	0.000615987	yes
TRINITY_DN30146_c1_g2	TRINITY_DN30146_c1_g2_i1	316	117	-	-	-	-	-	-	39.43	62.23	0	0	6.26	9.26	0	0	50.83	0	7.76	0	inf	inf	2.93317e-06	0.000624622	yes
TRINITY_DN19189_c1_g1	TRINITY_DN19189_c1_g1_i1,TRINITY_DN19189_c1_g1_i2	3318	3104.36	At2g25790	-	GO:0016021(integral to membrane);GO:0005886(plasma membrane);GO:0005524(ATP binding);GO:0004672(protein kinase activity);GO:0004872(receptor activity)	-	K00924	-	3871.45	4943.54	765.88	1886	23.14	27.63	5.09	10.83	4407.49	1325.94	25.38	7.96	1.60364	1.60364	2.9337e-06	0.000624622	yes
TRINITY_DN20201_c1_g1	TRINITY_DN20201_c1_g1_i1	602	403	DDB_G0278459	-	-	[S] Function unknown	-	-	69	171	349	496	3.18	7.38	17.86	21.92	120	422.5	5.28	19.89	-1.99714	1.99714	3.01111e-06	0.00063912	yes
TRINITY_DN13957_c0_g2	TRINITY_DN13957_c0_g2_i1	632	433	DPBF2	-	GO:0005634(nucleus);GO:0033613(activating transcription factor binding);GO:0046983(protein dimerization activity);GO:0043565(sequence-specific DNA binding);GO:0003700(sequence-specific DNA binding transcription factor activity);GO:0009738(abscisic acid mediated signaling pathway);GO:0045893(positive regulation of transcription, DNA-dependent)	-	-	-	0	0	40.24	107.66	0	0	1.92	4.43	0	73.95	0	3.17	-inf	inf	3.18058e-06	0.000673006	yes
TRINITY_DN15474_c0_g12	TRINITY_DN15474_c0_g12_i1	734	535	-	-	-	-	-	-	0	0	29.7	55.26	0	0	1.15	1.84	0	42.48	0	1.49	-inf	inf	3.30117e-06	0.000696374	yes
TRINITY_DN17418_c0_g1	TRINITY_DN17418_c0_g1_i1	874	675	-	large subunit ribosomal protein L11e	-	-	K02868	ko03010(Ribosome)	0	0	45.07	38.19	0	0	1.38	1.01	0	41.63	0	1.19	-inf	inf	3.31534e-06	0.000697219	yes
TRINITY_DN32706_c0_g2	TRINITY_DN32706_c0_g2_i1	332	133	-	-	-	[Z] Cytoskeleton	-	-	0	0.99	33	80.95	0	0.13	5.12	10.84	0.49	56.98	0.07	7.98	-7.00014	7.00014	3.45657e-06	0.000724696	yes
TRINITY_DN21382_c2_g1	TRINITY_DN21382_c2_g1_i1	253	57.88	MMDH	malate dehydrogenase	GO:0005759(mitochondrial matrix);GO:0005488(binding);GO:0030060(L-malate dehydrogenase activity);GO:0044262(cellular carbohydrate metabolic process);GO:0006108(malate metabolic process);GO:0006099(tricarboxylic acid cycle)	[C] Energy production and conversion	K00026	ko00020(Citrate cycle (TCA cycle));ko00620(Pyruvate metabolism);ko00630(Glyoxylate and dicarboxylate metabolism);ko00710(Carbon fixation in photosynthetic organisms)	207.41	103.51	0	1.64	66.61	31.13	0	0.5	155.46	0.82	48.87	0.25	7.26576	7.26576	3.51506e-06	0.000734711	yes
TRINITY_DN14844_c0_g2	TRINITY_DN14844_c0_g2_i1	484	285	-	-	-	-	K06910	-	0	0	48.23	33.57	0	0	3.49	2.1	0	40.9	0	2.79	-inf	inf	3.60158e-06	0.000750508	yes
TRINITY_DN32347_c1_g1	TRINITY_DN32347_c1_g1_i1,TRINITY_DN32347_c1_g1_i2,TRINITY_DN32347_c1_g1_i3,TRINITY_DN32347_c1_g1_i4,TRINITY_DN32347_c1_g1_i5,TRINITY_DN32347_c1_g1_i6,TRINITY_DN32347_c1_g1_i7,TRINITY_DN32347_c1_g1_i8	4423	3105.92	RPPL1	-	GO:0005524(ATP binding);GO:0005515(protein binding);GO:0006915(apoptosis);GO:0006952(defense response)	[T] Signal transduction mechanisms	-	-	345.37	358.03	50	91	1.8	1.94	0.35	0.43	351.7	70.5	1.87	0.39	2.17216	2.17216	3.9944e-06	0.000829842	yes
TRINITY_DN15817_c0_g5	TRINITY_DN15817_c0_g5_i1	1067	868	ARD4	1,2-dihydroxy-3-keto-5-methylthiopentene dioxygenase	GO:0010309(acireductone dioxygenase [iron(II)-requiring] activity);GO:0046872(metal ion binding);GO:0009086(methionine biosynthetic process)	[S] Function unknown	K08967	ko00270(Cysteine and methionine metabolism)	84.98	99.29	10.3	0	1.82	1.99	0.24	0	92.14	5.15	1.9	0.12	3.86384	3.86384	4.03534e-06	0.000835816	yes
TRINITY_DN33101_c7_g3	TRINITY_DN33101_c7_g3_i1	430	231	-	-	-	-	-	-	27	5	134.82	287.33	2.17	0.38	12.04	22.16	16	211.07	1.27	17.1	-3.82622	3.82622	4.13539e-06	0.000853959	yes
TRINITY_DN32823_c0_g6	TRINITY_DN32823_c0_g6_i1,TRINITY_DN32823_c0_g6_i2,TRINITY_DN32823_c0_g6_i3	368	125.69	-	-	-	-	-	-	58.15	39	0	0	6.4	4.13	0	0	48.58	0	5.27	0	inf	inf	4.31429e-06	0.000888225	yes
TRINITY_DN21301_c0_g1	TRINITY_DN21301_c0_g1_i1	1598	1399	PAF1	20S proteasome subunit alpha 6	GO:0005829(cytosol);GO:0005634(nucleus);GO:0005886(plasma membrane);GO:0019773(proteasome core complex, alpha-subunit complex);GO:0004298(threonine-type endopeptidase activity);GO:0046685(response to arsenic-containing substance);GO:0006511(ubiquitin-dependent protein catabolic process)	[O] Posttranslational modification, protein turnover, chaperones	K02725	ko03050(Proteasome)	764.66	0	1529.18	2311.52	10.16	0	22.55	29.43	382.33	1920.35	5.08	25.99	-2.44469	2.44469	4.52474e-06	0.000928764	yes
TRINITY_DN23634_c0_g3	TRINITY_DN23634_c0_g3_i1	341	142	-	-	-	-	-	-	0	0	34.15	48.3	0	0	4.96	6.06	0	41.22	0	5.51	-inf	inf	4.61193e-06	0.000943836	yes
TRINITY_DN13613_c0_g1	TRINITY_DN13613_c0_g1_i1	550	351	ARG7	-	-	-	-	-	142	110	2	21	7.52	5.45	0.12	1.07	126	11.5	6.48	0.59	3.40082	3.40082	4.7485e-06	0.000968892	yes
TRINITY_DN15908_c0_g1	TRINITY_DN15908_c0_g1_i1	794	595	GRXC5	glutaredoxin 3	GO:0005737(cytoplasm);GO:0005634(nucleus);GO:0009055(electron carrier activity);GO:0015035(protein disulfide oxidoreductase activity);GO:0045454(cell redox homeostasis);GO:0022900(electron transport chain);GO:0006810(transport)	[O] Posttranslational modification, protein turnover, chaperones	K03676	-	359	300	29	101	11.21	8.78	1.01	3.02	329.5	65	10	2.02	2.24258	2.24258	4.77871e-06	0.000972162	yes
TRINITY_DN20087_c0_g1	TRINITY_DN20087_c0_g1_i1,TRINITY_DN20087_c0_g1_i2	1144	933.77	-	-	-	-	-	-	1881	2740	388	763	37.81	51.98	8.47	14.38	2310.5	575.5	44.89	11.43	1.85805	1.85805	4.83968e-06	0.000979739	yes
TRINITY_DN30256_c0_g16	TRINITY_DN30256_c0_g16_i1	348	149	-	-	-	[S] Function unknown	-	-	57.85	37.8	0	0	7.22	4.42	0	0	47.83	0	5.82	0	inf	inf	4.85737e-06	0.000979739	yes
TRINITY_DN31315_c1_g2	TRINITY_DN31315_c1_g2_i1	385	186	-	-	-	-	-	-	0	0	109.75	59.96	0	0	12.17	5.74	0	84.86	0	8.96	-inf	inf	4.85882e-06	0.000979739	yes
TRINITY_DN20020_c0_g2	TRINITY_DN20020_c0_g2_i1	366	167	-	-	-	-	-	-	0	0	37.83	43.21	0	0	4.67	4.61	0	40.52	0	4.64	-inf	inf	4.91855e-06	0.000988875	yes
TRINITY_DN33162_c4_g1	TRINITY_DN33162_c4_g1_i1	416	217	-	-	-	-	-	-	0	0	44.02	36.3	0	0	4.18	2.98	0	40.16	0	3.58	-inf	inf	5.06662e-06	0.00101566	yes
TRINITY_DN15272_c0_g2	TRINITY_DN15272_c0_g2_i1	972	773	-	-	-	-	-	-	0	0	36.23	45.21	0	0	0.97	1.04	0	40.72	0	1	-inf	inf	5.09691e-06	0.00101876	yes
TRINITY_DN24883_c0_g8	TRINITY_DN24883_c0_g8_i1	280	81.6	-	-	-	-	-	-	0	0	41.41	38.61	0	0	10.47	8.43	0	40.01	0	9.45	-inf	inf	5.34219e-06	0.00106468	yes
TRINITY_DN18873_c0_g1	TRINITY_DN18873_c0_g1_i1	962	763	RPL18B	large subunit ribosomal protein L18e	GO:0009507(chloroplast);GO:0022625(cytosolic large ribosomal subunit);GO:0005886(plasma membrane);GO:0005774(vacuolar membrane);GO:0005515(protein binding);GO:0003735(structural constituent of ribosome);GO:0006412(translation)	[J] Translation, ribosomal structure and biogenesis	K02883	ko03010(Ribosome)	0	0.28	318.26	1201.82	0	0.01	8.6	28.06	0.14	760.04	0.01	18.33	-inf	inf	5.40461e-06	0.001074	yes
TRINITY_DN16196_c0_g2	TRINITY_DN16196_c0_g2_i1	768	569	-	-	-	-	-	-	38.26	57.29	0	0	1.25	1.75	0	0	47.77	0	1.5	0	inf	inf	5.99721e-06	0.00118831	yes
TRINITY_DN22334_c0_g1	TRINITY_DN22334_c0_g1_i1	635	436	-	leukotriene-A4 hydrolase	-	-	K01254	ko00590(Arachidonic acid metabolism)	144	106	22	2	6.14	4.23	1.04	0.08	125	12	5.19	0.56	3.07581	3.07581	6.22858e-06	0.0012306	yes
TRINITY_DN32347_c1_g2	TRINITY_DN32347_c1_g2_i1	1775	1576	N	-	GO:0005737(cytoplasm);GO:0031224(intrinsic to membrane);GO:0005524(ATP binding);GO:0005515(protein binding);GO:0004888(transmembrane signaling receptor activity);GO:0006915(apoptosis);GO:0009626(plant-type hypersensitive response)	-	-	-	117.63	97.97	17	0	1.39	1.08	0.22	0	107.8	8.5	1.24	0.11	3.33677	3.33677	6.34003e-06	0.00124902	yes
TRINITY_DN31359_c0_g1	TRINITY_DN31359_c0_g1_i1	368	169	-	-	-	[R] General function prediction only	-	-	46.23	47.74	0	0	5.08	4.92	0	0	46.98	0	5	0	inf	inf	6.51026e-06	0.00127888	yes
TRINITY_DN24586_c2_g8	TRINITY_DN24586_c2_g8_i1	1146	947	-	-	-	-	-	-	0	0	34.8	96.39	0	0	0.76	1.81	0	65.59	0	1.29	-inf	inf	6.56741e-06	0.00128643	yes
TRINITY_DN32504_c0_g15	TRINITY_DN32504_c0_g15_i1	312	113	-	-	-	-	-	-	0	0	28.18	74.42	0	0	5.14	11.73	0	51.3	0	8.44	-inf	inf	6.61337e-06	0.00129132	yes
TRINITY_DN24014_c0_g2	TRINITY_DN24014_c0_g2_i1	2771	2572	At1g67900	-	GO:0004871(signal transducer activity);GO:0009416(response to light stimulus)	-	-	-	339.39	462.5	49.85	126.38	2.45	3.13	0.4	0.88	400.94	88.11	2.79	0.64	2.05715	2.05715	6.64804e-06	0.00129132	yes
TRINITY_DN13277_c1_g4	TRINITY_DN13277_c1_g4_i1	419	220	-	-	-	-	-	-	0	0.23	44.39	33.77	0	0.02	4.16	2.73	0.12	39.08	0.01	3.45	-inf	inf	6.65162e-06	0.00129132	yes
TRINITY_DN33101_c7_g18	TRINITY_DN33101_c7_g18_i1,TRINITY_DN33101_c7_g18_i2,TRINITY_DN33101_c7_g18_i3	587	293.9	-	-	-	-	-	-	169	195.42	23	28	10.99	11.52	1.63	1.74	182.21	25.5	11.25	1.69	2.6575	2.6575	6.66774e-06	0.00129132	yes
TRINITY_DN33126_c0_g1	TRINITY_DN33126_c0_g1_i1	583	384	-	-	-	-	-	-	0	0	35.68	43.08	0	0	1.92	2	0	39.38	0	1.96	-inf	inf	6.69054e-06	0.00129208	yes
TRINITY_DN20194_c0_g1	TRINITY_DN20194_c0_g1_i1,TRINITY_DN20194_c0_g1_i2	1307	1096.27	DI19-3	-	GO:0005634(nucleus)	-	-	-	4770	4863	11144	12251	80.83	77.21	209.75	199.07	4816.5	11697.5	79.02	204.41	-1.46317	1.46317	7.00187e-06	0.00134667	yes
TRINITY_DN28268_c2_g4	TRINITY_DN28268_c2_g4_i1	498	299	-	-	-	-	-	-	77.74	72.87	6.19	0	4.83	4.24	0.43	0	75.31	3.1	4.54	0.21	4.32028	4.32028	7.01249e-06	0.00134667	yes
TRINITY_DN32666_c0_g5	TRINITY_DN32666_c0_g5_i1	335	136	DLD	(R,R)-butanediol dehydrogenase / diacetyl reductase	GO:0005739(mitochondrion);GO:0005524(ATP binding);GO:0004458(D-lactate dehydrogenase (cytochrome) activity);GO:0050660(flavin adenine dinucleotide binding);GO:0019154(glycolate dehydrogenase activity);GO:0042802(identical protein binding);GO:0008762(UDP-N-acetylmuramate dehydrogenase activity);GO:0051596(methylglyoxal catabolic process)	[C] Energy production and conversion	K00004	ko00650(Butanoate metabolism)	1.82	0	47.94	51.34	0.25	0	7.27	6.72	0.91	49.64	0.12	6.99	-5.77285	5.77285	7.17127e-06	0.00137332	yes
TRINITY_DN23934_c1_g4	TRINITY_DN23934_c1_g4_i1	353	154	-	-	-	-	-	-	363.34	326.72	42.86	100.79	43.85	36.92	5.74	11.66	345.03	71.83	40.39	8.7	2.13555	2.13555	7.2667e-06	0.00138772	yes
TRINITY_DN33130_c0_g1	TRINITY_DN33130_c0_g1_i1,TRINITY_DN33130_c0_g1_i2,TRINITY_DN33130_c0_g1_i3,TRINITY_DN33130_c0_g1_i4,TRINITY_DN33130_c0_g1_i5,TRINITY_DN33130_c0_g1_i6	5414	2375.2	RPS5	protein-serine/threonine kinase	GO:0005524(ATP binding);GO:0006915(apoptosis);GO:0009816(defense response to bacterium, incompatible interaction);GO:0009626(plant-type hypersensitive response)	[T] Signal transduction mechanisms	K08286	-	287.07	487.14	5	68.42	1.27	3.14	0.17	0.93	387.11	36.71	2.21	0.55	3.34329	3.34329	7.79729e-06	0.00148491	yes
TRINITY_DN43160_c0_g1	TRINITY_DN43160_c0_g1_i1	432	233	-	small subunit ribosomal protein S14e	-	-	K02955	ko03010(Ribosome)	0	0	24	55	0	0	2.12	4.2	0	39.5	0	3.16	-inf	inf	8.31235e-06	0.00157861	yes
TRINITY_DN25912_c2_g6	TRINITY_DN25912_c2_g6_i1	654	455	-	-	-	-	-	-	1992.72	1316.83	212.19	185.06	81.4	50.37	9.62	7.24	1654.78	198.62	65.89	8.43	2.86808	2.86808	8.34423e-06	0.00158029	yes
TRINITY_DN32846_c0_g5	TRINITY_DN32846_c0_g5_i1,TRINITY_DN32846_c0_g5_i2	592	386.82	CSLE6	-	GO:0000139(Golgi membrane);GO:0016021(integral to membrane);GO:0016760(cellulose synthase (UDP-forming) activity);GO:0007047(cellular cell wall organization);GO:0030244(cellulose biosynthetic process)	-	-	-	5	0	64	54	0.24	0	3.39	2.49	2.5	59	0.12	2.94	-4.72167	4.72167	8.40803e-06	0.00158798	yes
TRINITY_DN16863_c1_g1	TRINITY_DN16863_c1_g1_i1	567	368	PATL6	Arf/Sar family, other	GO:0005737(cytoplasm);GO:0016021(integral to membrane);GO:0005886(plasma membrane);GO:0008289(lipid binding);GO:0007049(cell cycle);GO:0051301(cell division);GO:0006810(transport)	[I] Lipid transport and metabolism	K07977	-	129.72	103.1	377.67	402.46	6.55	4.88	21.17	19.48	116.41	390.06	5.71	20.33	-1.9234	1.9234	8.48888e-06	0.00159885	yes
TRINITY_DN32672_c0_g1	TRINITY_DN32672_c0_g1_i1	3587	3388	EMB1444	-	GO:0005634(nucleus);GO:0006355(regulation of transcription, DNA-dependent)	-	-	-	1057.46	1549.1	204.43	432.85	5.8	7.96	1.24	2.28	1303.28	318.64	6.88	1.76	1.8904	1.8904	8.55236e-06	0.00160639	yes
TRINITY_DN33094_c1_g29	TRINITY_DN33094_c1_g29_i1	202	23.55	-	-	-	-	-	-	0	0	47.59	141.25	0	0	41.69	106.85	0	94.42	0	74.27	-inf	inf	8.7478e-06	0.00163861	yes
TRINITY_DN31940_c21_g1	TRINITY_DN31940_c21_g1_i1	211	28.47	-	-	-	-	-	-	2	11	54.74	106.16	1.31	6.72	39.66	66.41	6.5	80.45	4.01	53.03	-3.80089	3.80089	9.09738e-06	0.00169945	yes
TRINITY_DN32538_c0_g5	TRINITY_DN32538_c0_g5_i1,TRINITY_DN32538_c0_g5_i2,TRINITY_DN32538_c0_g5_i3,TRINITY_DN32538_c0_g5_i4	953	524.98	-	-	-	-	-	-	44.97	60.01	209.83	236.6	1.56	2.28	8.2	8.11	52.49	223.22	1.92	8.15	-2.27656	2.27656	9.14919e-06	0.00170448	yes
TRINITY_DN16432_c0_g1	TRINITY_DN16432_c0_g1_i1	1029	830	-	-	-	[R] General function prediction only	-	-	47.29	44.35	0	0	1.06	0.93	0	0	45.82	0	1	0	inf	inf	9.27019e-06	0.00172235	yes
TRINITY_DN16196_c0_g4	TRINITY_DN16196_c0_g4_i1	632	433	-	-	-	-	-	-	38.86	52.46	0	0	1.67	2.11	0	0	45.66	0	1.89	0	inf	inf	9.62079e-06	0.00178265	yes
TRINITY_DN31278_c0_g4	TRINITY_DN31278_c0_g4_i1	520	321	-	-	-	-	-	-	53.82	36.01	0	0	3.12	1.95	0	0	44.91	0	2.54	0	inf	inf	1.01156e-05	0.00186929	yes
TRINITY_DN24762_c0_g1	TRINITY_DN24762_c0_g1_i1	717	518	-	-	-	-	-	-	130.73	151.72	15.1	18.33	4.69	5.1	0.6	0.63	141.22	16.71	4.89	0.61	2.92118	2.92118	1.01505e-05	0.0018707	yes
TRINITY_DN33101_c6_g2	TRINITY_DN33101_c6_g2_i1	450	251	-	-	-	-	-	-	31.51	70.74	0	0	2.33	4.91	0	0	51.12	0	3.62	0	inf	inf	1.05283e-05	0.00193513	yes
TRINITY_DN13081_c0_g1	TRINITY_DN13081_c0_g1_i1	212	29.05	-	-	-	-	-	-	49	66	0	2	31.35	39.54	0	1.23	57.5	1	35.45	0.61	5.81025	5.81025	1.05873e-05	0.00194077	yes
TRINITY_DN38589_c0_g1	TRINITY_DN38589_c0_g1_i1	477	278	-	-	-	-	-	-	118	223	4	14	7.89	13.96	0.3	0.9	170.5	9	10.93	0.6	4.12792	4.12792	1.0678e-05	0.00195218	yes
TRINITY_DN13957_c0_g7	TRINITY_DN13957_c0_g7_i1	630	431	DPBF2	-	GO:0005634(nucleus);GO:0033613(activating transcription factor binding);GO:0046983(protein dimerization activity);GO:0043565(sequence-specific DNA binding);GO:0003700(sequence-specific DNA binding transcription factor activity);GO:0009738(abscisic acid mediated signaling pathway);GO:0045893(positive regulation of transcription, DNA-dependent)	-	-	-	0	0	244.72	940.29	0	0	11.71	38.86	0	592.5	0	25.29	-inf	inf	1.08002e-05	0.00196926	yes
TRINITY_DN23989_c0_g3	TRINITY_DN23989_c0_g3_i1	298	99	-	-	-	-	-	-	41.85	73.05	0	2.08	7.86	12.84	0	0.37	57.45	1.04	10.35	0.18	5.80506	5.80506	1.08726e-05	0.0019772	yes
TRINITY_DN11170_c0_g1	TRINITY_DN11170_c0_g1_i1	702	503	RAP2-12	EREBP-like factor	GO:0005634(nucleus);GO:0003677(DNA binding);GO:0003700(sequence-specific DNA binding transcription factor activity);GO:0009873(ethylene mediated signaling pathway)	-	K09286	-	558.87	820.77	148.08	220.68	20.65	28.4	6.07	7.81	689.82	184.38	24.52	6.94	1.73551	1.73551	1.09776e-05	0.001991	yes
TRINITY_DN19635_c0_g2	TRINITY_DN19635_c0_g2_i1	1220	1021	At1g60630	-	GO:0016021(integral to membrane);GO:0005886(plasma membrane);GO:0005524(ATP binding);GO:0004672(protein kinase activity);GO:0004872(receptor activity)	-	K00924	-	152.58	244.97	13.97	45.32	2.78	4.18	0.28	0.79	198.78	29.64	3.48	0.54	2.63661	2.63661	1.12077e-05	0.00202739	yes
TRINITY_DN46731_c0_g1	TRINITY_DN46731_c0_g1_i1	440	241	-	-	-	-	-	-	45	44	0	0	3.47	3.18	0	0	44.5	0	3.33	0	inf	inf	1.18898e-05	0.00214511	yes
TRINITY_DN33115_c2_g12	TRINITY_DN33115_c2_g12_i1,TRINITY_DN33115_c2_g12_i2	478	264.92	-	26S proteasome regulatory subunit N9	-	[O] Posttranslational modification, protein turnover, chaperones	K03039	ko03050(Proteasome)	0	0	33.84	41.14	0	0	2.66	2.74	0	37.49	0	2.7	-inf	inf	1.19836e-05	0.00215635	yes
TRINITY_DN19045_c0_g2	TRINITY_DN19045_c0_g2_i1	537	338	-	-	-	-	-	-	40.69	47.59	0	0	2.24	2.45	0	0	44.14	0	2.35	0	inf	inf	1.21132e-05	0.00217398	yes
TRINITY_DN5520_c0_g2	TRINITY_DN5520_c0_g2_i1	3198	2999	TY3B-G	-	GO:0005737(cytoplasm);GO:0005634(nucleus);GO:0004190(aspartic-type endopeptidase activity);GO:0005524(ATP binding);GO:0003677(DNA binding);GO:0003887(DNA-directed DNA polymerase activity);GO:0004523(ribonuclease H activity);GO:0003723(RNA binding);GO:0003964(RNA-directed DNA polymerase activity);GO:0008270(zinc ion binding);GO:0015074(DNA integration);GO:0006310(DNA recombination);GO:0006278(RNA-…	[R] General function prediction only	-	-	127.43	138	30.23	0	0.79	0.8	0.21	0	132.72	15.12	0.8	0.1	2.80664	2.80664	1.23083e-05	0.00220323	yes
TRINITY_DN32986_c0_g17	TRINITY_DN32986_c0_g17_i1	218	32.65	AMI1	aspartyl-tRNA(Asn)/glutamyl-tRNA (Gln) amidotransferase subunit A	-	[J] Translation, ribosomal structure and biogenesis	K02433	ko00970(Aminoacyl-tRNA biosynthesis)	370.37	342.46	65.07	92.86	210.83	182.54	41.11	50.65	356.41	78.97	196.69	45.88	2.01101	2.01101	1.27806e-05	0.00228181	yes
TRINITY_DN25175_c0_g14	TRINITY_DN25175_c0_g14_i1	496	297	-	-	-	-	-	-	0	0	36.41	37.54	0	0	2.53	2.25	0	36.97	0	2.39	-inf	inf	1.32607e-05	0.00236137	yes
TRINITY_DN32658_c0_g1	TRINITY_DN32658_c0_g1_i1	270	72.44	-	-	-	-	-	-	0	0	28.16	47.21	0	0	8.02	11.61	0	37.69	0	9.81	-inf	inf	1.33619e-05	0.00237322	yes
TRINITY_DN27979_c0_g9	TRINITY_DN27979_c0_g9_i1	419	220	-	-	-	[O] Posttranslational modification, protein turnover, chaperones ;[R] General function prediction only	-	-	1.68	0	36.59	58.4	0.14	0	3.43	4.73	0.84	47.5	0.07	4.08	-5.68392	5.68392	1.35394e-05	0.00239366	yes
TRINITY_DN22830_c2_g6	TRINITY_DN22830_c2_g6_i1	924	725	-	-	-	-	-	-	175.04	206.53	61.22	0	4.49	4.96	1.74	0	190.78	30.61	4.72	0.87	2.30858	2.30858	1.35595e-05	0.00239366	yes
TRINITY_DN24837_c1_g2	TRINITY_DN24837_c1_g2_i1	234	43.32	-	-	-	-	-	-	0	0.58	51.32	33.19	0	0.23	24.44	13.65	0.29	42.25	0.12	19.05	-6.65739	6.65739	1.35817e-05	0.00239366	yes
TRINITY_DN30020_c0_g15	TRINITY_DN30020_c0_g15_i1	346	147	-	-	-	-	-	-	0	0	42.4	30.56	0	0	5.95	3.7	0	36.48	0	4.83	-inf	inf	1.36656e-05	0.00240227	yes
TRINITY_DN31529_c2_g15	TRINITY_DN31529_c2_g15_i1,TRINITY_DN31529_c2_g15_i2,TRINITY_DN31529_c2_g15_i3,TRINITY_DN31529_c2_g15_i4,TRINITY_DN31529_c2_g15_i5,TRINITY_DN31529_c2_g15_i6,TRINITY_DN31529_c2_g15_i7	839	323.98	-	-	-	-	-	-	1032.68	1069.96	2034.55	3096.62	77.93	69.16	130.15	163.8	1051.32	2565.59	73.55	146.98	-1.44581	1.44581	1.39179e-05	0.00244036	yes
TRINITY_DN15948_c0_g3	TRINITY_DN15948_c0_g3_i1	867	668	-	-	-	-	-	-	92.86	135.89	287.2	462.65	2.58	3.54	8.87	12.34	114.38	374.92	3.06	10.61	-1.87318	1.87318	1.41645e-05	0.00247728	yes
TRINITY_DN27139_c0_g1	TRINITY_DN27139_c0_g1_i1,TRINITY_DN27139_c0_g1_i2	1402	1099.4	EFR	protein-serine/threonine kinase	GO:0016021(integral to membrane);GO:0005524(ATP binding);GO:0005515(protein binding);GO:0004674(protein serine/threonine kinase activity);GO:0019199(transmembrane receptor protein kinase activity);GO:0010204(defense response signaling pathway, resistance gene-independent);GO:0016045(detection of bacterium);GO:0002764(immune response-regulating signaling pathway);GO:0009626(plant-type hypersensiti…	-	K08286	-	50	51	0	1	0.78	0.76	0	0.02	50.5	0.5	0.77	0.01	6.62882	6.62882	1.46638e-05	0.00255592	yes
TRINITY_DN33133_c3_g4	TRINITY_DN33133_c3_g4_i1	337	138	-	-	-	-	-	-	0	7.56	55	75.83	0	0.95	8.22	9.79	3.78	65.41	0.47	9	-4.24162	4.24162	1.47396e-05	0.00255592	yes
TRINITY_DN28268_c2_g3	TRINITY_DN28268_c2_g3_i1	296	97.02	-	-	-	-	-	-	94.3	61	7.72	0	18.07	10.94	1.64	0	77.65	3.86	14.5	0.82	3.95055	3.95055	1.47674e-05	0.00255592	yes
TRINITY_DN27440_c1_g3	TRINITY_DN27440_c1_g3_i1	207	26.22	-	-	-	-	-	-	0	0	30.21	43.53	0	0	23.76	29.57	0	36.87	0	26.66	-inf	inf	1.47816e-05	0.00255592	yes
TRINITY_DN11751_c1_g1	TRINITY_DN11751_c1_g1_i1	376	177	-	-	-	-	-	-	70.24	92.64	236.28	440.17	7.38	9.11	27.54	44.3	81.44	338.23	8.24	35.92	-2.20129	2.20129	1.48006e-05	0.00255592	yes
TRINITY_DN6420_c0_g2	TRINITY_DN6420_c0_g2_i1	1232	1033	HSP70	heat shock 70kDa protein 1/8	GO:0005524(ATP binding);GO:0006950(response to stress)	[O] Posttranslational modification, protein turnover, chaperones	K03283	ko03040(Spliceosome);ko04010(MAPK signaling pathway);ko04144(Endocytosis);ko04612(Antigen processing and presentation)	49.23	38	0	0	0.89	0.64	0	0	43.61	0	0.77	0	inf	inf	1.48407e-05	0.0025564	yes
TRINITY_DN29130_c2_g2	TRINITY_DN29130_c2_g2_i1	738	539	-	-	-	-	-	-	0	0	51.04	157.42	0	0	1.95	5.2	0	104.23	0	3.58	-inf	inf	1.56653e-05	0.00269168	yes
TRINITY_DN15272_c0_g1	TRINITY_DN15272_c0_g1_i1	972	773	PERK14	-	GO:0016021(integral to membrane);GO:0005886(plasma membrane);GO:0005524(ATP binding);GO:0004674(protein serine/threonine kinase activity)	-	-	-	34.97	51.71	0	0	0.84	1.16	0	0	43.34	0	1	0	inf	inf	1.58434e-05	0.00271548	yes
TRINITY_DN21565_c0_g9	TRINITY_DN21565_c0_g9_i1	1188	989	At4g26100	casein kinase 1	GO:0005737(cytoplasm);GO:0009506(plasmodesma);GO:0005524(ATP binding);GO:0004674(protein serine/threonine kinase activity)	[T] Signal transduction mechanisms	K02218	ko04340(Hedgehog signaling pathway);ko04711(Circadian rhythm - fly)	295.27	186.33	0	37.18	5.55	3.28	0	0.67	240.8	18.59	4.42	0.34	3.68103	3.68103	1.65359e-05	0.0028271	yes
TRINITY_DN22364_c0_g1	TRINITY_DN22364_c0_g1_i1,TRINITY_DN22364_c0_g1_i2,TRINITY_DN22364_c0_g1_i3,TRINITY_DN22364_c0_g1_i4	3164	2729.73	At2g19210	-	GO:0016021(integral to membrane);GO:0005886(plasma membrane);GO:0005524(ATP binding);GO:0004672(protein kinase activity);GO:0004872(receptor activity)	-	K00924	-	49	140	329	313	0.32	0.89	2.48	2.04	94.5	321	0.6	2.26	-1.97835	1.97835	1.72339e-05	0.0029391	yes
TRINITY_DN25088_c0_g16	TRINITY_DN25088_c0_g16_i1	257	61.18	-	-	-	-	-	-	76.3	37.28	0	0	23.18	10.6	0	0	56.79	0	16.89	0	inf	inf	1.75873e-05	0.00299193	yes
TRINITY_DN19045_c0_g3	TRINITY_DN19045_c0_g3_i1	663	464	-	-	-	-	-	-	248.31	287.41	43.02	63.94	9.95	10.78	1.91	2.45	267.86	53.48	10.36	2.18	2.15919	2.15919	1.79069e-05	0.00303877	yes
TRINITY_DN31254_c0_g1	TRINITY_DN31254_c0_g1_i1,TRINITY_DN31254_c0_g1_i2,TRINITY_DN31254_c0_g1_i3,TRINITY_DN31254_c0_g1_i4,TRINITY_DN31254_c0_g1_i5,TRINITY_DN31254_c0_g1_i6,TRINITY_DN31254_c0_g1_i7,TRINITY_DN31254_c0_g1_i8,TRINITY_DN31254_c0_g1_i9	2310	1192.99	-	-	-	-	-	-	3	4	676	337	0.03	0.08	11.55	3.98	3.5	506.5	0.06	7.77	-7.42303	7.42303	1.85563e-05	0.00314119	yes
TRINITY_DN22586_c1_g14	TRINITY_DN22586_c1_g14_i1	679	480	-	-	-	-	-	-	0	0	32.41	39.53	0	0	1.39	1.47	0	35.97	0	1.43	-inf	inf	1.87737e-05	0.00317017	yes
TRINITY_DN33073_c0_g24	TRINITY_DN33073_c0_g24_i1	276	77.89	-	-	-	-	-	-	469.68	1120.23	6	14	112.08	250.31	1.59	3.2	794.96	10	181.19	2.4	6.16784	6.16784	1.89422e-05	0.00319077	yes
TRINITY_DN19150_c1_g11	TRINITY_DN19150_c1_g11_i1	278	79.74	PU1	small subunit ribosomal protein S27Ae	GO:0005737(cytoplasm);GO:0005634(nucleus)	[O] Posttranslational modification, protein turnover, chaperones ;[R] General function prediction only	K02977	ko03010(Ribosome)	86.23	79.25	0	9.64	20.1	17.3	0	2.15	82.74	4.82	18.7	1.07	4.01722	4.01722	1.94465e-05	0.00326768	yes
TRINITY_DN30849_c1_g20	TRINITY_DN30849_c1_g20_i1	548	349	LEGB	-	GO:0045735(nutrient reservoir activity)	-	-	-	238.41	304.12	103278	418230	12.7	15.17	6104.45	21346	271.26	260754	13.93	13725.2	-10.0102	10.0102	1.99213e-05	0.00333927	yes
TRINITY_DN11453_c0_g3	TRINITY_DN11453_c0_g3_i1	580	381	-	E3 ubiquitin-protein ligase RNF115/126	-	[O] Posttranslational modification, protein turnover, chaperones	K11982	-	32.75	51.51	0	0	1.6	2.35	0	0	42.13	0	1.98	0	inf	inf	2.03553e-05	0.0034037	yes
TRINITY_DN33081_c0_g1	TRINITY_DN33081_c0_g1_i1,TRINITY_DN33081_c0_g1_i2	507	284.32	-	-	-	-	-	-	35.33	6.11	750.15	2153.89	2.13	0.35	50.24	124.57	20.72	1452.02	1.24	87.41	-6.23094	6.23094	2.04508e-05	0.00341136	yes
TRINITY_DN33235_c0_g1	TRINITY_DN33235_c0_g1_i1	785	586	-	-	-	-	-	-	0	0	259	1058	0	0	9.12	32.16	0	658.5	0	20.64	-inf	inf	2.05709e-05	0.00342306	yes
TRINITY_DN32716_c0_g1	TRINITY_DN32716_c0_g1_i1	1225	1026	-	acyl-[acyl-carrier-protein] desaturase	GO:0009507(chloroplast);GO:0045300(acyl-[acyl-carrier-protein] desaturase activity);GO:0046914(transition metal ion binding);GO:0006633(fatty acid biosynthetic process)	-	K03921	ko00061(Fatty acid biosynthesis);ko01040(Biosynthesis of unsaturated fatty acids)	534.09	788.7	188.55	79.94	9.68	13.38	3.79	1.39	661.39	134.25	11.53	2.59	2.03971	2.03971	2.1094e-05	0.00349679	yes
TRINITY_DN14995_c0_g14	TRINITY_DN14995_c0_g14_i1	328	129	VAMP711	vesicle-associated membrane protein 7	GO:0016021(integral to membrane);GO:0005886(plasma membrane);GO:0005774(vacuolar membrane);GO:0006944(cellular membrane fusion);GO:0046909(intermembrane transport);GO:0015031(protein transport);GO:0009737(response to abscisic acid stimulus);GO:0009651(response to salt stress);GO:0010118(stomatal movement);GO:0016192(vesicle-mediated transport)	[U] Intracellular trafficking, secretion, and vesicular transport	K08515	ko04130(SNARE interactions in vesicular transport)	82.53	67.71	8.17	0	11.89	9.13	1.31	0	75.12	4.08	10.51	0.66	3.90804	3.90804	2.1116e-05	0.00349679	yes
TRINITY_DN21180_c0_g4	TRINITY_DN21180_c0_g4_i1	260	63.71	RPL21A	large subunit ribosomal protein L21e	GO:0009507(chloroplast);GO:0022625(cytosolic large ribosomal subunit);GO:0005730(nucleolus);GO:0003735(structural constituent of ribosome);GO:0006412(translation)	[J] Translation, ribosomal structure and biogenesis	K02889	ko03010(Ribosome)	48.45	35.99	0	0	14.13	9.83	0	0	42.22	0	11.98	0	inf	inf	2.14089e-05	0.00353675	yes
TRINITY_DN28921_c0_g1	TRINITY_DN28921_c0_g1_i1	885	686	PERK10	-	GO:0016021(integral to membrane);GO:0005886(plasma membrane);GO:0005524(ATP binding);GO:0004674(protein serine/threonine kinase activity)	[T] Signal transduction mechanisms	-	-	0	0	737	285	0	0	22.16	7.4	0	511	0	14.78	-inf	inf	2.15299e-05	0.00354818	yes
TRINITY_DN28539_c0_g1	TRINITY_DN28539_c0_g1_i1,TRINITY_DN28539_c0_g1_i2	392	164.2	-	-	-	-	-	-	1	0	26.83	56	0.1	0	3.42	5.72	0.5	41.41	0.05	4.57	-6.46896	6.46896	2.25224e-05	0.00370285	yes
TRINITY_DN24967_c0_g1	TRINITY_DN24967_c0_g1_i1	2957	2758	RPP13L2	protein-serine/threonine kinase	GO:0005524(ATP binding);GO:0005515(protein binding);GO:0006915(apoptosis);GO:0006952(defense response)	[T] Signal transduction mechanisms	K08286	-	276	319	41	87	1.86	2.01	0.31	0.56	297.5	64	1.93	0.44	2.07961	2.07961	2.2907e-05	0.00375707	yes
TRINITY_DN6911_c1_g1	TRINITY_DN6911_c1_g1_i1	300	101	RPL39A	large subunit ribosomal protein L39e	GO:0003735(structural constituent of ribosome);GO:0006412(translation)	[J] Translation, ribosomal structure and biogenesis	K02924	ko03010(Ribosome)	0	0	34.91	34.69	0	0	7.13	6.12	0	34.8	0	6.62	-inf	inf	2.34369e-05	0.00383482	yes
TRINITY_DN20350_c0_g5	TRINITY_DN20350_c0_g5_i1	526	327	RPL23A	large subunit ribosomal protein L23e	GO:0022625(cytosolic large ribosomal subunit);GO:0005730(nucleolus);GO:0003735(structural constituent of ribosome);GO:0006412(translation)	[J] Translation, ribosomal structure and biogenesis	K02894	ko03010(Ribosome)	95.35	89.31	0	14.26	5.42	4.75	0	0.78	92.33	7.13	5.08	0.39	3.68862	3.68862	2.35353e-05	0.00384175	yes
TRINITY_DN19150_c1_g10	TRINITY_DN19150_c1_g10_i1	278	79.74	PU1	small subunit ribosomal protein S27Ae	GO:0005737(cytoplasm);GO:0005634(nucleus)	[O] Posttranslational modification, protein turnover, chaperones ;[R] General function prediction only	K02977	ko03010(Ribosome)	0	0	34.34	36.11	0	0	8.88	8.07	0	35.23	0	8.48	-inf	inf	2.38655e-05	0.0038864	yes
TRINITY_DN13277_c1_g12	TRINITY_DN13277_c1_g12_i1	207	26.22	-	-	-	-	-	-	7.08	17.99	68.81	143.93	5.02	11.94	54.13	97.77	12.54	106.37	8.48	75.95	-3.24482	3.24482	2.4016e-05	0.00390164	yes
TRINITY_DN31270_c0_g1	TRINITY_DN31270_c0_g1_i1,TRINITY_DN31270_c0_g1_i2,TRINITY_DN31270_c0_g1_i3,TRINITY_DN31270_c0_g1_i4	2247	1777.59	At5g59250	MFS transporter, ACS family, solute carrier family 17 (sodium-dependent inorganic phosphate cotransporter)	GO:0031969(chloroplast membrane);GO:0016021(integral to membrane);GO:0022891(substrate-specific transmembrane transporter activity);GO:0008643(carbohydrate transport)	[R] General function prediction only	K08193	-	543	484	1090	1466	5.46	4.66	12.24	14.36	513.5	1278	5.06	13.3	-1.4803	1.4803	2.42655e-05	0.00393284	yes
TRINITY_DN19323_c0_g1	TRINITY_DN19323_c0_g1_i1	1149	950	At5g07800	dimethylaniline monooxygenase (N-oxide forming)	GO:0050660(flavin adenine dinucleotide binding);GO:0004499(flavin-containing monooxygenase activity);GO:0050661(NADP binding)	[Q] Secondary metabolites biosynthesis, transport and catabolism	K00485	ko00982(Drug metabolism - cytochrome P450)	34.99	83.11	0	0	0.68	1.52	0	0	59.05	0	1.1	0	inf	inf	2.49683e-05	0.00403722	yes
TRINITY_DN9917_c0_g1	TRINITY_DN9917_c0_g1_i1,TRINITY_DN9917_c0_g1_i2	390	184.17	-	-	-	-	-	-	63.92	58.74	2	2	6.3	5.35	0.25	0.19	61.33	2	5.82	0.22	4.75439	4.75439	2.50957e-05	0.00404826	yes
TRINITY_DN16817_c0_g4	TRINITY_DN16817_c0_g4_i1	774	575	At1g11820	-	GO:0031225(anchored to membrane);GO:0005886(plasma membrane);GO:0043169(cation binding);GO:0042973(glucan endo-1,3-beta-D-glucosidase activity);GO:0005975(carbohydrate metabolic process);GO:0006952(defense response)	-	-	-	0	0	23.25	47.6	0	0	0.83	1.47	0	35.42	0	1.15	-inf	inf	2.54259e-05	0.0040919	yes
TRINITY_DN27407_c0_g2	TRINITY_DN27407_c0_g2_i1,TRINITY_DN27407_c0_g2_i2	1270	997.84	-	-	-	-	-	-	5	1	67	46	0.11	0.02	1.33	0.98	3	56.5	0.07	1.16	-4.42512	4.42512	2.55416e-05	0.00410089	yes
TRINITY_DN42639_c0_g2	TRINITY_DN42639_c0_g2_i1	327	128	-	-	-	-	-	-	99	123.41	22.76	0	14.38	16.78	3.67	0	111.2	11.38	15.58	1.83	2.93171	2.93171	2.7063e-05	0.00433501	yes
TRINITY_DN27065_c2_g2	TRINITY_DN27065_c2_g2_i1	278	79.74	-	-	-	-	-	-	1.05	1.23	29.75	59.79	0.24	0.27	7.7	13.36	1.14	44.77	0.26	10.53	-5.63004	5.63004	2.73716e-05	0.00437423	yes
TRINITY_DN33025_c0_g1	TRINITY_DN33025_c0_g1_i1	541	342	-	glucosamine--fructose-6-phosphate aminotransferase (isomerizing)	-	[M] Cell wall/membrane/envelope biogenesis	K00820	ko00250(Alanine, aspartate and glutamate metabolism);ko00520(Amino sugar and nucleotide sugar metabolism)	6.49	3.94	66.64	65.51	0.35	0.2	4.02	3.41	5.21	66.08	0.28	3.71	-3.9159	3.9159	2.74489e-05	0.00437638	yes
TRINITY_DN6520_c1_g4	TRINITY_DN6520_c1_g4_i1	1195	996	-	-	-	[K] Transcription	-	-	43.55	38.1	0	0	0.81	0.67	0	0	40.83	0	0.74	0	inf	inf	2.77902e-05	0.00442052	yes
TRINITY_DN31526_c2_g20	TRINITY_DN31526_c2_g20_i1	1432	1233	-	-	-	-	-	-	0	0	40.07	28.22	0	0	0.67	0.41	0	34.14	0	0.54	-inf	inf	2.82535e-05	0.0044838	yes
TRINITY_DN24934_c0_g8	TRINITY_DN24934_c0_g8_i1	406	207	-	-	-	-	-	-	0	0	31.27	37.55	0	0	3.12	3.23	0	34.41	0	3.17	-inf	inf	2.89497e-05	0.00458368	yes
TRINITY_DN19770_c0_g3	TRINITY_DN19770_c0_g3_i1	998	799	-	-	-	-	-	-	0	0	23	47	0	0	0.59	1.05	0	35	0	0.82	-inf	inf	2.92024e-05	0.00461304	yes
TRINITY_DN33073_c0_g1	TRINITY_DN33073_c0_g1_i1	229	39.82	-	-	-	-	-	-	67.14	166	0.99	0	31.33	72.55	0.51	0	116.57	0.49	51.94	0.26	7.51152	7.51152	2.93766e-05	0.00462988	yes
TRINITY_DN24883_c0_g11	TRINITY_DN24883_c0_g11_i1	305	106	-	-	-	-	-	-	31.39	51.07	0	0	5.5	8.39	0	0	41.23	0	6.95	0	inf	inf	2.95468e-05	0.00464603	yes
TRINITY_DN27908_c1_g2	TRINITY_DN27908_c1_g2_i1	333	134	-	-	-	-	-	-	51.38	29.89	0	0	7.13	3.88	0	0	40.64	0	5.5	0	inf	inf	3.03602e-05	0.00475538	yes
TRINITY_DN10688_c0_g2	TRINITY_DN10688_c0_g2_i1	699	500	-	-	-	-	-	-	0	0	97.21	49.07	0	0	4.01	1.75	0	73.14	0	2.88	-inf	inf	3.03809e-05	0.00475538	yes
TRINITY_DN16071_c1_g2	TRINITY_DN16071_c1_g2_i1	888	689	MGP	ribonuclease P subunit RPR2	GO:0005634(nucleus);GO:0003677(DNA binding);GO:0005515(protein binding);GO:0008270(zinc ion binding);GO:0006355(regulation of transcription, DNA-dependent);GO:0006351(transcription, DNA-dependent)	[R] General function prediction only	K03540	-	0	0	28.46	40.76	0	0	0.85	1.05	0	34.61	0	0.95	-inf	inf	3.05862e-05	0.00477661	yes
TRINITY_DN33073_c0_g20	TRINITY_DN33073_c0_g20_i1	382	183	-	-	-	-	-	-	300.73	847.57	1.61	1.5	30.54	80.61	0.18	0.15	574.15	1.55	55.58	0.16	7.95602	7.95602	3.17576e-05	0.00494827	yes
TRINITY_DN14965_c0_g2	TRINITY_DN14965_c0_g2_i1	1305	1106	At1g72125	proton-dependent oligopeptide transporter, POT family	GO:0016021(integral to membrane);GO:0005215(transporter activity);GO:0006857(oligopeptide transport)	[E] Amino acid transport and metabolism	K03305	-	84	95	6	8	1.41	1.49	0.11	0.13	89.5	7	1.45	0.12	3.50593	3.50593	3.25768e-05	0.0050644	yes
TRINITY_DN33094_c1_g14	TRINITY_DN33094_c1_g14_i1	370	171	-	-	-	-	-	-	0	0	118.87	447.25	0	0	14.34	46.59	0	283.06	0	30.47	-inf	inf	3.2765e-05	0.00508214	yes
TRINITY_DN27350_c2_g2	TRINITY_DN27350_c2_g2_i1	475	276	-	-	-	-	-	-	396.7	563.27	47.13	175.51	26.72	35.52	3.52	11.33	479.99	111.32	31.12	7.42	1.99967	1.99967	3.45473e-05	0.00534649	yes
TRINITY_DN11543_c0_g2	TRINITY_DN11543_c0_g2_i1	328	129	AtMg00820	-	GO:0005739(mitochondrion)	[R] General function prediction only	-	-	1.38	3	57	42.15	0.2	0.41	9.11	5.82	2.19	49.58	0.3	7.46	-4.86341	4.86341	3.52784e-05	0.00544733	yes
TRINITY_DN33133_c3_g13	TRINITY_DN33133_c3_g13_i1	244	50.74	-	-	-	-	-	-	43.78	35.93	0	0	16.04	12.33	0	0	39.86	0	14.18	0	inf	inf	3.543e-05	0.00545846	yes
TRINITY_DN31811_c0_g1	TRINITY_DN31811_c0_g1_i1,TRINITY_DN31811_c0_g1_i2	1157	915.13	-	-	-	-	-	-	27.06	53	176	169.93	0.52	0.96	3.94	3.19	40.03	172.97	0.74	3.56	-2.31901	2.31901	3.581e-05	0.00550463	yes
TRINITY_DN32538_c0_g4	TRINITY_DN32538_c0_g4_i1	900	701	-	-	-	[J] Translation, ribosomal structure and biogenesis	-	-	0	0	27.9	82.14	0	0	0.82	2.09	0	55.02	0	1.45	-inf	inf	3.60514e-05	0.00552934	yes
TRINITY_DN23186_c1_g2	TRINITY_DN23186_c1_g2_i1	325	126	S-ACP-DES6	acyl-[acyl-carrier-protein] desaturase	GO:0009507(chloroplast);GO:0016020(membrane);GO:0045300(acyl-[acyl-carrier-protein] desaturase activity);GO:0046914(transition metal ion binding);GO:0006633(fatty acid biosynthetic process)	-	K03921	ko00061(Fatty acid biosynthesis);ko01040(Biosynthesis of unsaturated fatty acids)	36.87	56.39	0.56	0	5.44	7.79	0.09	0	46.63	0.28	6.62	0.04	6.19592	6.19592	3.70316e-05	0.00566699	yes
TRINITY_DN15973_c0_g3	TRINITY_DN15973_c0_g3_i1	588	389	At1g75220	-	GO:0016021(integral to membrane);GO:0005774(vacuolar membrane);GO:0022891(substrate-specific transmembrane transporter activity);GO:0008643(carbohydrate transport)	[R] General function prediction only	-	-	51.52	73.88	0	4.66	2.46	3.31	0	0.21	62.7	2.33	2.88	0.1	4.61897	4.61897	4.0045e-05	0.00611448	yes
TRINITY_DN31526_c2_g8	TRINITY_DN31526_c2_g8_i1	1429	1230	-	-	-	-	-	-	0	0	27.96	39.46	0	0	0.47	0.57	0	33.71	0	0.52	-inf	inf	4.03843e-05	0.00615259	yes
TRINITY_DN27126_c2_g8	TRINITY_DN27126_c2_g8_i1,TRINITY_DN27126_c2_g8_i2	320	102.09	-	-	-	-	-	-	45.55	116.7	357.59	737.1	8.63	20.96	81.51	145.09	81.12	547.35	14.8	113.3	-2.90271	2.90271	4.12226e-05	0.00626639	yes
TRINITY_DN30451_c0_g3	TRINITY_DN30451_c0_g3_i1,TRINITY_DN30451_c0_g3_i2,TRINITY_DN30451_c0_g3_i3	881	581.8	At3g15140	-	GO:0004527(exonuclease activity);GO:0046872(metal ion binding);GO:0003676(nucleic acid binding)	[L] Replication, recombination and repair	-	-	9.16	10.69	70.65	97.86	0.25	0.27	2.61	3.32	9.93	84.25	0.26	2.96	-3.24851	3.24851	4.16118e-05	0.00631156	yes
TRINITY_DN17232_c0_g1	TRINITY_DN17232_c0_g1_i1,TRINITY_DN17232_c0_g1_i2	1620	1316.91	PATL6	-	GO:0005737(cytoplasm);GO:0016021(integral to membrane);GO:0005886(plasma membrane);GO:0008289(lipid binding);GO:0007049(cell cycle);GO:0051301(cell division);GO:0006810(transport)	[I] Lipid transport and metabolism	-	-	1580	2491	336	574	22.25	32.84	5.26	7.76	2035.5	455	27.55	6.51	2.00247	2.00247	4.2261e-05	0.00639586	yes
TRINITY_DN33142_c15_g3	TRINITY_DN33142_c15_g3_i1	273	75.15	-	-	-	-	-	-	0	0	23.79	43.16	0	0	6.53	10.23	0	33.47	0	8.38	-inf	inf	4.34876e-05	0.00655636	yes
TRINITY_DN28241_c0_g1	TRINITY_DN28241_c0_g1_i1,TRINITY_DN28241_c0_g1_i2,TRINITY_DN28241_c0_g1_i3	996	668.12	SRG1	-	GO:0046872(metal ion binding);GO:0016706(oxidoreductase activity, acting on paired donors, with incorporation or reduction of molecular oxygen, 2-oxoglutarate as one donor, and incorporation of one atom each of oxygen into both donors);GO:0010260(organ senescence)	[Q] Secondary metabolites biosynthesis, transport and catabolism ;[R] General function prediction only	-	-	10	0	65	63	0.26	0	1.75	1.44	5	64	0.13	1.59	-3.82856	3.82856	4.35426e-05	0.00655636	yes
TRINITY_DN21176_c0_g2	TRINITY_DN21176_c0_g2_i1	2135	1936	-	-	-	[R] General function prediction only	-	-	0	0	59.83	32.33	0	0	0.64	0.3	0	46.08	0	0.47	-inf	inf	4.36083e-05	0.00655636	yes
TRINITY_DN32564_c5_g13	TRINITY_DN32564_c5_g13_i1	424	225	-	-	-	-	-	-	1087.11	839.63	139.56	358.22	89.8	64.95	12.8	28.36	963.37	248.89	77.38	20.58	1.83594	1.83594	4.42424e-05	0.00663713	yes
TRINITY_DN500_c0_g1	TRINITY_DN500_c0_g1_i1	1064	865	At5g13200	-	-	-	-	-	0	4	103	310	0	0.08	2.46	6.38	2	206.5	0.04	4.42	-6.84442	6.84442	4.50493e-05	0.00674343	yes
TRINITY_DN11386_c0_g1	TRINITY_DN11386_c0_g1_i1	291	92.11	-	-	-	-	-	-	42	36	0	0	8.48	6.8	0	0	39	0	7.64	0	inf	inf	4.56329e-05	0.0068159	yes
TRINITY_DN33161_c9_g15	TRINITY_DN33161_c9_g15_i1	423	224	-	-	-	-	-	-	62.37	74.52	1.8	5.01	5.18	5.79	0.17	0.4	68.44	3.4	5.48	0.29	4.16357	4.16357	4.57339e-05	0.00681614	yes
TRINITY_DN5560_c0_g2	TRINITY_DN5560_c0_g2_i1	2017	1818	v1g169424	-	GO:0005737(cytoplasm);GO:0003743(translation initiation factor activity)	[J] Translation, ribosomal structure and biogenesis ;[K] Transcription	-	-	0	0	182.07	761.34	0	0	2.07	7.46	0	471.71	0	4.76	-inf	inf	4.76336e-05	0.00707075	yes
TRINITY_DN32741_c1_g5	TRINITY_DN32741_c1_g5_i1,TRINITY_DN32741_c1_g5_i2,TRINITY_DN32741_c1_g5_i3,TRINITY_DN32741_c1_g5_i4,TRINITY_DN32741_c1_g5_i5,TRINITY_DN32741_c1_g5_i6,TRINITY_DN32741_c1_g5_i7	1632	994.51	At3g42770	-	-	-	-	-	249.37	199.27	538.27	651.55	4.83	4.24	10.07	10.17	224.32	594.91	4.54	10.12	-1.57986	1.57986	4.76485e-05	0.00707075	yes
TRINITY_DN30869_c2_g2	TRINITY_DN30869_c2_g2_i1,TRINITY_DN30869_c2_g2_i2,TRINITY_DN30869_c2_g2_i3,TRINITY_DN30869_c2_g2_i4,TRINITY_DN30869_c2_g2_i5,TRINITY_DN30869_c2_g2_i6,TRINITY_DN30869_c2_g2_i7	1066	494.32	AVPL1	inorganic pyrophosphatase	GO:0000139(Golgi membrane);GO:0016021(integral to membrane);GO:0005773(vacuole);GO:0009678(hydrogen-translocating pyrophosphatase activity);GO:0004427(inorganic diphosphatase activity);GO:0015992(proton transport)	-	K01507	ko00190(Oxidative phosphorylation)	155.9	137	33	11	6.46	5.74	1.34	0.45	146.45	22	6.1	0.9	2.47405	2.47405	4.80507e-05	0.00711503	yes
TRINITY_DN25175_c0_g1	TRINITY_DN25175_c0_g1_i1	484	285	-	-	-	-	-	-	100.36	44.18	0	0	6.55	2.7	0	0	72.27	0	4.62	0	inf	inf	4.98392e-05	0.00736396	yes
TRINITY_DN19918_c0_g3	TRINITY_DN19918_c0_g3_i1	314	115	-	-	-	-	-	-	44.98	45.05	0.93	0	7.27	6.82	0.17	0	45.02	0.47	7.04	0.09	6.15729	6.15729	5.00749e-05	0.00738286	yes
TRINITY_DN19634_c0_g1	TRINITY_DN19634_c0_g1_i1	288	89.2	-	-	-	-	-	-	0	0	43	24	0	0	9.94	4.79	0	33.5	0	7.37	-inf	inf	5.09698e-05	0.00749868	yes
TRINITY_DN19758_c0_g1	TRINITY_DN19758_c0_g1_i1	289	90.17	-	-	-	-	-	-	0	0	37.86	25.62	0	0	8.66	5.06	0	31.74	0	6.86	-inf	inf	5.11172e-05	0.00750427	yes
TRINITY_DN33094_c1_g45	TRINITY_DN33094_c1_g45_i1	201	23.03	-	-	-	-	-	-	0	0	49.91	167.99	0	0	44.7	129.92	0	108.95	0	87.31	-inf	inf	5.27906e-05	0.00772877	yes
TRINITY_DN28499_c0_g8	TRINITY_DN28499_c0_g8_i1	205	25.13	-	-	-	-	-	-	0	0	21.35	45.42	0	0	17.52	32.19	0	33.39	0	24.85	-inf	inf	5.28719e-05	0.00772877	yes
TRINITY_DN31940_c23_g1	TRINITY_DN31940_c23_g1_i1	502	303	BHLH3	-	GO:0005634(nucleus);GO:0003677(DNA binding);GO:0006355(regulation of transcription, DNA-dependent);GO:0006351(transcription, DNA-dependent)	-	-	-	47.54	27.58	0	0	2.92	1.58	0	0	37.56	0	2.25	0	inf	inf	5.66315e-05	0.00826073	yes
TRINITY_DN14986_c0_g2	TRINITY_DN14986_c0_g2_i1	1341	1142	-	urease accessory protein	-	-	K03188	-	139.08	176.8	20.99	29.63	2.26	2.69	0.38	0.46	157.94	25.31	2.47	0.42	2.46353	2.46353	5.69745e-05	0.00828799	yes
TRINITY_DN20129_c0_g2	TRINITY_DN20129_c0_g2_i1	981	782	PDAP1	-	GO:0008283(cell proliferation);GO:0007165(signal transduction)	[R] General function prediction only	-	-	157.3	116.51	359	432	3.74	2.59	9.47	9.84	136.91	395.5	3.17	9.66	-1.69906	1.69906	5.70602e-05	0.00828799	yes
TRINITY_DN13557_c0_g1	TRINITY_DN13557_c0_g1_i1,TRINITY_DN13557_c0_g1_i2,TRINITY_DN13557_c0_g1_i3	814	299.54	SOT7	desulfoglucosinolate sulfotransferase A/B/C	-	[R] General function prediction only	K11821	ko00380(Tryptophan metabolism);ko00966(Glucosinolate biosynthesis)	118.29	135.56	18	16	6.96	7.77	1.02	0.63	126.93	17	7.37	0.82	2.69945	2.69945	5.75779e-05	0.00834551	yes
TRINITY_DN32647_c5_g6	TRINITY_DN32647_c5_g6_i1	203	24.07	HSP18.5-C	-	GO:0005737(cytoplasm);GO:0006950(response to stress)	[O] Posttranslational modification, protein turnover, chaperones	-	-	399.22	323.38	87.73	94.69	308.27	233.83	75.18	70.08	361.3	91.21	271.05	72.63	1.8006	1.8006	5.78887e-05	0.00837286	yes
TRINITY_DN32849_c0_g1	TRINITY_DN32849_c0_g1_i1,TRINITY_DN32849_c0_g1_i10,TRINITY_DN32849_c0_g1_i11,TRINITY_DN32849_c0_g1_i2,TRINITY_DN32849_c0_g1_i3,TRINITY_DN32849_c0_g1_i4,TRINITY_DN32849_c0_g1_i5,TRINITY_DN32849_c0_g1_i6,TRINITY_DN32849_c0_g1_i7,TRINITY_DN32849_c0_g1_i8,TRINITY_DN32849_c0_g1_i9	2572	1923.6	-	-	-	-	-	-	75	33.74	306.21	240.15	0.75	0.29	3.15	2.27	54.37	273.18	0.52	2.71	-2.51686	2.51686	5.89332e-05	0.00850598	yes
TRINITY_DN32663_c2_g4	TRINITY_DN32663_c2_g4_i1	256	60.35	-	-	-	-	-	-	0	0	34.62	110.84	0	0	11.83	32.72	0	72.73	0	22.27	-inf	inf	5.90994e-05	0.00851205	yes
TRINITY_DN31529_c2_g14	TRINITY_DN31529_c2_g14_i1	237	45.49	-	-	-	-	-	-	0	18.51	67.67	92.84	0	7.08	30.69	36.36	9.26	80.25	3.54	33.52	-3.29197	3.29197	5.92824e-05	0.00852051	yes
TRINITY_DN4106_c0_g2	TRINITY_DN4106_c0_g2_i1	260	63.71	-	-	-	-	-	-	0	0	29.3	34.74	0	0	9.49	9.71	0	32.02	0	9.6	-inf	inf	6.02531e-05	0.00862387	yes
TRINITY_DN37453_c0_g1	TRINITY_DN37453_c0_g1_i1	678	479	-	-	-	-	-	-	0	0	29	35	0	0	1.25	1.3	0	32	0	1.27	-inf	inf	6.02531e-05	0.00862387	yes
TRINITY_DN30924_c0_g2	TRINITY_DN30924_c0_g2_i1	531	332	-	-	GO:0004190(aspartic-type endopeptidase activity);GO:0003677(DNA binding);GO:0004519(endonuclease activity);GO:0003964(RNA-directed DNA polymerase activity);GO:0008270(zinc ion binding);GO:0015074(DNA integration)	-	-	-	0	1.24	45	27.84	0	0.07	2.8	1.49	0.62	36.42	0.04	2.15	-6.45766	6.45766	6.09095e-05	0.00869966	yes
TRINITY_DN24801_c0_g1	TRINITY_DN24801_c0_g1_i1,TRINITY_DN24801_c0_g1_i2	1565	1282.8	AtMg00810	-	GO:0005739(mitochondrion)	[R] General function prediction only	-	-	123	113	29	1	1.72	1.47	0.49	0.01	118	15	1.59	0.25	2.65219	2.65219	6.10589e-05	0.00870287	yes
TRINITY_DN33000_c5_g14	TRINITY_DN33000_c5_g14_i1,TRINITY_DN33000_c5_g14_i2	464	264.64	-	-	-	-	-	-	80.92	62.69	5.04	3.96	5.68	4.13	0.39	0.27	71.81	4.5	4.9	0.33	3.79862	3.79862	6.23681e-05	0.00886264	yes
TRINITY_DN32989_c4_g3	TRINITY_DN32989_c4_g3_i1	242	49.21	LEGB	-	GO:0045735(nutrient reservoir activity)	-	-	-	0	0	79.03	293.08	0	0	33.13	106.08	0	186.06	0	69.61	-inf	inf	6.24384e-05	0.00886264	yes
TRINITY_DN15449_c0_g2	TRINITY_DN15449_c0_g2_i1	1333	1134	RS2	myb proto-oncogene protein, plant	GO:0003677(DNA binding);GO:0006355(regulation of transcription, DNA-dependent);GO:0006351(transcription, DNA-dependent)	[K] Transcription	K09422	-	186.19	199.33	47.7	25.1	3.05	3.06	0.87	0.39	192.76	36.4	3.05	0.63	2.16043	2.16043	6.34924e-05	0.00899362	yes
TRINITY_DN32231_c3_g2	TRINITY_DN32231_c3_g2_i1	370	171	-	-	-	-	-	-	47	28	0	0	5.11	2.85	0	0	37.5	0	3.98	0	inf	inf	6.43108e-05	0.00909076	yes
TRINITY_DN33046_c2_g5	TRINITY_DN33046_c2_g5_i1	358	159	RBOHA	-	GO:0016021(integral to membrane);GO:0005886(plasma membrane);GO:0005509(calcium ion binding);GO:0009055(electron carrier activity);GO:0050660(flavin adenine dinucleotide binding);GO:0005506(iron ion binding);GO:0050664(oxidoreductase activity, acting on NADH or NADPH, oxygen as acceptor);GO:0004601(peroxidase activity)	[P] Inorganic ion transport and metabolism ;[Q] Secondary metabolites biosynthesis, transport and catabolism	-	-	0.23	0	31.8	30.72	0.03	0	4.13	3.44	0.12	31.26	0.01	3.79	-inf	inf	6.55825e-05	0.00925145	yes
TRINITY_DN32647_c5_g43	TRINITY_DN32647_c5_g43_i1	210	27.9	-	-	GO:0005737(cytoplasm);GO:0006950(response to stress)	[O] Posttranslational modification, protein turnover, chaperones	-	-	432.56	346.45	110.95	93.52	288.16	216.11	82.03	59.71	389.5	102.23	252.14	70.87	1.72831	1.72831	6.58126e-05	0.00926485	yes
TRINITY_DN17027_c0_g3	TRINITY_DN17027_c0_g3_i1,TRINITY_DN17027_c0_g3_i2	272	71.09	-	-	-	-	-	-	36.97	38	0	0	9.33	8.91	0	0	37.48	0	9.12	0	inf	inf	6.74412e-05	0.00947465	yes
TRINITY_DN32647_c4_g1	TRINITY_DN32647_c4_g1_i1,TRINITY_DN32647_c4_g1_i2,TRINITY_DN32647_c4_g1_i3,TRINITY_DN32647_c4_g1_i4	889	609.27	HSP18.5-C	-	GO:0005737(cytoplasm);GO:0006950(response to stress)	[O] Posttranslational modification, protein turnover, chaperones	-	-	13495	17821	5478	5917	364.23	604.4	188.16	167	15658	5697.5	484.31	177.58	1.26867	1.26867	6.76801e-05	0.00948877	yes
TRINITY_DN28267_c0_g2	TRINITY_DN28267_c0_g2_i1	2926	2727	NPY2	-	GO:0071944(cell periphery);GO:0004871(signal transducer activity);GO:0009416(response to light stimulus)	-	-	-	4443.12	4874.09	1251.28	2073.39	30.28	31.11	9.47	13.54	4658.6	1662.34	30.7	11.5	1.33329	1.33329	6.91495e-05	0.009675	yes
TRINITY_DN31296_c0_g1	TRINITY_DN31296_c0_g1_i1,TRINITY_DN31296_c0_g1_i2,TRINITY_DN31296_c0_g1_i3,TRINITY_DN31296_c0_g1_i4,TRINITY_DN31296_c0_g1_i5	1444	1020.98	-	-	-	-	-	-	535	785	129	256	9.34	11.33	2.62	4.14	660	192.5	10.34	3.38	1.63083	1.63083	6.94457e-05	0.00969665	yes
TRINITY_DN32859_c2_g1	TRINITY_DN32859_c2_g1_i1	303	104	-	-	-	-	-	-	29.67	44.76	0	0	5.3	7.49	0	0	37.22	0	6.39	0	inf	inf	6.97326e-05	0.00971692	yes
TRINITY_DN28268_c2_g13	TRINITY_DN28268_c2_g13_i1	297	98.01	-	-	-	-	-	-	96.27	65.99	12.82	0	18.26	11.72	2.7	0	81.13	6.41	14.99	1.35	3.31266	3.31266	7.04099e-05	0.00979141	yes
TRINITY_DN32430_c0_g11	TRINITY_DN32430_c0_g11_i1	202	23.55	Cenpv	-	GO:0000777(condensed chromosome kinetochore);GO:0005737(cytoplasm);GO:0005634(nucleus);GO:0051233(spindle midzone);GO:0016846(carbon-sulfur lyase activity);GO:0051301(cell division);GO:0031508(centromeric heterochromatin formation);GO:0007067(mitosis);GO:0032467(positive regulation of cytokinesis);GO:0033044(regulation of chromosome organization)	[S] Function unknown	-	-	47.46	27.45	0	0	37.46	20.29	0	0	37.45	0	28.88	0	inf	inf	7.26999e-05	0.0100822	yes
TRINITY_DN43688_c0_g1	TRINITY_DN43688_c0_g1_i1	716	517	-	-	-	-	-	-	40	47	0	1	1.44	1.58	0	0.03	43.5	0.5	1.51	0.01	6.41056	6.41056	7.28082e-05	0.0100822	yes
TRINITY_DN27498_c0_g1	TRINITY_DN27498_c0_g1_i1	1784	1585	GATL3	-	GO:0000139(Golgi membrane);GO:0016021(integral to membrane);GO:0016757(transferase activity, transferring glycosyl groups);GO:0007047(cellular cell wall organization)	-	-	-	878.44	1852.41	41.41	86.13	10.3	20.34	0.54	0.97	1365.43	63.77	15.32	0.76	4.27595	4.27595	7.29419e-05	0.0100822	yes
TRINITY_DN27771_c0_g3	TRINITY_DN27771_c0_g3_i1	2442	2243	PCMP-H60	-	GO:0005488(binding)	[R] General function prediction only	-	-	44	30	0	0	0.36	0.23	0	0	37	0	0.29	0	inf	inf	7.37436e-05	0.0101725	yes
TRINITY_DN11404_c0_g1	TRINITY_DN11404_c0_g1_i1	231	41.21	-	-	-	-	-	-	0	0	17.77	46.26	0	0	8.89	20	0	32.02	0	14.45	-inf	inf	7.39955e-05	0.0101867	yes
TRINITY_DN32729_c1_g23	TRINITY_DN32729_c1_g23_i1,TRINITY_DN32729_c1_g23_i2,TRINITY_DN32729_c1_g23_i3,TRINITY_DN32729_c1_g23_i4,TRINITY_DN32729_c1_g23_i5,TRINITY_DN32729_c1_g23_i6	1529	96.92	-	-	-	[R] General function prediction only	-	-	84.8	63.72	212.18	283.64	6.82	5.14	85.47	87.88	74.26	247.91	5.98	86.67	-1.89665	1.89665	7.46222e-05	0.0102524	yes
TRINITY_DN20291_c0_g1	TRINITY_DN20291_c0_g1_i1	430	231	SRG1	-	GO:0046872(metal ion binding);GO:0016706(oxidoreductase activity, acting on paired donors, with incorporation or reduction of molecular oxygen, 2-oxoglutarate as one donor, and incorporation of one atom each of oxygen into both donors);GO:0010260(organ senescence)	[Q] Secondary metabolites biosynthesis, transport and catabolism ;[R] General function prediction only	-	-	0	0	38	23	0	0	3.39	1.77	0	30.5	0	2.58	-inf	inf	7.78153e-05	0.0106697	yes
TRINITY_DN22043_c0_g1	TRINITY_DN22043_c0_g1_i1	306	107	-	-	-	-	-	-	11.11	18.81	64.36	129.75	1.93	3.06	12.41	21.6	14.96	97.06	2.5	17.01	-2.84146	2.84146	8.07195e-05	0.0110458	yes
TRINITY_DN33116_c0_g4	TRINITY_DN33116_c0_g4_i1	331	132	AVPL2	inorganic pyrophosphatase	GO:0000139(Golgi membrane);GO:0016021(integral to membrane);GO:0005773(vacuole);GO:0009678(hydrogen-translocating pyrophosphatase activity);GO:0004427(inorganic diphosphatase activity);GO:0015992(proton transport)	-	K01507	ko00190(Oxidative phosphorylation)	0	0	22.98	69.39	0	0	3.59	9.36	0	46.19	0	6.47	-inf	inf	8.26343e-05	0.0112853	yes
TRINITY_DN15233_c0_g1	TRINITY_DN15233_c0_g1_i1	942	743	At5g23290	prefoldin alpha subunit	GO:0016272(prefoldin complex);GO:0051082(unfolded protein binding);GO:0006457(protein folding)	[O] Posttranslational modification, protein turnover, chaperones	K04797	-	0	0	547.82	196.65	0	0	15.21	4.71	0	372.24	0	9.96	-inf	inf	8.53867e-05	0.0116381	yes
TRINITY_DN14921_c0_g2	TRINITY_DN14921_c0_g2_i1	911	712	CRRSP3	-	GO:0005576(extracellular region);GO:0009506(plasmodesma);GO:0010497(plasmodesmata-mediated intercellular transport)	-	-	-	0	0	95.33	44.72	0	0	2.76	1.12	0	70.03	0	1.94	-inf	inf	8.60194e-05	0.011701	yes
TRINITY_DN31402_c1_g14	TRINITY_DN31402_c1_g14_i1	408	209	-	-	-	-	-	-	0	0	47.3	25.07	0	0	4.67	2.14	0	36.19	0	3.41	-inf	inf	8.86473e-05	0.0120218	yes
TRINITY_DN611_c0_g2	TRINITY_DN611_c0_g2_i1	1311	1112	UEV1D	ubiquitin-conjugating enzyme E2 variant	GO:0005829(cytosol);GO:0031372(UBC13-MMS2 complex);GO:0016881(acid-amino acid ligase activity);GO:0005515(protein binding);GO:0006301(postreplication repair)	[O] Posttranslational modification, protein turnover, chaperones	K10704	-	6898	4129.56	873.64	80.76	115.3	64.63	16.21	1.29	5513.78	477.2	89.97	8.75	3.2291	3.2291	8.87284e-05	0.0120218	yes
TRINITY_DN19323_c0_g2	TRINITY_DN19323_c0_g2_i1,TRINITY_DN19323_c0_g2_i2	1454	1236.72	At5g07800	dimethylaniline monooxygenase (N-oxide forming)	GO:0050660(flavin adenine dinucleotide binding);GO:0004499(flavin-containing monooxygenase activity);GO:0050661(NADP binding)	[Q] Secondary metabolites biosynthesis, transport and catabolism	K00485	ko00982(Drug metabolism - cytochrome P450)	360.01	603.89	55	113	5.4	8.52	0.9	1.62	481.95	84	6.96	1.26	2.37351	2.37351	8.89991e-05	0.0120347	yes
TRINITY_DN30305_c0_g1	TRINITY_DN30305_c0_g1_i1,TRINITY_DN30305_c0_g1_i2	1638	1340.86	LRX2	-	GO:0005576(extracellular region);GO:0009505(plant-type cell wall);GO:0007047(cellular cell wall organization);GO:0007275(multicellular organismal development)	-	K00924	-	128.57	82.34	9.51	15.24	1.66	1	0.14	0.21	105.45	12.38	1.33	0.17	2.92757	2.92757	8.94977e-05	0.0120707	yes
TRINITY_DN20391_c0_g4	TRINITY_DN20391_c0_g4_i1	2215	2016	DHBK	dihydroxyacetone kinase	GO:0005524(ATP binding);GO:0004371(glycerone kinase activity);GO:0006071(glycerol metabolic process)	[G] Carbohydrate transport and metabolism	K00863	ko00561(Glycerolipid metabolism);ko04622(RIG-I-like receptor signaling pathway)	288.4	258.77	719.71	638.16	2.66	2.23	7.36	5.64	273.58	678.93	2.45	6.5	-1.50863	1.50863	8.96172e-05	0.0120707	yes
TRINITY_DN27046_c1_g7	TRINITY_DN27046_c1_g7_i1	395	196	-	-	-	-	-	-	15.64	29.75	90.82	147.39	1.48	2.64	9.56	13.39	22.7	119.1	2.06	11.48	-2.53777	2.53777	8.98299e-05	0.0120756	yes
TRINITY_DN8753_c0_g1	TRINITY_DN8753_c0_g1_i1	259	62.86	CLPB1	-	GO:0005829(cytosol);GO:0005634(nucleus);GO:0005524(ATP binding);GO:0017111(nucleoside-triphosphatase activity);GO:0005515(protein binding);GO:0043335(protein unfolding);GO:0009408(response to heat);GO:0009644(response to high light intensity);GO:0042542(response to hydrogen peroxide)	[O] Posttranslational modification, protein turnover, chaperones	-	-	45	27	0	0	13.3	7.48	0	0	36	0	10.39	0	inf	inf	9.38457e-05	0.0125908	yes
TRINITY_DN17212_c0_g2	TRINITY_DN17212_c0_g2_i1	928	729	-	-	-	-	-	-	0	2	27.69	51.95	0	0.05	0.78	1.27	1	39.82	0.03	1.02	-5.50833	5.50833	9.41207e-05	0.012603	yes
TRINITY_DN31524_c1_g6	TRINITY_DN31524_c1_g6_i1,TRINITY_DN31524_c1_g6_i2,TRINITY_DN31524_c1_g6_i3,TRINITY_DN31524_c1_g6_i4,TRINITY_DN31524_c1_g6_i5,TRINITY_DN31524_c1_g6_i6,TRINITY_DN31524_c1_g6_i7,TRINITY_DN31524_c1_g6_i8	1893	1478.08	RCA	-	-	[O] Posttranslational modification, protein turnover, chaperones	-	-	429.33	329.04	918.07	884.48	5.26	4.02	12.38	10.51	379.19	901.28	4.64	11.45	-1.43647	1.43647	9.44855e-05	0.0126272	yes
TRINITY_DN9806_c0_g2	TRINITY_DN9806_c0_g2_i1	962	763	ATL65	-	GO:0016021(integral to membrane);GO:0008270(zinc ion binding)	[O] Posttranslational modification, protein turnover, chaperones	-	-	0	0	18.33	51.77	0	0	0.5	1.21	0	35.05	0	0.85	-inf	inf	9.66445e-05	0.0128906	yes
TRINITY_DN53_c0_g1	TRINITY_DN53_c0_g1_i1	993	794	snfA	-	GO:0004679(AMP-activated protein kinase activity);GO:0005524(ATP binding);GO:0006754(ATP biosynthetic process);GO:0008283(cell proliferation);GO:0007005(mitochondrion organization);GO:0046956(positive phototaxis);GO:0007165(signal transduction)	-	-	-	16.05	8.02	178.55	480.25	0.38	0.18	4.64	10.77	12.04	329.4	0.28	7.71	-4.88371	4.88371	9.72915e-05	0.0129517	yes
TRINITY_DN28214_c0_g1	TRINITY_DN28214_c0_g1_i1	527	328	-	-	-	-	-	-	28.1	69.55	0	0	1.59	3.69	0	0	48.83	0	2.64	0	inf	inf	9.7597e-05	0.0129672	yes
TRINITY_DN31768_c0_g13	TRINITY_DN31768_c0_g13_i1	343	144	RPL4	large subunit ribosomal protein L4e	GO:0005840(ribosome);GO:0003735(structural constituent of ribosome);GO:0006412(translation)	[A] RNA processing and modification	K02930	ko03010(Ribosome)	0	0	163.91	730.42	0	0	23.48	90.35	0	447.16	0	56.91	-inf	inf	9.89921e-05	0.0131271	yes
TRINITY_DN11453_c0_g1	TRINITY_DN11453_c0_g1_i1	564	365	-	E3 ubiquitin-protein ligase RNF115/126	-	[O] Posttranslational modification, protein turnover, chaperones	K11982	-	0	0	33.55	25.03	0	0	1.9	1.22	0	29.29	0	1.56	-inf	inf	0.000110904	0.0146783	yes
TRINITY_DN32416_c0_g1	TRINITY_DN32416_c0_g1_i1,TRINITY_DN32416_c0_g1_i2	1256	889.26	-	-	-	-	-	-	49	2	222	163	1.37	0.06	4.4	2.75	25.5	192.5	0.72	3.58	-3.09078	3.09078	0.000111936	0.0147863	yes
TRINITY_DN19150_c1_g13	TRINITY_DN19150_c1_g13_i1	273	75.15	PU1	small subunit ribosomal protein S27Ae	GO:0005737(cytoplasm);GO:0005634(nucleus)	[O] Posttranslational modification, protein turnover, chaperones ;[R] General function prediction only	K02977	ko03010(Ribosome)	429.27	224.71	0	27.93	106.17	52.04	0	6.62	326.99	13.96	79.11	3.31	4.52997	4.52997	0.000116497	0.0153592	yes
TRINITY_DN28208_c0_g1	TRINITY_DN28208_c0_g1_i1	1555	1356	-	-	-	-	-	-	35.8	63.65	3.47	0	0.49	0.82	0.05	0	49.72	1.73	0.66	0.03	4.71243	4.71243	0.000119692	0.0157501	yes
TRINITY_DN27073_c0_g1	TRINITY_DN27073_c0_g1_i1,TRINITY_DN27073_c0_g1_i2	1782	1517.33	-	-	GO:0004190(aspartic-type endopeptidase activity);GO:0003677(DNA binding);GO:0004519(endonuclease activity);GO:0003964(RNA-directed DNA polymerase activity);GO:0008270(zinc ion binding);GO:0015074(DNA integration)	[R] General function prediction only	-	-	0	0	204.21	83.46	0	0	2.8	0.96	0	143.84	0	1.88	-inf	inf	0.000121514	0.0159594	yes
TRINITY_DN32986_c0_g8	TRINITY_DN32986_c0_g8_i1	212	29.05	-	-	-	-	-	-	0	0	36.28	22.47	0	0	25.76	13.78	0	29.38	0	19.77	-inf	inf	0.000123122	0.0161396	yes
TRINITY_DN12573_c0_g1	TRINITY_DN12573_c0_g1_i1	1838	1639	CYP82A3	-	GO:0016020(membrane);GO:0009055(electron carrier activity);GO:0020037(heme binding);GO:0004497(monooxygenase activity);GO:0016705(oxidoreductase activity, acting on paired donors, with incorporation or reduction of molecular oxygen)	[Q] Secondary metabolites biosynthesis, transport and catabolism	K00517	ko00361(gamma-Hexachlorocyclohexane degradation);ko00626(Naphthalene and anthracene degradation);ko00903(Limonene and pinene degradation);ko00945(Stilbenoid, diarylheptanoid and gingerol biosynthesis)	26	86	203	190	0.29	0.91	2.55	2.06	56	196.5	0.6	2.3	-2.02876	2.02876	0.000127269	0.0166514	yes
TRINITY_DN25534_c1_g1	TRINITY_DN25534_c1_g1_i1,TRINITY_DN25534_c1_g1_i2,TRINITY_DN25534_c1_g1_i3,TRINITY_DN25534_c1_g1_i4	1888	1326.75	GLC1	-	GO:0043169(cation binding);GO:0042973(glucan endo-1,3-beta-D-glucosidase activity);GO:0005975(carbohydrate metabolic process);GO:0006952(defense response)	-	-	-	4347.56	4645.12	1286.46	2035.45	51.11	52.84	18.04	23.77	4496.34	1660.95	51.98	20.91	1.28069	1.28069	0.000127947	0.0167082	yes
TRINITY_DN15344_c0_g1	TRINITY_DN15344_c0_g1_i1	1088	889	-	3-oxoacyl-[acyl-carrier protein] reductase	GO:0005488(binding);GO:0016491(oxidoreductase activity)	[R] General function prediction only	K00059	ko00061(Fatty acid biosynthesis);ko01040(Biosynthesis of unsaturated fatty acids)	187	275	619	1207	3.91	5.38	14.36	24.18	231	913	4.64	19.27	-2.13078	2.13078	0.000128668	0.0167704	yes
TRINITY_DN32902_c1_g4	TRINITY_DN32902_c1_g4_i1	499	300	-	-	-	-	-	-	28.7	41.05	0	0	1.78	2.38	0	0	34.88	0	2.08	0	inf	inf	0.000129671	0.016869	yes
TRINITY_DN21423_c0_g1	TRINITY_DN21423_c0_g1_i1	248	53.86	EM1	-	GO:0009737(response to abscisic acid stimulus)	-	-	-	721.31	1348.56	174.12	21.35	248.92	435.77	66.69	7.06	1034.93	97.73	342.34	36.88	3.09059	3.09059	0.000131045	0.0170155	yes
TRINITY_DN2974_c0_g2	TRINITY_DN2974_c0_g2_i1	687	488	AUX22D	-	GO:0005634(nucleus);GO:0046983(protein dimerization activity);GO:0009734(auxin mediated signaling pathway);GO:0006355(regulation of transcription, DNA-dependent);GO:0006351(transcription, DNA-dependent)	-	-	-	183.46	449.65	12.5	0	6.99	16.04	0.53	0	316.56	6.25	11.52	0.27	5.36857	5.36857	0.000132407	0.0171599	yes
TRINITY_DN33154_c3_g2	TRINITY_DN33154_c3_g2_i1,TRINITY_DN33154_c3_g2_i2,TRINITY_DN33154_c3_g2_i3,TRINITY_DN33154_c3_g2_i4,TRINITY_DN33154_c3_g2_i5	4900	2101.68	-	-	GO:0004190(aspartic-type endopeptidase activity);GO:0003677(DNA binding);GO:0004519(endonuclease activity);GO:0003964(RNA-directed DNA polymerase activity);GO:0008270(zinc ion binding);GO:0015074(DNA integration)	[R] General function prediction only	-	-	3822.65	3317.56	1199.19	1433.25	61.25	27.46	10.97	10.36	3570.11	1316.22	44.36	10.66	1.26671	1.26671	0.000138055	0.017858	yes
TRINITY_DN32647_c5_g54	TRINITY_DN32647_c5_g54_i1	293	94.06	-	-	-	-	-	-	236.66	258.38	63.71	53.02	46.76	47.81	13.97	10.04	247.52	58.37	47.28	12	1.87504	1.87504	0.000141198	0.0182302	yes
TRINITY_DN23942_c0_g1	TRINITY_DN23942_c0_g1_i1	1357	1158	CDR1	-	-	[O] Posttranslational modification, protein turnover, chaperones	-	-	75.03	115.74	22.32	0	1.2	1.74	0.4	0	95.38	11.16	1.47	0.2	2.77432	2.77432	0.000143642	0.0185109	yes
TRINITY_DN17498_c1_g2	TRINITY_DN17498_c1_g2_i1	794	595	At1g32410	-	GO:0010008(endosome membrane);GO:0016021(integral to membrane);GO:0005773(vacuole);GO:0015031(protein transport)	[T] Signal transduction mechanisms	-	-	451.57	719	159.8	0	14.11	21.03	5.54	0	585.28	79.9	17.57	2.77	2.52735	2.52735	0.000144409	0.0185748	yes
TRINITY_DN24930_c1_g2	TRINITY_DN24930_c1_g2_i1	447	248	UBC14	ubiquitin-conjugating enzyme E2 G1	GO:0005524(ATP binding);GO:0004842(ubiquitin-protein ligase activity);GO:0006511(ubiquitin-dependent protein catabolic process)	[O] Posttranslational modification, protein turnover, chaperones	K10575	ko04120(Ubiquitin mediated proteolysis);ko05012(Parkinson's disease)	88.23	82.37	16.58	0	6.61	5.78	1.38	0	85.3	8.29	6.2	0.69	2.98886	2.98886	0.000144686	0.0185757	yes
TRINITY_DN31049_c3_g1	TRINITY_DN31049_c3_g1_i1	366	167	ADO	-	GO:0047800(cysteamine dioxygenase activity);GO:0046872(metal ion binding)	[S] Function unknown	-	-	27.91	53.16	1.25	0	3.11	5.54	0.15	0	40.53	0.62	4.33	0.07	5.99216	5.99216	0.000147844	0.0189456	yes
TRINITY_DN17096_c1_g2	TRINITY_DN17096_c1_g2_i1	1382	1183	CDC2D	-	GO:0005524(ATP binding);GO:0004693(cyclin-dependent protein kinase activity);GO:0008353(RNA polymerase II carboxy-terminal domain kinase activity);GO:0051301(cell division);GO:0007067(mitosis)	[R] General function prediction only	K00924	-	26.28	42.92	0	0	0.41	0.63	0	0	34.6	0	0.52	0	inf	inf	0.000148883	0.0190431	yes
TRINITY_DN29082_c0_g1	TRINITY_DN29082_c0_g1_i1,TRINITY_DN29082_c0_g1_i10,TRINITY_DN29082_c0_g1_i11,TRINITY_DN29082_c0_g1_i12,TRINITY_DN29082_c0_g1_i13,TRINITY_DN29082_c0_g1_i14,TRINITY_DN29082_c0_g1_i15,TRINITY_DN29082_c0_g1_i16,TRINITY_DN29082_c0_g1_i17,TRINITY_DN29082_c0_g1_i18,TRINITY_DN29082_c0_g1_i19,TRINITY_DN29082_c0_g1_i2,TRINITY_DN29082_c0_g1_i20,TRINITY_DN29082_c0_g1_i3,TRINITY_DN29082_c0_g1_i4,TRINITY_DN290…	2457	2028.26	-	-	-	[A] RNA processing and modification	-	-	708	635	109	319	6.39	5.33	1.13	2.77	671.5	214	5.86	1.95	1.53893	1.53893	0.000150496	0.0192136	yes
TRINITY_DN28142_c2_g4	TRINITY_DN28142_c2_g4_i1	648	449	UROS	uroporphyrinogen-III synthase	GO:0009507(chloroplast);GO:0004852(uroporphyrinogen-III synthase activity);GO:0015995(chlorophyll biosynthetic process);GO:0006780(uroporphyrinogen III biosynthetic process)	-	K01719	ko00860(Porphyrin and chlorophyll metabolism)	115.18	182.8	40.47	1.68	4.77	7.09	1.86	0.07	148.99	21.07	5.93	0.96	2.49577	2.49577	0.000151629	0.0193056	yes
TRINITY_DN32689_c3_g8	TRINITY_DN32689_c3_g8_i1	376	177	-	-	-	-	-	-	3.59	7.96	61.44	61.52	0.38	0.78	7.16	6.19	5.78	61.48	0.58	6.68	-3.56034	3.56034	0.00015178	0.0193056	yes
TRINITY_DN19306_c0_g4	TRINITY_DN19306_c0_g4_i1	533	334	-	-	-	-	-	-	0	0	23	35	0	0	1.42	1.87	0	29	0	1.65	-inf	inf	0.00015667	0.0198908	yes
TRINITY_DN15003_c0_g1	TRINITY_DN15003_c0_g1_i1	587	388	VPS32.2	charged multivesicular body protein 4	GO:0005768(endosome);GO:0015031(protein transport)	[U] Intracellular trafficking, secretion, and vesicular transport	K12194	ko04144(Endocytosis)	0	44.91	93.52	130.83	0	2.01	4.97	6.01	22.45	112.18	1	5.49	-2.52949	2.52949	0.000157149	0.0199146	yes
TRINITY_DN32328_c1_g17	TRINITY_DN32328_c1_g17_i1	203	24.07	-	large subunit ribosomal protein L13e	GO:0005840(ribosome);GO:0003735(structural constituent of ribosome);GO:0006412(translation)	[J] Translation, ribosomal structure and biogenesis	K02873	ko03010(Ribosome)	0	0	69.34	33.23	0	0	59.43	24.59	0	51.28	0	42.01	-inf	inf	0.000157521	0.0199249	yes
TRINITY_DN2419_c0_g2	TRINITY_DN2419_c0_g2_i1	1339	1140	CRK30	DNA (cytosine-5-)-methyltransferase	GO:0016021(integral to membrane);GO:0005524(ATP binding);GO:0004674(protein serine/threonine kinase activity);GO:0004872(receptor activity)	-	K00558	ko00270(Cysteine and methionine metabolism)	51.02	65.53	0	5.58	0.83	1	0	0.09	58.28	2.79	0.92	0.04	4.251	4.251	0.000159793	0.0201751	yes
TRINITY_DN31150_c1_g27	TRINITY_DN31150_c1_g27_i1	410	211	P2	2-alkenal reductase	GO:0005829(cytosol);GO:0005886(plasma membrane);GO:0032440(2-alkenal reductase [NAD(P)] activity);GO:0008270(zinc ion binding);GO:0006979(response to oxidative stress)	[R] General function prediction only	K08070	-	143.09	130.07	46.2	0	12.6	10.73	4.52	0	136.58	23.1	11.66	2.26	2.23665	2.23665	0.000161785	0.0203891	yes
TRINITY_DN32674_c0_g8	TRINITY_DN32674_c0_g8_i1	414	215	-	-	-	-	-	-	32.97	34.89	0	0	2.85	2.82	0	0	33.93	0	2.83	0	inf	inf	0.000162912	0.0204934	yes
TRINITY_DN26195_c0_g1	TRINITY_DN26195_c0_g1_i1	1307	1108	-	-	-	-	-	-	1800.19	1900.98	507.45	826.2	30.2	29.86	9.45	13.28	1850.59	666.83	30.03	11.36	1.31914	1.31914	0.000163609	0.0205435	yes
TRINITY_DN11592_c0_g1	TRINITY_DN11592_c0_g1_i1,TRINITY_DN11592_c0_g1_i2	1526	1251.07	-	-	-	-	-	-	8	0	59.62	44.6	0.12	0	0.98	0.64	4	52.11	0.06	0.81	-3.88395	3.88395	0.000164329	0.0205961	yes
TRINITY_DN31092_c0_g1	TRINITY_DN31092_c0_g1_i1,TRINITY_DN31092_c0_g1_i2,TRINITY_DN31092_c0_g1_i3	5479	4730.77	R1	alpha-glucan, water dikinase	GO:0009507(chloroplast);GO:0050521(alpha-glucan, water dikinase activity);GO:0005524(ATP binding);GO:0016874(ligase activity);GO:0046872(metal ion binding);GO:0005975(carbohydrate metabolic process)	-	K08244	-	489	367	950	993	1.93	1.36	4.06	3.69	428	971.5	1.65	3.88	-1.36305	1.36305	0.000166716	0.0208248	yes
TRINITY_DN23426_c0_g1	TRINITY_DN23426_c0_g1_i1,TRINITY_DN23426_c0_g1_i2	577	372.07	AVPL2	inorganic pyrophosphatase	GO:0000139(Golgi membrane);GO:0016021(integral to membrane);GO:0005773(vacuole);GO:0009678(hydrogen-translocating pyrophosphatase activity);GO:0004427(inorganic diphosphatase activity);GO:0015992(proton transport)	-	K01507	ko00190(Oxidative phosphorylation)	117	163.58	31	17	5.96	7.81	1.7	0.8	140.29	24	6.88	1.25	2.30879	2.30879	0.000166761	0.0208248	yes
TRINITY_DN33094_c1_g33	TRINITY_DN33094_c1_g33_i1	272	74.24	-	-	-	-	-	-	0	0	16.87	40.66	0	0	4.69	9.76	0	28.77	0	7.22	-inf	inf	0.000175548	0.0218823	yes
TRINITY_DN33094_c1_g1	TRINITY_DN33094_c1_g1_i1	415	216	STS1	-	GO:0005737(cytoplasm);GO:0047268(galactinol-raffinose galactosyltransferase activity);GO:0009312(oligosaccharide biosynthetic process)	-	-	-	0	0	15.85	41.64	0	0	1.51	3.43	0	28.75	0	2.47	-inf	inf	0.000178938	0.0222643	yes
TRINITY_DN29907_c0_g1	TRINITY_DN29907_c0_g1_i1	1904	1705	FTSH6	-	GO:0009535(chloroplast thylakoid membrane);GO:0016021(integral to membrane);GO:0005524(ATP binding);GO:0004222(metalloendopeptidase activity);GO:0017111(nucleoside-triphosphatase activity);GO:0008270(zinc ion binding);GO:0006508(proteolysis);GO:0010304(PSII associated light-harvesting complex II catabolic process)	[O] Posttranslational modification, protein turnover, chaperones	K01417	-	133	170	21	34	1.45	1.74	0.25	0.36	151.5	27.5	1.59	0.3	2.30323	2.30323	0.000179307	0.0222698	yes
TRINITY_DN31150_c1_g20	TRINITY_DN31150_c1_g20_i1	203	24.07	-	-	-	-	-	-	0	0	15.48	44.23	0	0	13.27	32.73	0	29.85	0	23	-inf	inf	0.000184902	0.0229232	yes
TRINITY_DN42481_c0_g1	TRINITY_DN42481_c0_g1_i1	2015	1816	AAE5	-	-	[I] Lipid transport and metabolism	-	-	356	267	622	833	3.64	2.56	7.07	8.17	311.5	727.5	3.1	7.62	-1.38528	1.38528	0.000186176	0.0230394	yes
TRINITY_DN22608_c1_g3	TRINITY_DN22608_c1_g3_i1	626	427	-	-	-	-	-	-	0	0	27.58	28.18	0	0	1.33	1.18	0	27.88	0	1.25	-inf	inf	0.000189367	0.0233922	yes
TRINITY_DN23136_c0_g1	TRINITY_DN23136_c0_g1_i1	284	85.37	-	-	-	[R] General function prediction only	-	-	111.96	131	3.67	33	24.38	26.71	0.89	6.89	121.48	18.34	25.55	3.89	2.64674	2.64674	0.000191449	0.0236067	yes
TRINITY_DN33000_c5_g11	TRINITY_DN33000_c5_g11_i1,TRINITY_DN33000_c5_g11_i2,TRINITY_DN33000_c5_g11_i3	2052	1025.03	-	-	-	[R] General function prediction only	-	-	573.1	403.79	115.85	141.93	17.21	7.78	3.39	3.07	488.45	128.89	12.5	3.23	1.75387	1.75387	0.000195259	0.0240333	yes
TRINITY_DN14068_c0_g1	TRINITY_DN14068_c0_g1_i1	1277	1078	At3g01350	-	GO:0016021(integral to membrane);GO:0005215(transporter activity);GO:0006857(oligopeptide transport)	[E] Amino acid transport and metabolism	-	-	43.05	22.87	0	0	0.74	0.37	0	0	32.96	0	0.55	0	inf	inf	0.000198977	0.0244471	yes
TRINITY_DN32655_c5_g8	TRINITY_DN32655_c5_g8_i1	282	83.48	-	-	-	-	-	-	0	0	25.29	31.08	0	0	6.25	6.63	0	28.18	0	6.44	-inf	inf	0.000200295	0.024565	yes
TRINITY_DN26405_c1_g2	TRINITY_DN26405_c1_g2_i1	2157	1958	HXK2	hexokinase	GO:0009707(chloroplast outer membrane);GO:0016021(integral to membrane);GO:0005524(ATP binding);GO:0004396(hexokinase activity);GO:0006096(glycolysis)	[G] Carbohydrate transport and metabolism	K00844	ko00010(Glycolysis / Gluconeogenesis);ko00051(Fructose and mannose metabolism);ko00052(Galactose metabolism);ko00500(Starch and sucrose metabolism);ko00520(Amino sugar and nucleotide sugar metabolism);ko00521(Streptomycin biosynthesis);ko00524(Butirosin and neomycin biosynthesis);ko04910(Insulin signaling pathway);ko04930(Type II diabetes mellitus)	673	755	1205	1869	6.39	6.71	12.7	17	714	1537	6.55	14.85	-1.26513	1.26513	0.000201775	0.0247023	yes
TRINITY_DN32453_c0_g1	TRINITY_DN32453_c0_g1_i1,TRINITY_DN32453_c0_g1_i2	2562	2076.97	CRK35	-	GO:0016021(integral to membrane);GO:0005524(ATP binding);GO:0004674(protein serine/threonine kinase activity);GO:0004872(receptor activity)	-	K00924	-	80	16	176	167	0.68	0.16	1.6	1.44	48	171.5	0.42	1.52	-2.00298	2.00298	0.000203004	0.0248085	yes
TRINITY_DN29605_c0_g1	TRINITY_DN29605_c0_g1_i1,TRINITY_DN29605_c0_g1_i2,TRINITY_DN29605_c0_g1_i3,TRINITY_DN29605_c0_g1_i4	2211	1269.39	U2AF35A	-	GO:0005634(nucleus);GO:0003677(DNA binding);GO:0000166(nucleotide binding);GO:0003723(RNA binding);GO:0008270(zinc ion binding);GO:0006397(mRNA processing);GO:0048573(photoperiodism, flowering);GO:0008380(RNA splicing)	[A] RNA processing and modification	-	-	1553	1175	2781	2910	20.22	14.25	40.94	39.12	1364	2845.5	17.23	40.03	-1.24137	1.24137	0.000204161	0.0249054	yes
TRINITY_DN30128_c3_g4	TRINITY_DN30128_c3_g4_i1,TRINITY_DN30128_c3_g4_i2	496	234.49	-	-	GO:0008289(lipid binding);GO:0006869(lipid transport)	-	-	-	199.58	146.01	15.69	53.96	18.81	11.47	1.88	3.24	172.8	34.83	15.14	2.56	2.20719	2.20719	0.00020672	0.0251381	yes
TRINITY_DN33047_c3_g6	TRINITY_DN33047_c3_g6_i1	316	117	-	-	-	-	-	-	35.38	31.13	0	0	5.62	4.63	0	0	33.26	0	5.12	0	inf	inf	0.000206801	0.0251381	yes
TRINITY_DN15155_c0_g4	TRINITY_DN15155_c0_g4_i1	1580	1381	RD22	-	GO:0009651(response to salt stress)	-	-	-	0	0	105.33	470.77	0	0	1.57	6.07	0	288.05	0	3.82	-inf	inf	0.000207732	0.0252065	yes
TRINITY_DN22356_c1_g25	TRINITY_DN22356_c1_g25_i1	1654	1455	UGT85A3	limonoid glucosyltransferase	GO:0016758(transferase activity, transferring hexosyl groups)	[G] Carbohydrate transport and metabolism ;[C] Energy production and conversion	K08236	-	2	38.85	91.11	118.22	0.03	0.46	1.29	1.45	20.43	104.66	0.24	1.37	-2.55857	2.55857	0.000208894	0.0252983	yes
TRINITY_DN33025_c0_g9	TRINITY_DN33025_c0_g9_i1,TRINITY_DN33025_c0_g9_i2	1190	965.46	-	-	-	-	-	-	64.12	127	13	0	1.21	2.25	0.27	0	95.56	6.5	1.73	0.14	3.52839	3.52839	0.000209226	0.0252983	yes
TRINITY_DN33073_c0_g33	TRINITY_DN33073_c0_g33_i1	361	162	-	-	-	-	-	-	360.94	1138.5	3.34	3.88	41.41	122.31	0.43	0.43	749.72	3.61	81.86	0.43	7.55239	7.55239	0.000214182	0.0258412	yes
TRINITY_DN33047_c3_g28	TRINITY_DN33047_c3_g28_i1,TRINITY_DN33047_c3_g28_i2	514	292.76	-	-	-	-	-	-	287.2	238.32	25.31	106.57	18.38	14.36	1.81	6.38	262.76	65.94	16.37	4.09	1.90369	1.90369	0.00021447	0.0258412	yes
TRINITY_DN31150_c1_g5	TRINITY_DN31150_c1_g5_i1	380	181	-	2-alkenal reductase	GO:0005737(cytoplasm);GO:0052579((+)-pulegone reductase, (+)-isomenthone as substrate, activity);GO:0052580((+)-pulegone reductase, (-)-menthone as substrate, activity);GO:0070402(NADPH binding);GO:0008270(zinc ion binding);GO:0042214(terpene metabolic process)	[R] General function prediction only	K08070	-	4	5	35.01	74	0.41	0.48	3.99	7.28	4.5	54.5	0.44	5.63	-3.73729	3.73729	0.000217911	0.0262097	yes
TRINITY_DN32655_c5_g7	TRINITY_DN32655_c5_g7_i1	258	62.02	-	-	-	-	-	-	20.65	45.15	0	0	6.19	12.67	0	0	32.9	0	9.43	0	inf	inf	0.000221332	0.0265746	yes
TRINITY_DN25879_c0_g1	TRINITY_DN25879_c0_g1_i1,TRINITY_DN25879_c0_g1_i2	1205	696.47	-	-	-	-	-	-	0	2	26	47	0	0.16	0.76	1.23	1	36.5	0.08	0.99	-5.37817	5.37817	0.000225772	0.0270561	yes
TRINITY_DN47960_c0_g1	TRINITY_DN47960_c0_g1_i1	213	29.64	psbW	photosystem II PsbW protein	GO:0009535(chloroplast thylakoid membrane);GO:0016021(integral to membrane);GO:0009523(photosystem II);GO:0015979(photosynthesis)	-	K02721	ko00195(Photosynthesis)	131.2	150.94	50.54	0	82.28	88.64	35.18	0	141.07	25.27	85.46	17.59	2.12956	2.12956	0.000226132	0.0270561	yes
TRINITY_DN32399_c1_g8	TRINITY_DN32399_c1_g8_i1	367	168	CSLE2	-	GO:0000139(Golgi membrane);GO:0016021(integral to membrane);GO:0016760(cellulose synthase (UDP-forming) activity);GO:0007047(cellular cell wall organization);GO:0030244(cellulose biosynthetic process)	-	-	-	0	0	25.88	29.16	0	0	3.18	3.09	0	27.52	0	3.13	-inf	inf	0.000226556	0.0270597	yes
TRINITY_DN31174_c0_g1	TRINITY_DN31174_c0_g1_i1,TRINITY_DN31174_c0_g1_i2,TRINITY_DN31174_c0_g1_i3,TRINITY_DN31174_c0_g1_i4,TRINITY_DN31174_c0_g1_i5,TRINITY_DN31174_c0_g1_i6	2104	1470.44	ZIFL1	-	GO:0016021(integral to membrane);GO:0005886(plasma membrane);GO:0005215(transporter activity);GO:0080167(response to karrikin);GO:0055085(transmembrane transport)	[R] General function prediction only	-	-	300	549	78	26	3.77	6.47	1.12	0.3	424.5	52	5.12	0.71	2.75269	2.75269	0.000227006	0.0270662	yes
TRINITY_DN449_c0_g1	TRINITY_DN449_c0_g1_i1	1547	1348	SKIP30	-	-	[R] General function prediction only	-	-	0	0	32.95	20.93	0	0	0.5	0.28	0	26.94	0	0.39	-inf	inf	0.000229303	0.0272926	yes
TRINITY_DN21890_c1_g1	TRINITY_DN21890_c1_g1_i1	834	635	ERF018	EREBP-like factor	GO:0005634(nucleus);GO:0003677(DNA binding);GO:0003700(sequence-specific DNA binding transcription factor activity);GO:0009873(ethylene mediated signaling pathway);GO:0009607(response to biotic stimulus);GO:0009611(response to wounding)	-	K09286	-	4038	3882	748.33	2137.72	118.19	106.4	24.31	59.97	3960	1443.02	112.3	42.14	1.34267	1.34267	0.000231156	0.0274528	yes
TRINITY_DN33116_c0_g3	TRINITY_DN33116_c0_g3_i1	331	132	AVPL2	inorganic pyrophosphatase	GO:0000139(Golgi membrane);GO:0016021(integral to membrane);GO:0005773(vacuole);GO:0009678(hydrogen-translocating pyrophosphatase activity);GO:0004427(inorganic diphosphatase activity);GO:0015992(proton transport)	-	K01507	ko00190(Oxidative phosphorylation)	0	0	25.93	87.9	0	0	4.05	11.86	0	56.92	0	7.96	-inf	inf	0.000231546	0.0274528	yes
TRINITY_DN32689_c3_g39	TRINITY_DN32689_c3_g39_i1	282	83.48	-	-	-	-	-	-	68.91	92.29	0.92	15.22	15.34	19.24	0.23	3.25	80.6	8.07	17.29	1.74	3.27477	3.27477	0.00023185	0.0274528	yes
TRINITY_DN33013_c2_g11	TRINITY_DN33013_c2_g11_i1	311	112	GBA2	-	GO:0016021(integral to membrane);GO:0005792(microsome);GO:0005886(plasma membrane);GO:0005790(smooth endoplasmic reticulum);GO:0008422(beta-glucosidase activity);GO:0004348(glucosylceramidase activity);GO:0008206(bile acid metabolic process);GO:0006680(glucosylceramide catabolic process);GO:0016142(O-glycoside catabolic process)	[G] Carbohydrate transport and metabolism	-	-	35.87	29.39	0	0	5.95	4.57	0	0	32.63	0	5.26	0	inf	inf	0.000233061	0.0275486	yes
TRINITY_DN45424_c2_g1	TRINITY_DN45424_c2_g1_i1	551	352	-	-	-	-	-	-	32	61	218	492.79	1.69	3.02	12.78	24.94	46.5	355.39	2.35	18.86	-3.07754	3.07754	0.000236712	0.027932	yes
TRINITY_DN15917_c0_g1	TRINITY_DN15917_c0_g1_i1	407	208	-	-	-	-	-	-	31	34	0	0	2.77	2.84	0	0	32.5	0	2.8	0	inf	inf	0.000238773	0.0281268	yes
TRINITY_DN2255_c0_g1	TRINITY_DN2255_c0_g1_i1	1262	1063	ATHB-7	homeobox-leucine zipper protein	GO:0005634(nucleus);GO:0043565(sequence-specific DNA binding);GO:0003700(sequence-specific DNA binding transcription factor activity);GO:0009738(abscisic acid mediated signaling pathway);GO:0045893(positive regulation of transcription, DNA-dependent);GO:0009414(response to water deprivation)	[K] Transcription	K09338	-	314.37	361.59	57.51	131.29	5.5	5.92	1.12	2.2	337.98	94.4	5.71	1.66	1.70581	1.70581	0.000240791	0.0283159	yes
TRINITY_DN29465_c1_g7	TRINITY_DN29465_c1_g7_i1,TRINITY_DN29465_c1_g7_i2,TRINITY_DN29465_c1_g7_i3,TRINITY_DN29465_c1_g7_i4,TRINITY_DN29465_c1_g7_i5	419	147.71	-	-	-	-	-	-	52.5	22.77	0	0	10.42	5.17	0	0	37.63	0	7.79	0	inf	inf	0.000242666	0.0284875	yes
TRINITY_DN33101_c7_g10	TRINITY_DN33101_c7_g10_i1	243	49.97	-	-	-	-	-	-	0	0	29	25	0	0	11.97	8.91	0	27	0	10.44	-inf	inf	0.000246936	0.0289325	yes
TRINITY_DN32494_c0_g1	TRINITY_DN32494_c0_g1_i1,TRINITY_DN32494_c0_g1_i2,TRINITY_DN32494_c0_g1_i3,TRINITY_DN32494_c0_g1_i4,TRINITY_DN32494_c0_g1_i5,TRINITY_DN32494_c0_g1_i6,TRINITY_DN32494_c0_g1_i7,TRINITY_DN32494_c0_g1_i8	2657	857.61	-	glucose-6-phosphate 1-dehydrogenase	GO:0009507(chloroplast);GO:0004345(glucose-6-phosphate dehydrogenase activity);GO:0050661(NADP binding);GO:0006006(glucose metabolic process)	[G] Carbohydrate transport and metabolism	K00036	ko00030(Pentose phosphate pathway);ko00480(Glutathione metabolism)	247	323	79	72	2.72	3.64	2.26	0.96	285	75.5	3.18	1.61	1.71387	1.71387	0.000247301	0.0289325	yes
TRINITY_DN24930_c1_g9	TRINITY_DN24930_c1_g9_i1	441	242	UBC14	ubiquitin-conjugating enzyme E2 G1	GO:0005524(ATP binding);GO:0004842(ubiquitin-protein ligase activity);GO:0006511(ubiquitin-dependent protein catabolic process)	[O] Posttranslational modification, protein turnover, chaperones	K10575	ko04120(Ubiquitin mediated proteolysis);ko05012(Parkinson's disease)	14.01	0	45.25	81.49	1.08	0	3.86	6	7	63.37	0.54	4.93	-3.27388	3.27388	0.000249304	0.0291172	yes
TRINITY_DN13824_c0_g2	TRINITY_DN13824_c0_g2_i1	487	288	-	-	-	-	-	-	2.31	7.99	63.4	45.56	0.15	0.48	4.54	2.82	5.15	54.48	0.32	3.68	-3.68528	3.68528	0.000250873	0.0292506	yes
TRINITY_DN25175_c0_g9	TRINITY_DN25175_c0_g9_i1	492	293	-	-	-	-	-	-	0	0	15.56	49.33	0	0	1.1	3	0	32.45	0	2.05	-inf	inf	0.000251901	0.0293206	yes
TRINITY_DN24990_c1_g8	TRINITY_DN24990_c1_g8_i1	685	486	RBM38	-	GO:0005829(cytosol);GO:0005634(nucleus);GO:0003730(mRNA 3'-UTR binding);GO:0003729(mRNA binding);GO:0000166(nucleotide binding);GO:0070935(3'-UTR-mediated mRNA stabilization);GO:0007049(cell cycle);GO:0007050(cell cycle arrest);GO:0030154(cell differentiation);GO:0006977(DNA damage response, signal transduction by p53 class mediator resulting in cell cycle arrest);GO:0006978(DNA damage response, …	[R] General function prediction only	-	-	55.07	24.34	0	0	2.11	0.87	0	0	39.7	0	1.49	0	inf	inf	0.000252719	0.0293659	yes
TRINITY_DN28790_c1_g3	TRINITY_DN28790_c1_g3_i1	659	460	tmem208	-	GO:0016021(integral to membrane)	[S] Function unknown	-	-	768.86	833.01	1467.45	1908.25	31.07	31.52	65.81	73.89	800.93	1687.85	31.3	69.85	-1.24652	1.24652	0.000258735	0.0300141	yes
TRINITY_DN45720_c0_g1	TRINITY_DN45720_c0_g1_i1	2773	2574	-	-	-	-	-	-	111	78	237	303	0.8	0.53	1.9	2.1	94.5	270	0.67	2	-1.67832	1.67832	0.000264079	0.030549	yes
TRINITY_DN27090_c0_g2	TRINITY_DN27090_c0_g2_i1	1191	992	PS2	-	GO:0004427(inorganic diphosphatase activity);GO:0046872(metal ion binding);GO:0016791(phosphatase activity);GO:0016036(cellular response to phosphate starvation);GO:0051262(protein tetramerization)	[R] General function prediction only	-	-	271	223	83	42	5.08	3.91	1.73	0.75	247	62.5	4.5	1.24	1.74776	1.74776	0.000264237	0.030549	yes
TRINITY_DN20205_c0_g2	TRINITY_DN20205_c0_g2_i1	554	355	-	-	-	-	-	-	47.42	51.5	0	4.31	2.48	2.52	0	0.22	49.46	2.15	2.5	0.11	4.59825	4.59825	0.000265051	0.0305915	yes
TRINITY_DN12944_c0_g1	TRINITY_DN12944_c0_g1_i1	890	691	Os03g0188200	-	GO:0016021(integral to membrane);GO:0004842(ubiquitin-protein ligase activity);GO:0008270(zinc ion binding)	[O] Posttranslational modification, protein turnover, chaperones	-	-	0	0	94.54	41.4	0	0	2.82	1.07	0	67.97	0	1.94	-inf	inf	0.000273702	0.0315369	yes
TRINITY_DN12913_c0_g1	TRINITY_DN12913_c0_g1_i1	1602	1403	ILL3	-	GO:0016787(hydrolase activity)	-	K01463	-	360	230	680	674	4.77	2.85	10	8.56	295	677	3.81	9.28	-1.37966	1.37966	0.000274271	0.0315495	yes
TRINITY_DN611_c0_g1	TRINITY_DN611_c0_g1_i1	1313	1114	UEV1D	ubiquitin-conjugating enzyme E2 variant	GO:0005829(cytosol);GO:0031372(UBC13-MMS2 complex);GO:0016881(acid-amino acid ligase activity);GO:0005515(protein binding);GO:0006301(postreplication repair)	[O] Posttranslational modification, protein turnover, chaperones	K10704	-	0	3079.44	5022.36	8232.24	0	48.11	93	131.63	1539.72	6627.3	24.05	112.31	-2.30136	2.30136	0.000279551	0.032103	yes
TRINITY_DN32337_c0_g5	TRINITY_DN32337_c0_g5_i1	329	130	-	-	-	[K] Transcription	-	-	0	0	22.06	32.37	0	0	3.5	4.43	0	27.21	0	3.96	-inf	inf	0.000281628	0.0322874	yes
TRINITY_DN32773_c1_g1	TRINITY_DN32773_c1_g1_i1,TRINITY_DN32773_c1_g1_i2,TRINITY_DN32773_c1_g1_i3,TRINITY_DN32773_c1_g1_i4,TRINITY_DN32773_c1_g1_i5	1191	494.17	-	-	-	-	-	-	101	123	15.32	19	3.85	4.41	0.89	0.56	112	17.16	4.13	0.73	2.54391	2.54391	0.000282724	0.0323589	yes
TRINITY_DN30870_c0_g10	TRINITY_DN30870_c0_g10_i1	1113	914	SAC8	-	-	[I] Lipid transport and metabolism	-	-	103.75	70.65	21.11	0	2.11	1.35	0.48	0	87.2	10.55	1.73	0.24	2.73229	2.73229	0.000287988	0.0329064	yes
TRINITY_DN31730_c2_g8	TRINITY_DN31730_c2_g8_i1,TRINITY_DN31730_c2_g8_i10,TRINITY_DN31730_c2_g8_i11,TRINITY_DN31730_c2_g8_i12,TRINITY_DN31730_c2_g8_i13,TRINITY_DN31730_c2_g8_i14,TRINITY_DN31730_c2_g8_i15,TRINITY_DN31730_c2_g8_i16,TRINITY_DN31730_c2_g8_i17,TRINITY_DN31730_c2_g8_i18,TRINITY_DN31730_c2_g8_i19,TRINITY_DN31730_c2_g8_i2,TRINITY_DN31730_c2_g8_i20,TRINITY_DN31730_c2_g8_i21,TRINITY_DN31730_c2_g8_i22,TRINITY_DN3…	2530	843.91	UBC4	ubiquitin-conjugating enzyme E2 H	GO:0005524(ATP binding);GO:0004842(ubiquitin-protein ligase activity);GO:0006511(ubiquitin-dependent protein catabolic process)	[O] Posttranslational modification, protein turnover, chaperones	K10576	ko04120(Ubiquitin mediated proteolysis)	1197	1372	569.08	366.83	25.67	29.16	15.79	9.77	1284.5	467.96	27.41	12.78	1.23141	1.23141	0.000290736	0.0331652	yes
TRINITY_DN8757_c0_g2	TRINITY_DN8757_c0_g2_i1	605	406	-	-	-	[A] RNA processing and modification	-	-	190.19	257.01	29.02	78.58	8.71	11.02	1.47	3.45	223.6	53.8	9.87	2.46	1.9253	1.9253	0.0002934	0.0334135	yes
TRINITY_DN16817_c0_g7	TRINITY_DN16817_c0_g7_i1	772	573	At1g11820	-	GO:0031225(anchored to membrane);GO:0005886(plasma membrane);GO:0043169(cation binding);GO:0042973(glucan endo-1,3-beta-D-glucosidase activity);GO:0005975(carbohydrate metabolic process);GO:0006952(defense response)	-	-	-	36.23	26.64	0	0	1.18	0.81	0	0	31.43	0	0.99	0	inf	inf	0.00029905	0.0339441	yes
TRINITY_DN24033_c0_g12	TRINITY_DN24033_c0_g12_i1	624	425	At1g55270	-	-	[R] General function prediction only	-	-	36.28	26.94	0	0	1.59	1.1	0	0	31.61	0	1.34	0	inf	inf	0.00029905	0.0339441	yes
TRINITY_DN49426_c0_g1	TRINITY_DN49426_c0_g1_i1	820	621	-	-	-	[R] General function prediction only	-	-	54.45	49.23	5	0	1.63	1.38	0.17	0	51.84	2.5	1.5	0.09	4.03206	4.03206	0.000302738	0.034306	yes
TRINITY_DN18304_c0_g1	TRINITY_DN18304_c0_g1_i1	253	57.88	AIL1	AP2-like factor, ANT lineage	GO:0005634(nucleus);GO:0003677(DNA binding);GO:0003700(sequence-specific DNA binding transcription factor activity);GO:0009873(ethylene mediated signaling pathway)	-	K09285	-	0	0	32.89	19.01	0	0	11.72	5.85	0	25.95	0	8.79	-inf	inf	0.000304904	0.0344944	yes
TRINITY_DN45501_c0_g4	TRINITY_DN45501_c0_g4_i1	312	113	-	-	-	-	-	-	0	2.2	30.47	40.25	0	0.34	5.56	6.34	1.1	35.36	0.17	5.95	-5.34018	5.34018	0.000306241	0.0345885	yes
TRINITY_DN31529_c2_g23	TRINITY_DN31529_c2_g23_i1	225	37.13	-	-	-	-	-	-	0	16.38	52.3	78.13	0	7.68	29.06	37.48	8.19	65.22	3.84	33.27	-3.22441	3.22441	0.000312748	0.0352253	yes
TRINITY_DN30856_c1_g2	TRINITY_DN30856_c1_g2_i1,TRINITY_DN30856_c1_g2_i2,TRINITY_DN30856_c1_g2_i3,TRINITY_DN30856_c1_g2_i4,TRINITY_DN30856_c1_g2_i5,TRINITY_DN30856_c1_g2_i6	2841	1723.38	CVP2	-	GO:0052659(inositol 1,3,4,5-tetrakisphosphate 5-phosphatase activity);GO:0052658(inositol-1,4,5-trisphosphate 5-phosphatase activity);GO:0004445(inositol-polyphosphate 5-phosphatase activity);GO:0009738(abscisic acid mediated signaling pathway);GO:0030154(cell differentiation);GO:0010588(cotyledon vascular tissue pattern formation);GO:0046855(inositol phosphate dephosphorylation);GO:0048016(inosi…	[U] Intracellular trafficking, secretion, and vesicular transport	-	-	578.97	583	164	218	5.57	5.85	1.97	2.06	580.99	191	5.71	2.02	1.43666	1.43666	0.000312906	0.0352253	yes
TRINITY_DN26273_c1_g1	TRINITY_DN26273_c1_g1_i1	578	379	-	-	-	-	-	-	0	0	73.87	33.42	0	0	4.02	1.57	0	53.65	0	2.79	-inf	inf	0.000315495	0.0354586	yes
TRINITY_DN19864_c0_g2	TRINITY_DN19864_c0_g2_i1	513	314	-	-	-	-	-	-	84	82	19.15	0	4.97	4.55	1.26	0	83	9.57	4.76	0.63	2.79306	2.79306	0.000321951	0.0361249	yes
TRINITY_DN28560_c1_g1	TRINITY_DN28560_c1_g1_i1,TRINITY_DN28560_c1_g1_i2	1978	1700.03	-	heparan-alpha-glucosaminide N-acetyltransferase	-	[S] Function unknown	K10532	ko00531(Glycosaminoglycan degradation);ko04142(Lysosome)	1020	1068	281	468	11.19	10.97	3.4	4.89	1044	374.5	11.08	4.14	1.32678	1.32678	0.000324408	0.0363411	yes
TRINITY_DN29394_c1_g3	TRINITY_DN29394_c1_g3_i1,TRINITY_DN29394_c1_g3_i2,TRINITY_DN29394_c1_g3_i3,TRINITY_DN29394_c1_g3_i4,TRINITY_DN29394_c1_g3_i5	959	323.06	-	-	-	[O] Posttranslational modification, protein turnover, chaperones	-	-	986.72	924.63	240.78	439.97	41.75	36.07	17	26.89	955.67	340.38	38.91	21.95	1.34607	1.34607	0.00033792	0.0377931	yes
TRINITY_DN22192_c0_g1	TRINITY_DN22192_c0_g1_i1,TRINITY_DN22192_c0_g1_i2,TRINITY_DN22192_c0_g1_i3,TRINITY_DN22192_c0_g1_i4	1745	1292.68	At1g54870	tropine dehydrogenase	GO:0009507(chloroplast);GO:0008106(alcohol dehydrogenase (NADP+) activity);GO:0005488(binding)	[R] General function prediction only	K08081	ko00960(Tropane, piperidine and pyridine alkaloid biosynthesis)	0	0	134	682	0	0	2.22	9.32	0	408	0	5.77	-inf	inf	0.000342879	0.0382347	yes
TRINITY_DN6298_c0_g2	TRINITY_DN6298_c0_g2_i1	829	630	PERK9	DnaJ homolog, subfamily B, member 4	GO:0016021(integral to membrane);GO:0005886(plasma membrane);GO:0005524(ATP binding);GO:0004674(protein serine/threonine kinase activity)	[R] General function prediction only	K09510	-	1187.1	1664.65	235.99	648.87	35.02	45.99	7.73	18.35	1425.88	442.43	40.51	13.04	1.56412	1.56412	0.000342984	0.0382347	yes
TRINITY_DN43655_c0_g3	TRINITY_DN43655_c0_g3_i1	322	123	-	-	-	-	-	-	0	0	19.06	34	0	0	3.2	4.92	0	26.53	0	4.06	-inf	inf	0.00034385	0.0382689	yes
TRINITY_DN27921_c1_g5	TRINITY_DN27921_c1_g5_i1	891	692	-	-	-	[O] Posttranslational modification, protein turnover, chaperones	-	-	10.96	0	53.97	56.19	0.29	0	1.61	1.45	5.48	55.08	0.14	1.53	-3.46727	3.46727	0.000346969	0.0385321	yes
TRINITY_DN21736_c0_g5	TRINITY_DN21736_c0_g5_i1	1723	1524	UBC11	ubiquitin-conjugating enzyme E2 D/E	GO:0005524(ATP binding);GO:0004842(ubiquitin-protein ligase activity);GO:0006511(ubiquitin-dependent protein catabolic process)	-	K06689	ko04120(Ubiquitin mediated proteolysis)	0	0	26.4	25.62	0	0	0.36	0.3	0	26.01	0	0.33	-inf	inf	0.000347338	0.0385321	yes
TRINITY_DN33149_c1_g1	TRINITY_DN33149_c1_g1_i1	330	131	-	-	-	-	-	-	0	0	33.3	17.61	0	0	5.24	2.39	0	25.45	0	3.82	-inf	inf	0.000351726	0.0389558	yes
TRINITY_DN4352_c0_g1	TRINITY_DN4352_c0_g1_i1	574	375	-	-	-	-	-	-	28	34	0	0	1.39	1.58	0	0	31	0	1.49	0	inf	inf	0.000352301	0.0389565	yes
TRINITY_DN15502_c0_g2	TRINITY_DN15502_c0_g2_i1	667	468	-	-	-	-	-	-	32.19	93	0	0	1.28	3.46	0	0	62.59	0	2.37	0	inf	inf	0.000353003	0.0389713	yes
TRINITY_DN30451_c0_g2	TRINITY_DN30451_c0_g2_i1	681	482	At3g15140	-	GO:0004527(exonuclease activity);GO:0046872(metal ion binding);GO:0003676(nucleic acid binding)	[L] Replication, recombination and repair	-	-	27.15	35.44	0	0	1.05	1.28	0	0	31.29	0	1.17	0	inf	inf	0.000354024	0.0390212	yes
TRINITY_DN13480_c0_g3	TRINITY_DN13480_c0_g3_i1	1294	1095	TSPYL4	template-activating factor I	GO:0005634(nucleus);GO:0006334(nucleosome assembly)	[L] Replication, recombination and repair	K11290	-	172.49	59.22	0	0	2.93	0.94	0	0	115.86	0	1.94	0	inf	inf	0.000356543	0.0392115	yes
TRINITY_DN28267_c0_g9	TRINITY_DN28267_c0_g9_i1	1093	894	-	-	-	-	-	-	764.43	704.39	196.49	311.26	15.89	13.71	4.53	6.2	734.41	253.88	14.8	5.37	1.38063	1.38063	0.000356894	0.0392115	yes
TRINITY_DN25175_c0_g8	TRINITY_DN25175_c0_g8_i1	498	299	-	-	-	-	-	-	0	0	42.79	21.11	0	0	2.95	1.26	0	31.95	0	2.1	-inf	inf	0.000357788	0.0392467	yes
TRINITY_DN32915_c0_g1	TRINITY_DN32915_c0_g1_i1	4395	4196	TIO	fused	-	-	K06228	ko04340(Hedgehog signaling pathway);ko05200(Pathways in cancer);ko05217(Basal cell carcinoma)	251	200.99	47.61	65	1.11	0.83	0.23	0.28	226	56.3	0.97	0.26	1.83792	1.83792	0.00035859	0.0392719	yes
TRINITY_DN32718_c0_g3	TRINITY_DN32718_c0_g3_i1	319	120	-	-	-	-	-	-	0	0	16.01	37.09	0	0	2.75	5.51	0	26.55	0	4.13	-inf	inf	0.000364224	0.0398253	yes
TRINITY_DN32647_c5_g26	TRINITY_DN32647_c5_g26_i1	310	111	-	-	-	-	-	-	237.26	117.72	5.05	11.23	39.73	18.46	0.94	1.8	177.49	8.14	29.09	1.37	4.3542	4.3542	0.000369379	0.0403246	yes
TRINITY_DN23131_c0_g1	TRINITY_DN23131_c0_g1_i1	389	190	-	-	-	-	-	-	0	0	18.04	59.32	0	0	1.96	5.56	0	38.68	0	3.76	-inf	inf	0.00037344	0.0407032	yes
TRINITY_DN21644_c0_g1	TRINITY_DN21644_c0_g1_i1	1518	1319	PXL2	-	GO:0016021(integral to membrane);GO:0005886(plasma membrane);GO:0005524(ATP binding);GO:0004674(protein serine/threonine kinase activity);GO:0004872(receptor activity);GO:0030154(cell differentiation);GO:0010067(procambium histogenesis)	[R] General function prediction only	K00924	-	973.77	696.63	255.45	0	13.72	9.19	4	0	835.2	127.72	11.46	2	2.38458	2.38458	0.00037682	0.0410064	yes
TRINITY_DN21909_c1_g1	TRINITY_DN21909_c1_g1_i1	323	124	-	-	-	-	-	-	0	3.17	26.59	47.6	0	0.45	4.42	6.84	1.58	37.09	0.23	5.63	-4.8334	4.8334	0.000378384	0.0411092	yes
TRINITY_DN18597_c0_g3	TRINITY_DN18597_c0_g3_i1	1367	1168	-	-	-	-	-	-	283.76	376.27	120.33	0	4.52	5.61	2.13	0	330.01	60.16	5.06	1.06	2.11895	2.11895	0.000378964	0.0411092	yes
TRINITY_DN32647_c5_g25	TRINITY_DN32647_c5_g25_i1	216	31.43	HSP17.5-E	-	GO:0005737(cytoplasm);GO:0006950(response to stress)	[O] Posttranslational modification, protein turnover, chaperones	-	-	611.69	493.17	183.43	182.78	361.77	273.12	120.4	103.6	552.43	183.11	317.44	112	1.40884	1.40884	0.000379988	0.0411551	yes
TRINITY_DN22016_c0_g2	TRINITY_DN22016_c0_g2_i1	484	285	-	-	-	[L] Replication, recombination and repair	-	-	0	0	20.8	31.15	0	0	1.51	1.95	0	25.98	0	1.73	-inf	inf	0.000381777	0.0412616	yes
TRINITY_DN48754_c2_g1	TRINITY_DN48754_c2_g1_i1	1528	1329	ACL5	spermidine synthase	GO:0005737(cytoplasm);GO:0016768(spermine synthase activity);GO:0010487(thermospermine synthase activity);GO:0009926(auxin polar transport);GO:0006596(polyamine biosynthetic process);GO:0009826(unidimensional cell growth);GO:0048759(vessel member cell differentiation)	[E] Amino acid transport and metabolism	K00797	ko00270(Cysteine and methionine metabolism);ko00330(Arginine and proline metabolism);ko00410(beta-Alanine metabolism);ko00480(Glutathione metabolism)	1520	2309	241	739	21.26	30.24	3.74	9.9	1914.5	490	25.75	6.82	1.84703	1.84703	0.000382175	0.0412616	yes
TRINITY_DN16685_c0_g2	TRINITY_DN16685_c0_g2_i1	556	357	-	-	-	-	-	-	0	0	28	23	0	0	1.62	1.15	0	25.5	0	1.39	-inf	inf	0.000385959	0.0416047	yes
TRINITY_DN33025_c0_g17	TRINITY_DN33025_c0_g17_i1,TRINITY_DN33025_c0_g17_i10,TRINITY_DN33025_c0_g17_i11,TRINITY_DN33025_c0_g17_i12,TRINITY_DN33025_c0_g17_i13,TRINITY_DN33025_c0_g17_i14,TRINITY_DN33025_c0_g17_i15,TRINITY_DN33025_c0_g17_i16,TRINITY_DN33025_c0_g17_i17,TRINITY_DN33025_c0_g17_i18,TRINITY_DN33025_c0_g17_i19,TRINITY_DN33025_c0_g17_i2,TRINITY_DN33025_c0_g17_i3,TRINITY_DN33025_c0_g17_i4,TRINITY_DN33025_c0_g17_i5…	1838	731.27	-	-	-	-	-	-	153	150	16	45	4.32	3.96	0.49	0.95	151.5	30.5	4.14	0.72	2.19726	2.19726	0.000388234	0.0417842	yes
TRINITY_DN6090_c0_g4	TRINITY_DN6090_c0_g4_i1	314	115	-	-	-	-	-	-	0	0	20.38	31.66	0	0	3.65	4.9	0	26.02	0	4.28	-inf	inf	0.000389122	0.0418142	yes
TRINITY_DN24812_c0_g1	TRINITY_DN24812_c0_g1_i1	1266	1067	ARG7	-	-	-	-	-	45.77	216.15	310.84	410.73	0.8	3.53	6.01	6.86	130.96	360.78	2.17	6.44	-1.65877	1.65877	0.000391781	0.042034	yes
TRINITY_DN21395_c0_g3	TRINITY_DN21395_c0_g3_i1	313	114	-	-	-	-	-	-	0	0	26.94	23.5	0	0	4.87	3.67	0	25.22	0	4.27	-inf	inf	0.000393253	0.042126	yes
TRINITY_DN10607_c0_g1	TRINITY_DN10607_c0_g1_i1	352	153	-	-	-	-	-	-	102.39	107.14	30.66	0.85	12.44	12.19	4.13	0.1	104.77	15.76	12.31	2.11	2.38041	2.38041	0.000395897	0.0423117	yes
TRINITY_DN22497_c1_g1	TRINITY_DN22497_c1_g1_i1	679	480	CXXS1	thioredoxin 1	GO:0005829(cytosol);GO:0009055(electron carrier activity);GO:0003756(protein disulfide isomerase activity);GO:0015035(protein disulfide oxidoreductase activity);GO:0045454(cell redox homeostasis);GO:0006662(glycerol ether metabolic process);GO:0006467(protein thiol-disulfide exchange)	[O] Posttranslational modification, protein turnover, chaperones	K03671	-	1462	1424	533	550	56.61	51.63	22.91	20.41	1443	541.5	54.12	21.66	1.22714	1.22714	0.000396221	0.0423117	yes
TRINITY_DN33094_c1_g28	TRINITY_DN33094_c1_g28_i1	203	24.07	RFS6	-	GO:0009507(chloroplast);GO:0009506(plasmodesma);GO:0047274(galactinol-sucrose galactosyltransferase activity);GO:0005975(carbohydrate metabolic process);GO:0009409(response to cold);GO:0080167(response to karrikin);GO:0006979(response to oxidative stress)	-	-	-	0	0	47.59	198.76	0	0	40.78	147.09	0	123.17	0	93.94	-inf	inf	0.000399783	0.0426257	yes
TRINITY_DN18969_c0_g3	TRINITY_DN18969_c0_g3_i1	1397	1198	KAN1	-	GO:0005634(nucleus);GO:0003677(DNA binding);GO:0010158(abaxial cell fate specification);GO:0009887(organ morphogenesis);GO:0048481(ovule development);GO:0009944(polarity specification of adaxial/abaxial axis);GO:0009956(radial pattern formation);GO:0006355(regulation of transcription, DNA-dependent);GO:0006351(transcription, DNA-dependent);GO:0010051(xylem and phloem pattern formation)	-	-	-	26.9	34.43	0	0	0.42	0.5	0	0	30.66	0	0.46	0	inf	inf	0.000401238	0.0427144	yes
TRINITY_DN32647_c5_g2	TRINITY_DN32647_c5_g2_i1	210	27.9	-	-	GO:0005737(cytoplasm);GO:0006950(response to stress)	[O] Posttranslational modification, protein turnover, chaperones	-	-	37.09	113.29	0	0	24.71	70.67	0	0	75.19	0	47.69	0	inf	inf	0.000405136	0.0430098	yes
TRINITY_DN28058_c1_g3	TRINITY_DN28058_c1_g3_i1	201	23.03	-	-	-	-	-	-	28.53	58.53	2.72	0	23.02	44.23	2.44	0	43.53	1.36	33.62	1.22	4.5254	4.5254	0.000405267	0.0430098	yes
TRINITY_DN2464_c0_g1	TRINITY_DN2464_c0_g1_i1	1008	809	At5g16450	regulator of ribonuclease activity A	GO:0008428(ribonuclease inhibitor activity);GO:0051252(regulation of RNA metabolic process)	-	K02553	-	883.75	987.31	368.85	0	20.3	21.24	9.41	0	935.53	184.43	20.77	4.71	2.00522	2.00522	0.00041692	0.0441781	yes
TRINITY_DN23838_c0_g1	TRINITY_DN23838_c0_g1_i1	3579	3380	RCH1	-	GO:0016021(integral to membrane);GO:0005524(ATP binding);GO:0004674(protein serine/threonine kinase activity);GO:0004872(receptor activity)	-	K00924	-	351.75	551.52	37.73	159	1.93	2.84	0.23	0.84	451.63	98.36	2.38	0.54	2.09556	2.09556	0.000418574	0.0442849	yes
TRINITY_DN29182_c0_g1	TRINITY_DN29182_c0_g1_i1	800	601	ALPHA-ADR	AP-2 complex subunit alpha	GO:0030131(clathrin adaptor complex);GO:0005905(coated pit);GO:0005886(plasma membrane);GO:0008289(lipid binding);GO:0005515(protein binding);GO:0008565(protein transporter activity);GO:0006897(endocytosis);GO:0006886(intracellular protein transport)	[U] Intracellular trafficking, secretion, and vesicular transport	K11824	ko04144(Endocytosis);ko05016(Huntington's disease)	0	0	23.03	80.52	0	0	0.79	2.39	0	51.77	0	1.59	-inf	inf	0.000421911	0.0445692	yes
TRINITY_DN19871_c1_g1	TRINITY_DN19871_c1_g1_i1	372	173	-	-	-	-	-	-	1	1	40	26	0.11	0.1	4.77	2.68	1	33	0.11	3.72	-5.26617	5.26617	0.000429636	0.0453154	yes
TRINITY_DN18652_c0_g1	TRINITY_DN18652_c0_g1_i1,TRINITY_DN18652_c0_g1_i2,TRINITY_DN18652_c0_g1_i3,TRINITY_DN18652_c0_g1_i4	1016	630.07	KRP7	-	GO:0001673(male germ cell nucleus);GO:0005654(nucleoplasm);GO:0004861(cyclin-dependent protein kinase inhibitor activity);GO:0005515(protein binding);GO:0007050(cell cycle arrest);GO:0045736(negative regulation of cyclin-dependent protein kinase activity)	-	-	-	144	191	30	43	3.38	5.58	0.76	1.02	167.5	36.5	4.48	0.89	2.02977	2.02977	0.000433111	0.0456117	yes
TRINITY_DN33025_c0_g11	TRINITY_DN33025_c0_g11_i1	251	56.26	-	-	-	-	-	-	0	0	21	30	0	0	7.7	9.5	0	25.5	0	8.6	-inf	inf	0.000440468	0.0463153	yes
TRINITY_DN27352_c0_g2	TRINITY_DN27352_c0_g2_i1	365	166	-	-	-	-	-	-	28.69	30.62	0	0	3.21	3.21	0	0	29.66	0	3.21	0	inf	inf	0.000450407	0.0472156	yes
TRINITY_DN32963_c4_g15	TRINITY_DN32963_c4_g15_i1	215	30.82	-	-	-	-	-	-	28.65	31.3	0	0	17.28	17.67	0	0	29.98	0	17.48	0	inf	inf	0.000450407	0.0472156	yes
TRINITY_DN24262_c0_g2	TRINITY_DN24262_c0_g2_i1	871	672	GSTU7	glutathione S-transferase	GO:0005829(cytosol);GO:0004364(glutathione transferase activity);GO:0009751(response to salicylic acid stimulus);GO:0009407(toxin catabolic process)	[O] Posttranslational modification, protein turnover, chaperones	K00799	ko00480(Glutathione metabolism);ko00980(Metabolism of xenobiotics by cytochrome P450);ko00982(Drug metabolism - cytochrome P450)	0	18	156.35	94.09	0	0.47	4.8	2.49	9	125.22	0.23	3.65	-4.06594	4.06594	0.000452508	0.0473634	yes
TRINITY_DN30401_c3_g1	TRINITY_DN30401_c3_g1_i1	254	58.7	-	-	-	-	-	-	0	1.03	19	57.15	0	0.31	6.68	17.34	0.52	38.08	0.15	12.01	-6.40254	6.40254	0.000454169	0.0474648	yes
TRINITY_DN19575_c1_g1	TRINITY_DN19575_c1_g1_i1	1499	1300	PMA4	H+-transporting ATPase	GO:0016021(integral to membrane);GO:0005886(plasma membrane);GO:0005524(ATP binding);GO:0008553(hydrogen-exporting ATPase activity, phosphorylative mechanism);GO:0046872(metal ion binding);GO:0006754(ATP biosynthetic process)	[P] Inorganic ion transport and metabolism	K01535	ko00190(Oxidative phosphorylation)	737.68	624	1086.12	1711.31	10.55	8.35	17.23	23.45	680.84	1398.71	9.45	20.34	-1.19003	1.19003	0.000458947	0.0478912	yes
TRINITY_DN33116_c2_g5	TRINITY_DN33116_c2_g5_i1,TRINITY_DN33116_c2_g5_i2,TRINITY_DN33116_c2_g5_i3,TRINITY_DN33116_c2_g5_i4,TRINITY_DN33116_c2_g5_i5,TRINITY_DN33116_c2_g5_i6,TRINITY_DN33116_c2_g5_i7,TRINITY_DN33116_c2_g5_i8,TRINITY_DN33116_c2_g5_i9	5141	2326.61	At4g27220	-	GO:0005524(ATP binding);GO:0006915(apoptosis);GO:0006952(defense response)	[T] Signal transduction mechanisms	-	-	711.08	957.26	1375.93	2005.57	5.55	6.54	17.24	27.02	834.17	1690.75	6.04	22.13	-1.18722	1.18722	0.000463786	0.0483225	yes
TRINITY_DN5351_c0_g2	TRINITY_DN5351_c0_g2_i1	1339	1140	RNP1	translation initiation factor eIF-3 subunit 4	-	[R] General function prediction only	K03248	-	18	47	0	0	0.29	0.72	0	0	32.5	0	0.51	0	inf	inf	0.000464959	0.0483712	yes
TRINITY_DN20924_c0_g1	TRINITY_DN20924_c0_g1_i1	926	727	RABA1F	Rab family, other	GO:0005886(plasma membrane);GO:0005525(GTP binding);GO:0015031(protein transport);GO:0007264(small GTPase mediated signal transduction)	[U] Intracellular trafficking, secretion, and vesicular transport	K07976	-	67.07	238.7	0	0	1.71	5.71	0	0	152.88	0	3.71	0	inf	inf	0.000466363	0.0484438	yes
TRINITY_DN32647_c5_g46	TRINITY_DN32647_c5_g46_i1	357	158	-	-	GO:0005737(cytoplasm);GO:0006950(response to stress)	[O] Posttranslational modification, protein turnover, chaperones	-	-	252.88	246.83	48.98	84.8	29.75	27.19	6.39	9.56	249.86	66.89	28.47	7.97	1.75185	1.75185	0.000467855	0.0485252	yes
TRINITY_DN22053_c1_g3	TRINITY_DN22053_c1_g3_i1	1248	1049	SOD	superoxide dismutase, Fe-Mn family	GO:0005759(mitochondrial matrix);GO:0046872(metal ion binding);GO:0004784(superoxide dismutase activity);GO:0019430(removal of superoxide radicals)	[P] Inorganic ion transport and metabolism	K04564	ko04146(Peroxisome);ko05016(Huntington's disease)	336.27	363.7	704.78	814.93	5.96	6.03	13.86	13.84	349.99	759.86	6	13.85	-1.29912	1.29912	0.000473197	0.0490052	yes
TRINITY_DN12710_c0_g1	TRINITY_DN12710_c0_g1_i1	1502	1303	PER12	peroxidase	GO:0005576(extracellular region);GO:0016020(membrane);GO:0009505(plant-type cell wall);GO:0009506(plasmodesma);GO:0005773(vacuole);GO:0020037(heme binding);GO:0004601(peroxidase activity);GO:0042744(hydrogen peroxide catabolic process)	-	K00430	ko00360(Phenylalanine metabolism);ko00680(Methane metabolism);ko00940(Phenylpropanoid biosynthesis)	19	40.13	94.31	145.3	0.27	0.54	1.49	1.99	29.57	119.81	0.41	1.74	-2.19036	2.19036	0.000481207	0.0497596	yes
TRINITY_DN32817_c0_g12	TRINITY_DN32817_c0_g12_i1	235	44.04	AVPL2	inorganic pyrophosphatase	GO:0000139(Golgi membrane);GO:0016021(integral to membrane);GO:0005773(vacuole);GO:0009678(hydrogen-translocating pyrophosphatase activity);GO:0004427(inorganic diphosphatase activity);GO:0015992(proton transport)	-	K01507	ko00190(Oxidative phosphorylation)	40.13	18.92	0	0	16.94	7.48	0	0	29.53	0	12.21	0	inf	inf	0.000483975	0.0499704	yes
