# Supplementary material for: Comparative RNA-Seq Analysis of High- and Low-Oil Yellow Horn During Embryonic Development
Source: Int J Mol Sci. 2018 Oct 8;19(10):3071. doi: 10.3390/ijms19103071 (PMC6212864; doi:10.3390/ijms19103071)
Supplement: Supplementary file 1 [file ijms-19-03071-s001.zip › ijms-355635 Supplementary for final check/Supplementary File6_Table S4 The enriched GO items based on identified DEGs between HO54 and LO54.xlsx]

## Sheet: Table S4
Table S4 The enriched GO items based on identified DEGs between HO54 and LO54
GO_ID	GO_Term	GO_function	DEG_item	DEG_list	Gene_item	Gene_list	p-value
GO:0004427	inorganic diphosphatase activity	molecular_function	9	280	109	18936	3.48617e-05
GO:0009678	hydrogen-translocating pyrophosphatase activity	molecular_function	8	280	97	18936	9.58438e-05
GO:0019430	removal of superoxide radicals	biological_process	4	280	20	18936	0.000188073
GO:0031225	anchored to membrane	cellular_component	6	280	57	18936	0.000190974
GO:0015992	proton transport	biological_process	8	280	108	18936	0.000203033
GO:0004784	superoxide dismutase activity	molecular_function	4	280	24	18936	0.000393721
GO:0046685	response to arsenic-containing substance	biological_process	3	280	12	18936	0.000637425
GO:0032440	2-alkenal reductase [NAD(P)] activity	molecular_function	3	280	15	18936	0.00127569
GO:0007369	gastrulation	biological_process	2	280	4	18936	0.0012818
GO:0012511	monolayer-surrounded lipid storage body	cellular_component	3	280	16	18936	0.001553
GO:0046909	intermembrane transport	biological_process	3	280	17	18936	0.00186528
GO:0019773	proteasome core complex, alpha-subunit complex	cellular_component	3	280	17	18936	0.00186528
GO:0005773	vacuole	cellular_component	12	280	304	18936	0.00198352
GO:0005790	smooth endoplasmic reticulum	cellular_component	2	280	5	18936	0.00211548
GO:0016142	O-glycoside catabolic process	biological_process	2	280	5	18936	0.00211548
GO:0006944	cellular membrane fusion	biological_process	3	280	19	18936	0.00260061
GO:0010309	acireductone dioxygenase [iron(II)-requiring] activity	molecular_function	2	280	6	18936	0.00314227
GO:0042393	histone binding	molecular_function	3	280	21	18936	0.00349247
GO:0008289	lipid binding	molecular_function	5	280	69	18936	0.00354535
GO:0004348	glucosylceramidase activity	molecular_function	2	280	7	18936	0.00435632
GO:0006680	glucosylceramide catabolic process	biological_process	2	280	7	18936	0.00435632
GO:0008206	bile acid metabolic process	biological_process	2	280	7	18936	0.00435632
GO:0005759	mitochondrial matrix	cellular_component	6	280	108	18936	0.00539114
GO:0004371	glycerone kinase activity	molecular_function	2	280	8	18936	0.00575191
GO:0000139	Golgi membrane	cellular_component	13	280	400	18936	0.00682142
GO:0016760	cellulose synthase (UDP-forming) activity	molecular_function	4	280	52	18936	0.00726034
GO:0009607	response to biotic stimulus	biological_process	3	280	31	18936	0.0105894
GO:0003735	structural constituent of ribosome	molecular_function	19	280	718	18936	0.0106705
GO:0004298	threonine-type endopeptidase activity	molecular_function	3	280	33	18936	0.0125786
GO:0008283	cell proliferation	biological_process	3	280	35	18936	0.0147672
GO:0052579	(+)-pulegone reductase, (+)-isomenthone as substrate, activity	molecular_function	1	280	1	18936	0.0147866
GO:0052580	(+)-pulegone reductase, (-)-menthone as substrate, activity	molecular_function	1	280	1	18936	0.0147866
GO:0046956	positive phototaxis	biological_process	1	280	1	18936	0.0147866
GO:0004679	AMP-activated protein kinase activity	molecular_function	1	280	1	18936	0.0147866
GO:0010458	exit from mitosis	biological_process	1	280	1	18936	0.0147866
GO:0042214	terpene metabolic process	biological_process	1	280	1	18936	0.0147866
GO:0033613	activating transcription factor binding	molecular_function	2	280	13	18936	0.0152614
GO:0031372	UBC13-MMS2 complex	cellular_component	2	280	13	18936	0.0152614
GO:0010118	stomatal movement	biological_process	3	280	36	18936	0.015937
GO:0006412	translation	biological_process	18	280	702	18936	0.0170641
GO:0006301	postreplication repair	biological_process	2	280	14	18936	0.0176331
GO:0030244	cellulose biosynthetic process	biological_process	4	280	68	18936	0.018195
GO:0022625	cytosolic large ribosomal subunit	cellular_component	7	280	181	18936	0.0183239
GO:0047274	galactinol-sucrose galactosyltransferase activity	molecular_function	3	280	39	18936	0.019751
GO:0005840	ribosome	cellular_component	11	280	364	18936	0.0200576
GO:0006366	transcription from RNA polymerase II promoter	biological_process	2	280	15	18936	0.0201496
GO:0006511	ubiquitin-dependent protein catabolic process	biological_process	8	280	231	18936	0.0219345
GO:0006950	response to stress	biological_process	9	280	276	18936	0.0220465
GO:0008422	beta-glucosidase activity	molecular_function	2	280	16	18936	0.0228062
GO:0032467	positive regulation of cytokinesis	biological_process	2	280	16	18936	0.0228062
GO:0045300	acyl-[acyl-carrier-protein] desaturase activity	molecular_function	2	280	16	18936	0.0228062
GO:0016846	carbon-sulfur lyase activity	molecular_function	2	280	16	18936	0.0228062
GO:0033044	regulation of chromosome organization	biological_process	2	280	16	18936	0.0228062
GO:0051233	spindle midzone	cellular_component	2	280	17	18936	0.0255984
GO:0005975	carbohydrate metabolic process	biological_process	8	280	238	18936	0.0256336
GO:0006979	response to oxidative stress	biological_process	6	280	152	18936	0.0256665
GO:0006006	glucose metabolic process	biological_process	2	280	18	18936	0.0285214
GO:0043498	cell surface binding	molecular_function	1	280	2	18936	0.0293554
GO:0001937	negative regulation of endothelial cell proliferation	biological_process	1	280	2	18936	0.0293554
GO:0030133	transport vesicle	cellular_component	1	280	2	18936	0.0293554
GO:0017101	aminoacyl-tRNA synthetase multienzyme complex	cellular_component	1	280	2	18936	0.0293554
GO:0048759	vessel member cell differentiation	biological_process	1	280	2	18936	0.0293554
GO:0047800	cysteamine dioxygenase activity	molecular_function	1	280	2	18936	0.0293554
GO:0050521	alpha-glucan, water dikinase activity	molecular_function	1	280	2	18936	0.0293554
GO:0010487	thermospermine synthase activity	molecular_function	1	280	2	18936	0.0293554
GO:0001673	male germ cell nucleus	cellular_component	1	280	2	18936	0.0293554
GO:0031508	centromeric heterochromatin formation	biological_process	2	280	19	18936	0.0315709
GO:0006071	glycerol metabolic process	biological_process	2	280	19	18936	0.0315709
GO:0030955	potassium ion binding	molecular_function	2	280	20	18936	0.0347425
GO:0006471	protein ADP-ribosylation	biological_process	2	280	20	18936	0.0347425
GO:0004743	pyruvate kinase activity	molecular_function	2	280	20	18936	0.0347425
GO:0009873	ethylene mediated signaling pathway	biological_process	6	280	166	18936	0.037147
GO:0010260	organ senescence	biological_process	2	280	22	18936	0.0414352
GO:0008395	steroid hydroxylase activity	molecular_function	1	280	3	18936	0.0437095
GO:0051252	regulation of RNA metabolic process	biological_process	1	280	3	18936	0.0437095
GO:0007005	mitochondrion organization	biological_process	1	280	3	18936	0.0437095
GO:0009887	organ morphogenesis	biological_process	1	280	3	18936	0.0437095
GO:0006336	DNA replication-independent nucleosome assembly	biological_process	1	280	3	18936	0.0437095
GO:0008428	ribonuclease inhibitor activity	molecular_function	1	280	3	18936	0.0437095
GO:0006337	nucleosome disassembly	biological_process	1	280	3	18936	0.0437095
GO:0007089	traversing start control point of mitotic cell cycle	biological_process	1	280	3	18936	0.0437095
GO:0045736	negative regulation of cyclin-dependent protein kinase activity	biological_process	1	280	3	18936	0.0437095
GO:0006414	translational elongation	biological_process	2	280	23	18936	0.044948
GO:0010305	leaf vascular tissue pattern formation	biological_process	2	280	23	18936	0.044948
GO:0007050	cell cycle arrest	biological_process	2	280	23	18936	0.044948
GO:0042973	glucan endo-1,3-beta-D-glucosidase activity	molecular_function	3	280	55	18936	0.0477952
