# Supplementary material for: Comparative RNA-Seq Analysis of High- and Low-Oil Yellow Horn During Embryonic Development
Source: Int J Mol Sci. 2018 Oct 8;19(10):3071. doi: 10.3390/ijms19103071 (PMC6212864; doi:10.3390/ijms19103071)
Supplement: Supplementary file 1 [file ijms-19-03071-s001.zip › ijms-355635 Supplementary for final check/Supplementary File7_Table S5 DEGs between HO68 and LO68.xlsx]

## Sheet: Sheet1
Table S5 DEGs between HO68 and LO68
gene_ID	transcript_id(s)	length	effective_length	Name	Annotation	GO_Term	KOG_des	KEGG_KO	KEGG_Pathway	HO68_1_HO68_count	HO68_2_HO68_count	LO68_1_LO68_count	LO68_2_LO68_count	HO68_1_HO68_rpkm	HO68_2_HO68_rpkm	LO68_1_LO68_rpkm	LO68_2_LO68_rpkm	mean_count_HO68	mean_count_LO68	mean_rpkm_HO68	mean_rpkm_LO68	log2fold_change	ABS(log2fold_change)	pvalue	FDR	significant
TRINITY_DN39229_c0_g5	TRINITY_DN39229_c0_g5_i1	2761	2562	ALDH2B4	aldehyde dehydrogenase (NAD+)	GO:0009507(chloroplast);GO:0005759(mitochondrial matrix);GO:0004029(aldehyde dehydrogenase (NAD) activity);GO:0005524(ATP binding);GO:0046686(response to cadmium ion)	[C] Energy production and conversion	K00128	ko00010(Glycolysis / Gluconeogenesis);ko00053(Ascorbate and aldarate metabolism);ko00071(Fatty acid metabolism);ko00280(Valine, leucine and isoleucine degradation);ko00310(Lysine degradation);ko00330(Arginine and proline metabolism);ko00340(Histidine metabolism);ko00380(Tryptophan metabolism);ko00410(beta-Alanine metabolism);ko00561(Glycerolipid metabolism);ko00620(Pyruvate metabolism);ko00631(1,…	0	0	2870.56	2367.09	0	0	20.8	16.9	0	2618.82	0	18.85	-inf	inf	1.95232e-38	1.28574e-33	yes
TRINITY_DN13792_c1_g4	TRINITY_DN13792_c1_g4_i1	522	323	-	-	-	-	-	-	0	0	2111.01	2222.73	0	0	121.34	125.87	0	2166.87	0	123.61	-inf	inf	6.89806e-37	2.27143e-32	yes
TRINITY_DN28499_c0_g11	TRINITY_DN28499_c0_g11_i1	259	62.86	MATP7	-	GO:0016021(integral to membrane);GO:0012511(monolayer-surrounded lipid storage body)	-	-	-	57.53	27.24	22062.5	18237.8	19.47	7.38	6515.6	5306.25	42.38	20150.1	13.42	5910.93	-9.15466	9.15466	9.95988e-36	2.18643e-31	yes
TRINITY_DN29947_c2_g7	TRINITY_DN29947_c2_g7_i1	811	612	HSD1	-	-	[Q] Secondary metabolites biosynthesis, transport and catabolism	-	-	3755.58	4395.43	0	8.09	130.55	122.28	0	0.24	4075.51	4.04	126.42	0.12	9.47278	9.47278	8.39041e-33	1.38142e-28	yes
TRINITY_DN24342_c0_g3	TRINITY_DN24342_c0_g3_i1	1242	1043	SDH	L-iditol 2-dehydrogenase	-	[Q] Secondary metabolites biosynthesis, transport and catabolism	K00008	ko00051(Fructose and mannose metabolism)	4751.02	8135.02	0	0	96.91	132.8	0	0	6443.02	0	114.86	0	inf	inf	1.42303e-31	1.87433e-27	yes
TRINITY_DN3103_c0_g1	TRINITY_DN3103_c0_g1_i1	800	601	-	-	GO:0004869(cysteine-type endopeptidase inhibitor activity)	-	-	-	10	16.01	5080.69	3592.44	0.35	0.45	156.95	109.33	13.01	4336.56	0.4	133.14	-8.67757	8.67757	2.28685e-31	2.51008e-27	yes
TRINITY_DN33235_c0_g1	TRINITY_DN33235_c0_g1_i1	785	586	-	-	-	-	-	-	0	0	1181	775	0	0	37.42	24.19	0	978	0	30.8	-inf	inf	5.04341e-30	4.74492e-26	yes
TRINITY_DN20350_c0_g6	TRINITY_DN20350_c0_g6_i1	531	332	RPL23A	large subunit ribosomal protein L23e	GO:0022625(cytosolic large ribosomal subunit);GO:0005730(nucleolus);GO:0003735(structural constituent of ribosome);GO:0006412(translation)	[J] Translation, ribosomal structure and biogenesis	K02894	ko03010(Ribosome)	1339.59	1381.1	0	0	85.84	70.83	0	0	1360.34	0	78.34	0	inf	inf	1.31232e-29	1.08032e-25	yes
TRINITY_DN28973_c1_g1	TRINITY_DN28973_c1_g1_i1	630	431	-	-	-	-	-	-	0	0	1136.85	663.72	0	0	48.97	28.17	0	900.28	0	38.57	-inf	inf	2.84959e-29	2.08517e-25	yes
TRINITY_DN20000_c0_g1	TRINITY_DN20000_c0_g1_i1,TRINITY_DN20000_c0_g1_i2	1408	1154.59	PER13	peroxidase	GO:0005576(extracellular region);GO:0020037(heme binding);GO:0004601(peroxidase activity);GO:0042744(hydrogen peroxide catabolic process)	-	K00430	ko00360(Phenylalanine metabolism);ko00680(Methane metabolism);ko00940(Phenylpropanoid biosynthesis)	0	12	2099	1655	0	0.18	33.98	26.38	6	1877	0.09	30.18	-8.65951	8.65951	2.02606e-28	1.3343e-24	yes
TRINITY_DN28973_c1_g7	TRINITY_DN28973_c1_g7_i1	628	429	-	-	-	-	-	-	0	0	992.6	516.83	0	0	42.96	22.04	0	754.72	0	32.5	-inf	inf	1.15253e-27	6.9002e-24	yes
TRINITY_DN3069_c53_g2	TRINITY_DN3069_c53_g2_i1	241	48.46	-	-	-	-	-	-	29.4	16.35	11422.6	12841.9	12.91	5.74	4376.48	4847.31	22.88	12132.3	9.32	4611.9	-9.37904	9.37904	3.54752e-27	1.94691e-23	yes
TRINITY_DN21147_c1_g1	TRINITY_DN21147_c1_g1_i1	518	319	-	-	-	-	-	-	2863.29	2176.71	5.83	2.43	190.95	116.18	0.34	0.14	2520	4.13	153.56	0.24	9.10643	9.10643	6.03629e-27	3.05794e-23	yes
TRINITY_DN20794_c1_g2	TRINITY_DN20794_c1_g2_i1	840	641	At3g03100	NADH dehydrogenase	GO:0005747(mitochondrial respiratory chain complex I);GO:0050897(cobalt ion binding);GO:0009055(electron carrier activity);GO:0008137(NADH dehydrogenase (ubiquinone) activity);GO:0022900(electron transport chain);GO:0006810(transport)	[C] Energy production and conversion	K00356	ko00190(Oxidative phosphorylation)	0	9.23	1394.82	1240.09	0	0.25	40.4	35.38	4.62	1317.45	0.12	37.89	-8.5768	8.5768	1.25969e-26	5.92568e-23	yes
TRINITY_DN30948_c1_g6	TRINITY_DN30948_c1_g6_i1	785	586	Os02g0220600	elongation factor EF-1 gamma subunit	GO:0005853(eukaryotic translation elongation factor 1 complex);GO:0003746(translation elongation factor activity)	[J] Translation, ribosomal structure and biogenesis	K03233	-	4.89	3.14	1474.52	1619.84	0.18	0.09	46.72	50.56	4.01	1547.18	0.14	48.64	-8.90059	8.90059	8.57399e-26	3.76438e-22	yes
TRINITY_DN5560_c0_g2	TRINITY_DN5560_c0_g2_i1	2017	1818	v1g169424	-	GO:0005737(cytoplasm);GO:0003743(translation initiation factor activity)	[J] Translation, ribosomal structure and biogenesis ;[K] Transcription	-	-	0	0	715.16	478.47	0	0	7.3	4.81	0	596.82	0	6.05	-inf	inf	1.48347e-25	6.10607e-22	yes
TRINITY_DN21301_c0_g2	TRINITY_DN21301_c0_g2_i1	1596	1397	PAF1	20S proteasome subunit alpha 6	GO:0005829(cytosol);GO:0005634(nucleus);GO:0005886(plasma membrane);GO:0019773(proteasome core complex, alpha-subunit complex);GO:0004298(threonine-type endopeptidase activity);GO:0046685(response to arsenic-containing substance);GO:0006511(ubiquitin-dependent protein catabolic process)	[O] Posttranslational modification, protein turnover, chaperones	K02725	ko03050(Proteasome)	874.4	793.89	0	0	13.32	9.68	0	0	834.14	0	11.5	0	inf	inf	2.15459e-25	8.34674e-22	yes
TRINITY_DN32684_c0_g4	TRINITY_DN32684_c0_g4_i1	352	153	SCPL17	sinapoylglucose-choline O-sinapoyltransferase	GO:0005576(extracellular region);GO:0004185(serine-type carboxypeptidase activity);GO:0006508(proteolysis)	[O] Posttranslational modification, protein turnover, chaperones ;[E] Amino acid transport and metabolism	K09756	ko00940(Phenylpropanoid biosynthesis)	856.67	998.14	0	1.05	119.12	111.08	0	0.13	927.4	0.53	115.1	0.07	10.3374	10.3374	3.87958e-25	1.41943e-21	yes
TRINITY_DN14039_c0_g2	TRINITY_DN14039_c0_g2_i1	1402	1203	CG7427	-	GO:0005737(cytoplasm);GO:0005634(nucleus);GO:0043130(ubiquitin binding);GO:0045116(protein neddylation)	[S] Function unknown	-	-	0	0	1383.17	660.15	0	0	21.35	10.04	0	1021.66	0	15.7	-inf	inf	4.7417e-24	1.64355e-20	yes
TRINITY_DN28499_c0_g1	TRINITY_DN28499_c0_g1_i1	304	105	-	-	-	-	-	-	46.06	18.25	8483.62	9556.43	9.33	2.96	1500.03	1664.67	32.16	9020.03	6.14	1582.35	-8.4319	8.4319	6.81307e-24	2.24344e-20	yes
TRINITY_DN611_c0_g1	TRINITY_DN611_c0_g1_i1	1313	1114	UEV1D	ubiquitin-conjugating enzyme E2 variant	GO:0005829(cytosol);GO:0031372(UBC13-MMS2 complex);GO:0016881(acid-amino acid ligase activity);GO:0005515(protein binding);GO:0006301(postreplication repair)	[O] Posttranslational modification, protein turnover, chaperones	K10704	-	87.42	51.68	6098.46	5665	1.67	0.79	101.63	93.01	69.55	5881.73	1.23	97.32	-6.68989	6.68989	1.15322e-23	3.61655e-20	yes
TRINITY_DN14454_c0_g1	TRINITY_DN14454_c0_g1_i1	925	726	PH1	-	GO:0005737(cytoplasm);GO:0008289(lipid binding)	-	-	-	1122.06	892.47	3.78	0	32.88	20.93	0.1	0	1007.26	1.89	26.91	0.05	8.90161	8.90161	1.29874e-23	3.88778e-20	yes
TRINITY_DN29130_c2_g7	TRINITY_DN29130_c2_g7_i1	736	537	-	-	-	-	-	-	682.27	617.11	0	0	27.03	19.57	0	0	649.69	0	23.3	0	inf	inf	3.37067e-23	9.6514e-20	yes
TRINITY_DN18787_c0_g3	TRINITY_DN18787_c0_g3_i1	1116	917	Sec11a	signal peptidase I	GO:0005789(endoplasmic reticulum membrane);GO:0016021(integral to membrane);GO:0005792(microsome);GO:0008236(serine-type peptidase activity);GO:0006465(signal peptide processing)	[U] Intracellular trafficking, secretion, and vesicular transport	K03100	ko03060(Protein export)	2.74	0	680.05	540.52	0.06	0	13.77	10.78	1.37	610.28	0.03	12.27	-8.88193	8.88193	4.85782e-23	1.33301e-19	yes
TRINITY_DN22053_c1_g10	TRINITY_DN22053_c1_g10_i1	1263	1064	SOD	superoxide dismutase, Fe-Mn family	GO:0005759(mitochondrial matrix);GO:0046872(metal ion binding);GO:0004784(superoxide dismutase activity);GO:0019430(removal of superoxide radicals)	[P] Inorganic ion transport and metabolism	K04564	ko04146(Peroxisome);ko05016(Huntington's disease)	621.75	640.2	0	0	12.43	10.24	0	0	630.98	0	11.34	0	inf	inf	6.26702e-23	1.58923e-19	yes
TRINITY_DN25088_c0_g2	TRINITY_DN25088_c0_g2_i1	591	392	-	-	-	-	-	-	24.2	5.9	1959.01	1266.96	1.31	0.26	92.78	59.12	15.05	1612.99	0.79	75.95	-6.96992	6.96992	6.27419e-23	1.58923e-19	yes
TRINITY_DN29947_c2_g8	TRINITY_DN29947_c2_g8_i1	919	720	HSD1	-	-	[Q] Secondary metabolites biosynthesis, transport and catabolism	-	-	766.64	1001.1	2.43	2.16	22.65	23.67	0.06	0.05	883.87	2.29	23.16	0.06	8.4629	8.4629	1.83535e-22	4.4767e-19	yes
TRINITY_DN18612_c0_g1	TRINITY_DN18612_c0_g1_i1	1098	899	Os05g0446300	-	GO:0005634(nucleus)	[K] Transcription	-	-	636.29	553.04	0	0	15.06	10.47	0	0	594.66	0	12.77	0	inf	inf	2.00192e-22	4.70859e-19	yes
TRINITY_DN31768_c0_g2	TRINITY_DN31768_c0_g2_i1	272	74.24	RPL4	large subunit ribosomal protein L4e	GO:0005840(ribosome);GO:0003735(structural constituent of ribosome);GO:0006412(translation)	[A] RNA processing and modification	K02930	ko03010(Ribosome)	632.87	712.75	1.35	0	181.35	163.46	0.34	0	672.81	0.68	172.41	0.17	10.3065	10.3065	2.36234e-22	5.20069e-19	yes
TRINITY_DN31582_c1_g7	TRINITY_DN31582_c1_g7_i1	239	46.96	-	-	-	-	-	-	0	0	530.34	314	0	0	209.67	122.3	0	422.17	0	165.98	-inf	inf	2.36908e-22	5.20069e-19	yes
TRINITY_DN15295_c0_g2	TRINITY_DN15295_c0_g2_i1	904	705	E4	peptide-methionine (S)-S-oxide reductase	GO:0008113(peptide-methionine-(S)-S-oxide reductase activity);GO:0019538(protein metabolic process)	[O] Posttranslational modification, protein turnover, chaperones	K07304	-	0	0	447.97	378	0	0	11.8	9.81	0	412.99	0	10.8	-inf	inf	3.12883e-22	6.64695e-19	yes
TRINITY_DN14039_c0_g3	TRINITY_DN14039_c0_g3_i1	1402	1203	CG7427	-	GO:0005737(cytoplasm);GO:0005634(nucleus);GO:0043130(ubiquitin binding);GO:0045116(protein neddylation)	[S] Function unknown	-	-	1093.68	1424.2	12.67	0	19.34	20.16	0.2	0	1258.94	6.33	19.75	0.1	7.504	7.504	1.18762e-21	2.44416e-18	yes
TRINITY_DN16919_c1_g2	TRINITY_DN16919_c1_g2_i1	2037	1838	At5g01020	-	GO:0005886(plasma membrane);GO:0005524(ATP binding);GO:0004674(protein serine/threonine kinase activity)	[T] Signal transduction mechanisms	K00924	-	0	0	480.73	275.86	0	0	4.86	2.75	0	378.3	0	3.81	-inf	inf	2.39838e-21	4.78636e-18	yes
TRINITY_DN17498_c1_g3	TRINITY_DN17498_c1_g3_i1	794	595	At1g32410	-	GO:0010008(endosome membrane);GO:0016021(integral to membrane);GO:0005773(vacuole);GO:0015031(protein transport)	[T] Signal transduction mechanisms	-	-	0	0	389.96	350.5	0	0	12.17	10.77	0	370.23	0	11.47	-inf	inf	3.05881e-21	5.92483e-18	yes
TRINITY_DN22192_c0_g1	TRINITY_DN22192_c0_g1_i1,TRINITY_DN22192_c0_g1_i2,TRINITY_DN22192_c0_g1_i3,TRINITY_DN22192_c0_g1_i4	1745	1292.68	At1g54870	tropine dehydrogenase	GO:0009507(chloroplast);GO:0008106(alcohol dehydrogenase (NADP+) activity);GO:0005488(binding)	[R] General function prediction only	K08081	ko00960(Tropane, piperidine and pyridine alkaloid biosynthesis)	1	0	782	918	0.02	0	12.01	13.29	0.5	850	0.01	12.65	-10.9859	10.9859	7.85136e-21	1.47733e-17	yes
TRINITY_DN18873_c0_g5	TRINITY_DN18873_c0_g5_i1	962	763	RPL18B	large subunit ribosomal protein L18e	GO:0009507(chloroplast);GO:0022625(cytosolic large ribosomal subunit);GO:0005886(plasma membrane);GO:0005774(vacuolar membrane);GO:0005515(protein binding);GO:0003735(structural constituent of ribosome);GO:0006412(translation)	[J] Translation, ribosomal structure and biogenesis	K02883	ko03010(Ribosome)	20.94	0	921.34	947.4	0.58	0	22.42	22.71	10.47	934.37	0.29	22.57	-6.71552	6.71552	2.66233e-20	4.87035e-17	yes
TRINITY_DN6838_c0_g2	TRINITY_DN6838_c0_g2_i1	1682	1483	TBP1	26S proteasome regulatory subunit T5	GO:0005737(cytoplasm);GO:0005634(nucleus);GO:0000502(proteasome complex);GO:0005524(ATP binding);GO:0017111(nucleoside-triphosphatase activity);GO:0030163(protein catabolic process)	[O] Posttranslational modification, protein turnover, chaperones	K03065	ko03050(Proteasome)	3.07	0	1018.56	1203.43	0.04	0	12.75	14.84	1.53	1110.99	0.02	13.79	-9.78785	9.78785	3.76276e-20	6.6974e-17	yes
TRINITY_DN19033_c0_g2	TRINITY_DN19033_c0_g2_i1	833	634	argE	acetylornithine deacetylase	GO:0005615(extracellular space);GO:0045335(phagocytic vesicle);GO:0008777(acetylornithine deacetylase activity);GO:0046872(metal ion binding);GO:0006526(arginine biosynthetic process)	[E] Amino acid transport and metabolism	K01438	ko00330(Arginine and proline metabolism)	350.24	539.43	0	0	11.75	14.49	0	0	444.83	0	13.12	0	inf	inf	8.3348e-20	1.44449e-16	yes
TRINITY_DN25088_c0_g6	TRINITY_DN25088_c0_g6_i1	254	58.7	-	-	-	-	-	-	5.51	3.21	668.46	460.03	2	0.93	211.43	143.35	4.36	564.25	1.47	177.39	-7.21808	7.21808	2.17605e-19	3.67456e-16	yes
TRINITY_DN12288_c0_g2	TRINITY_DN12288_c0_g2_i1	983	784	-	-	-	[V] Defense mechanisms	-	-	615.49	880.45	8.13	0	16.7	19.12	0.19	0	747.97	4.07	17.91	0.1	7.44863	7.44863	4.03981e-19	6.65124e-16	yes
TRINITY_DN6839_c0_g1	TRINITY_DN6839_c0_g1_i1	796	597	PERK9	DNA (cytosine-5-)-methyltransferase	GO:0016021(integral to membrane);GO:0005886(plasma membrane);GO:0005524(ATP binding);GO:0004674(protein serine/threonine kinase activity)	-	K00558	ko00270(Cysteine and methionine metabolism)	14.42	0	621.13	665.98	0.51	0	19.32	20.4	7.21	643.56	0.26	19.86	-6.76748	6.76748	5.83235e-19	9.36831e-16	yes
TRINITY_DN22053_c1_g1	TRINITY_DN22053_c1_g1_i1	1262	1063	SOD	superoxide dismutase, Fe-Mn family	GO:0005759(mitochondrial matrix);GO:0046872(metal ion binding);GO:0004784(superoxide dismutase activity);GO:0019430(removal of superoxide radicals)	[P] Inorganic ion transport and metabolism	K04564	ko04146(Peroxisome);ko05016(Huntington's disease)	3285.53	3030.12	0	92.42	65.75	48.53	0	1.59	3157.82	46.21	57.14	0.79	5.59065	5.59065	9.85427e-19	1.54517e-15	yes
TRINITY_DN29130_c2_g2	TRINITY_DN29130_c2_g2_i1	738	539	-	-	-	-	-	-	0	0	354.42	195.57	0	0	12.21	6.64	0	275	0	9.43	-inf	inf	1.92064e-18	2.94157e-15	yes
TRINITY_DN31768_c0_g13	TRINITY_DN31768_c0_g13_i1	343	144	RPL4	large subunit ribosomal protein L4e	GO:0005840(ribosome);GO:0003735(structural constituent of ribosome);GO:0006412(translation)	[A] RNA processing and modification	K02930	ko03010(Ribosome)	410.59	508.11	1	1	60.66	60.08	0.13	0.13	459.35	1	60.37	0.13	8.52105	8.52105	3.32888e-18	4.9825e-15	yes
TRINITY_DN31582_c1_g11	TRINITY_DN31582_c1_g11_i1	239	46.96	-	-	-	-	-	-	0	0	325.99	199.84	0	0	128.88	77.84	0	262.92	0	103.36	-inf	inf	4.52088e-18	6.61625e-15	yes
TRINITY_DN13792_c1_g1	TRINITY_DN13792_c1_g1_i1	522	323	-	-	-	-	-	-	1423.84	2612.83	1.57	2.32	93.78	137.73	0.09	0.13	2018.34	1.94	115.75	0.11	9.6411	9.6411	5.06577e-18	7.25253e-15	yes
TRINITY_DN20957_c0_g7	TRINITY_DN20957_c0_g7_i1	449	250	-	-	-	-	-	-	4.12	2.78	440.7	429.21	0.35	0.19	32.73	31.4	3.45	434.95	0.27	32.06	-7.25783	7.25783	5.25007e-18	7.35647e-15	yes
TRINITY_DN29947_c2_g1	TRINITY_DN29947_c2_g1_i1	207	26.22	HSD6	-	-	[Q] Secondary metabolites biosynthesis, transport and catabolism	-	-	483.41	550.84	0	3.7	392.21	357.68	0	2.58	517.12	1.85	374.94	1.29	7.49504	7.49504	6.13391e-18	8.41586e-15	yes
TRINITY_DN2533_c1_g3	TRINITY_DN2533_c1_g3_i1	249	54.65	PU1	small subunit ribosomal protein S27Ae	GO:0005737(cytoplasm);GO:0005634(nucleus)	[O] Posttranslational modification, protein turnover, chaperones ;[R] General function prediction only	K02977	ko03010(Ribosome)	2.33	0.81	984.94	453.16	0.91	0.25	334.58	151.65	1.57	719.05	0.58	243.12	-9.11199	9.11199	1.2233e-17	1.64414e-14	yes
TRINITY_DN17425_c0_g10	TRINITY_DN17425_c0_g10_i1	1011	812	-	-	-	-	-	-	0	4.61	401.92	349.41	0	0.1	9.19	7.87	2.31	375.67	0.05	8.53	-7.61134	7.61134	1.26291e-17	1.66343e-14	yes
TRINITY_DN31049_c3_g6	TRINITY_DN31049_c3_g6_i1	648	449	-	-	-	[S] Function unknown	-	-	499.44	603.2	0	6.33	23.66	22.87	0	0.26	551.32	3.17	23.27	0.13	6.99969	6.99969	1.81684e-17	2.34611e-14	yes
TRINITY_DN6264_c0_g2	TRINITY_DN6264_c0_g2_i1	1085	886	HVA22A	-	GO:0016021(integral to membrane);GO:0042538(hyperosmotic salinity response);GO:0009737(response to abscisic acid stimulus);GO:0009409(response to cold);GO:0009414(response to water deprivation)	[U] Intracellular trafficking, secretion, and vesicular transport	-	-	3996.42	2487.13	0	0	95.96	47.8	0	0	3241.78	0	71.88	0	inf	inf	1.89445e-17	2.39929e-14	yes
TRINITY_DN22918_c2_g1	TRINITY_DN22918_c2_g1_i1	505	306	-	-	-	-	-	-	0	2.6	2944.34	1263.6	0	0.14	178.64	75.53	1.3	2103.97	0.07	127.08	-10.7618	10.7618	2.00687e-17	2.4937e-14	yes
TRINITY_DN21602_c2_g2	TRINITY_DN21602_c2_g2_i1	577	378	RPS27B	small subunit ribosomal protein S27e	GO:0005618(cell wall);GO:0022627(cytosolic small ribosomal subunit);GO:0009506(plasmodesma);GO:0046872(metal ion binding);GO:0003735(structural constituent of ribosome);GO:0006412(translation)	[J] Translation, ribosomal structure and biogenesis	K02978	ko03010(Ribosome)	9.14	0	483.77	398.66	0.51	0	23.76	19.29	4.57	441.22	0.26	21.52	-6.83321	6.83321	2.44946e-17	2.9873e-14	yes
TRINITY_DN34817_c0_g1	TRINITY_DN34817_c0_g1_i1	495	296	-	-	-	-	-	-	0	0	256	199	0	0	16.06	12.3	0	227.5	0	14.18	-inf	inf	7.36562e-17	8.8196e-14	yes
TRINITY_DN32928_c1_g1	TRINITY_DN32928_c1_g1_i1,TRINITY_DN32928_c1_g1_i2,TRINITY_DN32928_c1_g1_i3,TRINITY_DN32928_c1_g1_i4,TRINITY_DN32928_c1_g1_i5	1081	765.44	-	-	-	-	-	-	2	0	357.02	196	0.05	0	8.1	4.61	1	276.51	0.03	6.36	-8.28512	8.28512	1.23761e-16	1.45545e-13	yes
TRINITY_DN480_c0_g1	TRINITY_DN480_c0_g1_i1	1127	928	RFS	stachyose synthetase	GO:0047274(galactinol-sucrose galactosyltransferase activity);GO:0005975(carbohydrate metabolic process)	-	K06611	ko00052(Galactose metabolism)	0	0	560.03	250.77	0	0	11.2	4.94	0	405.4	0	8.07	-inf	inf	1.72082e-16	1.98821e-13	yes
TRINITY_DN48578_c0_g1	TRINITY_DN48578_c0_g1_i1	2026	1827	-	-	-	-	-	-	220	376	0	0	2.56	3.5	0	0	298	0	3.03	0	inf	inf	2.26326e-16	2.56986e-13	yes
TRINITY_DN30948_c1_g11	TRINITY_DN30948_c1_g11_i1	413	214	Os02g0220600	elongation factor EF-1 gamma subunit	GO:0005853(eukaryotic translation elongation factor 1 complex);GO:0003746(translation elongation factor activity)	[J] Translation, ribosomal structure and biogenesis	K03233	-	0	0	269.33	148.75	0	0	23.37	12.71	0	209.04	0	18.04	-inf	inf	4.85746e-16	5.42199e-13	yes
TRINITY_DN16970_c0_g2	TRINITY_DN16970_c0_g2_i1	992	793	SAR1A	Arf/Sar family, other	GO:0005783(endoplasmic reticulum);GO:0005794(Golgi apparatus);GO:0005886(plasma membrane);GO:0005525(GTP binding);GO:0006886(intracellular protein transport);GO:0016192(vesicle-mediated transport)	[U] Intracellular trafficking, secretion, and vesicular transport	K07977	-	296.26	251.22	0	0	7.95	5.39	0	0	273.74	0	6.67	0	inf	inf	9.46576e-16	1.03898e-12	yes
TRINITY_DN25088_c0_g24	TRINITY_DN25088_c0_g24_i1	249	54.65	-	-	-	-	-	-	0	3.83	531.15	247.75	0	1.19	180.43	82.91	1.92	389.45	0.59	131.67	-7.92144	7.92144	1.13441e-15	1.22474e-12	yes
TRINITY_DN32120_c0_g3	TRINITY_DN32120_c0_g3_i1	349	150	RPS5B	small subunit ribosomal protein S5e	GO:0005618(cell wall);GO:0009507(chloroplast);GO:0022626(cytosolic ribosome);GO:0005886(plasma membrane);GO:0009506(plasmodesma);GO:0015935(small ribosomal subunit);GO:0005773(vacuole);GO:0003723(RNA binding);GO:0003735(structural constituent of ribosome);GO:0006412(translation)	[J] Translation, ribosomal structure and biogenesis	K02989	ko03010(Ribosome)	0	0	249.42	149.26	0	0	30.87	18.2	0	199.34	0	24.54	-inf	inf	1.21277e-15	1.28821e-12	yes
TRINITY_DN14582_c0_g1	TRINITY_DN14582_c0_g1_i1	1391	1192	AtMg00810	-	GO:0005739(mitochondrion)	[R] General function prediction only	-	-	0	0	213	175	0	0	3.32	2.69	0	194	0	3	-inf	inf	1.63933e-15	1.71367e-12	yes
TRINITY_DN13794_c0_g2	TRINITY_DN13794_c0_g2_i1	261	64.57	At3g17210	-	GO:0005829(cytosol);GO:0005886(plasma membrane);GO:0046872(metal ion binding);GO:0042742(defense response to bacterium);GO:0050832(defense response to fungus)	-	-	-	0	0	263.22	127.36	0	0	75.69	36.08	0	195.29	0	55.88	-inf	inf	2.04256e-15	2.10182e-12	yes
TRINITY_DN18873_c0_g1	TRINITY_DN18873_c0_g1_i1	962	763	RPL18B	large subunit ribosomal protein L18e	GO:0009507(chloroplast);GO:0022625(cytosolic large ribosomal subunit);GO:0005886(plasma membrane);GO:0005774(vacuolar membrane);GO:0005515(protein binding);GO:0003735(structural constituent of ribosome);GO:0006412(translation)	[J] Translation, ribosomal structure and biogenesis	K02883	ko03010(Ribosome)	0	0	3077.46	1205.96	0	0	74.88	28.91	0	2141.71	0	51.89	-inf	inf	2.08211e-15	2.10956e-12	yes
TRINITY_DN29947_c2_g6	TRINITY_DN29947_c2_g6_i1	207	26.22	HSD6	11beta-hydroxysteroid dehydrogenase	-	[Q] Secondary metabolites biosynthesis, transport and catabolism	K00071	ko00140(Steroid hormone biosynthesis);ko04960(Aldosterone-regulated sodium reabsorption)	239.34	283.67	0	0	194.18	184.19	0	0	261.5	0	189.19	0	inf	inf	2.43481e-15	2.42954e-12	yes
TRINITY_DN9407_c0_g1	TRINITY_DN9407_c0_g1_i1	687	488	-	-	-	-	-	-	0	0	232.03	146.85	0	0	8.83	5.5	0	189.44	0	7.17	-inf	inf	3.02585e-15	2.97423e-12	yes
TRINITY_DN13780_c0_g2	TRINITY_DN13780_c0_g2_i1	1460	1261	GLYR2	3-hydroxyisobutyrate dehydrogenase	-	[R] General function prediction only	K00020	ko00280(Valine, leucine and isoleucine degradation)	13.78	0	787.87	941.06	0.23	0	11.6	13.65	6.89	864.46	0.12	12.62	-7.20474	7.20474	6.0682e-15	5.87696e-12	yes
TRINITY_DN28973_c1_g9	TRINITY_DN28973_c1_g9_i1	1512	1313	-	-	-	-	-	-	0	0	209.98	150.05	0	0	2.97	2.09	0	180.01	0	2.53	-inf	inf	7.54124e-15	7.19773e-12	yes
TRINITY_DN15295_c0_g3	TRINITY_DN15295_c0_g3_i1	912	713	E4	peptide-methionine (S)-S-oxide reductase	GO:0008113(peptide-methionine-(S)-S-oxide reductase activity);GO:0019538(protein metabolic process)	[O] Posttranslational modification, protein turnover, chaperones	K07304	-	195.24	297.3	0	0	5.83	7.1	0	0	246.27	0	6.46	0	inf	inf	8.1746e-15	7.69078e-12	yes
TRINITY_DN3069_c84_g1	TRINITY_DN3069_c84_g1_i1,TRINITY_DN3069_c84_g1_i2,TRINITY_DN3069_c84_g1_i3	379	142.85	-	-	-	-	-	-	13338.5	8820.26	215449	226167	1808.75	967.86	28512.4	30238.9	11079.4	220808	1388.31	29375.7	-4.62049	4.62049	9.92339e-15	9.20457e-12	yes
TRINITY_DN5360_c0_g2	TRINITY_DN5360_c0_g2_i1	257	61.18	HSD1	11beta-hydroxysteroid dehydrogenase	-	[Q] Secondary metabolites biosynthesis, transport and catabolism	K00071	ko00140(Steroid hormone biosynthesis);ko04960(Aldosterone-regulated sodium reabsorption)	316.48	219.2	0	0	110.05	61	0	0	267.84	0	85.53	0	inf	inf	1.03615e-14	9.47745e-12	yes
TRINITY_DN18598_c0_g1	TRINITY_DN18598_c0_g1_i1	548	349	-	-	-	[O] Posttranslational modification, protein turnover, chaperones	-	-	229.7	224.08	0	0	14	10.93	0	0	226.89	0	12.46	0	inf	inf	3.14025e-14	2.83298e-11	yes
TRINITY_DN23934_c1_g11	TRINITY_DN23934_c1_g11_i1	355	156	-	-	-	-	-	-	9.6	12.16	580.35	318.44	1.31	1.33	69.07	37.34	10.88	449.39	1.32	53.2	-5.60911	5.60911	3.61422e-14	3.21651e-11	yes
TRINITY_DN20578_c0_g1	TRINITY_DN20578_c0_g1_i1,TRINITY_DN20578_c0_g1_i2,TRINITY_DN20578_c0_g1_i3	1293	953.09	At4g30420	-	-	-	-	-	4	26	614	442	0.08	0.46	13.93	9.42	15	528	0.27	11.68	-5.47591	5.47591	3.80361e-14	3.33993e-11	yes
TRINITY_DN19045_c0_g1	TRINITY_DN19045_c0_g1_i1	534	335	-	-	-	-	-	-	0	0	181.51	144.32	0	0	10.06	7.88	0	162.91	0	8.97	-inf	inf	4.58577e-14	3.94314e-11	yes
TRINITY_DN1627_c0_g1	TRINITY_DN1627_c0_g1_i1	1025	826	-	-	-	-	-	-	0	0	207.51	121	0	0	4.66	2.68	0	164.25	0	3.67	-inf	inf	4.66548e-14	3.94314e-11	yes
TRINITY_DN32998_c1_g5	TRINITY_DN32998_c1_g5_i1	328	129	alr3466	transcription initiation factor TFIID subunit D4	-	[R] General function prediction only	K03130	ko03022(Basal transcription factors)	0	0.49	279.92	125.43	0	0.06	40.29	17.78	0.24	202.68	0.03	29.04	-inf	inf	4.67019e-14	3.94314e-11	yes
TRINITY_DN30004_c1_g10	TRINITY_DN30004_c1_g10_i1,TRINITY_DN30004_c1_g10_i2	231	36.88	-	-	-	-	-	-	0	0	153.26	166.04	0	0	78.55	82.13	0	159.65	0	80.34	-inf	inf	5.6503e-14	4.71028e-11	yes
TRINITY_DN17498_c1_g1	TRINITY_DN17498_c1_g1_i1	811	612	At1g32410	-	GO:0010008(endosome membrane);GO:0016021(integral to membrane);GO:0005773(vacuole);GO:0015031(protein transport)	[T] Signal transduction mechanisms	-	-	180.87	260.25	0	0	6.29	7.24	0	0	220.56	0	6.77	0	inf	inf	5.95065e-14	4.89865e-11	yes
TRINITY_DN20350_c0_g4	TRINITY_DN20350_c0_g4_i1	522	323	RPL23A	large subunit ribosomal protein L23e	GO:0022625(cytosolic large ribosomal subunit);GO:0005730(nucleolus);GO:0003735(structural constituent of ribosome);GO:0006412(translation)	[J] Translation, ribosomal structure and biogenesis	K02894	ko03010(Ribosome)	235.97	195.92	0	0	15.54	10.33	0	0	215.94	0	12.93	0	inf	inf	7.3662e-14	5.98909e-11	yes
TRINITY_DN25088_c0_g17	TRINITY_DN25088_c0_g17_i1	246	52.29	-	-	-	-	-	-	3.57	0	394.91	489.62	1.45	0	140.21	171.26	1.78	442.26	0.72	155.74	-8.04988	8.04988	1.16685e-13	9.37135e-11	yes
TRINITY_DN23934_c1_g1	TRINITY_DN23934_c1_g1_i1	359	160	-	-	-	-	-	-	399.1	421.53	8.22	1.5	53.07	44.86	0.95	0.17	410.31	4.86	48.97	0.56	6.17686	6.17686	1.22826e-13	9.74571e-11	yes
TRINITY_DN32328_c1_g37	TRINITY_DN32328_c1_g37_i1	227	38.47	-	large subunit ribosomal protein L13e	GO:0005840(ribosome);GO:0003735(structural constituent of ribosome);GO:0006412(translation)	[J] Translation, ribosomal structure and biogenesis	K02873	ko03010(Ribosome)	0	0	191.36	119.87	0	0	92.36	57	0	155.62	0	74.68	-inf	inf	1.26072e-13	9.88418e-11	yes
TRINITY_DN11489_c0_g7	TRINITY_DN11489_c0_g7_i1	282	83.48	UBC10	ubiquitin-conjugating enzyme E2 D/E	GO:0005524(ATP binding);GO:0031625(ubiquitin protein ligase binding);GO:0004842(ubiquitin-protein ligase activity);GO:0006511(ubiquitin-dependent protein catabolic process)	[O] Posttranslational modification, protein turnover, chaperones	K06689	ko04120(Ubiquitin mediated proteolysis)	0	3.76	633.74	279.76	0	0.77	140.94	61.29	1.88	456.75	0.39	101.11	-8.14658	8.14658	1.29316e-13	1.00193e-10	yes
TRINITY_DN27921_c1_g4	TRINITY_DN27921_c1_g4_i1	888	689	-	-	-	[O] Posttranslational modification, protein turnover, chaperones	-	-	0	0	148.22	156.22	0	0	3.99	4.15	0	152.22	0	4.07	-inf	inf	1.39287e-13	1.06663e-10	yes
TRINITY_DN6673_c0_g2	TRINITY_DN6673_c0_g2_i1	652	453	At1g77710	ubiquitin-fold modifier 1	-	[S] Function unknown	K12162	-	69.51	77.49	1783.04	1211.25	3.26	2.91	73.08	48.91	73.5	1497.14	3.08	60.99	-4.62505	4.62505	1.42922e-13	1.08189e-10	yes
TRINITY_DN30849_c1_g20	TRINITY_DN30849_c1_g20_i1	548	349	LEGB	-	GO:0045735(nutrient reservoir activity)	-	-	-	228.74	0	256085	392013	13.94	0	13622.8	20544.6	114.37	324049	6.97	17083.7	-11.7484	11.7484	2.16339e-13	1.60095e-10	yes
TRINITY_DN32916_c1_g3	TRINITY_DN32916_c1_g3_i1	288	89.2	-	-	-	-	-	-	478.47	960.86	0	0	114.11	183.41	0	0	719.66	0	148.76	0	inf	inf	2.16355e-13	1.60095e-10	yes
TRINITY_DN32396_c2_g34	TRINITY_DN32396_c2_g34_i1	225	37.13	IN2-2	-	GO:0016491(oxidoreductase activity)	[C] Energy production and conversion	-	-	0	0.08	152.11	142.72	0	0.04	76.05	70.3	0.04	147.42	0.02	73.17	-inf	inf	2.57682e-13	1.88557e-10	yes
TRINITY_DN33094_c1_g51	TRINITY_DN33094_c1_g51_i1,TRINITY_DN33094_c1_g51_i2	459	254.58	STS1	stachyose synthetase	GO:0005737(cytoplasm);GO:0047268(galactinol-raffinose galactosyltransferase activity);GO:0009312(oligosaccharide biosynthetic process)	-	K06611	ko00052(Galactose metabolism)	201.59	380.13	0	0	16.82	25.43	0	0	290.86	0	21.12	0	inf	inf	3.45927e-13	2.50349e-10	yes
TRINITY_DN13801_c0_g2	TRINITY_DN13801_c0_g2_i1	1329	1130	At1g35710	-	GO:0016021(integral to membrane);GO:0005524(ATP binding);GO:0004674(protein serine/threonine kinase activity);GO:0004713(protein tyrosine kinase activity);GO:0004872(receptor activity)	[R] General function prediction only	K00924	-	12.93	19.69	650	319.63	0.24	0.3	10.68	5.17	16.31	484.81	0.27	7.92	-5.13422	5.13422	4.68042e-13	3.35042e-10	yes
TRINITY_DN30671_c0_g1	TRINITY_DN30671_c0_g1_i1	970	771	RABH1B	Rab family, other	GO:0005829(cytosol);GO:0000139(Golgi membrane);GO:0005624(membrane fraction);GO:0005886(plasma membrane);GO:0009506(plasmodesma);GO:0005774(vacuolar membrane);GO:0005525(GTP binding);GO:0005515(protein binding);GO:0015031(protein transport);GO:0032940(secretion by cell);GO:0007264(small GTPase mediated signal transduction);GO:0016192(vesicle-mediated transport)	[U] Intracellular trafficking, secretion, and vesicular transport	K07976	-	0	0	185.16	95.52	0	0	4.46	2.27	0	140.34	0	3.37	-inf	inf	8.82989e-13	6.2528e-10	yes
TRINITY_DN5925_c0_g2	TRINITY_DN5925_c0_g2_i1	1190	991	Aimp1	methionyl-tRNA synthetase	GO:0017101(aminoacyl-tRNA synthetase multienzyme complex);GO:0005829(cytosol);GO:0005783(endoplasmic reticulum);GO:0005615(extracellular space);GO:0005794(Golgi apparatus);GO:0005634(nucleus);GO:0030133(transport vesicle);GO:0043498(cell surface binding);GO:0005125(cytokine activity);GO:0042803(protein homodimerization activity);GO:0000049(tRNA binding);GO:0001525(angiogenesis);GO:0006915(apoptos…	[J] Translation, ribosomal structure and biogenesis	K01874	ko00450(Selenoamino acid metabolism);ko00970(Aminoacyl-tRNA biosynthesis)	0	0	244.63	321.65	0	0	4.58	5.94	0	283.14	0	5.26	-inf	inf	9.88683e-13	6.92678e-10	yes
TRINITY_DN31049_c3_g1	TRINITY_DN31049_c3_g1_i1	366	167	ADO	-	GO:0047800(cysteamine dioxygenase activity);GO:0046872(metal ion binding)	[S] Function unknown	-	-	425.16	408.69	0.81	13.03	54.16	41.67	0.09	1.43	416.93	6.92	47.91	0.76	5.41112	5.41112	1.06175e-12	7.36037e-10	yes
TRINITY_DN15155_c0_g4	TRINITY_DN15155_c0_g4_i1	1580	1381	RD22	-	GO:0009651(response to salt stress)	-	-	-	0	0	213.06	277.6	0	0	2.86	3.68	0	245.33	0	3.27	-inf	inf	1.43239e-12	9.75606e-10	yes
TRINITY_DN31402_c1_g9	TRINITY_DN31402_c1_g9_i1,TRINITY_DN31402_c1_g9_i2,TRINITY_DN31402_c1_g9_i3	491	268.83	-	-	-	-	-	-	400.87	393.56	12.48	0.53	30.42	24.6	0.79	0.05	397.22	6.5	27.51	0.42	5.81375	5.81375	1.43696e-12	9.75606e-10	yes
TRINITY_DN31582_c1_g13	TRINITY_DN31582_c1_g13_i1	302	103	-	-	-	-	-	-	5.07	0	251.99	158.28	1.05	0	45.42	28.11	2.54	205.13	0.53	36.77	-6.54529	6.54529	1.48795e-12	9.99917e-10	yes
TRINITY_DN13801_c0_g1	TRINITY_DN13801_c0_g1_i1	1330	1131	At1g35710	-	GO:0016021(integral to membrane);GO:0005524(ATP binding);GO:0004674(protein serine/threonine kinase activity);GO:0004713(protein tyrosine kinase activity);GO:0004872(receptor activity)	[R] General function prediction only	-	-	763.07	581.31	0	36.37	14.35	8.75	0	0.59	672.19	18.18	11.55	0.29	4.71927	4.71927	1.59702e-12	1.06237e-09	yes
TRINITY_DN31582_c1_g5	TRINITY_DN31582_c1_g5_i1	216	31.43	-	-	-	-	-	-	148.88	279.87	0	0	100.78	151.62	0	0	214.38	0	126.2	0	inf	inf	2.55338e-12	1.68158e-09	yes
TRINITY_DN32328_c1_g17	TRINITY_DN32328_c1_g17_i1	203	24.07	-	large subunit ribosomal protein L13e	GO:0005840(ribosome);GO:0003735(structural constituent of ribosome);GO:0006412(translation)	[J] Translation, ribosomal structure and biogenesis	K02873	ko03010(Ribosome)	0	0	492.69	200.1	0	0	380.02	152.05	0	346.39	0	266.03	-inf	inf	2.57987e-12	1.6822e-09	yes
TRINITY_DN31201_c0_g1	TRINITY_DN31201_c0_g1_i1	891	692	-	-	-	-	-	-	183	169	0	0	5.63	4.16	0	0	176	0	4.89	0	inf	inf	2.72585e-12	1.75996e-09	yes
TRINITY_DN14604_c0_g3	TRINITY_DN14604_c0_g3_i1	1648	1449	-	-	-	[S] Function unknown	-	-	6354.85	4751.8	273.47	120.38	93.3	55.84	3.5	1.52	5553.33	196.93	74.57	2.51	4.60334	4.60334	2.8626e-12	1.83031e-09	yes
TRINITY_DN13995_c0_g4	TRINITY_DN13995_c0_g4_i1	1017	818	At2g37220	-	GO:0009941(chloroplast envelope);GO:0009570(chloroplast stroma);GO:0009535(chloroplast thylakoid membrane);GO:0030529(ribonucleoprotein complex);GO:0010319(stromule);GO:0000166(nucleotide binding);GO:0008266(poly(U) RNA binding);GO:0045087(innate immune response);GO:0006397(mRNA processing);GO:0009737(response to abscisic acid stimulus);GO:0009409(response to cold)	[R] General function prediction only	-	-	329.42	269.26	7.25	0	8.57	5.6	0.16	0	299.34	3.62	7.08	0.08	6.34132	6.34132	3.02018e-12	1.9125e-09	yes
TRINITY_DN19864_c0_g1	TRINITY_DN19864_c0_g1_i1	502	303	-	-	-	-	-	-	1.73	0	253.22	113	0.12	0	15.52	6.82	0.86	183.11	0.06	11.17	-7.66914	7.66914	3.52726e-12	2.21233e-09	yes
TRINITY_DN31254_c0_g1	TRINITY_DN31254_c0_g1_i1,TRINITY_DN31254_c0_g1_i2,TRINITY_DN31254_c0_g1_i3,TRINITY_DN31254_c0_g1_i4,TRINITY_DN31254_c0_g1_i5,TRINITY_DN31254_c0_g1_i6,TRINITY_DN31254_c0_g1_i7,TRINITY_DN31254_c0_g1_i8,TRINITY_DN31254_c0_g1_i9	2310	1192.99	-	-	-	-	-	-	18	7	435	289	0.34	0.07	7.69	5.42	12.5	362	0.21	6.55	-5.09239	5.09239	4.6738e-12	2.9038e-09	yes
TRINITY_DN29073_c1_g1	TRINITY_DN29073_c1_g1_i1	390	191	GRF5	-	-	-	-	-	407.27	256.89	0	0	45.36	22.9	0	0	332.08	0	34.13	0	inf	inf	4.84724e-12	2.98341e-09	yes
TRINITY_DN32243_c1_g4	TRINITY_DN32243_c1_g4_i1	1055	856	PERK1	-	GO:0016021(integral to membrane);GO:0005886(plasma membrane);GO:0005524(ATP binding);GO:0004674(protein serine/threonine kinase activity);GO:0046777(protein autophosphorylation)	[S] Function unknown	-	-	164.14	175.43	0	0	4.08	3.49	0	0	169.78	0	3.79	0	inf	inf	5.35127e-12	3.26314e-09	yes
TRINITY_DN15003_c0_g6	TRINITY_DN15003_c0_g6_i1	594	395	VPS32.2	charged multivesicular body protein 4	GO:0005768(endosome);GO:0015031(protein transport)	[U] Intracellular trafficking, secretion, and vesicular transport	K12194	ko04144(Endocytosis)	154.56	179.97	0	0	8.32	7.76	0	0	167.26	0	8.04	0	inf	inf	6.68047e-12	4.03484e-09	yes
TRINITY_DN20171_c1_g10	TRINITY_DN20171_c1_g10_i1	277	78.81	-	DNA-directed RNA polymerase II subunit D	-	[K] Transcription	K03012	ko00230(Purine metabolism);ko00240(Pyrimidine metabolism);ko03020(RNA polymerase);ko05016(Huntington's disease)	0	0	133.75	112.29	0	0	31.51	26.06	0	123.02	0	28.79	-inf	inf	6.73934e-12	4.03484e-09	yes
TRINITY_DN20129_c0_g1	TRINITY_DN20129_c0_g1_i1	969	770	PDAP1	-	GO:0008283(cell proliferation);GO:0007165(signal transduction)	[R] General function prediction only	-	-	133.46	201.91	0	0	3.69	4.46	0	0	167.69	0	4.08	0	inf	inf	7.18962e-12	4.26565e-09	yes
TRINITY_DN28128_c0_g7	TRINITY_DN28128_c0_g7_i1	226	37.8	RCI2A	-	GO:0016021(integral to membrane);GO:0042538(hyperosmotic salinity response);GO:0009737(response to abscisic acid stimulus);GO:0009409(response to cold)	[R] General function prediction only	-	-	315.45	346.41	2.56	7.73	177.56	156.05	1.26	3.74	330.93	5.15	166.81	2.5	5.49686	5.49686	9.86739e-12	5.80211e-09	yes
TRINITY_DN28794_c0_g2	TRINITY_DN28794_c0_g2_i1	2950	2751	-	-	-	-	-	-	0	3	169.07	152.85	0	0.02	1.14	1.02	1.5	160.96	0.01	1.08	-7.13106	7.13106	9.97966e-12	5.8162e-09	yes
TRINITY_DN13206_c0_g2	TRINITY_DN13206_c0_g2_i1	869	670	-	-	-	-	-	-	1104.78	902.38	0	77.22	35.08	22.93	0	2.11	1003.58	38.61	29	1.05	4.19823	4.19823	1.03036e-11	5.95233e-09	yes
TRINITY_DN13277_c1_g27	TRINITY_DN13277_c1_g27_i1	379	180	-	-	-	-	-	-	0	53.78	536.27	525.68	0	5.09	55.31	53.42	26.89	530.97	2.54	54.37	-4.69143	4.69143	1.44756e-11	8.28972e-09	yes
TRINITY_DN33073_c0_g21	TRINITY_DN33073_c0_g21_i1	243	49.97	-	-	-	-	-	-	114.43	206.72	0	0	48.71	70.43	0	0	160.57	0	59.57	0	inf	inf	1.52625e-11	8.66501e-09	yes
TRINITY_DN10688_c0_g2	TRINITY_DN10688_c0_g2_i1	699	500	-	-	-	-	-	-	136.82	182.21	0	0	5.82	6.2	0	0	159.51	0	6.01	0	inf	inf	1.55686e-11	8.76327e-09	yes
TRINITY_DN21423_c0_g1	TRINITY_DN21423_c0_g1_i1	248	53.86	EM1	-	GO:0009737(response to abscisic acid stimulus)	-	-	-	4.17	10.22	1530.83	2105.43	1.65	3.23	527.67	714.98	7.2	1818.13	2.44	621.33	-8.4029	8.4029	1.71658e-11	9.58041e-09	yes
TRINITY_DN31212_c1_g1	TRINITY_DN31212_c1_g1_i1	362	163	-	glutaryl-CoA dehydrogenase	-	-	K00252	ko00071(Fatty acid metabolism);ko00310(Lysine degradation);ko00380(Tryptophan metabolism);ko00632(Benzoate degradation via CoA ligation)	0.96	0	161.24	105.16	0.12	0	18.37	11.8	0.48	133.2	0.06	15.09	-8.24716	8.24716	1.74093e-11	9.63468e-09	yes
TRINITY_DN11424_c0_g1	TRINITY_DN11424_c0_g1_i1	950	751	At3g07680	-	-	[U] Intracellular trafficking, secretion, and vesicular transport	-	-	0	0	2786.62	955.09	0	0	68.89	23.26	0	1870.86	0	46.08	-inf	inf	2.36531e-11	1.2981e-08	yes
TRINITY_DN26592_c1_g7	TRINITY_DN26592_c1_g7_i1	374	175	rplT	large subunit ribosomal protein L20	GO:0005840(ribosome);GO:0019843(rRNA binding);GO:0003735(structural constituent of ribosome);GO:0006412(translation)	[J] Translation, ribosomal structure and biogenesis	K02887	ko03010(Ribosome)	2.88	0	177.69	123.09	0.35	0	18.85	12.86	1.44	150.39	0.17	15.86	-6.84666	6.84666	3.63655e-11	1.97928e-08	yes
TRINITY_DN14604_c0_g2	TRINITY_DN14604_c0_g2_i1	1649	1450	-	-	-	[S] Function unknown	-	-	759.48	440.32	0	0	11.14	5.17	0	0	599.9	0	8.16	0	inf	inf	4.08012e-11	2.2025e-08	yes
TRINITY_DN40748_c0_g1	TRINITY_DN40748_c0_g1_i1	635	436	-	-	-	-	-	-	2	1	284	375	0.1	0.04	12.09	15.73	1.5	329.5	0.07	13.91	-8.09679	8.09679	4.61807e-11	2.47262e-08	yes
TRINITY_DN21920_c1_g18	TRINITY_DN21920_c1_g18_i1	464	265	EXPA15	-	GO:0005618(cell wall);GO:0005576(extracellular region);GO:0016020(membrane);GO:0009664(plant-type cell wall organization);GO:0006949(syncytium formation)	-	-	-	58.98	11.57	567.23	618.68	4.73	0.74	39.74	42.7	35.27	592.95	2.74	41.22	-4.33461	4.33461	4.7108e-11	2.50193e-08	yes
TRINITY_DN18620_c1_g3	TRINITY_DN18620_c1_g3_i1	689	490	RAP2-4	EREBP-like factor	GO:0005634(nucleus);GO:0005515(protein binding);GO:0043565(sequence-specific DNA binding);GO:0003700(sequence-specific DNA binding transcription factor activity);GO:0071472(cellular response to salt stress);GO:0009736(cytokinin mediated signaling pathway);GO:0009873(ethylene mediated signaling pathway);GO:0010017(red or far-red light signaling pathway);GO:0045595(regulation of cell differentiatio…	-	K09286	-	0	0	163.78	69.57	0	0	6.21	2.6	0	116.67	0	4.41	-inf	inf	5.07473e-11	2.67365e-08	yes
TRINITY_DN3664_c0_g1	TRINITY_DN3664_c0_g1_i1	283	84.42	-	-	-	-	-	-	0	0	141.67	79.15	0	0	31.15	17.15	0	110.41	0	24.15	-inf	inf	5.11664e-11	2.67434e-08	yes
TRINITY_DN32922_c0_g3	TRINITY_DN32922_c0_g3_i1	360	161	-	-	-	-	-	-	0	0	109.76	104.34	0	0	12.66	11.85	0	107.05	0	12.25	-inf	inf	6.34475e-11	3.29013e-08	yes
TRINITY_DN33073_c0_g25	TRINITY_DN33073_c0_g25_i1	206	25.67	-	-	-	-	-	-	152.6	295.05	1	0	126.45	195.67	0.72	0	223.82	0.5	161.06	0.36	8.69886	8.69886	8.55291e-11	4.38075e-08	yes
TRINITY_DN23146_c1_g14	TRINITY_DN23146_c1_g14_i1	382	183	MSBP1	-	GO:0005783(endoplasmic reticulum);GO:0010008(endosome membrane);GO:0016021(integral to membrane);GO:0005886(plasma membrane);GO:0020037(heme binding);GO:0005496(steroid binding);GO:0030308(negative regulation of cell growth)	[R] General function prediction only	-	-	150.01	134.92	0	0	17.44	12.55	0	0	142.46	0	15	0	inf	inf	8.58096e-11	4.38075e-08	yes
TRINITY_DN13277_c1_g20	TRINITY_DN13277_c1_g20_i1	419	220	-	-	-	-	-	-	3.88	51.91	526.66	444.8	0.38	4.02	44.44	36.98	27.89	485.73	2.2	40.71	-4.48319	4.48319	8.829e-11	4.4727e-08	yes
TRINITY_DN18150_c0_g1	TRINITY_DN18150_c0_g1_i1	568	369	-	-	-	-	-	-	18	11	455	216	1.04	0.51	22.89	10.71	14.5	335.5	0.78	16.8	-4.74955	4.74955	1.23764e-10	6.22191e-08	yes
TRINITY_DN15290_c0_g13	TRINITY_DN15290_c0_g13_i1	2680	2481	HSP70-14	heat shock 70kDa protein 4	-	[O] Posttranslational modification, protein turnover, chaperones	K09489	ko04612(Antigen processing and presentation)	879.01	1237.53	69.72	31.7	7.54	8.49	0.52	0.23	1058.27	50.71	8.02	0.38	4.1293	4.1293	1.29809e-10	6.47638e-08	yes
TRINITY_DN15290_c0_g12	TRINITY_DN15290_c0_g12_i1	2676	2477	HSP70-14	heat shock 70kDa protein 4	-	[O] Posttranslational modification, protein turnover, chaperones	K09489	ko04612(Antigen processing and presentation)	120.8	152.53	0	0	1.04	1.05	0	0	136.66	0	1.04	0	inf	inf	1.73592e-10	8.59568e-08	yes
TRINITY_DN32047_c3_g5	TRINITY_DN32047_c3_g5_i1,TRINITY_DN32047_c3_g5_i2,TRINITY_DN32047_c3_g5_i3	2231	1384.22	CYP71A1	-	GO:0005789(endoplasmic reticulum membrane);GO:0016021(integral to membrane);GO:0005792(microsome);GO:0009055(electron carrier activity);GO:0020037(heme binding);GO:0004497(monooxygenase activity);GO:0016705(oxidoreductase activity, acting on paired donors, with incorporation or reduction of molecular oxygen);GO:0009835(ripening)	[Q] Secondary metabolites biosynthesis, transport and catabolism	K00517	ko00361(gamma-Hexachlorocyclohexane degradation);ko00626(Naphthalene and anthracene degradation);ko00903(Limonene and pinene degradation);ko00945(Stilbenoid, diarylheptanoid and gingerol biosynthesis)	10	6	257	210	0.1	0.12	4.72	4.77	8	233.5	0.11	4.74	-5.1405	5.1405	1.76684e-10	8.68348e-08	yes
TRINITY_DN40039_c0_g1	TRINITY_DN40039_c0_g1_i1	1412	1213	-	-	-	-	-	-	4.51	0	205.42	101.04	0.08	0	3.14	1.52	2.25	153.23	0.04	2.33	-6.09852	6.09852	2.52623e-10	1.23237e-07	yes
TRINITY_DN22781_c0_g2	TRINITY_DN22781_c0_g2_i1	1288	1089	-	-	-	[R] General function prediction only	-	-	139	124	0	0	2.72	1.94	0	0	131.5	0	2.33	0	inf	inf	2.97598e-10	1.4411e-07	yes
TRINITY_DN31315_c1_g2	TRINITY_DN31315_c1_g2_i1	385	186	-	-	-	-	-	-	0	0	121.84	74.42	0	0	12.16	7.32	0	98.13	0	9.74	-inf	inf	3.29974e-10	1.58621e-07	yes
TRINITY_DN33081_c1_g12	TRINITY_DN33081_c1_g12_i1	370	171	-	-	-	-	-	-	26.83	2.9	1754.73	731.05	3.34	0.29	190.51	78.19	14.86	1242.89	1.81	134.35	-6.53454	6.53454	3.48805e-10	1.66458e-07	yes
TRINITY_DN33330_c1_g8	TRINITY_DN33330_c1_g8_i1	1526	1327	CLPR3	ATP-dependent Clp protease, protease subunit	GO:0009941(chloroplast envelope);GO:0009570(chloroplast stroma);GO:0005739(mitochondrion);GO:0009579(thylakoid);GO:0004252(serine-type endopeptidase activity);GO:0006508(proteolysis)	[O] Posttranslational modification, protein turnover, chaperones	K01358	ko04112(Cell cycle - Caulobacter)	142.89	114.46	0	0	2.29	1.47	0	0	128.67	0	1.88	0	inf	inf	4.10626e-10	1.94551e-07	yes
TRINITY_DN6523_c0_g2	TRINITY_DN6523_c0_g2_i1	365	166	-	-	-	-	-	-	0	0	108.69	82	0	0	12.16	9.03	0	95.34	0	10.59	-inf	inf	4.35932e-10	2.05066e-07	yes
TRINITY_DN21377_c0_g1	TRINITY_DN21377_c0_g1_i1,TRINITY_DN21377_c0_g1_i2,TRINITY_DN21377_c0_g1_i3	753	439.78	-	-	-	-	-	-	0	0	117	75	0	0	4.99	3.24	0	96	0	4.12	-inf	inf	4.40178e-10	2.05594e-07	yes
TRINITY_DN32922_c0_g6	TRINITY_DN32922_c0_g6_i1	334	135	-	-	-	-	-	-	0	0	89.16	99.25	0	0	12.26	13.45	0	94.2	0	12.86	-inf	inf	4.45904e-10	2.06802e-07	yes
TRINITY_DN11340_c0_g1	TRINITY_DN11340_c0_g1_i1	875	676	KCS17	-	GO:0016021(integral to membrane);GO:0009922(fatty acid elongase activity);GO:0006633(fatty acid biosynthetic process);GO:0006970(response to osmotic stress);GO:0009611(response to wounding);GO:0010345(suberin biosynthetic process)	-	-	-	140.57	51.14	1408.05	786.55	4.42	1.29	38.67	21.28	95.85	1097.3	2.85	29.98	-3.73122	3.73122	4.6786e-10	2.15468e-07	yes
TRINITY_DN13277_c1_g25	TRINITY_DN13277_c1_g25_i1	389	190	-	-	-	-	-	-	50.89	230.26	3203.21	3830.12	5.7	20.63	313	368.71	140.57	3516.66	13.16	340.86	-5.03016	5.03016	4.71333e-10	2.15559e-07	yes
TRINITY_DN31315_c1_g8	TRINITY_DN31315_c1_g8_i1,TRINITY_DN31315_c1_g8_i2,TRINITY_DN31315_c1_g8_i3,TRINITY_DN31315_c1_g8_i4,TRINITY_DN31315_c1_g8_i5,TRINITY_DN31315_c1_g8_i6,TRINITY_DN31315_c1_g8_i7,TRINITY_DN31315_c1_g8_i8	1914	570.12	-	-	-	-	-	-	47.49	48.73	703.11	563.48	1.63	1.11	22.06	18.54	48.11	633.3	1.37	20.3	-4.01343	4.01343	4.94952e-10	2.248e-07	yes
TRINITY_DN32709_c0_g9	TRINITY_DN32709_c0_g9_i1	383	184	NIT4B	nitrilase	GO:0047427(cyanoalanine nitrilase activity);GO:0006807(nitrogen compound metabolic process)	-	K01501	ko00380(Tryptophan metabolism);ko00460(Cyanoamino acid metabolism);ko00632(Benzoate degradation via CoA ligation);ko00643(Styrene degradation);ko00910(Nitrogen metabolism)	151.22	136.74	0	1.26	17.48	12.65	0	0.13	143.98	0.63	15.07	0.07	7.65998	7.65998	5.74445e-10	2.59118e-07	yes
TRINITY_DN32538_c0_g4	TRINITY_DN32538_c0_g4_i1	900	701	-	-	-	[J] Translation, ribosomal structure and biogenesis	-	-	25.33	0	263.49	268.89	0.77	0	6.98	7.02	12.66	266.19	0.39	7	-4.65142	4.65142	6.29863e-10	2.82183e-07	yes
TRINITY_DN10114_c0_g2	TRINITY_DN10114_c0_g2_i1	918	719	Mdp1	-	GO:0046872(metal ion binding);GO:0004725(protein tyrosine phosphatase activity)	[R] General function prediction only	-	-	126.42	124.26	0	0	3.74	2.94	0	0	125.34	0	3.34	0	inf	inf	6.56054e-10	2.91931e-07	yes
TRINITY_DN46624_c0_g1	TRINITY_DN46624_c0_g1_i1	415	216	-	-	-	-	-	-	90.51	161.23	0	0	8.91	12.71	0	0	125.87	0	10.81	0	inf	inf	6.74788e-10	2.98252e-07	yes
TRINITY_DN6908_c0_g1	TRINITY_DN6908_c0_g1_i1	1225	1026	-	peptide-methionine (S)-S-oxide reductase	GO:0008113(peptide-methionine-(S)-S-oxide reductase activity);GO:0019538(protein metabolic process)	[O] Posttranslational modification, protein turnover, chaperones	K07304	-	0	0	158.57	65.06	0	0	2.87	1.16	0	111.81	0	2.02	-inf	inf	7.31691e-10	3.19162e-07	yes
TRINITY_DN21917_c1_g1	TRINITY_DN21917_c1_g1_i1	601	402	-	-	-	-	-	-	0	0	107.55	76.92	0	0	4.97	3.5	0	92.23	0	4.23	-inf	inf	7.31789e-10	3.19162e-07	yes
TRINITY_DN31152_c1_g7	TRINITY_DN31152_c1_g7_i1	875	676	-	-	-	-	-	-	0	0	84.79	113.43	0	0	2.33	3.07	0	99.11	0	2.7	-inf	inf	8.57688e-10	3.7161e-07	yes
TRINITY_DN30479_c1_g2	TRINITY_DN30479_c1_g2_i1,TRINITY_DN30479_c1_g2_i2,TRINITY_DN30479_c1_g2_i3,TRINITY_DN30479_c1_g2_i4,TRINITY_DN30479_c1_g2_i5,TRINITY_DN30479_c1_g2_i6	1447	657.58	CLPD	ATP-dependent Clp protease ATP-binding subunit ClpC	GO:0009941(chloroplast envelope);GO:0009570(chloroplast stroma);GO:0005524(ATP binding);GO:0016887(ATPase activity);GO:0042803(protein homodimerization activity);GO:0034214(protein hexamerization);GO:0019538(protein metabolic process);GO:0006950(response to stress)	[O] Posttranslational modification, protein turnover, chaperones	K03696	-	1	4	165	113	0.06	0.05	6.01	2.67	2.5	139	0.06	4.34	-6.11919	6.11919	1.01766e-09	4.3804e-07	yes
TRINITY_DN26947_c0_g1	TRINITY_DN26947_c0_g1_i1,TRINITY_DN26947_c0_g1_i2,TRINITY_DN26947_c0_g1_i3,TRINITY_DN26947_c0_g1_i4,TRINITY_DN26947_c0_g1_i5,TRINITY_DN26947_c0_g1_i6,TRINITY_DN26947_c0_g1_i7	569	267.54	-	ring finger and CHY zinc finger domain-containing protein 1	-	[R] General function prediction only	K10144	ko04115(p53 signaling pathway);ko04120(Ubiquitin mediated proteolysis)	0	0	99	81	0	0	5.69	4.97	0	90	0	5.33	-inf	inf	1.02444e-09	4.38095e-07	yes
TRINITY_DN23184_c0_g1	TRINITY_DN23184_c0_g1_i1	380	181	CAB-151	light-harvesting complex II chlorophyll a/b binding protein 2	GO:0009535(chloroplast thylakoid membrane);GO:0016021(integral to membrane);GO:0009522(photosystem I);GO:0009523(photosystem II);GO:0016168(chlorophyll binding);GO:0046872(metal ion binding);GO:0009765(photosynthesis, light harvesting);GO:0018298(protein-chromophore linkage)	-	K08913	ko00196(Photosynthesis - antenna proteins)	133	53	1228	789	15.63	4.99	125.96	79.73	93	1008.5	10.31	102.84	-3.67248	3.67248	1.08657e-09	4.61667e-07	yes
TRINITY_DN31150_c1_g29	TRINITY_DN31150_c1_g29_i1	202	23.55	-	-	-	-	K07119	-	0	0	210.68	82.66	0	0	166.1	64.2	0	146.67	0	115.15	-inf	inf	1.22955e-09	5.19065e-07	yes
TRINITY_DN27698_c0_g23	TRINITY_DN27698_c0_g23_i1	1854	1655	POPTRDRAFT_831870	3-methylcrotonyl-CoA carboxylase alpha subunit	GO:0003989(acetyl-CoA carboxylase activity);GO:0005524(ATP binding);GO:0004075(biotin carboxylase activity);GO:0046872(metal ion binding);GO:0006633(fatty acid biosynthetic process)	[I] Lipid transport and metabolism ;[E] Amino acid transport and metabolism	K01968	ko00280(Valine, leucine and isoleucine degradation)	83.88	0	1587.55	2025.1	1.08	0	17.81	22.38	41.94	1806.32	0.54	20.09	-5.68987	5.68987	1.40446e-09	5.89132e-07	yes
TRINITY_DN30213_c1_g2	TRINITY_DN30213_c1_g2_i1	255	59.52	-	-	-	-	-	-	96.38	142.78	0	0	34.45	40.84	0	0	119.58	0	37.65	0	inf	inf	1.41519e-09	5.89876e-07	yes
TRINITY_DN14124_c0_g2	TRINITY_DN14124_c0_g2_i1	631	432	-	-	-	[R] General function prediction only	-	-	147.62	150.1	2.06	0	7.27	5.92	0.09	0	148.86	1.03	6.59	0.04	7.13541	7.13541	1.59804e-09	6.61901e-07	yes
TRINITY_DN32920_c0_g10	TRINITY_DN32920_c0_g10_i1	357	158	-	-	-	[C] Energy production and conversion ;[R] General function prediction only	-	-	0	0	80.51	90.58	0	0	9.46	10.49	0	85.55	0	9.98	-inf	inf	1.69151e-09	6.93889e-07	yes
TRINITY_DN31919_c0_g3	TRINITY_DN31919_c0_g3_i1,TRINITY_DN31919_c0_g3_i2,TRINITY_DN31919_c0_g3_i3,TRINITY_DN31919_c0_g3_i4	1165	620.27	nit2a	-	GO:0005737(cytoplasm);GO:0050152(omega-amidase activity);GO:0006807(nitrogen compound metabolic process)	[E] Amino acid transport and metabolism	-	-	19	11	346.39	209.33	0.54	0.36	10.76	6.55	15	277.86	0.45	8.65	-4.4493	4.4493	1.69635e-09	6.93889e-07	yes
TRINITY_DN7339_c0_g1	TRINITY_DN7339_c0_g1_i1	867	668	-	-	-	-	-	-	57.49	21	1004.58	467.96	1.83	0.54	27.92	12.81	39.25	736.27	1.19	20.37	-4.43755	4.43755	1.82972e-09	7.43826e-07	yes
TRINITY_DN7835_c0_g2	TRINITY_DN7835_c0_g2_i1	1066	867	-	-	-	-	-	-	1146.93	2571.95	0	8.36	28.14	50.51	0	0.18	1859.44	4.18	39.33	0.09	8.31632	8.31632	1.9074e-09	7.70646e-07	yes
TRINITY_DN23615_c0_g5	TRINITY_DN23615_c0_g5_i1	517	318	PERK9	-	GO:0016021(integral to membrane);GO:0005886(plasma membrane);GO:0005524(ATP binding);GO:0004674(protein serine/threonine kinase activity)	[T] Signal transduction mechanisms	-	-	0	0	100	72	0	0	5.84	4.14	0	86	0	4.99	-inf	inf	2.15842e-09	8.6675e-07	yes
TRINITY_DN25035_c1_g1	TRINITY_DN25035_c1_g1_i1	2113	1914	At2g23240	-	GO:0008270(zinc ion binding)	-	-	-	19601.2	14656.3	1693.61	592.69	217.87	130.38	16.43	5.66	17128.8	1143.15	174.12	11.04	3.70845	3.70845	2.2165e-09	8.84678e-07	yes
TRINITY_DN28973_c1_g2	TRINITY_DN28973_c1_g2_i1	232	41.9	-	-	-	-	-	-	0	0	110.44	62.85	0	0	48.93	27.43	0	86.64	0	38.18	-inf	inf	2.24313e-09	8.89914e-07	yes
TRINITY_DN6976_c1_g6	TRINITY_DN6976_c1_g6_i1	247	53.07	RPS25B	small subunit ribosomal protein S25e	GO:0022627(cytosolic small ribosomal subunit);GO:0009506(plasmodesma);GO:0005774(vacuolar membrane)	[J] Translation, ribosomal structure and biogenesis	K02975	ko03010(Ribosome)	0	0	246.48	94.12	0	0	86.22	32.44	0	170.3	0	59.33	-inf	inf	2.34699e-09	9.25542e-07	yes
TRINITY_DN20024_c0_g1	TRINITY_DN20024_c0_g1_i1,TRINITY_DN20024_c0_g1_i2,TRINITY_DN20024_c0_g1_i3	562	320.78	KCBP	-	GO:0005856(cytoskeleton);GO:0005886(plasma membrane);GO:0043531(ADP binding);GO:0005524(ATP binding);GO:0016887(ATPase activity);GO:0005509(calcium ion binding);GO:0005516(calmodulin binding);GO:0008017(microtubule binding);GO:0003777(microtubule motor activity);GO:0016491(oxidoreductase activity);GO:0007018(microtubule-based movement);GO:0009846(pollen germination);GO:0010091(trichome branching)	[Z] Cytoskeleton	-	-	110	117	0	0	9.4	8	0	0	113.5	0	8.7	0	inf	inf	2.74241e-09	1.07504e-06	yes
TRINITY_DN21565_c0_g10	TRINITY_DN21565_c0_g10_i1	1180	981	At4g26100	casein kinase 1	GO:0005737(cytoplasm);GO:0009506(plasmodesma);GO:0005524(ATP binding);GO:0004674(protein serine/threonine kinase activity)	[T] Signal transduction mechanisms	K02218	ko04340(Hedgehog signaling pathway);ko04711(Circadian rhythm - fly)	88.25	138.84	0	0	1.91	2.41	0	0	113.55	0	2.16	0	inf	inf	3.01937e-09	1.17661e-06	yes
TRINITY_DN17425_c0_g15	TRINITY_DN17425_c0_g15_i1	1003	804	-	-	-	-	-	-	271.45	282.03	7.62	9.27	7.18	5.97	0.18	0.21	276.74	8.45	6.57	0.2	4.69508	4.69508	3.4358e-09	1.3266e-06	yes
TRINITY_DN20540_c0_g1	TRINITY_DN20540_c0_g1_i1	1245	1046	PPCK1	-	GO:0005524(ATP binding);GO:0004674(protein serine/threonine kinase activity);GO:0046898(response to cycloheximide);GO:0009416(response to light stimulus)	[T] Signal transduction mechanisms	K00924	-	31	29	504	298	0.63	0.47	8.95	5.21	30	401	0.55	7.08	-3.99648	3.99648	3.44455e-09	1.3266e-06	yes
TRINITY_DN13585_c0_g3	TRINITY_DN13585_c0_g3_i1	613	414	-	-	-	-	-	-	76.13	149	0	0	3.91	6.13	0	0	112.56	0	5.02	0	inf	inf	3.59957e-09	1.37824e-06	yes
TRINITY_DN33081_c0_g2	TRINITY_DN33081_c0_g2_i1,TRINITY_DN33081_c0_g2_i2	512	268.03	-	-	-	-	-	-	242.81	242.37	5048.75	2363.41	16.5	13.18	428.03	189.26	242.59	3706.08	14.84	308.64	-4.16856	4.16856	4.0205e-09	1.53051e-06	yes
TRINITY_DN13277_c1_g7	TRINITY_DN13277_c1_g7_i1	213	29.64	-	-	-	-	-	-	58.93	465.94	6643.37	8294.32	42.3	267.69	4161.74	5118.97	262.44	7468.84	155	4640.35	-5.23095	5.23095	4.36258e-09	1.65119e-06	yes
TRINITY_DN32120_c0_g4	TRINITY_DN32120_c0_g4_i1	533	334	-	-	-	-	-	-	0	0	104.42	60.35	0	0	5.8	3.31	0	82.39	0	4.55	-inf	inf	4.84381e-09	1.82285e-06	yes
TRINITY_DN39229_c0_g1	TRINITY_DN39229_c0_g1_i1	2763	2564	ALDH2B4	aldehyde dehydrogenase (NAD+)	GO:0009507(chloroplast);GO:0005759(mitochondrial matrix);GO:0004029(aldehyde dehydrogenase (NAD) activity);GO:0005524(ATP binding);GO:0046686(response to cadmium ion)	[C] Energy production and conversion	K00128	ko00010(Glycolysis / Gluconeogenesis);ko00053(Ascorbate and aldarate metabolism);ko00071(Fatty acid metabolism);ko00280(Valine, leucine and isoleucine degradation);ko00310(Lysine degradation);ko00330(Arginine and proline metabolism);ko00340(Histidine metabolism);ko00380(Tryptophan metabolism);ko00410(beta-Alanine metabolism);ko00561(Glycerolipid metabolism);ko00620(Pyruvate metabolism);ko00631(1,…	0	0	111	52.85	0	0	0.8	0.38	0	81.92	0	0.59	-inf	inf	5.33529e-09	1.9964e-06	yes
TRINITY_DN24962_c1_g5	TRINITY_DN24962_c1_g5_i1	243	49.97	-	-	-	-	-	-	76.53	155.36	0	0	32.58	52.93	0	0	115.95	0	42.75	0	inf	inf	5.48724e-09	2.04166e-06	yes
TRINITY_DN23934_c1_g5	TRINITY_DN23934_c1_g5_i1	363	164	-	-	-	-	-	-	0	1.78	236.94	95.25	0	0.19	26.82	10.62	0.89	166.09	0.1	18.72	-7.67638	7.67638	5.70444e-09	2.11055e-06	yes
TRINITY_DN33073_c0_g34	TRINITY_DN33073_c0_g34_i1	306	107	-	-	-	-	-	-	800.03	1797.37	0	7.49	159.06	286.01	0	1.28	1298.7	3.75	222.53	0.64	7.99084	7.99084	6.09136e-09	2.24111e-06	yes
TRINITY_DN11489_c0_g2	TRINITY_DN11489_c0_g2_i1	280	81.6	UBC10	ubiquitin-conjugating enzyme E2 D/E	GO:0005524(ATP binding);GO:0031625(ubiquitin protein ligase binding);GO:0004842(ubiquitin-protein ligase activity);GO:0006511(ubiquitin-dependent protein catabolic process)	[O] Posttranslational modification, protein turnover, chaperones	K06689	ko04120(Ubiquitin mediated proteolysis)	0	0	131.31	52.15	0	0	29.88	11.69	0	91.73	0	20.79	-inf	inf	7.92824e-09	2.90072e-06	yes
TRINITY_DN22924_c0_g1	TRINITY_DN22924_c0_g1_i1	811	612	AMP1	glutamate carboxypeptidase II	GO:0016021(integral to membrane);GO:0046872(metal ion binding);GO:0004181(metallocarboxypeptidase activity);GO:0009790(embryo development);GO:0009908(flower development);GO:0010305(leaf vascular tissue pattern formation);GO:0009640(photomorphogenesis);GO:0006508(proteolysis);GO:0010080(regulation of floral meristem growth);GO:0010081(regulation of inflorescence meristem growth);GO:0010082(regulat…	[O] Posttranslational modification, protein turnover, chaperones ;[P] Inorganic ion transport and metabolism ;[R] General function prediction only	K01301	-	0	0	64.5	86.73	0	0	1.96	2.59	0	75.62	0	2.27	-inf	inf	1.00468e-08	3.65554e-06	yes
TRINITY_DN30948_c1_g1	TRINITY_DN30948_c1_g1_i1	416	217	Os02g0220600	elongation factor EF-1 gamma subunit	GO:0005853(eukaryotic translation elongation factor 1 complex);GO:0003746(translation elongation factor activity)	[J] Translation, ribosomal structure and biogenesis	K03233	-	344.84	263.41	23.63	0	33.81	20.67	2.02	0	304.12	11.81	27.24	1.01	4.59035	4.59035	1.05626e-08	3.8221e-06	yes
TRINITY_DN31258_c0_g11	TRINITY_DN31258_c0_g11_i1	357	158	SCE1	ubiquitin-conjugating enzyme E2 I	GO:0005634(nucleus);GO:0005524(ATP binding);GO:0005515(protein binding);GO:0019789(SUMO ligase activity);GO:0009793(embryo development ending in seed dormancy);GO:0016925(protein sumoylation);GO:0009737(response to abscisic acid stimulus)	[O] Posttranslational modification, protein turnover, chaperones	K10577	ko04120(Ubiquitin mediated proteolysis)	0	0	77.76	74.43	0	0	9.14	8.62	0	76.09	0	8.88	-inf	inf	1.08487e-08	3.90419e-06	yes
TRINITY_DN32399_c1_g5	TRINITY_DN32399_c1_g5_i1	2333	2134	CSLE1	cellulose synthase A	GO:0005789(endoplasmic reticulum membrane);GO:0000139(Golgi membrane);GO:0016021(integral to membrane);GO:0005886(plasma membrane);GO:0016760(cellulose synthase (UDP-forming) activity);GO:0007047(cellular cell wall organization);GO:0030244(cellulose biosynthetic process)	-	K10999	-	15.7	122.83	1078.26	521.53	0.16	0.98	9.38	4.47	69.27	799.89	0.57	6.93	-3.82532	3.82532	1.09744e-08	3.92794e-06	yes
TRINITY_DN20786_c0_g1	TRINITY_DN20786_c0_g1_i1	3550	3351	CKI1	-	GO:0016021(integral to membrane);GO:0005886(plasma membrane);GO:0009506(plasmodesma);GO:0005524(ATP binding);GO:0042803(protein homodimerization activity);GO:0000156(two-component response regulator activity);GO:0000155(two-component sensor activity);GO:0009736(cytokinin mediated signaling pathway);GO:0009553(embryo sac development);GO:0018106(peptidyl-histidine phosphorylation);GO:0010087(phloem…	[T] Signal transduction mechanisms	-	-	410	351	30	6	2.6	1.78	0.17	0.03	380.5	18	2.19	0.1	4.24343	4.24343	1.1095e-08	3.94963e-06	yes
TRINITY_DN17349_c0_g1	TRINITY_DN17349_c0_g1_i1	1138	939	At1g15670	-	-	[R] General function prediction only	-	-	112.98	88.96	0	0	2.56	1.61	0	0	100.97	0	2.08	0	inf	inf	1.29678e-08	4.59152e-06	yes
TRINITY_DN27046_c1_g8	TRINITY_DN27046_c1_g8_i1	277	78.81	-	-	-	-	-	-	0	0	132.7	52.41	0	0	31.26	12.16	0	92.55	0	21.71	-inf	inf	1.41177e-08	4.97193e-06	yes
TRINITY_DN14346_c0_g2	TRINITY_DN14346_c0_g2_i1	1786	1587	-	-	-	-	-	-	0	0	1030.9	326.58	0	0	12.06	3.76	0	678.74	0	7.91	-inf	inf	1.53112e-08	5.36355e-06	yes
TRINITY_DN26592_c1_g3	TRINITY_DN26592_c1_g3_i1	377	178	rplT	large subunit ribosomal protein L20	GO:0005840(ribosome);GO:0019843(rRNA binding);GO:0003735(structural constituent of ribosome);GO:0006412(translation)	[J] Translation, ribosomal structure and biogenesis	K02887	ko03010(Ribosome)	0	0	94.57	55	0	0	9.86	5.65	0	74.78	0	7.75	-inf	inf	1.68321e-08	5.86515e-06	yes
TRINITY_DN14849_c0_g2	TRINITY_DN14849_c0_g2_i1	522	323	-	-	-	-	-	-	106.49	92.36	0	0	7.01	4.87	0	0	99.42	0	5.94	0	inf	inf	1.73679e-08	6.01999e-06	yes
TRINITY_DN31150_c1_g22	TRINITY_DN31150_c1_g22_i1	410	211	P2	2-alkenal reductase	GO:0005829(cytosol);GO:0005886(plasma membrane);GO:0032440(2-alkenal reductase [NAD(P)] activity);GO:0008270(zinc ion binding);GO:0006979(response to oxidative stress)	[R] General function prediction only	K08070	-	0	0	2300.73	674.53	0	0	202.44	58.47	0	1487.63	0	130.45	-inf	inf	1.7998e-08	6.20572e-06	yes
TRINITY_DN32951_c3_g21	TRINITY_DN32951_c3_g21_i1	342	143	-	-	-	[K] Transcription	-	-	0	0	110.8	44.39	0	0	14.39	5.68	0	77.59	0	10.04	-inf	inf	1.83626e-08	6.29847e-06	yes
TRINITY_DN23344_c1_g8	TRINITY_DN23344_c1_g8_i1	595	396	-	-	-	-	-	-	0	0	104.04	46.34	0	0	4.88	2.14	0	75.19	0	3.51	-inf	inf	1.92008e-08	6.55185e-06	yes
TRINITY_DN17595_c0_g1	TRINITY_DN17595_c0_g1_i1	1141	942	-	-	-	[M] Cell wall/membrane/envelope biogenesis ;[O] Posttranslational modification, protein turnover, chaperones	-	-	204	136.76	6.87	0	4.61	2.47	0.14	0	170.38	3.44	3.54	0.07	5.53848	5.53848	2.09785e-08	7.10515e-06	yes
TRINITY_DN20328_c2_g5	TRINITY_DN20328_c2_g5_i1	1365	1166	-	-	-	[R] General function prediction only	-	-	106.77	88.09	0	0	1.95	1.29	0	0	97.43	0	1.62	0	inf	inf	2.10381e-08	7.10515e-06	yes
TRINITY_DN13871_c0_g3	TRINITY_DN13871_c0_g3_i1	1037	838	TSPO	tryptophan-rich sensory protein	-	-	K07185	-	11507.4	10477.6	1570.86	447.24	292.13	212.88	34.8	9.76	10992.5	1009.05	252.5	22.28	3.25893	3.25893	2.13317e-08	7.16755e-06	yes
TRINITY_DN17349_c0_g2	TRINITY_DN17349_c0_g2_i1	1139	940	At1g15670	-	-	[R] General function prediction only	-	-	0	0	97.92	49.56	0	0	1.93	0.96	0	73.74	0	1.45	-inf	inf	2.1513e-08	7.1918e-06	yes
TRINITY_DN31927_c3_g13	TRINITY_DN31927_c3_g13_i1	497	298	RPL21E	large subunit ribosomal protein L21e	GO:0022625(cytosolic large ribosomal subunit);GO:0003735(structural constituent of ribosome);GO:0006412(translation)	[J] Translation, ribosomal structure and biogenesis	K02889	ko03010(Ribosome)	42.6	20.22	413.46	311.59	3.04	1.16	25.76	19.12	31.41	362.52	2.1	22.44	-3.78042	3.78042	2.25697e-08	7.50694e-06	yes
TRINITY_DN21518_c0_g3	TRINITY_DN21518_c0_g3_i1	810	611	-	-	-	-	-	-	750.11	884.62	77.74	39.43	26.12	24.65	2.36	1.18	817.37	58.58	25.38	1.77	3.55671	3.55671	2.27437e-08	7.5268e-06	yes
TRINITY_DN31526_c2_g25	TRINITY_DN31526_c2_g25_i1	1427	1228	-	-	-	-	-	-	0	0	63.71	77.71	0	0	0.96	1.16	0	70.71	0	1.06	-inf	inf	2.41425e-08	7.94975e-06	yes
TRINITY_DN28794_c0_g1	TRINITY_DN28794_c0_g1_i1	1381	1182	-	-	-	-	-	-	2	0	106.87	146.6	0.04	0	1.68	2.27	1	126.73	0.02	1.98	-7.25953	7.25953	2.49729e-08	8.1823e-06	yes
TRINITY_DN24472_c1_g2	TRINITY_DN24472_c1_g2_i1	1614	1415	-	-	-	[K] Transcription	-	-	1275.25	828.7	23.11	27.98	19.17	9.97	0.3	0.36	1051.97	25.55	14.57	0.33	5.04784	5.04784	2.56409e-08	8.35958e-06	yes
TRINITY_DN32663_c2_g4	TRINITY_DN32663_c2_g4_i1	256	60.35	-	-	-	-	-	-	0	0	185.51	68.52	0	0	57.07	20.77	0	127.01	0	38.92	-inf	inf	2.63838e-08	8.5594e-06	yes
TRINITY_DN20328_c2_g3	TRINITY_DN20328_c2_g3_i1	1321	1122	-	-	-	[R] General function prediction only	-	-	622.26	867.15	105.32	0	11.8	13.16	1.74	0	744.7	52.66	12.48	0.87	3.72959	3.72959	2.74891e-08	8.87425e-06	yes
TRINITY_DN28499_c0_g3	TRINITY_DN28499_c0_g3_i1	301	102	MATP7	-	GO:0016021(integral to membrane);GO:0012511(monolayer-surrounded lipid storage body)	-	-	-	27.7	10.05	371.24	461.32	5.78	1.68	67.57	82.72	18.88	416.28	3.73	75.14	-4.753	4.753	2.9476e-08	9.42904e-06	yes
TRINITY_DN15290_c0_g15	TRINITY_DN15290_c0_g15_i1	2678	2479	HSP70-14	heat shock 70kDa protein 4	-	[O] Posttranslational modification, protein turnover, chaperones	K09489	ko04612(Antigen processing and presentation)	345.13	713.91	10.24	0	2.96	4.9	0.08	0	529.52	5.12	3.93	0.04	6.61553	6.61553	2.94939e-08	9.42904e-06	yes
TRINITY_DN23615_c0_g4	TRINITY_DN23615_c0_g4_i1	496	297	-	-	-	-	-	-	63	125	0	0	4.51	7.17	0	0	94	0	5.84	0	inf	inf	4.14594e-08	1.31903e-05	yes
TRINITY_DN32432_c3_g9	TRINITY_DN32432_c3_g9_i1	284	85.37	-	-	-	-	-	-	0	0	85.1	53.94	0	0	18.51	11.56	0	69.52	0	15.04	-inf	inf	4.45862e-08	1.41169e-05	yes
TRINITY_DN29186_c1_g2	TRINITY_DN29186_c1_g2_i1	551	352	-	-	-	-	-	-	0	0	65.49	69.86	0	0	3.45	3.63	0	67.67	0	3.54	-inf	inf	5.013e-08	1.57962e-05	yes
TRINITY_DN32396_c2_g1	TRINITY_DN32396_c2_g1_i1	202	23.55	IN2-2	-	GO:0016491(oxidoreductase activity)	[C] Energy production and conversion	-	-	0	0.99	85.81	70.17	0	0.72	67.65	54.5	0.49	77.99	0.36	61.08	-7.65908	7.65908	5.35759e-08	1.68017e-05	yes
TRINITY_DN33073_c0_g5	TRINITY_DN33073_c0_g5_i1	234	43.32	-	-	-	-	-	-	59.96	124.28	0	0	29.44	48.85	0	0	92.12	0	39.15	0	inf	inf	5.51851e-08	1.72243e-05	yes
TRINITY_DN29244_c0_g3	TRINITY_DN29244_c0_g3_i1	766	567	-	-	-	-	-	-	0	0	57.13	79.86	0	0	1.87	2.58	0	68.5	0	2.23	-inf	inf	5.68872e-08	1.76718e-05	yes
TRINITY_DN24741_c0_g1	TRINITY_DN24741_c0_g1_i1	650	451	SN2	-	GO:0005618(cell wall);GO:0005576(extracellular region);GO:0006952(defense response)	-	-	-	4	7	151	121	0.19	0.26	6.22	4.91	5.5	136	0.23	5.56	-4.94048	4.94048	6.28578e-08	1.94069e-05	yes
TRINITY_DN31730_c1_g4	TRINITY_DN31730_c1_g4_i1	418	219	UBC4	ubiquitin-conjugating enzyme E2 H	GO:0005524(ATP binding);GO:0004842(ubiquitin-protein ligase activity);GO:0006511(ubiquitin-dependent protein catabolic process)	[O] Posttranslational modification, protein turnover, chaperones	K10576	ko04120(Ubiquitin mediated proteolysis)	71.09	150.63	0	0	6.91	11.71	0	0	110.86	0	9.31	0	inf	inf	6.31581e-08	1.94069e-05	yes
TRINITY_DN13871_c0_g1	TRINITY_DN13871_c0_g1_i1	1031	832	TSPO	tryptophan-rich sensory protein	-	-	K07185	-	18.86	28.83	10902.7	3613.04	0.48	0.59	243.29	79.43	23.84	7257.86	0.53	161.36	-8.45994	8.45994	6.33566e-08	1.94069e-05	yes
TRINITY_DN3971_c0_g1	TRINITY_DN3971_c0_g1_i1	751	552	-	-	-	[S] Function unknown	-	-	108.23	69.8	0	0	4.17	2.15	0	0	89.02	0	3.16	0	inf	inf	6.5498e-08	1.99699e-05	yes
TRINITY_DN20171_c1_g6	TRINITY_DN20171_c1_g6_i1	263	66.28	-	DNA-directed RNA polymerase II subunit D	-	[K] Transcription	K03012	ko00230(Purine metabolism);ko00240(Pyrimidine metabolism);ko03020(RNA polymerase);ko05016(Huntington's disease)	156.74	125.67	4.58	0	50.31	32.28	1.28	0	141.21	2.29	41.3	0.64	5.74813	5.74813	6.72638e-08	2.04138e-05	yes
TRINITY_DN14995_c0_g3	TRINITY_DN14995_c0_g3_i1	312	113	VAMP711	vesicle-associated membrane protein 7	GO:0016021(integral to membrane);GO:0005886(plasma membrane);GO:0005774(vacuolar membrane);GO:0006944(cellular membrane fusion);GO:0046909(intermembrane transport);GO:0015031(protein transport);GO:0009737(response to abscisic acid stimulus);GO:0009651(response to salt stress);GO:0010118(stomatal movement);GO:0016192(vesicle-mediated transport)	[U] Intracellular trafficking, secretion, and vesicular transport	K08515	ko04130(SNARE interactions in vesicular transport)	2.48	0	87.03	81.06	0.47	0	14.3	13.12	1.24	84.05	0.23	13.71	-6.62225	6.62225	7.02167e-08	2.12122e-05	yes
TRINITY_DN32266_c0_g1	TRINITY_DN32266_c0_g1_i1	493	294	-	-	-	-	-	-	101	76	0	0	7.31	4.4	0	0	88.5	0	5.86	0	inf	inf	7.2628e-08	2.18405e-05	yes
TRINITY_DN15045_c0_g1	TRINITY_DN15045_c0_g1_i1	314	115	SDH2-3	succinate dehydrogenase (ubiquinone) iron-sulfur protein	GO:0005743(mitochondrial inner membrane);GO:0051537(2 iron, 2 sulfur cluster binding);GO:0051538(3 iron, 4 sulfur cluster binding);GO:0051539(4 iron, 4 sulfur cluster binding);GO:0009055(electron carrier activity);GO:0046872(metal ion binding);GO:0008177(succinate dehydrogenase (ubiquinone) activity);GO:0022900(electron transport chain);GO:0006810(transport);GO:0006099(tricarboxylic acid cycle)	[C] Energy production and conversion	K00235	ko00020(Citrate cycle (TCA cycle));ko00190(Oxidative phosphorylation);ko05010(Alzheimer's disease);ko05012(Parkinson's disease);ko05016(Huntington's disease)	0	0	71.81	59.21	0	0	11.59	9.42	0	65.51	0	10.5	-inf	inf	8.46719e-08	2.53465e-05	yes
TRINITY_DN27921_c1_g2	TRINITY_DN27921_c1_g2_i1	891	692	-	-	-	[O] Posttranslational modification, protein turnover, chaperones	-	-	0	0	60.4	68.61	0	0	1.62	1.81	0	64.5	0	1.72	-inf	inf	8.72336e-08	2.59952e-05	yes
TRINITY_DN27638_c1_g13	TRINITY_DN27638_c1_g13_i1	1637	1438	At5g41670	6-phosphogluconate dehydrogenase	-	[G] Carbohydrate transport and metabolism	K00033	ko00030(Pentose phosphate pathway);ko00480(Glutathione metabolism)	90.82	80.08	0	0	1.34	0.95	0	0	85.45	0	1.15	0	inf	inf	1.15795e-07	3.43509e-05	yes
TRINITY_DN22000_c0_g1	TRINITY_DN22000_c0_g1_i1	1682	1483	SCL8	-	GO:0005737(cytoplasm);GO:0005634(nucleus);GO:0006355(regulation of transcription, DNA-dependent);GO:0006351(transcription, DNA-dependent)	-	-	-	66.75	105.09	0	0	0.96	1.21	0	0	85.92	0	1.08	0	inf	inf	1.22065e-07	3.60485e-05	yes
TRINITY_DN31363_c1_g3	TRINITY_DN31363_c1_g3_i1	241	48.46	-	-	-	-	-	-	0	0	75.72	51.95	0	0	29.01	19.61	0	63.84	0	24.31	-inf	inf	1.24063e-07	3.64752e-05	yes
TRINITY_DN21113_c1_g8	TRINITY_DN21113_c1_g8_i1	550	351	At5g08000	-	GO:0046658(anchored to plasma membrane);GO:0009506(plasmodesma);GO:0080087(callose binding)	-	-	-	0	6.5	164.46	229.41	0	0.32	8.7	11.95	3.25	196.94	0.16	10.32	-6.4641	6.4641	1.28659e-07	3.76582e-05	yes
TRINITY_DN29528_c1_g1	TRINITY_DN29528_c1_g1_i1,TRINITY_DN29528_c1_g1_i2,TRINITY_DN29528_c1_g1_i3	1603	1335.15	RAP2-12	EREBP-like factor	GO:0005634(nucleus);GO:0003677(DNA binding);GO:0003700(sequence-specific DNA binding transcription factor activity);GO:0009873(ethylene mediated signaling pathway)	-	K09286	-	2198.59	2521.55	291.7	179.46	35.27	32.36	4.06	2.45	2360.07	235.58	33.81	3.25	3.05757	3.05757	1.37223e-07	3.99872e-05	yes
TRINITY_DN9560_c0_g1	TRINITY_DN9560_c0_g1_i1	1632	1433	-	-	-	-	-	-	0	0	84.96	42.66	0	0	1.1	0.54	0	63.81	0	0.82	-inf	inf	1.4308e-07	4.15101e-05	yes
TRINITY_DN1552_c0_g2	TRINITY_DN1552_c0_g2_i1	1379	1180	NRT1.4	-	GO:0016021(integral to membrane);GO:0015293(symporter activity);GO:0042128(nitrate assimilation);GO:0006857(oligopeptide transport);GO:0009753(response to jasmonic acid stimulus);GO:0009611(response to wounding)	[E] Amino acid transport and metabolism	-	-	0	0	493.49	155.89	0	0	7.76	2.42	0	324.69	0	5.09	-inf	inf	1.51253e-07	4.36888e-05	yes
TRINITY_DN12068_c0_g2	TRINITY_DN12068_c0_g2_i1	1523	1324	-	-	-	[L] Replication, recombination and repair	-	-	67.31	100.7	0	0	1.08	1.29	0	0	84	0	1.19	0	inf	inf	1.61818e-07	4.65363e-05	yes
TRINITY_DN32708_c1_g5	TRINITY_DN32708_c1_g5_i1	356	157	-	-	-	-	-	-	2.27	0	77.77	78.98	0.31	0	9.2	9.2	1.14	78.38	0.15	9.2	-6.53356	6.53356	1.65767e-07	4.74648e-05	yes
TRINITY_DN13375_c0_g1	TRINITY_DN13375_c0_g1_i1	1241	1042	SPAG1	FK506-binding protein 4/5	GO:0005737(cytoplasm);GO:0005525(GTP binding);GO:0016787(hydrolase activity);GO:0007338(single fertilization)	[R] General function prediction only	K09571	-	503.28	481.12	43.49	30.5	10.28	7.86	0.77	0.54	492.2	37	9.07	0.66	3.47851	3.47851	1.77511e-07	5.06076e-05	yes
TRINITY_DN10175_c0_g1	TRINITY_DN10175_c0_g1_i1	1584	1385	WNK1	serine/threonine-protein kinase WNK1	GO:0005524(ATP binding);GO:0004674(protein serine/threonine kinase activity)	[R] General function prediction only	K12132	ko04712(Circadian rhythm - plant)	75.2	91.02	0	0	1.16	1.12	0	0	83.11	0	1.14	0	inf	inf	1.78888e-07	5.07803e-05	yes
TRINITY_DN15427_c0_g1	TRINITY_DN15427_c0_g1_i1	673	474	At5g40382	-	GO:0016021(integral to membrane);GO:0005746(mitochondrial respiratory chain)	-	-	-	0.98	2.98	95.6	85.79	0.04	0.11	3.74	3.31	1.98	90.69	0.07	3.53	-5.85057	5.85057	1.79659e-07	5.07804e-05	yes
TRINITY_DN3069_c10_g2	TRINITY_DN3069_c10_g2_i1	571	372	-	-	-	-	-	-	0	0	60	62	0	0	2.99	3.05	0	61	0	3.02	-inf	inf	1.84737e-07	5.19925e-05	yes
TRINITY_DN10427_c0_g2	TRINITY_DN10427_c0_g2_i1	1346	1147	-	-	-	-	-	-	54.72	117.32	0	0	1.01	1.74	0	0	86.02	0	1.38	0	inf	inf	1.94466e-07	5.44978e-05	yes
TRINITY_DN33073_c0_g19	TRINITY_DN33073_c0_g19_i1	209	27.33	-	-	-	-	-	-	64.87	99.08	0	0	50.49	61.71	0	0	81.97	0	56.1	0	inf	inf	2.1742e-07	6.06723e-05	yes
TRINITY_DN6976_c1_g1	TRINITY_DN6976_c1_g1_i1	245	51.51	RPS25B	small subunit ribosomal protein S25e	GO:0022627(cytosolic small ribosomal subunit);GO:0009506(plasmodesma);GO:0005774(vacuolar membrane)	[J] Translation, ribosomal structure and biogenesis	K02975	ko03010(Ribosome)	0	0	67.26	52.63	0	0	24.24	18.69	0	59.95	0	21.46	-inf	inf	2.56881e-07	7.13814e-05	yes
TRINITY_DN24040_c0_g1	TRINITY_DN24040_c0_g1_i1,TRINITY_DN24040_c0_g1_i2	813	579.88	-	-	-	-	-	-	96	161.23	5	0	3.33	4.47	0.23	0	128.62	2.5	3.9	0.12	5.58034	5.58034	2.81067e-07	7.77742e-05	yes
TRINITY_DN31940_c24_g2	TRINITY_DN31940_c24_g2_i1	579	380	-	-	-	-	-	-	76.3	83	0	0	4.27	3.72	0	0	79.65	0	3.99	0	inf	inf	2.94015e-07	8.10166e-05	yes
TRINITY_DN32139_c3_g1	TRINITY_DN32139_c3_g1_i1,TRINITY_DN32139_c3_g1_i2	1495	1173.83	VEP1	-	-	-	-	-	472.34	268.86	2793.11	1744.38	10.03	4.16	44.06	26.37	370.6	2268.74	7.09	35.22	-2.85694	2.85694	3.01972e-07	8.28624e-05	yes
TRINITY_DN26941_c0_g3	TRINITY_DN26941_c0_g3_i1	397	198	-	-	-	-	-	-	78.15	105.19	1.03	0	8.4	9.05	0.1	0	91.67	0.52	8.73	0.05	7.42077	7.42077	3.34995e-07	9.15426e-05	yes
TRINITY_DN15948_c0_g2	TRINITY_DN15948_c0_g2_i1	1055	856	-	-	-	-	-	-	0	0	51.71	63.41	0	0	1.12	1.35	0	57.56	0	1.24	-inf	inf	3.51324e-07	9.56081e-05	yes
TRINITY_DN24222_c5_g22	TRINITY_DN24222_c5_g22_i1	226	37.8	-	small subunit ribosomal protein S27Ae	GO:0005737(cytoplasm);GO:0005634(nucleus)	[O] Posttranslational modification, protein turnover, chaperones ;[R] General function prediction only	K02977	ko03010(Ribosome)	11.95	11.7	366.72	508	6.73	5.27	180.13	245.83	11.82	437.36	6	212.98	-5.53671	5.53671	3.95211e-07	0.000107109	yes
TRINITY_DN17004_c0_g1	TRINITY_DN17004_c0_g1_i1	1364	1165	T6ODM	-	GO:0005506(iron ion binding);GO:0008168(methyltransferase activity);GO:0016706(oxidoreductase activity, acting on paired donors, with incorporation or reduction of molecular oxygen, 2-oxoglutarate as one donor, and incorporation of one atom each of oxygen into both donors);GO:0016702(oxidoreductase activity, acting on single donors with incorporation of molecular oxygen, incorporation of two atom…	[Q] Secondary metabolites biosynthesis, transport and catabolism ;[R] General function prediction only	K06892	-	485	1203	6341	3346	8.86	17.58	101.05	52.53	844	4843.5	13.22	76.79	-2.80162	2.80162	4.20924e-07	0.00011361	yes
TRINITY_DN30014_c1_g1	TRINITY_DN30014_c1_g1_i1,TRINITY_DN30014_c1_g1_i2,TRINITY_DN30014_c1_g1_i3	1413	1070.15	CYCD6-1	-	GO:0005634(nucleus);GO:0007049(cell cycle);GO:0051301(cell division)	[D] Cell cycle control, cell division, chromosome partitioning	-	-	1176.23	1714.44	197.59	103.61	30.62	31.08	3.58	2.13	1445.34	150.6	30.85	2.85	2.99725	2.99725	4.24989e-07	0.000114239	yes
TRINITY_DN20924_c0_g1	TRINITY_DN20924_c0_g1_i1	926	727	RABA1F	Rab family, other	GO:0005886(plasma membrane);GO:0005525(GTP binding);GO:0015031(protein transport);GO:0007264(small GTPase mediated signal transduction)	[U] Intracellular trafficking, secretion, and vesicular transport	K07976	-	79.5	72.88	0	0	2.33	1.71	0	0	76.19	0	2.02	0	inf	inf	4.45768e-07	0.000119337	yes
TRINITY_DN27698_c0_g3	TRINITY_DN27698_c0_g3_i1	1842	1643	POPTRDRAFT_831870	3-methylcrotonyl-CoA carboxylase alpha subunit	GO:0003989(acetyl-CoA carboxylase activity);GO:0005524(ATP binding);GO:0004075(biotin carboxylase activity);GO:0046872(metal ion binding);GO:0006633(fatty acid biosynthetic process)	[I] Lipid transport and metabolism ;[E] Amino acid transport and metabolism	K01968	ko00280(Valine, leucine and isoleucine degradation)	4277.72	3695.25	637.95	274.21	55.39	38.29	7.21	3.05	3986.49	456.08	46.84	5.13	2.90719	2.90719	4.58412e-07	0.000122225	yes
TRINITY_DN24663_c0_g1	TRINITY_DN24663_c0_g1_i1	516	317	Polr2f	DNA-directed RNA Polymerase II subunit F	GO:0005665(DNA-directed RNA polymerase II, core complex);GO:0003677(DNA binding);GO:0003899(DNA-directed RNA polymerase activity)	[K] Transcription	K03014	ko00230(Purine metabolism);ko00240(Pyrimidine metabolism);ko03020(RNA polymerase);ko05016(Huntington's disease)	145.81	124.33	3.68	3.38	9.79	6.68	0.22	0.2	135.07	3.53	8.23	0.21	4.99223	4.99223	4.96489e-07	0.000131844	yes
TRINITY_DN13277_c1_g17	TRINITY_DN13277_c1_g17_i1	210	27.9	-	-	-	-	-	-	3.37	59.41	412.43	513.62	2.57	36.25	274.44	336.71	31.39	463.02	19.41	305.57	-4.31172	4.31172	5.12475e-07	0.000135543	yes
TRINITY_DN32396_c2_g4	TRINITY_DN32396_c2_g4_i1	205	25.13	IN2-2	-	GO:0016491(oxidoreductase activity)	[C] Energy production and conversion	-	-	0	0	69.75	43.78	0	0	51.52	31.86	0	56.77	0	41.69	-inf	inf	5.27315e-07	0.00013891	yes
TRINITY_DN33073_c0_g8	TRINITY_DN33073_c0_g8_i1	216	31.43	-	-	-	-	-	-	317.94	650.56	10.22	11	215.22	352.45	6.04	6.4	484.25	10.61	283.83	6.22	5.17598	5.17598	5.34408e-07	0.000140217	yes
TRINITY_DN32990_c1_g5	TRINITY_DN32990_c1_g5_i1	2859	2660	-	-	-	-	-	-	137	2	557.02	450	1.1	0.01	3.89	3.09	69.5	503.51	0.56	3.49	-3.07376	3.07376	5.67532e-07	0.000148317	yes
TRINITY_DN19867_c1_g2	TRINITY_DN19867_c1_g2_i1	636	437	-	-	-	-	-	-	69.84	79.73	0	0	3.4	3.11	0	0	74.78	0	3.25	0	inf	inf	5.87301e-07	0.000152877	yes
TRINITY_DN23127_c1_g10	TRINITY_DN23127_c1_g10_i1	359	160	RAC3	Ras-related C3 botulinum toxin substrate 1	GO:0005737(cytoplasm);GO:0005525(GTP binding);GO:0005515(protein binding);GO:0007264(small GTPase mediated signal transduction)	[R] General function prediction only	K04392	ko04010(MAPK signaling pathway);ko04062(Chemokine signaling pathway);ko04145(Phagosome);ko04310(Wnt signaling pathway);ko04360(Axon guidance);ko04370(VEGF signaling pathway);ko04510(Focal adhesion);ko04520(Adherens junction);ko04620(Toll-like receptor signaling pathway);ko04650(Natural killer cell mediated cytotoxicity);ko04662(B cell receptor signaling pathway);ko04664(Fc epsilon RI signaling pa…	160.16	118.35	5.57	1.65	21.29	12.59	0.65	0.19	139.25	3.61	16.94	0.42	4.92733	4.92733	6.09654e-07	0.000158071	yes
TRINITY_DN13277_c1_g4	TRINITY_DN13277_c1_g4_i1	419	220	-	-	-	-	-	-	9.35	102.03	806.17	1029.17	0.9	7.9	68.03	85.56	55.69	917.67	4.4	76.8	-4.45516	4.45516	6.35882e-07	0.000164225	yes
TRINITY_DN11424_c0_g3	TRINITY_DN11424_c0_g3_i1	950	751	At3g07680	-	-	[U] Intracellular trafficking, secretion, and vesicular transport	-	-	1711.47	1189.52	162.13	37.96	48.48	26.97	4.01	0.92	1450.49	100.05	37.72	2.46	3.69706	3.69706	6.47257e-07	0.000166509	yes
TRINITY_DN30849_c1_g29	TRINITY_DN30849_c1_g29_i1	552	353	LEGB	-	GO:0045735(nutrient reservoir activity)	-	-	-	0	0	6533.43	17647.8	0	0	343.62	914.4	0	12090.6	0	629.01	-inf	inf	6.65057e-07	0.000170423	yes
TRINITY_DN13480_c0_g2	TRINITY_DN13480_c0_g2_i1	1294	1095	TSPYL4	template-activating factor I	GO:0005634(nucleus);GO:0006334(nucleosome assembly)	[L] Replication, recombination and repair	K11290	-	0	0	182.06	61.38	0	0	3.09	1.03	0	121.72	0	2.06	-inf	inf	6.98723e-07	0.000178356	yes
TRINITY_DN31582_c1_g16	TRINITY_DN31582_c1_g16_i1	244	50.74	-	-	-	-	-	-	7.3	2	132.89	78.93	3.06	0.67	48.62	28.45	4.65	105.91	1.86	38.53	-4.77378	4.77378	7.20561e-07	0.00018322	yes
TRINITY_DN32628_c2_g5	TRINITY_DN32628_c2_g5_i1	390	191	-	-	-	-	-	-	128.17	160.03	4.52	4.36	14.28	14.27	0.44	0.42	144.1	4.44	14.27	0.43	4.70063	4.70063	7.30147e-07	0.000184944	yes
TRINITY_DN29130_c2_g3	TRINITY_DN29130_c2_g3_i1	724	525	-	-	-	-	-	-	18.03	6.61	474.42	192.47	0.73	0.21	16.78	6.71	12.32	333.44	0.47	11.75	-4.92223	4.92223	7.37222e-07	0.00018602	yes
TRINITY_DN17763_c0_g1	TRINITY_DN17763_c0_g1_i1,TRINITY_DN17763_c0_g1_i2	461	234.52	-	-	-	-	-	-	546	701.55	95	22	48.64	53.71	7.35	1.54	623.77	58.5	51.17	4.45	3.23052	3.23052	7.85211e-07	0.000197373	yes
TRINITY_DN24914_c0_g1	TRINITY_DN24914_c0_g1_i1	2520	2321	ABCG20	ATP-binding cassette, subfamily G (WHITE), member 2	GO:0016021(integral to membrane);GO:0005524(ATP binding);GO:0016887(ATPase activity);GO:0006810(transport)	[Q] Secondary metabolites biosynthesis, transport and catabolism	K05681	ko02010(ABC transporters)	371	540	31	46	3.4	3.96	0.25	0.36	455.5	38.5	3.68	0.3	3.19424	3.19424	7.90046e-07	0.000197833	yes
TRINITY_DN27633_c0_g3	TRINITY_DN27633_c0_g3_i1	700	501	-	-	-	-	-	-	0	0	61.97	47.22	0	0	2.3	1.72	0	54.59	0	2.01	-inf	inf	8.14817e-07	0.000203263	yes
TRINITY_DN19454_c0_g2	TRINITY_DN19454_c0_g2_i1,TRINITY_DN19454_c0_g2_i2,TRINITY_DN19454_c0_g2_i3	1037	602.33	-	-	-	-	-	-	0	0	70	39.17	0	0	1.55	0.92	0	54.59	0	1.24	-inf	inf	9.34146e-07	0.000232151	yes
TRINITY_DN27904_c1_g2	TRINITY_DN27904_c1_g2_i1	972	773	IAA9	-	GO:0005634(nucleus);GO:0046983(protein dimerization activity);GO:0009734(auxin mediated signaling pathway);GO:0006355(regulation of transcription, DNA-dependent);GO:0006351(transcription, DNA-dependent)	-	-	-	49.27	95.74	0	0	1.36	2.11	0	0	72.5	0	1.73	0	inf	inf	9.59399e-07	0.000237531	yes
TRINITY_DN7725_c0_g2	TRINITY_DN7725_c0_g2_i1	969	770	-	-	GO:0006952(defense response);GO:0009607(response to biotic stimulus)	-	-	-	740.22	528.94	86	25	20.45	11.7	2.07	0.59	634.58	55.5	16.07	1.33	3.33612	3.33612	9.64107e-07	0.000237802	yes
TRINITY_DN30671_c0_g3	TRINITY_DN30671_c0_g3_i1	971	772	RABH1B	Rab family, other	GO:0005829(cytosol);GO:0000139(Golgi membrane);GO:0005624(membrane fraction);GO:0005886(plasma membrane);GO:0009506(plasmodesma);GO:0005774(vacuolar membrane);GO:0005525(GTP binding);GO:0005515(protein binding);GO:0015031(protein transport);GO:0032940(secretion by cell);GO:0007264(small GTPase mediated signal transduction);GO:0016192(vesicle-mediated transport)	[U] Intracellular trafficking, secretion, and vesicular transport	K07976	-	225.02	255.08	0	28.66	6.2	5.63	0	0.68	240.05	14.33	5.92	0.34	3.53018	3.53018	9.69171e-07	0.000238159	yes
TRINITY_DN9855_c0_g1	TRINITY_DN9855_c0_g1_i1	1012	813	dip2ba	-	GO:0005634(nucleus);GO:0003824(catalytic activity);GO:0008134(transcription factor binding)	[R] General function prediction only	-	-	0	0	399	120	0	0	9.11	2.7	0	259.5	0	5.9	-inf	inf	9.91612e-07	0.000242768	yes
TRINITY_DN9431_c0_g1	TRINITY_DN9431_c0_g1_i1	586	387	-	-	-	-	-	-	144.81	0	645.37	349.31	7.96	0	30.96	16.51	72.41	497.34	3.98	23.73	-2.9497	2.9497	1.02373e-06	0.000249704	yes
TRINITY_DN44314_c0_g1	TRINITY_DN44314_c0_g1_i1	439	240	-	-	-	-	-	-	0	0	72	36	0	0	5.57	2.74	0	54	0	4.16	-inf	inf	1.08602e-06	0.000263918	yes
TRINITY_DN16355_c0_g17	TRINITY_DN16355_c0_g17_i1	236	44.76	-	-	-	-	-	-	0	0	72.82	35.2	0	0	30.2	14.38	0	54.01	0	22.29	-inf	inf	1.10517e-06	0.000267585	yes
TRINITY_DN13957_c0_g1	TRINITY_DN13957_c0_g1_i1	636	437	DPBF2	-	GO:0005634(nucleus);GO:0033613(activating transcription factor binding);GO:0046983(protein dimerization activity);GO:0043565(sequence-specific DNA binding);GO:0003700(sequence-specific DNA binding transcription factor activity);GO:0009738(abscisic acid mediated signaling pathway);GO:0045893(positive regulation of transcription, DNA-dependent)	-	-	-	301.27	146.26	0	0	14.67	5.7	0	0	223.76	0	10.19	0	inf	inf	1.19275e-06	0.000287732	yes
TRINITY_DN21954_c0_g2	TRINITY_DN21954_c0_g2_i1,TRINITY_DN21954_c0_g2_i2	1855	1212.25	LEC2	-	GO:0005634(nucleus);GO:0003677(DNA binding);GO:0003700(sequence-specific DNA binding transcription factor activity);GO:0010601(positive regulation of auxin biosynthetic process);GO:0045893(positive regulation of transcription, DNA-dependent);GO:0010431(seed maturation);GO:0010344(seed oilbody biogenesis);GO:0010262(somatic embryogenesis)	-	-	-	153.94	141.96	0	11	2.44	1.9	0	0.23	147.95	5.5	2.17	0.12	4.23944	4.23944	1.23392e-06	0.000296547	yes
TRINITY_DN49331_c0_g1	TRINITY_DN49331_c0_g1_i1	614	415	-	-	-	[R] General function prediction only	-	-	0	0	73	34	0	0	3.27	1.5	0	53.5	0	2.38	-inf	inf	1.24187e-06	0.000296547	yes
TRINITY_DN11453_c0_g12	TRINITY_DN11453_c0_g12_i1	1355	1156	RING1	E3 ubiquitin-protein ligase RNF115/126	GO:0016874(ligase activity);GO:0008270(zinc ion binding)	[O] Posttranslational modification, protein turnover, chaperones	K11982	-	8612.02	4333.75	56.05	16.77	158.49	63.83	0.9	0.27	6472.89	36.41	111.16	0.58	7.3007	7.3007	1.2428e-06	0.000296547	yes
TRINITY_DN28241_c0_g1	TRINITY_DN28241_c0_g1_i1,TRINITY_DN28241_c0_g1_i2,TRINITY_DN28241_c0_g1_i3	996	668.12	SRG1	-	GO:0046872(metal ion binding);GO:0016706(oxidoreductase activity, acting on paired donors, with incorporation or reduction of molecular oxygen, 2-oxoglutarate as one donor, and incorporation of one atom each of oxygen into both donors);GO:0010260(organ senescence)	[Q] Secondary metabolites biosynthesis, transport and catabolism ;[R] General function prediction only	-	-	0	0	49	75	0	0	1.18	1.78	0	62	0	1.48	-inf	inf	1.26256e-06	0.000300176	yes
TRINITY_DN25178_c2_g11	TRINITY_DN25178_c2_g11_i1	849	650	EIN3	-	GO:0005634(nucleus);GO:0003677(DNA binding);GO:0005515(protein binding);GO:0003700(sequence-specific DNA binding transcription factor activity);GO:0071281(cellular response to iron ion);GO:0042742(defense response to bacterium);GO:0009873(ethylene mediated signaling pathway);GO:0010182(sugar mediated signaling pathway)	-	-	-	4.17	0	83.84	119.15	0.14	0	2.39	3.35	2.08	101.5	0.07	2.87	-5.9393	5.9393	1.27944e-06	0.000303093	yes
TRINITY_DN20328_c2_g9	TRINITY_DN20328_c2_g9_i1	1369	1170	-	-	-	[R] General function prediction only	-	-	0	0	63.12	41.93	0	0	1	0.66	0	52.52	0	0.83	-inf	inf	1.31702e-06	0.000310879	yes
TRINITY_DN31516_c1_g6	TRINITY_DN31516_c1_g6_i1	239	46.96	-	-	-	-	-	-	74.99	63.06	0	0	33.97	22.86	0	0	69.03	0	28.41	0	inf	inf	1.41144e-06	0.000331977	yes
TRINITY_DN32505_c4_g4	TRINITY_DN32505_c4_g4_i1,TRINITY_DN32505_c4_g4_i2	237	42.52	-	-	-	-	-	-	0	0	55	48	0	0	22.96	19.3	0	51.5	0	21.13	-inf	inf	1.44895e-06	0.000339586	yes
TRINITY_DN31788_c2_g1	TRINITY_DN31788_c2_g1_i1	355	156	ACBP2	-	GO:0005789(endoplasmic reticulum membrane);GO:0009514(glyoxysome);GO:0016021(integral to membrane);GO:0005778(peroxisomal membrane);GO:0005886(plasma membrane);GO:0000062(fatty-acyl-CoA binding);GO:0032791(lead ion binding);GO:0005515(protein binding);GO:0006869(lipid transport);GO:0010288(response to lead ion)	[I] Lipid transport and metabolism	-	-	68.53	69.17	0	0	9.35	7.55	0	0	68.85	0	8.45	0	inf	inf	1.46007e-06	0.000340979	yes
TRINITY_DN21538_c1_g15	TRINITY_DN21538_c1_g15_i1	2242	2043	AVP1	inorganic pyrophosphatase	GO:0009941(chloroplast envelope);GO:0010008(endosome membrane);GO:0016021(integral to membrane);GO:0005739(mitochondrion);GO:0009705(plant-type vacuole membrane);GO:0005886(plasma membrane);GO:0009678(hydrogen-translocating pyrophosphatase activity);GO:0004427(inorganic diphosphatase activity);GO:0009926(auxin polar transport);GO:0010248(establishment or maintenance of transmembrane electrochemic…	-	K01507	ko00190(Oxidative phosphorylation)	0	21.44	938.78	338.09	0	0.18	8.53	3.03	10.72	638.43	0.09	5.78	-6.21774	6.21774	1.49979e-06	0.000349016	yes
TRINITY_DN31402_c0_g2	TRINITY_DN31402_c0_g2_i1	436	237	-	-	-	-	-	-	57	104	0	1.22	5.12	7.47	0	0.09	80.5	0.61	6.29	0.04	6.79389	6.79389	1.58624e-06	0.000367834	yes
TRINITY_DN26592_c1_g1	TRINITY_DN26592_c1_g1_i1	392	193	rplT	large subunit ribosomal protein L20	GO:0005840(ribosome);GO:0019843(rRNA binding);GO:0003735(structural constituent of ribosome);GO:0006412(translation)	[J] Translation, ribosomal structure and biogenesis	K02887	ko03010(Ribosome)	0	0	64.67	37.95	0	0	6.22	3.6	0	51.31	0	4.91	-inf	inf	1.72492e-06	0.00039859	yes
TRINITY_DN26941_c0_g4	TRINITY_DN26941_c0_g4_i1	568	369	PIP1-5	aquaporin PIP	GO:0016021(integral to membrane);GO:0005886(plasma membrane);GO:0009506(plasmodesma);GO:0005215(transporter activity);GO:0055085(transmembrane transport);GO:0006833(water transport)	[G] Carbohydrate transport and metabolism	K09872	-	72.87	120.02	0	2.86	4.2	5.54	0	0.14	96.44	1.43	4.87	0.07	5.47435	5.47435	1.7438e-06	0.00040148	yes
TRINITY_DN18873_c0_g3	TRINITY_DN18873_c0_g3_i1	968	769	RPL18B	large subunit ribosomal protein L18e	GO:0009507(chloroplast);GO:0022625(cytosolic large ribosomal subunit);GO:0005886(plasma membrane);GO:0005774(vacuolar membrane);GO:0005515(protein binding);GO:0003735(structural constituent of ribosome);GO:0006412(translation)	[J] Translation, ribosomal structure and biogenesis	K02883	ko03010(Ribosome)	1106.45	1841.17	283.2	32.63	30.61	40.77	6.84	0.78	1473.81	157.91	35.69	3.81	3.06672	3.06672	1.7527e-06	0.00040148	yes
TRINITY_DN32399_c1_g8	TRINITY_DN32399_c1_g8_i1	367	168	CSLE2	-	GO:0000139(Golgi membrane);GO:0016021(integral to membrane);GO:0016760(cellulose synthase (UDP-forming) activity);GO:0007047(cellular cell wall organization);GO:0030244(cellulose biosynthetic process)	-	-	-	0	0	65.66	37.02	0	0	7.26	4.03	0	51.34	0	5.64	-inf	inf	1.75572e-06	0.00040148	yes
TRINITY_DN33073_c0_g14	TRINITY_DN33073_c0_g14_i1	230	40.51	-	-	-	-	-	-	47.77	108.86	0	0	25.09	45.75	0	0	78.31	0	35.42	0	inf	inf	1.88359e-06	0.000429231	yes
TRINITY_DN46117_c0_g1	TRINITY_DN46117_c0_g1_i1	353	154	-	-	-	-	-	-	75	59	0	0	10.36	6.52	0	0	67	0	8.44	0	inf	inf	1.9205e-06	0.000436132	yes
TRINITY_DN15422_c0_g2	TRINITY_DN15422_c0_g2_i1	908	709	HIS2A	histone H2A	GO:0000786(nucleosome);GO:0005634(nucleus);GO:0003677(DNA binding);GO:0006334(nucleosome assembly)	[B] Chromatin structure and dynamics	K11251	ko05322(Systemic lupus erythematosus)	174.58	88.6	0	0	5.24	2.13	0	0	131.59	0	3.69	0	inf	inf	2.00064e-06	0.000452769	yes
TRINITY_DN27861_c5_g3	TRINITY_DN27861_c5_g3_i1	468	269	-	-	-	-	-	-	61.31	12.92	31072.6	68387.1	4.85	0.82	2144.53	4649.9	37.12	49729.8	2.83	3397.22	-10.7345	10.7345	2.02419e-06	0.000456531	yes
TRINITY_DN33115_c2_g12	TRINITY_DN33115_c2_g12_i1,TRINITY_DN33115_c2_g12_i2	478	264.92	-	26S proteasome regulatory subunit N9	-	[O] Posttranslational modification, protein turnover, chaperones	K03039	ko03050(Proteasome)	0	0	61	39.96	0	0	4.24	2.78	0	50.48	0	3.51	-inf	inf	2.03604e-06	0.000457637	yes
TRINITY_DN39311_c2_g1	TRINITY_DN39311_c2_g1_i1	550	351	-	-	-	-	-	-	88	41	3185	1203	5.33	1.99	168.46	62.69	64.5	2194	3.66	115.58	-5.27422	5.27422	2.12314e-06	0.00047559	yes
TRINITY_DN28471_c1_g1	TRINITY_DN28471_c1_g1_i1	2837	2638	-	casein kinase 1	GO:0005524(ATP binding);GO:0004674(protein serine/threonine kinase activity)	[T] Signal transduction mechanisms	K02218	ko04340(Hedgehog signaling pathway);ko04711(Circadian rhythm - fly)	61.97	0	750.97	313.43	0.5	0	5.29	2.17	30.98	532.2	0.25	3.73	-4.24791	4.24791	2.1868e-06	0.00048819	yes
TRINITY_DN20403_c0_g1	TRINITY_DN20403_c0_g1_i1,TRINITY_DN20403_c0_g1_i2	603	401.73	-	-	-	-	-	-	52	327	1243	845	2.76	13.85	57.26	38.91	189.5	1044	8.3	48.08	-2.79354	2.79354	2.20761e-06	0.00049117	yes
TRINITY_DN25940_c0_g1	TRINITY_DN25940_c0_g1_i1	849	650	FMO1	-	GO:0031227(intrinsic to endoplasmic reticulum membrane);GO:0050660(flavin adenine dinucleotide binding);GO:0004499(flavin-containing monooxygenase activity);GO:0050661(NADP binding);GO:0071456(cellular response to hypoxia);GO:0009870(defense response signaling pathway, resistance gene-dependent);GO:0010204(defense response signaling pathway, resistance gene-independent);GO:0042742(defense respons…	[Q] Secondary metabolites biosynthesis, transport and catabolism	-	-	29	17	238	182	0.95	0.45	6.8	5.12	23	210	0.7	5.96	-3.45595	3.45595	2.22785e-06	0.000494005	yes
TRINITY_DN18295_c0_g1	TRINITY_DN18295_c0_g1_i1	739	540	CDC25	-	GO:0009507(chloroplast);GO:0005634(nucleus);GO:0030611(arsenate reductase activity);GO:0046872(metal ion binding);GO:0004725(protein tyrosine phosphatase activity);GO:0051301(cell division);GO:0007067(mitosis);GO:0006468(protein phosphorylation);GO:0046685(response to arsenic-containing substance)	[D] Cell cycle control, cell division, chromosome partitioning	-	-	241.72	175.52	4.5	21.61	9.52	5.53	0.15	0.73	208.62	13.05	7.53	0.44	3.564	3.564	2.42869e-06	0.000536733	yes
TRINITY_DN20957_c0_g3	TRINITY_DN20957_c0_g3_i1	447	248	-	-	-	-	-	-	0	2.94	83.17	54.97	0	0.2	6.23	4.05	1.47	69.07	0.1	5.14	-5.8753	5.8753	2.68058e-06	0.000590419	yes
TRINITY_DN19281_c0_g3	TRINITY_DN19281_c0_g3_i1	751	552	At1g11820	-	GO:0031225(anchored to membrane);GO:0005886(plasma membrane);GO:0043169(cation binding);GO:0042973(glucan endo-1,3-beta-D-glucosidase activity);GO:0005975(carbohydrate metabolic process);GO:0006952(defense response)	-	-	-	0	0	64.41	35.25	0	0	2.17	1.17	0	49.83	0	1.67	-inf	inf	2.72683e-06	0.000598602	yes
TRINITY_DN23669_c1_g2	TRINITY_DN23669_c1_g2_i1	508	309	-	-	-	-	-	-	1.35	0	84.47	31.9	0.09	0	5.07	1.89	0.68	58.19	0.04	3.48	-6.99644	6.99644	2.82803e-06	0.000618757	yes
TRINITY_DN21736_c0_g1	TRINITY_DN21736_c0_g1_i1	1753	1554	UBC11	ubiquitin-conjugating enzyme E2 D/E	GO:0005524(ATP binding);GO:0004842(ubiquitin-protein ligase activity);GO:0006511(ubiquitin-dependent protein catabolic process)	-	K06689	ko04120(Ubiquitin mediated proteolysis)	16.56	0	144.06	99.77	0.23	0	1.72	1.17	8.28	121.91	0.12	1.44	-4.0418	4.0418	2.86325e-06	0.000624388	yes
TRINITY_DN30028_c1_g2	TRINITY_DN30028_c1_g2_i1	595	396	-	-	-	-	-	-	0	0	40.34	55.06	0	0	1.89	2.54	0	47.7	0	2.21	-inf	inf	2.87817e-06	0.00062557	yes
TRINITY_DN30319_c0_g1	TRINITY_DN30319_c0_g1_i1	748	549	atg1	unc51-like kinase	GO:0034045(pre-autophagosomal structure membrane);GO:0005524(ATP binding);GO:0004674(protein serine/threonine kinase activity);GO:0048102(autophagic cell death);GO:0006995(cellular response to nitrogen starvation);GO:0016236(macroautophagy);GO:0070265(necrotic cell death);GO:0046777(protein autophosphorylation);GO:0015031(protein transport);GO:0031288(sorocarp morphogenesis);GO:0030435(sporulatio…	[O] Posttranslational modification, protein turnover, chaperones ;[U] Intracellular trafficking, secretion, and vesicular transport ;[T] Signal transduction mechanisms	K08269	ko04140(Regulation of autophagy);ko04150(mTOR signaling pathway)	0	0	48.52	46.63	0	0	1.64	1.55	0	47.58	0	1.6	-inf	inf	2.98878e-06	0.000647474	yes
TRINITY_DN30300_c0_g3	TRINITY_DN30300_c0_g3_i1	256	60.35	-	-	-	-	-	-	0	0	127.38	42.34	0	0	39.19	12.83	0	84.86	0	26.01	-inf	inf	3.01236e-06	0.000650442	yes
TRINITY_DN31927_c3_g24	TRINITY_DN31927_c3_g24_i1	204	24.6	RPL21E	large subunit ribosomal protein L21e	GO:0022625(cytosolic large ribosomal subunit);GO:0003735(structural constituent of ribosome);GO:0006412(translation)	[J] Translation, ribosomal structure and biogenesis	K02889	ko03010(Ribosome)	0	0	119.87	218.61	0	0	90.47	162.55	0	169.24	0	126.51	-inf	inf	3.13773e-06	0.0006753	yes
TRINITY_DN46865_c0_g1	TRINITY_DN46865_c0_g1_i1	572	373	-	-	-	[J] Translation, ribosomal structure and biogenesis	-	-	0	0	57	39	0	0	2.84	1.91	0	48	0	2.38	-inf	inf	3.44749e-06	0.000739548	yes
TRINITY_DN32932_c1_g12	TRINITY_DN32932_c1_g12_i1	208	26.77	-	-	-	-	-	-	102.26	116.95	3.21	3	81.25	74.37	2.23	2.05	109.61	3.1	77.81	2.14	4.8699	4.8699	3.5476e-06	0.000758554	yes
TRINITY_DN13277_c1_g23	TRINITY_DN13277_c1_g23_i1	349	150	PERK13	-	GO:0016021(integral to membrane);GO:0005886(plasma membrane);GO:0005524(ATP binding);GO:0004674(protein serine/threonine kinase activity)	[T] Signal transduction mechanisms	-	-	46.51	81.4	0	0	6.6	9.24	0	0	63.95	0	7.92	0	inf	inf	3.61468e-06	0.000770396	yes
TRINITY_DN30264_c0_g1	TRINITY_DN30264_c0_g1_i1	322	123	-	-	-	-	-	-	42.05	85.99	0	0	7.27	11.9	0	0	64.02	0	9.59	0	inf	inf	3.7235e-06	0.000791028	yes
TRINITY_DN28539_c0_g4	TRINITY_DN28539_c0_g4_i1,TRINITY_DN28539_c0_g4_i2	392	152.78	-	-	-	-	-	-	63	63	0	0	6.94	6.26	0	0	63	0	6.6	0	inf	inf	3.85402e-06	0.000816122	yes
TRINITY_DN26825_c0_g1	TRINITY_DN26825_c0_g1_i1	1940	1741	NEK2	NIMA (never in mitosis gene a)-related kinase	GO:0005524(ATP binding);GO:0004674(protein serine/threonine kinase activity)	[R] General function prediction only	K08857	-	549	526	73	43	6.71	5.14	0.78	0.45	537.5	58	5.92	0.61	2.95567	2.95567	4.17293e-06	0.000880823	yes
TRINITY_DN30020_c0_g5	TRINITY_DN30020_c0_g5_i1	348	149	-	-	-	-	-	-	0	1.87	65.91	55.43	0	0.21	8.21	6.8	0.94	60.67	0.1	7.51	-6.29507	6.29507	4.20631e-06	0.000885032	yes
TRINITY_DN32236_c2_g6	TRINITY_DN32236_c2_g6_i1,TRINITY_DN32236_c2_g6_i2,TRINITY_DN32236_c2_g6_i3	367	167.29	-	-	-	-	-	-	3973.55	3404.78	328.41	699.87	503.61	345.2	36.59	76.82	3689.16	514.14	424.4	56.7	2.45983	2.45983	4.33097e-06	0.000908359	yes
TRINITY_DN24222_c5_g20	TRINITY_DN24222_c5_g20_i1	224	36.47	-	small subunit ribosomal protein S27Ae	GO:0005737(cytoplasm);GO:0005634(nucleus)	[O] Posttranslational modification, protein turnover, chaperones ;[R] General function prediction only	K02977	ko03010(Ribosome)	14.32	1.29	101.04	119.4	8.35	0.6	51.43	59.87	7.8	110.22	4.47	55.65	-4.13945	4.13945	4.36612e-06	0.000912824	yes
TRINITY_DN53_c0_g1	TRINITY_DN53_c0_g1_i1	993	794	snfA	-	GO:0004679(AMP-activated protein kinase activity);GO:0005524(ATP binding);GO:0006754(ATP biosynthetic process);GO:0008283(cell proliferation);GO:0007005(mitochondrion organization);GO:0046956(positive phototaxis);GO:0007165(signal transduction)	-	-	-	0	7.2	158.55	244.27	0	0.15	3.71	5.63	3.6	201.41	0.07	4.67	-6.28742	6.28742	4.41787e-06	0.000920721	yes
TRINITY_DN32819_c0_g7	TRINITY_DN32819_c0_g7_i1	426	227	exosc3	exosome complex component RRP40	GO:0005737(cytoplasm);GO:0000178(exosome (RNase complex));GO:0005730(nucleolus);GO:0003723(RNA binding);GO:0006364(rRNA processing)	[J] Translation, ribosomal structure and biogenesis	K03681	ko03018(RNA degradation)	0	0	97.71	32.53	0	0	7.99	2.62	0	65.12	0	5.3	-inf	inf	4.4576e-06	0.00092607	yes
TRINITY_DN28499_c0_g10	TRINITY_DN28499_c0_g10_i1	217	32.04	-	-	-	-	-	-	0	0	95.68	172.78	0	0	55.44	98.65	0	134.23	0	77.05	-inf	inf	4.54297e-06	0.000940838	yes
TRINITY_DN20937_c0_g4	TRINITY_DN20937_c0_g4_i1	664	465	-	-	-	-	-	-	0	0	59.76	33.68	0	0	2.39	1.32	0	46.72	0	1.85	-inf	inf	4.64207e-06	0.000955352	yes
TRINITY_DN27833_c0_g1	TRINITY_DN27833_c0_g1_i1	365	166	-	-	-	-	-	-	0	0	59.54	33.78	0	0	6.66	3.72	0	46.66	0	5.19	-inf	inf	4.64207e-06	0.000955352	yes
TRINITY_DN11359_c0_g2	TRINITY_DN11359_c0_g2_i1	696	497	-	-	-	-	-	-	431.32	1186.6	4.04	0	18.46	40.65	0.15	0	808.96	2.02	29.55	0.07	8.53937	8.53937	4.78225e-06	0.000981136	yes
TRINITY_DN31135_c1_g3	TRINITY_DN31135_c1_g3_i1	476	277	DDB_G0283291	-	GO:0005506(iron ion binding);GO:0016706(oxidoreductase activity, acting on paired donors, with incorporation or reduction of molecular oxygen, 2-oxoglutarate as one donor, and incorporation of one atom each of oxygen into both donors);GO:0016702(oxidoreductase activity, acting on single donors with incorporation of molecular oxygen, incorporation of two atoms of oxygen)	[Q] Secondary metabolites biosynthesis, transport and catabolism ;[R] General function prediction only	K06892	-	1.26	8.32	249.45	92.54	0.1	0.51	16.72	6.11	4.79	171	0.3	11.41	-5.52431	5.52431	4.89594e-06	0.00100134	yes
TRINITY_DN23725_c1_g1	TRINITY_DN23725_c1_g1_i1,TRINITY_DN23725_c1_g1_i2	1728	1526.88	IQD14	-	GO:0005886(plasma membrane)	-	-	-	6149	8304	1618	451	85.63	92.52	19.66	5.4	7226.5	1034.5	89.07	12.53	2.60389	2.60389	5.02566e-06	0.00102469	yes
TRINITY_DN6645_c2_g5	TRINITY_DN6645_c2_g5_i1	1041	842	-	-	-	-	-	-	0	0	51.85	39.82	0	0	1.14	0.86	0	45.84	0	1	-inf	inf	5.11795e-06	0.00104029	yes
TRINITY_DN18659_c0_g1	TRINITY_DN18659_c0_g1_i1,TRINITY_DN18659_c0_g1_i2,TRINITY_DN18659_c0_g1_i3	351	134.14	At2g44860	large subunit ribosomal protein L24e	GO:0022625(cytosolic large ribosomal subunit);GO:0005730(nucleolus);GO:0003735(structural constituent of ribosome);GO:0042254(ribosome biogenesis);GO:0006412(translation)	[J] Translation, ribosomal structure and biogenesis	K02896	ko03010(Ribosome)	2.83	0	62.43	66.36	0.45	0	8.43	8.89	1.42	64.39	0.23	8.66	-5.65928	5.65928	5.1655e-06	0.00104672	yes
TRINITY_DN20328_c2_g8	TRINITY_DN20328_c2_g8_i1	1365	1166	-	-	-	[R] General function prediction only	-	-	0	0	46.18	45.27	0	0	0.74	0.71	0	45.73	0	0.72	-inf	inf	5.18653e-06	0.00104776	yes
TRINITY_DN16355_c0_g27	TRINITY_DN16355_c0_g27_i1	541	342	-	-	-	-	-	-	6.07	0	107.22	51.43	0.38	0	5.82	2.75	3.04	79.33	0.19	4.29	-4.8786	4.8786	5.27051e-06	0.00106147	yes
TRINITY_DN18902_c0_g1	TRINITY_DN18902_c0_g1_i1	841	642	-	-	GO:0004866(endopeptidase inhibitor activity)	-	-	-	12	33	260	127	0.4	0.88	7.52	3.62	22.5	193.5	0.64	5.57	-3.38082	3.38082	5.5339e-06	0.00111112	yes
TRINITY_DN12619_c0_g2	TRINITY_DN12619_c0_g2_i1,TRINITY_DN12619_c0_g2_i2	614	381.94	-	-	-	-	-	-	67.3	6.77	875.72	1281.89	3.77	0.32	43.67	63.19	37.03	1078.81	2.04	53.43	-5.1575	5.1575	5.68804e-06	0.00113859	yes
TRINITY_DN32396_c2_g8	TRINITY_DN32396_c2_g8_i1	215	30.82	At1g60690	-	-	[C] Energy production and conversion	-	-	0	0	60.13	32.34	0	0	36.22	19.19	0	46.23	0	27.7	-inf	inf	5.9324e-06	0.00118391	yes
TRINITY_DN4658_c0_g1	TRINITY_DN4658_c0_g1_i1	226	37.8	-	-	-	-	-	-	0	0	363.06	101.04	0	0	178.34	48.89	0	232.05	0	113.62	-inf	inf	6.06852e-06	0.00120742	yes
TRINITY_DN33646_c0_g1	TRINITY_DN33646_c0_g1_i1	566	367	-	-	-	-	-	-	28	41	620	259	1.62	1.9	31.36	12.91	34.5	439.5	1.76	22.13	-3.91012	3.91012	6.37621e-06	0.00126481	yes
TRINITY_DN27698_c0_g8	TRINITY_DN27698_c0_g8_i1	1852	1653	POPTRDRAFT_831870	3-methylcrotonyl-CoA carboxylase alpha subunit	GO:0003989(acetyl-CoA carboxylase activity);GO:0005524(ATP binding);GO:0004075(biotin carboxylase activity);GO:0046872(metal ion binding);GO:0006633(fatty acid biosynthetic process)	[I] Lipid transport and metabolism ;[E] Amino acid transport and metabolism	K01968	ko00280(Valine, leucine and isoleucine degradation)	0	0	254.81	541.66	0	0	2.86	5.99	0	398.24	0	4.42	-inf	inf	6.51702e-06	0.00128373	yes
TRINITY_DN20658_c0_g5	TRINITY_DN20658_c0_g5_i1	203	24.07	-	Cu/Zn superoxide dismutase	-	-	K04565	ko04146(Peroxisome);ko05014(Amyotrophic lateral sclerosis (ALS));ko05016(Huntington's disease);ko05020(Prion diseases)	0	0	65.19	26.8	0	0	50.28	20.36	0	45.99	0	35.32	-inf	inf	6.51766e-06	0.00128373	yes
TRINITY_DN6839_c0_g2	TRINITY_DN6839_c0_g2_i1	794	595	PERK9	DNA (cytosine-5-)-methyltransferase	GO:0016021(integral to membrane);GO:0005886(plasma membrane);GO:0005524(ATP binding);GO:0004674(protein serine/threonine kinase activity)	-	K00558	ko00270(Cysteine and methionine metabolism)	1204.73	1611.84	357.21	21.32	43.08	46.12	11.15	0.66	1408.28	189.26	44.6	5.91	2.77541	2.77541	6.54101e-06	0.00128373	yes
TRINITY_DN21301_c0_g3	TRINITY_DN21301_c0_g3_i1	1597	1398	PAF1	20S proteasome subunit alpha 6	GO:0005829(cytosol);GO:0005634(nucleus);GO:0005886(plasma membrane);GO:0019773(proteasome core complex, alpha-subunit complex);GO:0004298(threonine-type endopeptidase activity);GO:0046685(response to arsenic-containing substance);GO:0006511(ubiquitin-dependent protein catabolic process)	[O] Posttranslational modification, protein turnover, chaperones	K02725	ko03050(Proteasome)	115.28	79.55	5.1	0	1.75	0.97	0.07	0	97.41	2.55	1.36	0.04	5.21629	5.21629	6.54953e-06	0.00128373	yes
TRINITY_DN31930_c0_g2	TRINITY_DN31930_c0_g2_i1	351	152	NCS1	-	GO:0050474((S)-norcoclaurine synthase activity);GO:0046872(metal ion binding);GO:0016706(oxidoreductase activity, acting on paired donors, with incorporation or reduction of molecular oxygen, 2-oxoglutarate as one donor, and incorporation of one atom each of oxygen into both donors);GO:0009820(alkaloid metabolic process)	-	-	-	0	0	66.29	25.59	0	0	8.1	3.08	0	45.94	0	5.59	-inf	inf	6.64259e-06	0.0012981	yes
TRINITY_DN18818_c0_g9	TRINITY_DN18818_c0_g9_i1	391	192	CPN10	chaperonin GroES	GO:0005739(mitochondrion);GO:0005524(ATP binding);GO:0005507(copper ion binding);GO:0006457(protein folding);GO:0009408(response to heat)	[O] Posttranslational modification, protein turnover, chaperones	K04078	-	225.53	105.26	0	0	24.99	9.33	0	0	165.4	0	17.16	0	inf	inf	7.00048e-06	0.001364	yes
TRINITY_DN22230_c1_g5	TRINITY_DN22230_c1_g5_i1	384	185	-	-	-	-	-	-	43.35	76.99	0	0	4.99	7.09	0	0	60.17	0	6.04	0	inf	inf	7.029e-06	0.00136551	yes
TRINITY_DN17401_c0_g2	TRINITY_DN17401_c0_g2_i1,TRINITY_DN17401_c0_g2_i2,TRINITY_DN17401_c0_g2_i3,TRINITY_DN17401_c0_g2_i4,TRINITY_DN17401_c0_g2_i5	589	270.9	GSTU1	glutathione S-transferase	GO:0005737(cytoplasm);GO:0016740(transferase activity);GO:0009407(toxin catabolic process)	[O] Posttranslational modification, protein turnover, chaperones	K00799	ko00480(Glutathione metabolism);ko00980(Metabolism of xenobiotics by cytochrome P450);ko00982(Drug metabolism - cytochrome P450)	1	2.89	58.69	73.65	0.12	0.22	5.21	5.46	1.95	66.17	0.17	5.33	-5.43375	5.43375	7.06384e-06	0.00136824	yes
TRINITY_DN13872_c0_g1	TRINITY_DN13872_c0_g1_i1	343	144	-	-	-	-	-	-	0	2	51	62	0	0.24	6.58	7.88	1	56.5	0.12	7.23	-6.23659	6.23659	7.64861e-06	0.00147717	yes
TRINITY_DN16170_c0_g1	TRINITY_DN16170_c0_g1_i1	596	397	-	histone H4	-	-	K11254	ko05322(Systemic lupus erythematosus)	17.63	0	122.84	106	0.94	0	5.74	4.88	8.81	114.42	0.47	5.31	-3.89091	3.89091	7.72428e-06	0.00148742	yes
TRINITY_DN21022_c0_g1	TRINITY_DN21022_c0_g1_i1	679	480	NCS1	aminocyclopropanecarboxylate oxidase	GO:0050474((S)-norcoclaurine synthase activity);GO:0046872(metal ion binding);GO:0016706(oxidoreductase activity, acting on paired donors, with incorporation or reduction of molecular oxygen, 2-oxoglutarate as one donor, and incorporation of one atom each of oxygen into both donors);GO:0009820(alkaloid metabolic process)	[Q] Secondary metabolites biosynthesis, transport and catabolism ;[R] General function prediction only	K05933	ko00270(Cysteine and methionine metabolism)	80.73	55.91	1.26	0	3.58	1.98	0.05	0	68.32	0.63	2.78	0.03	7.02915	7.02915	7.77777e-06	0.00149335	yes
TRINITY_DN22074_c0_g1	TRINITY_DN22074_c0_g1_i1	1484	1285	UAM1	-	GO:0030054(cell junction);GO:0005618(cell wall);GO:0005794(Golgi apparatus);GO:0008466(glycogenin glucosyltransferase activity);GO:0005515(protein binding);GO:0052691(UDP-arabinopyranose mutase activity);GO:0007047(cellular cell wall organization);GO:0030244(cellulose biosynthetic process)	-	-	-	69	69	454	353	1.14	0.91	6.56	5.02	69	403.5	1.03	5.79	-2.83541	2.83541	7.833e-06	0.00149959	yes
TRINITY_DN5433_c0_g7	TRINITY_DN5433_c0_g7_i1	408	209	-	-	-	-	-	-	48.63	68.93	0	0	4.95	5.62	0	0	58.78	0	5.29	0	inf	inf	7.97267e-06	0.0015219	yes
TRINITY_DN32718_c0_g3	TRINITY_DN32718_c0_g3_i1	319	120	-	-	-	-	-	-	0	0	57.57	30.78	0	0	8.91	4.69	0	44.17	0	6.8	-inf	inf	8.28498e-06	0.00157695	yes
TRINITY_DN31940_c99_g3	TRINITY_DN31940_c99_g3_i1	313	114	At3g10130	-	GO:0009535(chloroplast thylakoid membrane);GO:0010287(plastoglobule)	-	-	-	0	0	64.67	25.01	0	0	10.53	4.01	0	44.84	0	7.27	-inf	inf	8.35792e-06	0.00158625	yes
TRINITY_DN32317_c0_g6	TRINITY_DN32317_c0_g6_i1	2684	2485	-	-	-	-	-	-	53	64.11	0	0	0.45	0.44	0	0	58.55	0	0.45	0	inf	inf	8.44153e-06	0.00159751	yes
TRINITY_DN21554_c0_g1	TRINITY_DN21554_c0_g1_i1	856	657	CAB-151	light-harvesting complex II chlorophyll a/b binding protein 2	GO:0009535(chloroplast thylakoid membrane);GO:0016021(integral to membrane);GO:0009522(photosystem I);GO:0009523(photosystem II);GO:0016168(chlorophyll binding);GO:0046872(metal ion binding);GO:0009765(photosynthesis, light harvesting);GO:0018298(protein-chromophore linkage)	-	K08913	ko00196(Photosynthesis - antenna proteins)	2054	765	16926	7440	66.51	19.83	478.29	207.12	1409.5	12183	43.17	342.71	-3.30475	3.30475	8.58015e-06	0.00161909	yes
TRINITY_DN29244_c0_g1	TRINITY_DN29244_c0_g1_i1	774	575	-	-	-	-	-	-	59.02	56.56	0	0	2.18	1.67	0	0	57.79	0	1.93	0	inf	inf	8.8313e-06	0.00166098	yes
TRINITY_DN32998_c1_g20	TRINITY_DN32998_c1_g20_i1	803	604	-	-	-	[R] General function prediction only	-	-	5.7	12.03	126.11	100.57	0.2	0.34	3.88	3.05	8.87	113.34	0.27	3.46	-3.97398	3.97398	8.85257e-06	0.00166098	yes
TRINITY_DN27836_c3_g3	TRINITY_DN27836_c3_g3_i1	412	213	-	-	-	-	-	-	58.71	120.7	4.41	0	5.86	9.65	0.38	0	89.7	2.21	7.76	0.19	5.38115	5.38115	9.35006e-06	0.00174934	yes
TRINITY_DN18620_c1_g1	TRINITY_DN18620_c1_g1_i1	689	490	RAP2-4	EREBP-like factor	GO:0005634(nucleus);GO:0005515(protein binding);GO:0043565(sequence-specific DNA binding);GO:0003700(sequence-specific DNA binding transcription factor activity);GO:0071472(cellular response to salt stress);GO:0009736(cytokinin mediated signaling pathway);GO:0009873(ethylene mediated signaling pathway);GO:0010017(red or far-red light signaling pathway);GO:0045595(regulation of cell differentiatio…	-	K09286	-	89.95	111.41	5.76	0	3.91	3.87	0.22	0	100.68	2.88	3.89	0.11	4.97458	4.97458	9.70499e-06	0.0018106	yes
TRINITY_DN19144_c0_g1	TRINITY_DN19144_c0_g1_i1	400	201	CYP82A3	-	GO:0016020(membrane);GO:0009055(electron carrier activity);GO:0020037(heme binding);GO:0004497(monooxygenase activity);GO:0016705(oxidoreductase activity, acting on paired donors, with incorporation or reduction of molecular oxygen)	[Q] Secondary metabolites biosynthesis, transport and catabolism	K00517	ko00361(gamma-Hexachlorocyclohexane degradation);ko00626(Naphthalene and anthracene degradation);ko00903(Limonene and pinene degradation);ko00945(Stilbenoid, diarylheptanoid and gingerol biosynthesis)	0	0	106.28	33.71	0	0	9.82	3.07	0	70	0	6.45	-inf	inf	9.85203e-06	0.00183107	yes
TRINITY_DN13957_c0_g4	TRINITY_DN13957_c0_g4_i1	634	435	DPBF2	-	GO:0005634(nucleus);GO:0033613(activating transcription factor binding);GO:0046983(protein dimerization activity);GO:0043565(sequence-specific DNA binding);GO:0003700(sequence-specific DNA binding transcription factor activity);GO:0009738(abscisic acid mediated signaling pathway);GO:0045893(positive regulation of transcription, DNA-dependent)	-	-	-	177.5	83.88	0	0	8.68	3.28	0	0	130.69	0	5.98	0	inf	inf	9.87035e-06	0.00183107	yes
TRINITY_DN32328_c1_g1	TRINITY_DN32328_c1_g1_i1	245	51.51	RPL13B	large subunit ribosomal protein L13e	GO:0005618(cell wall);GO:0022625(cytosolic large ribosomal subunit);GO:0005730(nucleolus);GO:0005886(plasma membrane);GO:0009506(plasmodesma);GO:0005774(vacuolar membrane);GO:0003735(structural constituent of ribosome);GO:0006412(translation)	[J] Translation, ribosomal structure and biogenesis	K02873	ko03010(Ribosome)	0	0	58.47	101.09	0	0	21.07	35.9	0	79.78	0	28.48	-inf	inf	1.00307e-05	0.00185559	yes
TRINITY_DN30158_c0_g1	TRINITY_DN30158_c0_g1_i1,TRINITY_DN30158_c0_g1_i2,TRINITY_DN30158_c0_g1_i3,TRINITY_DN30158_c0_g1_i4	2446	1955.13	NRT1.5	proton-dependent oligopeptide transporter, POT family	GO:0016021(integral to membrane);GO:0005886(plasma membrane);GO:0015112(nitrate transmembrane transporter activity);GO:0015293(symporter activity);GO:0042128(nitrate assimilation);GO:0006857(oligopeptide transport);GO:0010167(response to nitrate)	[E] Amino acid transport and metabolism	K03305	-	443.91	889.68	3187.3	2743.6	4.86	7.57	28.96	24.61	666.79	2965.45	6.21	26.79	-2.47763	2.47763	1.00602e-05	0.00185584	yes
TRINITY_DN31940_c99_g9	TRINITY_DN31940_c99_g9_i1	266	68.9	At3g10130	-	GO:0009535(chloroplast thylakoid membrane);GO:0010287(plastoglobule)	-	-	-	0	0	56.47	31.09	0	0	15.22	8.25	0	43.78	0	11.73	-inf	inf	1.02417e-05	0.00188404	yes
TRINITY_DN33051_c1_g2	TRINITY_DN33051_c1_g2_i1,TRINITY_DN33051_c1_g2_i2	347	139.51	-	-	-	-	-	-	0	3.05	63.66	57	0	0.35	8.17	7.19	1.52	60.33	0.17	7.68	-5.71725	5.71725	1.03027e-05	0.00188998	yes
TRINITY_DN32249_c0_g1	TRINITY_DN32249_c0_g1_i1	3345	3146	-	-	-	[R] General function prediction only	-	-	117	130	10	1	0.79	0.7	0.06	0.01	123.5	5.5	0.74	0.03	4.35664	4.35664	1.13385e-05	0.00207423	yes
TRINITY_DN19497_c0_g1	TRINITY_DN19497_c0_g1_i1	1916	1717	-	-	-	[R] General function prediction only	-	-	142.89	69.25	0	0	1.77	0.69	0	0	106.07	0	1.23	0	inf	inf	1.17711e-05	0.00214739	yes
TRINITY_DN30916_c0_g9	TRINITY_DN30916_c0_g9_i1,TRINITY_DN30916_c0_g9_i2	426	99.64	-	-	-	-	-	-	230.25	3.99	608.45	630.78	53.16	0.74	118.93	112.42	117.12	619.62	26.95	115.68	-2.6487	2.6487	1.229e-05	0.00223586	yes
TRINITY_DN14707_c0_g1	TRINITY_DN14707_c0_g1_i1	1239	1040	lhcA-P4	light-harvesting complex I chlorophyll a/b binding protein 4	GO:0009535(chloroplast thylakoid membrane);GO:0016021(integral to membrane);GO:0009522(photosystem I);GO:0009523(photosystem II);GO:0016168(chlorophyll binding);GO:0046872(metal ion binding);GO:0009765(photosynthesis, light harvesting);GO:0018298(protein-chromophore linkage)	-	K08910	ko00196(Photosynthesis - antenna proteins)	107	50	759	342	2.19	0.82	13.55	6.01	78.5	550.5	1.5	9.78	-3.01279	3.01279	1.24925e-05	0.00226644	yes
TRINITY_DN33073_c0_g32	TRINITY_DN33073_c0_g32_i1	209	27.33	-	-	-	-	-	-	212.83	595.93	2.04	0	165.64	371.2	1.38	0	404.38	1.02	268.42	0.69	8.53887	8.53887	1.28704e-05	0.00232858	yes
TRINITY_DN28450_c0_g1	TRINITY_DN28450_c0_g1_i1,TRINITY_DN28450_c0_g1_i2,TRINITY_DN28450_c0_g1_i3,TRINITY_DN28450_c0_g1_i4	2221	1943.2	-	checkpoint serine/threonine-protein kinase	-	[D] Cell cycle control, cell division, chromosome partitioning	K02178	ko04110(Cell cycle);ko04111(Cell cycle - yeast);ko04113(Meiosis - yeast);ko04114(Oocyte meiosis);ko04914(Progesterone-mediated oocyte maturation)	82	90	0	4	0.9	0.79	0	0.04	86	2	0.84	0.02	4.90881	4.90881	1.29722e-05	0.00234057	yes
TRINITY_DN30737_c1_g17	TRINITY_DN30737_c1_g17_i1	215	30.82	RPL24	large subunit ribosomal protein L24e	GO:0005840(ribosome);GO:0003735(structural constituent of ribosome);GO:0006412(translation)	[J] Translation, ribosomal structure and biogenesis	K02896	ko03010(Ribosome)	31.05	0	136.56	149.18	21.43	0	82.25	88.52	15.53	142.87	10.71	85.38	-3.4522	3.4522	1.31439e-05	0.00236507	yes
TRINITY_DN21382_c2_g1	TRINITY_DN21382_c2_g1_i1	253	57.88	MMDH	malate dehydrogenase	GO:0005759(mitochondrial matrix);GO:0005488(binding);GO:0030060(L-malate dehydrogenase activity);GO:0044262(cellular carbohydrate metabolic process);GO:0006108(malate metabolic process);GO:0006099(tricarboxylic acid cycle)	[C] Energy production and conversion	K00026	ko00020(Citrate cycle (TCA cycle));ko00620(Pyruvate metabolism);ko00630(Glyoxylate and dicarboxylate metabolism);ko00710(Carbon fixation in photosynthetic organisms)	73.85	83.72	0	3.12	27.15	24.63	0	0.99	78.78	1.56	25.89	0.49	5.20003	5.20003	1.46843e-05	0.00263504	yes
TRINITY_DN32759_c2_g8	TRINITY_DN32759_c2_g8_i1	376	177	At4g13010	-	GO:0009706(chloroplast inner membrane);GO:0009535(chloroplast thylakoid membrane);GO:0005886(plasma membrane);GO:0005773(vacuole);GO:0016491(oxidoreductase activity);GO:0008270(zinc ion binding)	[C] Energy production and conversion ;[R] General function prediction only	-	-	0	0	46.11	79.49	0	0	4.84	8.21	0	62.8	0	6.53	-inf	inf	1.53227e-05	0.00274214	yes
TRINITY_DN33073_c0_g28	TRINITY_DN33073_c0_g28_i1	229	39.82	-	-	-	-	-	-	131.77	347.59	1.11	1	70.39	148.61	0.52	0.46	239.68	1.06	109.5	0.49	7.55638	7.55638	1.61853e-05	0.00288865	yes
TRINITY_DN19497_c0_g2	TRINITY_DN19497_c0_g2_i1	2161	1962	-	-	-	[R] General function prediction only	-	-	48.11	121.75	0	0	0.52	1.06	0	0	84.93	0	0.79	0	inf	inf	1.68532e-05	0.00299973	yes
TRINITY_DN31526_c2_g3	TRINITY_DN31526_c2_g3_i1	1447	1248	-	-	-	-	-	-	0	0	31.27	50.23	0	0	0.47	0.74	0	40.75	0	0.6	-inf	inf	1.71792e-05	0.00304952	yes
TRINITY_DN28580_c0_g2	TRINITY_DN28580_c0_g2_i1	350	151	-	-	-	-	-	-	0	0	57.35	25.6	0	0	7.05	3.1	0	41.48	0	5.08	-inf	inf	1.73295e-05	0.00306792	yes
TRINITY_DN27698_c0_g26	TRINITY_DN27698_c0_g26_i1	1842	1643	POPTRDRAFT_831870	3-methylcrotonyl-CoA carboxylase alpha subunit	GO:0003989(acetyl-CoA carboxylase activity);GO:0005524(ATP binding);GO:0004075(biotin carboxylase activity);GO:0046872(metal ion binding);GO:0006633(fatty acid biosynthetic process)	[I] Lipid transport and metabolism ;[E] Amino acid transport and metabolism	K01968	ko00280(Valine, leucine and isoleucine degradation)	0	0	51.29	30.94	0	0	0.58	0.34	0	41.12	0	0.46	-inf	inf	1.75144e-05	0.00308815	yes
TRINITY_DN21050_c1_g1	TRINITY_DN21050_c1_g1_i1	293	94.06	-	-	-	-	-	-	174	296	21	21	39.35	53.58	4.14	4.08	235	21	46.47	4.11	3.14904	3.14904	1.75375e-05	0.00308815	yes
TRINITY_DN17059_c1_g1	TRINITY_DN17059_c1_g1_i1	713	514	-	-	-	-	-	-	49.43	78.58	1.22	0	2.05	2.6	0.04	0	64	0.61	2.33	0.02	6.89813	6.89813	1.78575e-05	0.0031361	yes
TRINITY_DN29316_c0_g1	TRINITY_DN29316_c0_g1_i1,TRINITY_DN29316_c0_g1_i2,TRINITY_DN29316_c0_g1_i3,TRINITY_DN29316_c0_g1_i4,TRINITY_DN29316_c0_g1_i5,TRINITY_DN29316_c0_g1_i6	1986	1283.55	APR3	adenylyl-sulfate reductase (glutathione)	GO:0009507(chloroplast);GO:0051539(4 iron, 4 sulfur cluster binding);GO:0033741(adenylyl-sulfate reductase (glutathione) activity);GO:0009973(adenylyl-sulfate reductase activity);GO:0046872(metal ion binding);GO:0045454(cell redox homeostasis);GO:0019344(cysteine biosynthetic process);GO:0006950(response to stress);GO:0000103(sulfate assimilation);GO:0019419(sulfate reduction)	[E] Amino acid transport and metabolism	K05907	-	40	18	255	151	0.56	0.24	3	2.12	29	203	0.4	2.56	-3.03639	3.03639	1.85447e-05	0.00324814	yes
TRINITY_DN32875_c7_g6	TRINITY_DN32875_c7_g6_i1	271	73.34	-	-	-	-	-	-	44.87	62.61	0	0	13.02	14.53	0	0	53.74	0	13.77	0	inf	inf	1.86768e-05	0.0032626	yes
TRINITY_DN11531_c0_g1	TRINITY_DN11531_c0_g1_i1	1441	1242	UGT72E1	coniferyl-alcohol glucosyltransferase	GO:0047209(coniferyl-alcohol glucosyltransferase activity);GO:0009808(lignin metabolic process);GO:0009636(response to toxin)	[G] Carbohydrate transport and metabolism ;[C] Energy production and conversion	K12356	ko00940(Phenylpropanoid biosynthesis)	1320.1	1457.21	270.18	145.07	22.61	19.98	4.04	2.14	1388.65	207.62	21.3	3.09	2.48978	2.48978	1.89439e-05	0.00330051	yes
TRINITY_DN23776_c1_g1	TRINITY_DN23776_c1_g1_i1	553	354	CPN60B4	chaperonin GroEL	-	[O] Posttranslational modification, protein turnover, chaperones	K04077	ko03018(RNA degradation);ko04940(Type I diabetes mellitus)	32.54	79.29	0	0	1.96	3.81	0	0	55.92	0	2.88	0	inf	inf	1.91161e-05	0.00331342	yes
TRINITY_DN7050_c0_g1	TRINITY_DN7050_c0_g1_i1	1015	816	-	-	-	-	-	-	598.64	614.81	32.1	128.99	15.61	12.83	0.73	2.89	606.72	80.55	14.22	1.81	2.47577	2.47577	1.91187e-05	0.00331342	yes
TRINITY_DN32684_c0_g6	TRINITY_DN32684_c0_g6_i1,TRINITY_DN32684_c0_g6_i2	487	243.2	SCPL17	carboxypeptidase C	GO:0005576(extracellular region);GO:0004185(serine-type carboxypeptidase activity);GO:0006508(proteolysis)	[O] Posttranslational modification, protein turnover, chaperones ;[E] Amino acid transport and metabolism	K01287	-	974.2	1084.41	4838.18	3635.08	76.97	68.65	466.29	352.84	1029.31	4236.63	72.81	409.56	-2.3297	2.3297	2.02911e-05	0.00350739	yes
TRINITY_DN12512_c0_g1	TRINITY_DN12512_c0_g1_i1	280	81.6	-	-	-	-	-	-	0	0	53.08	27.91	0	0	12.08	6.26	0	40.49	0	9.17	-inf	inf	2.07005e-05	0.00356879	yes
TRINITY_DN31060_c0_g1	TRINITY_DN31060_c0_g1_i1	1991	1792	PUB38	-	GO:0000151(ubiquitin ligase complex);GO:0070696(transmembrane receptor protein serine/threonine kinase binding);GO:0004842(ubiquitin-protein ligase activity)	-	-	-	300.74	381.96	45.2	31.45	3.57	3.63	0.47	0.32	341.35	38.33	3.6	0.4	2.88382	2.88382	2.10792e-05	0.00361884	yes
TRINITY_DN19530_c1_g1	TRINITY_DN19530_c1_g1_i1	1152	953	FLA7	-	GO:0046658(anchored to plasma membrane)	-	-	-	38.92	68.39	0	0	0.87	1.22	0	0	53.66	0	1.04	0	inf	inf	2.11008e-05	0.00361884	yes
TRINITY_DN22053_c1_g7	TRINITY_DN22053_c1_g7_i1	820	621	SOD	superoxide dismutase, Fe-Mn family	GO:0005759(mitochondrial matrix);GO:0046872(metal ion binding);GO:0004784(superoxide dismutase activity);GO:0019430(removal of superoxide radicals)	[P] Inorganic ion transport and metabolism	K04564	ko04146(Peroxisome);ko05016(Huntington's disease)	261.91	243.26	26.33	22.75	8.97	6.67	0.79	0.67	252.59	24.54	7.82	0.73	3.06704	3.06704	2.15649e-05	0.00368883	yes
TRINITY_DN23477_c0_g1	TRINITY_DN23477_c0_g1_i1	312	113	CDK12	-	GO:0019908(nuclear cyclin-dependent protein kinase holoenzyme complex);GO:0016607(nuclear speck);GO:0005524(ATP binding);GO:0004693(cyclin-dependent protein kinase activity);GO:0008353(RNA polymerase II carboxy-terminal domain kinase activity);GO:0006397(mRNA processing);GO:0070816(phosphorylation of RNA polymerase II C-terminal domain);GO:0043405(regulation of MAP kinase activity);GO:0008380(RNA…	-	-	-	0	0	141.16	299.4	0	0	23.19	48.46	0	220.28	0	35.83	-inf	inf	2.17889e-05	0.00370981	yes
TRINITY_DN10816_c0_g3	TRINITY_DN10816_c0_g3_i1	2143	1944	LYK3	-	-	-	K00924	-	7.94	28.14	164.44	135.17	0.09	0.25	1.57	1.27	18.04	149.81	0.17	1.42	-3.39228	3.39228	2.18002e-05	0.00370981	yes
TRINITY_DN32168_c0_g1	TRINITY_DN32168_c0_g1_i1	1698	1499	UGT73C3	hydroquinone glucosyltransferase	GO:0016758(transferase activity, transferring hexosyl groups)	[G] Carbohydrate transport and metabolism ;[C] Energy production and conversion	K08237	-	57	147	630	377	0.81	1.67	7.8	4.6	102	503.5	1.24	6.2	-2.5985	2.5985	2.18949e-05	0.00371631	yes
TRINITY_DN32396_c2_g13	TRINITY_DN32396_c2_g13_i1	203	24.07	OsI_15387	-	-	[C] Energy production and conversion	-	-	0	0	43.34	36.02	0	0	33.43	27.37	0	39.68	0	30.4	-inf	inf	2.20273e-05	0.00372919	yes
TRINITY_DN20171_c1_g2	TRINITY_DN20171_c1_g2_i1	271	73.34	-	DNA-directed RNA polymerase II subunit D	-	[K] Transcription	K03012	ko00230(Purine metabolism);ko00240(Pyrimidine metabolism);ko03020(RNA polymerase);ko05016(Huntington's disease)	170.22	220.91	23.95	8.09	49.38	51.28	6.06	2.02	195.56	16.02	50.33	4.04	3.39719	3.39719	2.2623e-05	0.00382021	yes
TRINITY_DN11489_c0_g11	TRINITY_DN11489_c0_g11_i1	272	74.24	UBC10	ubiquitin-conjugating enzyme E2 D/E	GO:0005524(ATP binding);GO:0031625(ubiquitin protein ligase binding);GO:0004842(ubiquitin-protein ligase activity);GO:0006511(ubiquitin-dependent protein catabolic process)	[O] Posttranslational modification, protein turnover, chaperones	K06689	ko04120(Ubiquitin mediated proteolysis)	999.63	1049.51	201.04	101.27	286.44	240.69	50.27	24.95	1024.57	151.16	263.56	37.61	2.51912	2.51912	2.31555e-05	0.00389225	yes
TRINITY_DN7248_c0_g2	TRINITY_DN7248_c0_g2_i1	2000	1801	-	-	-	-	-	-	0	0	39.33	38.97	0	0	0.41	0.4	0	39.15	0	0.41	-inf	inf	2.31915e-05	0.00389225	yes
TRINITY_DN19495_c0_g1	TRINITY_DN19495_c0_g1_i1	1347	1148	ADH1	alcohol dehydrogenase	GO:0005737(cytoplasm);GO:0004022(alcohol dehydrogenase (NAD) activity);GO:0008270(zinc ion binding)	[Q] Secondary metabolites biosynthesis, transport and catabolism	K00001	ko00010(Glycolysis / Gluconeogenesis);ko00071(Fatty acid metabolism);ko00350(Tyrosine metabolism);ko00624(1- and 2-Methylnaphthalene degradation);ko00641(3-Chloroacrylic acid degradation);ko00830(Retinol metabolism);ko00980(Metabolism of xenobiotics by cytochrome P450);ko00982(Drug metabolism - cytochrome P450)	38	47	292.15	221	0.7	0.7	4.72	3.52	42.5	256.57	0.7	4.12	-2.88644	2.88644	2.32269e-05	0.00389225	yes
TRINITY_DN31940_c38_g1	TRINITY_DN31940_c38_g1_i1	326	127	RPL13B	large subunit ribosomal protein L13e	GO:0005618(cell wall);GO:0022625(cytosolic large ribosomal subunit);GO:0005730(nucleolus);GO:0005886(plasma membrane);GO:0009506(plasmodesma);GO:0005774(vacuolar membrane);GO:0003735(structural constituent of ribosome);GO:0006412(translation)	[J] Translation, ribosomal structure and biogenesis	K02873	ko03010(Ribosome)	0	0	52.81	26.66	0	0	7.72	3.84	0	39.73	0	5.78	-inf	inf	2.3546e-05	0.0039357	yes
TRINITY_DN27633_c0_g12	TRINITY_DN27633_c0_g12_i1	629	430	-	-	-	-	-	-	0	0	39.99	38.29	0	0	1.73	1.63	0	39.14	0	1.68	-inf	inf	2.3641e-05	0.00394158	yes
TRINITY_DN32487_c1_g7	TRINITY_DN32487_c1_g7_i1	525	326	-	-	-	-	-	-	0	0	116.15	35.02	0	0	6.61	1.96	0	75.59	0	4.29	-inf	inf	2.37245e-05	0.00394552	yes
TRINITY_DN23703_c0_g8	TRINITY_DN23703_c0_g8_i1	419	220	-	-	-	-	-	-	0	12.79	81.58	96.3	0	0.99	6.88	8.01	6.39	88.94	0.49	7.45	-4.18777	4.18777	2.41729e-05	0.00400996	yes
TRINITY_DN10686_c0_g3	TRINITY_DN10686_c0_g3_i1	394	195	-	elongation factor EF-1 gamma subunit	GO:0005853(eukaryotic translation elongation factor 1 complex);GO:0003746(translation elongation factor activity)	[J] Translation, ribosomal structure and biogenesis	K03233	-	0	0	36.86	39.67	0	0	3.51	3.72	0	38.27	0	3.61	-inf	inf	2.53828e-05	0.00420009	yes
TRINITY_DN31096_c0_g5	TRINITY_DN31096_c0_g5_i1	290	91.14	-	-	-	-	-	-	0	0	45.97	32	0	0	9.36	6.42	0	38.98	0	7.89	-inf	inf	2.65618e-05	0.00438416	yes
TRINITY_DN14835_c0_g2	TRINITY_DN14835_c0_g2_i1	1558	1359	HMT3	homocysteine S-methyltransferase	GO:0005886(plasma membrane);GO:0008898(homocysteine S-methyltransferase activity);GO:0046872(metal ion binding);GO:0009086(methionine biosynthetic process)	[E] Amino acid transport and metabolism	K00547	ko00270(Cysteine and methionine metabolism)	1184.72	0	2960.69	1953.13	18.55	0	40.45	26.29	592.36	2456.91	9.28	33.37	-2.24508	2.24508	2.69696e-05	0.00444034	yes
TRINITY_DN33956_c0_g1	TRINITY_DN33956_c0_g1_i1	702	503	-	-	-	-	-	-	48.84	53.52	0	0	2.07	1.81	0	0	51.18	0	1.94	0	inf	inf	2.77788e-05	0.00456216	yes
TRINITY_DN25001_c0_g1	TRINITY_DN25001_c0_g1_i1	207	26.22	-	-	-	-	-	-	107	92	7	1	86.81	59.74	4.96	0.7	99.5	4	73.28	2.83	4.49795	4.49795	2.90346e-05	0.00475655	yes
TRINITY_DN31716_c0_g3	TRINITY_DN31716_c0_g3_i1	1635	1436	CYP71D11	cytochrome P450, family 2, subfamily D	GO:0009055(electron carrier activity);GO:0020037(heme binding);GO:0004497(monooxygenase activity);GO:0016705(oxidoreductase activity, acting on paired donors, with incorporation or reduction of molecular oxygen)	[Q] Secondary metabolites biosynthesis, transport and catabolism	K07414	ko00982(Drug metabolism - cytochrome P450)	14	25	159	207	0.21	0.3	2.06	2.64	19.5	183	0.26	2.35	-3.59502	3.59502	2.92853e-05	0.00478572	yes
TRINITY_DN611_c0_g2	TRINITY_DN611_c0_g2_i1	1311	1112	UEV1D	ubiquitin-conjugating enzyme E2 variant	GO:0005829(cytosol);GO:0031372(UBC13-MMS2 complex);GO:0016881(acid-amino acid ligase activity);GO:0005515(protein binding);GO:0006301(postreplication repair)	[O] Posttranslational modification, protein turnover, chaperones	K10704	-	9026.58	8882.32	3026.54	0	172.69	136	50.53	0	8954.45	1513.27	154.34	25.27	2.48213	2.48213	2.99605e-05	0.00488393	yes
TRINITY_DN14439_c0_g1	TRINITY_DN14439_c0_g1_i1	614	415	At2g24040	-	GO:0016021(integral to membrane)	[R] General function prediction only	-	-	159.89	172.67	943	1167.37	8.2	7.08	42.19	51.45	166.28	1055.18	7.64	46.82	-3.00375	3.00375	3.07231e-05	0.00499588	yes
TRINITY_DN32516_c2_g8	TRINITY_DN32516_c2_g8_i1	389	190	-	-	-	-	-	-	0	0	34.19	57.74	0	0	3.34	5.56	0	45.97	0	4.45	-inf	inf	3.24155e-05	0.0052581	yes
TRINITY_DN10967_c0_g1	TRINITY_DN10967_c0_g1_i1	715	516	-	-	-	-	-	-	0	4	54	61	0	0.13	1.94	2.16	2	57.5	0.07	2.05	-5.2542	5.2542	3.3776e-05	0.00546532	yes
TRINITY_DN32815_c0_g1	TRINITY_DN32815_c0_g1_i1,TRINITY_DN32815_c0_g1_i2	2625	2378.42	CYCB3-1	cyclin B	GO:0005634(nucleus);GO:0019901(protein kinase binding);GO:0007049(cell cycle);GO:0051301(cell division);GO:0000079(regulation of cyclin-dependent protein kinase activity)	[D] Cell cycle control, cell division, chromosome partitioning	K05868	ko04110(Cell cycle);ko04115(p53 signaling pathway);ko04914(Progesterone-mediated oocyte maturation)	1372	1256	48	370	12.32	9.04	0.37	2.83	1314	209	10.68	1.6	2.18549	2.18549	3.42658e-05	0.00553099	yes
TRINITY_DN32337_c0_g4	TRINITY_DN32337_c0_g4_i1	329	130	-	-	-	[K] Transcription	-	-	0	0	33.6	40	0	0	4.8	5.63	0	36.8	0	5.21	-inf	inf	3.53292e-05	0.00568868	yes
TRINITY_DN30916_c0_g12	TRINITY_DN30916_c0_g12_i1	297	98.01	-	-	-	-	-	-	15.65	2.01	114.83	85.14	3.4	0.35	21.75	15.89	8.83	99.98	1.88	18.82	-3.69584	3.69584	3.55704e-05	0.00571356	yes
TRINITY_DN21113_c1_g1	TRINITY_DN21113_c1_g1_i1	504	305	At5g08000	-	GO:0046658(anchored to plasma membrane);GO:0009506(plasmodesma);GO:0080087(callose binding)	-	-	-	121.08	133.06	14.71	0	8.45	7.43	0.9	0	127.07	7.36	7.94	0.45	3.99483	3.99483	3.57036e-05	0.005721	yes
TRINITY_DN28058_c1_g23	TRINITY_DN28058_c1_g23_i1	227	38.47	-	-	-	-	-	-	0	0	43	32	0	0	20.75	15.22	0	37.5	0	17.98	-inf	inf	3.69823e-05	0.00590207	yes
TRINITY_DN32852_c0_g2	TRINITY_DN32852_c0_g2_i1	1262	1063	-	-	-	-	-	-	2	2	103	36.86	0.04	0.03	1.8	0.63	2	69.93	0.04	1.22	-5.33936	5.33936	3.70128e-05	0.00590207	yes
TRINITY_DN13498_c0_g2	TRINITY_DN13498_c0_g2_i1	1185	986	Arfrp1	ADP-ribosylation factor related protein 1	GO:0005794(Golgi apparatus);GO:0005624(membrane fraction);GO:0005525(GTP binding);GO:0007369(gastrulation);GO:0007264(small GTPase mediated signal transduction)	[U] Intracellular trafficking, secretion, and vesicular transport	K07952	-	846	293.52	0	0	18.25	5.07	0	0	569.76	0	11.66	0	inf	inf	3.94293e-05	0.00627221	yes
TRINITY_DN16651_c0_g2	TRINITY_DN16651_c0_g2_i1	275	76.97	-	-	-	-	-	-	46.28	53.44	0	0	12.79	11.82	0	0	49.86	0	12.3	0	inf	inf	3.98804e-05	0.00632868	yes
TRINITY_DN31858_c1_g5	TRINITY_DN31858_c1_g5_i1	325	126	-	-	-	-	-	-	0	0	41	33	0	0	6.04	4.79	0	37	0	5.42	-inf	inf	4.05169e-05	0.00641423	yes
TRINITY_DN11623_c0_g6	TRINITY_DN11623_c0_g6_i1	377	178	ARF1	Arf/Sar family, other	GO:0005794(Golgi apparatus);GO:0005525(GTP binding);GO:0015031(protein transport);GO:0007264(small GTPase mediated signal transduction);GO:0016192(vesicle-mediated transport)	[U] Intracellular trafficking, secretion, and vesicular transport	K07977	-	0	0	119.56	261.12	0	0	12.47	26.83	0	190.34	0	19.65	-inf	inf	4.12963e-05	0.00652195	yes
TRINITY_DN20328_c2_g1	TRINITY_DN20328_c2_g1_i1	1321	1122	-	-	-	[R] General function prediction only	-	-	0	0	189.17	444.61	0	0	3.13	7.25	0	316.89	0	5.19	-inf	inf	4.24036e-05	0.0066808	yes
TRINITY_DN17207_c0_g2	TRINITY_DN17207_c0_g2_i1	1967	1768	CYP78A3	-	GO:0009055(electron carrier activity);GO:0020037(heme binding);GO:0004497(monooxygenase activity);GO:0016705(oxidoreductase activity, acting on paired donors, with incorporation or reduction of molecular oxygen)	[Q] Secondary metabolites biosynthesis, transport and catabolism	K00517	ko00361(gamma-Hexachlorocyclohexane degradation);ko00626(Naphthalene and anthracene degradation);ko00903(Limonene and pinene degradation);ko00945(Stilbenoid, diarylheptanoid and gingerol biosynthesis)	0	0	49.62	25.28	0	0	0.52	0.26	0	37.45	0	0.39	-inf	inf	4.25528e-05	0.0066883	yes
TRINITY_DN28506_c0_g1	TRINITY_DN28506_c0_g1_i1	1586	1387	-	-	-	[V] Defense mechanisms	-	-	2993	2425	10526	10032	45.91	29.77	140.89	132.29	2709	10279	37.84	136.59	-2.22497	2.22497	4.2847e-05	0.00671851	yes
TRINITY_DN2884_c0_g2	TRINITY_DN2884_c0_g2_i1	1567	1368	ZIP2	-	GO:0016021(integral to membrane);GO:0005886(plasma membrane);GO:0046873(metal ion transmembrane transporter activity);GO:0006829(zinc ion transport)	[P] Inorganic ion transport and metabolism	-	-	0	0	53	22	0	0	0.72	0.29	0	37.5	0	0.51	-inf	inf	4.52368e-05	0.00707638	yes
TRINITY_DN29836_c0_g1	TRINITY_DN29836_c0_g1_i1	246	52.29	-	-	-	-	-	-	653.4	1127.46	129.82	146	265.84	367.12	46.09	51.07	890.43	137.91	316.48	48.58	2.3411	2.3411	4.54882e-05	0.00709885	yes
TRINITY_DN49039_c0_g1	TRINITY_DN49039_c0_g1_i1	223	35.82	-	-	-	-	-	-	0	0	35.34	36.59	0	0	18.31	18.68	0	35.97	0	18.49	-inf	inf	4.67977e-05	0.00728595	yes
TRINITY_DN26425_c2_g1	TRINITY_DN26425_c2_g1_i1	936	737	GRXS17	monothiol glutaredoxin	GO:0005829(cytosol);GO:0051537(2 iron, 2 sulfur cluster binding);GO:0009055(electron carrier activity);GO:0046872(metal ion binding);GO:0015035(protein disulfide oxidoreductase activity);GO:0009926(auxin polar transport);GO:0045454(cell redox homeostasis);GO:0072593(reactive oxygen species metabolic process);GO:0051726(regulation of cell cycle);GO:0009408(response to heat)	[O] Posttranslational modification, protein turnover, chaperones	K07390	-	51.85	144.16	0	0	1.5	3.33	0	0	98	0	2.42	0	inf	inf	4.80101e-05	0.00745708	yes
TRINITY_DN12702_c0_g1	TRINITY_DN12702_c0_g1_i1	873	674	At4g29360	-	GO:0046658(anchored to plasma membrane);GO:0005618(cell wall);GO:0005576(extracellular region);GO:0043169(cation binding);GO:0042973(glucan endo-1,3-beta-D-glucosidase activity);GO:0005975(carbohydrate metabolic process);GO:0007047(cellular cell wall organization);GO:0006952(defense response)	-	-	-	626	291	2981	1396	19.76	7.35	82.11	37.88	458.5	2188.5	13.55	60	-2.46134	2.46134	4.81817e-05	0.00745995	yes
TRINITY_DN32479_c3_g1	TRINITY_DN32479_c3_g1_i1	1584	1385	UXS6	dTDP-glucose 4,6-dehydratase	-	[G] Carbohydrate transport and metabolism ;[M] Cell wall/membrane/envelope biogenesis	K01710	ko00521(Streptomycin biosynthesis);ko00523(Polyketide sugar unit biosynthesis);ko01055(Biosynthesis of vancomycin group antibiotics)	405.14	504.31	58.35	66.34	6.22	6.2	0.78	0.88	454.73	62.34	6.21	0.83	2.53708	2.53708	4.82551e-05	0.00745995	yes
TRINITY_DN19742_c0_g1	TRINITY_DN19742_c0_g1_i1	594	395	-	-	-	-	-	-	31.82	128.17	8524.7	17524.8	1.71	5.52	400.67	811.48	79.99	13024.8	3.61	606.08	-7.78178	7.78178	5.11168e-05	0.00788384	yes
TRINITY_DN25456_c1_g1	TRINITY_DN25456_c1_g1_i1	1471	1272	DREB2D	EREBP-like factor	GO:0005634(nucleus);GO:0003677(DNA binding);GO:0003700(sequence-specific DNA binding transcription factor activity);GO:0010200(response to chitin);GO:0006950(response to stress)	-	K09286	-	5822.2	10262.2	1681.16	702.2	97.38	137.36	24.54	10.1	8042.22	1191.68	117.37	17.32	2.50887	2.50887	5.21109e-05	0.00801837	yes
TRINITY_DN32913_c1_g5	TRINITY_DN32913_c1_g5_i1	375	176	-	-	-	-	-	-	1.16	2.25	46.74	55.05	0.14	0.22	4.93	5.72	1.71	50.89	0.18	5.32	-5.44521	5.44521	5.22927e-05	0.00802759	yes
TRINITY_DN32759_c2_g4	TRINITY_DN32759_c2_g4_i1	333	134	At4g13010	alcohol dehydrogenase	GO:0009706(chloroplast inner membrane);GO:0009535(chloroplast thylakoid membrane);GO:0005886(plasma membrane);GO:0005773(vacuole);GO:0016491(oxidoreductase activity);GO:0008270(zinc ion binding)	[C] Energy production and conversion ;[R] General function prediction only	K00001	ko00010(Glycolysis / Gluconeogenesis);ko00071(Fatty acid metabolism);ko00350(Tyrosine metabolism);ko00624(1- and 2-Methylnaphthalene degradation);ko00641(3-Chloroacrylic acid degradation);ko00830(Retinol metabolism);ko00980(Metabolism of xenobiotics by cytochrome P450);ko00982(Drug metabolism - cytochrome P450)	0	0.76	102.68	202.56	0	0.1	14.23	27.65	0.38	152.62	0.05	20.94	-8.72135	8.72135	5.29078e-05	0.00810313	yes
TRINITY_DN15233_c0_g2	TRINITY_DN15233_c0_g2_i1	942	743	At5g23290	prefoldin alpha subunit	GO:0016272(prefoldin complex);GO:0051082(unfolded protein binding);GO:0006457(protein folding)	[O] Posttranslational modification, protein turnover, chaperones	K04797	-	0	668.76	1535.44	1110.23	0	15.33	38.37	27.33	334.38	1322.84	7.67	32.85	-2.3442	2.3442	5.30718e-05	0.0081094	yes
TRINITY_DN10654_c0_g1	TRINITY_DN10654_c0_g1_i1	258	62.02	-	-	-	-	-	-	185.9	269.89	43.15	4	63.77	74.09	12.92	1.18	227.89	23.57	68.93	7.05	3.13837	3.13837	5.3751e-05	0.00819416	yes
TRINITY_DN15498_c0_g1	TRINITY_DN15498_c0_g1_i1	469	270	-	-	-	-	-	-	0	0.02	50	23	0	0	3.44	1.56	0.01	36.5	0	2.5	-inf	inf	5.54427e-05	0.00843254	yes
TRINITY_DN7499_c0_g2	TRINITY_DN7499_c0_g2_i1	569	370	-	-	-	-	-	-	0	26	136	94	0	1.2	6.82	4.65	13	115	0.6	5.74	-3.50125	3.50125	5.65111e-05	0.00857524	yes
TRINITY_DN32998_c1_g21	TRINITY_DN32998_c1_g21_i1	254	58.7	-	-	-	[R] General function prediction only	-	-	2.59	0	69.18	35.01	0.94	0	21.88	10.91	1.29	52.09	0.47	16.39	-5.28145	5.28145	5.67278e-05	0.00858832	yes
TRINITY_DN22845_c0_g2	TRINITY_DN22845_c0_g2_i1,TRINITY_DN22845_c0_g2_i2	641	442	-	-	-	-	-	-	0	0	45.11	26.84	0	0	1.89	1.11	0	35.98	0	1.5	-inf	inf	5.71628e-05	0.00863433	yes
TRINITY_DN24222_c5_g26	TRINITY_DN24222_c5_g26_i1	230	40.51	UBI11	ubiquitin C	GO:0005737(cytoplasm);GO:0005634(nucleus)	[O] Posttranslational modification, protein turnover, chaperones ;[R] General function prediction only	K08770	ko03320(PPAR signaling pathway)	128.2	97.72	13.48	0	67.32	41.07	6.18	0	112.96	6.74	54.19	3.09	4.04696	4.04696	5.80391e-05	0.00874664	yes
TRINITY_DN9285_c0_g1	TRINITY_DN9285_c0_g1_i1	630	431	-	-	-	[Z] Cytoskeleton	-	-	80.99	39.02	0	0	4	1.54	0	0	60	0	2.77	0	inf	inf	5.95201e-05	0.00894935	yes
TRINITY_DN25178_c2_g12	TRINITY_DN25178_c2_g12_i1	855	656	EIN3	-	GO:0005634(nucleus);GO:0003677(DNA binding);GO:0005515(protein binding);GO:0003700(sequence-specific DNA binding transcription factor activity);GO:0071281(cellular response to iron ion);GO:0042742(defense response to bacterium);GO:0009873(ethylene mediated signaling pathway);GO:0010182(sugar mediated signaling pathway)	-	-	-	229.42	320.26	33.02	30.59	7.44	8.31	0.93	0.85	274.84	31.8	7.88	0.89	2.77969	2.77969	6.04124e-05	0.00906283	yes
TRINITY_DN10688_c0_g1	TRINITY_DN10688_c0_g1_i1	711	512	-	-	-	-	-	-	209.18	150.79	731	861	8.69	5.01	26.51	30.76	179.99	796	6.85	28.64	-2.46395	2.46395	6.06055e-05	0.00907113	yes
TRINITY_DN20957_c0_g13	TRINITY_DN20957_c0_g13_i1	459	260	-	-	-	-	-	-	29.23	72.51	0	0	2.39	4.75	0	0	50.87	0	3.57	0	inf	inf	6.0944e-05	0.00910111	yes
TRINITY_DN33081_c1_g6	TRINITY_DN33081_c1_g6_i1	329	130	-	-	-	-	-	-	974.23	642.63	129.37	32.02	159.43	84.17	18.48	4.51	808.43	80.7	121.8	11.5	3.16462	3.16462	6.192e-05	0.00922594	yes
TRINITY_DN9924_c0_g1	TRINITY_DN9924_c0_g1_i1	866	667	GT-2	-	GO:0005634(nucleus);GO:0003677(DNA binding);GO:0006355(regulation of transcription, DNA-dependent);GO:0006351(transcription, DNA-dependent)	[K] Transcription	-	-	4	0	52.23	55.58	0.13	0	1.45	1.52	2	53.91	0.07	1.48	-5.00036	5.00036	6.23283e-05	0.00926582	yes
TRINITY_DN19530_c1_g2	TRINITY_DN19530_c1_g2_i1	1152	953	FLA7	-	GO:0046658(anchored to plasma membrane)	-	-	-	0	0	37.3	32.7	0	0	0.73	0.63	0	35	0	0.68	-inf	inf	6.34326e-05	0.00940873	yes
TRINITY_DN13498_c0_g1	TRINITY_DN13498_c0_g1_i1	1185	986	Arfrp1	ADP-ribosylation factor related protein 1	GO:0005794(Golgi apparatus);GO:0005624(membrane fraction);GO:0005525(GTP binding);GO:0007369(gastrulation);GO:0007264(small GTPase mediated signal transduction)	[U] Intracellular trafficking, secretion, and vesicular transport	K07952	-	0	293.48	696	542	0	5.07	13.11	10.05	146.74	619	2.54	11.58	-2.44797	2.44797	6.37191e-05	0.00943	yes
TRINITY_DN21452_c0_g1	TRINITY_DN21452_c0_g1_i1	929	730	VIT_06s0061g00120	glucan endo-1,3-beta-D-glucosidase	GO:0043169(cation binding);GO:0042973(glucan endo-1,3-beta-D-glucosidase activity);GO:0005975(carbohydrate metabolic process)	-	K01199	ko00500(Starch and sucrose metabolism)	2	0	69	26	0.06	0	1.75	0.65	1	47.5	0.03	1.2	-5.70732	5.70732	6.41944e-05	0.00947904	yes
TRINITY_DN5988_c0_g2	TRINITY_DN5988_c0_g2_i1	326	127	RPS27A	small subunit ribosomal protein S27e	GO:0022627(cytosolic small ribosomal subunit);GO:0005730(nucleolus);GO:0005886(plasma membrane);GO:0009506(plasmodesma);GO:0046872(metal ion binding);GO:0003735(structural constituent of ribosome);GO:0006412(translation)	[J] Translation, ribosomal structure and biogenesis	K02978	ko03010(Ribosome)	96.44	63.89	346.81	401.28	16.16	8.57	50.7	57.79	80.16	374.04	12.37	54.25	-2.5391	2.5391	6.46047e-05	0.00951828	yes
TRINITY_DN899_c0_g1	TRINITY_DN899_c0_g1_i1	431	232	-	-	-	-	-	-	0	1.09	61.5	22.7	0	0.08	4.92	1.79	0.55	42.1	0.04	3.35	-6.70362	6.70362	6.51099e-05	0.00957131	yes
TRINITY_DN33330_c1_g4	TRINITY_DN33330_c1_g4_i1	1528	1329	CLPR3	ATP-dependent Clp protease, protease subunit	GO:0009941(chloroplast envelope);GO:0009570(chloroplast stroma);GO:0005739(mitochondrion);GO:0009579(thylakoid);GO:0004252(serine-type endopeptidase activity);GO:0006508(proteolysis)	[O] Posttranslational modification, protein turnover, chaperones	K01358	ko04112(Cell cycle - Caulobacter)	36.98	56.55	0	0	0.59	0.72	0	0	46.77	0	0.66	0	inf	inf	6.5309e-05	0.00957918	yes
TRINITY_DN24535_c0_g1	TRINITY_DN24535_c0_g1_i1,TRINITY_DN24535_c0_g1_i2,TRINITY_DN24535_c0_g1_i3	549	170.22	-	-	-	-	-	-	0	3	52	48	0	0.44	5.13	5.42	1.5	50	0.22	5.28	-5.44608	5.44608	6.83596e-05	0.0100044	yes
TRINITY_DN30319_c0_g3	TRINITY_DN30319_c0_g3_i1	617	418	ATG1	unc51-like kinase	GO:0005737(cytoplasm);GO:0005524(ATP binding);GO:0004674(protein serine/threonine kinase activity);GO:0006914(autophagy);GO:0015031(protein transport)	[O] Posttranslational modification, protein turnover, chaperones ;[U] Intracellular trafficking, secretion, and vesicular transport ;[T] Signal transduction mechanisms	K08269	ko04140(Regulation of autophagy);ko04150(mTOR signaling pathway)	0	0	47.81	22.76	0	0	2.12	1	0	35.29	0	1.56	-inf	inf	6.9468e-05	0.010144	yes
TRINITY_DN32366_c1_g7	TRINITY_DN32366_c1_g7_i1	208	26.77	CASP	homeobox protein cut-like	GO:0030173(integral to Golgi membrane);GO:0006891(intra-Golgi vesicle-mediated transport)	[K] Transcription	K09313	-	90.76	63.33	1.87	2.95	72.11	40.27	1.29	2.02	77.05	2.41	56.19	1.66	4.60253	4.60253	7.08876e-05	0.0103231	yes
TRINITY_DN24472_c1_g1	TRINITY_DN24472_c1_g1_i1	1622	1423	-	-	-	[K] Transcription	-	-	21.75	473.3	1074.89	877.02	0.33	5.66	14.02	11.27	247.53	975.96	3	12.64	-2.34596	2.34596	7.10076e-05	0.0103231	yes
TRINITY_DN23482_c0_g1	TRINITY_DN23482_c0_g1_i1	1734	1535	CNGC2	cyclic nucleotide gated channel, other eukaryote	GO:0016021(integral to membrane);GO:0005886(plasma membrane);GO:0005262(calcium channel activity);GO:0005516(calmodulin binding);GO:0030552(cAMP binding);GO:0030553(cGMP binding);GO:0005222(intracellular cAMP activated cation channel activity);GO:0007263(nitric oxide mediated signal transduction);GO:0009626(plant-type hypersensitive response)	[P] Inorganic ion transport and metabolism ;[T] Signal transduction mechanisms	K05391	ko04626(Plant-pathogen interaction)	1534.44	2719.37	438	231	21.27	30.16	5.3	2.75	2126.9	334.5	25.71	4.03	2.3994	2.3994	7.26503e-05	0.0105386	yes
TRINITY_DN26670_c1_g2	TRINITY_DN26670_c1_g2_i1	417	218	-	-	-	-	-	-	0	0	61.26	19.37	0	0	5.22	1.63	0	40.31	0	3.42	-inf	inf	7.33819e-05	0.0106026	yes
TRINITY_DN3069_c82_g5	TRINITY_DN3069_c82_g5_i1	263	66.28	-	-	-	-	-	-	950.98	1607.62	323.4	16.04	305.22	412.94	90.58	4.43	1279.3	169.72	359.08	47.5	2.78908	2.78908	7.34135e-05	0.0106026	yes
TRINITY_DN32663_c2_g11	TRINITY_DN32663_c2_g11_i1	430	231	-	-	-	-	-	-	0	0	25.05	42.08	0	0	2.01	3.33	0	33.56	0	2.67	-inf	inf	7.4522e-05	0.0107392	yes
TRINITY_DN14110_c0_g1	TRINITY_DN14110_c0_g1_i1	481	282	TIC20-II	-	GO:0009941(chloroplast envelope);GO:0005739(mitochondrion)	-	-	-	29.13	64.23	0	0	2.2	3.88	0	0	46.68	0	3.04	0	inf	inf	7.52072e-05	0.0108142	yes
TRINITY_DN30948_c1_g3	TRINITY_DN30948_c1_g3_i1	785	586	Os02g0220600	elongation factor EF-1 gamma subunit	GO:0005853(eukaryotic translation elongation factor 1 complex);GO:0003746(translation elongation factor activity)	[J] Translation, ribosomal structure and biogenesis	K03233	-	3500.39	3024.32	1103.58	1.62	127.08	87.87	34.96	0.05	3262.36	552.6	107.47	17.5	2.48202	2.48202	7.58671e-05	0.0108854	yes
TRINITY_DN3491_c0_g1	TRINITY_DN3491_c0_g1_i1	443	244	GOLS10	-	-	[G] Carbohydrate transport and metabolism	-	-	35	93.34	0	0	3.05	6.51	0	0	64.17	0	4.78	0	inf	inf	7.60731e-05	0.0108912	yes
TRINITY_DN33142_c15_g3	TRINITY_DN33142_c15_g3_i1	273	75.15	-	-	-	-	-	-	0	0	68.53	21.3	0	0	16.93	5.19	0	44.91	0	11.06	-inf	inf	7.64399e-05	0.01092	yes
TRINITY_DN11190_c0_g1	TRINITY_DN11190_c0_g1_i1	621	422	-	-	-	-	-	-	137.49	143.22	0	21.91	6.93	5.78	0	0.95	140.36	10.96	6.36	0.47	3.15438	3.15438	7.71027e-05	0.0109908	yes
TRINITY_DN11489_c0_g1	TRINITY_DN11489_c0_g1_i1	270	72.44	UBC10	ubiquitin-conjugating enzyme E2 D/E	GO:0005524(ATP binding);GO:0031625(ubiquitin protein ligase binding);GO:0004842(ubiquitin-protein ligase activity);GO:0006511(ubiquitin-dependent protein catabolic process)	[O] Posttranslational modification, protein turnover, chaperones	K06689	ko04120(Ubiquitin mediated proteolysis)	258.98	252.89	43.51	16.23	76.05	59.44	11.15	4.1	255.94	29.87	67.75	7.62	2.88287	2.88287	7.8847e-05	0.0112045	yes
TRINITY_DN30004_c1_g7	TRINITY_DN30004_c1_g7_i1	213	29.64	-	-	-	-	-	-	1.01	0	38.79	41.44	0.72	0	24.3	25.57	0.51	40.11	0.36	24.94	-6.56484	6.56484	7.89421e-05	0.0112045	yes
TRINITY_DN17168_c0_g2	TRINITY_DN17168_c0_g2_i1	1983	1784	GRF12	-	-	-	-	-	28.3	64.36	0	0	0.34	0.61	0	0	46.33	0	0.47	0	inf	inf	8.26937e-05	0.0117117	yes
TRINITY_DN31184_c0_g1	TRINITY_DN31184_c0_g1_i1,TRINITY_DN31184_c0_g1_i2	1291	1081.04	-	-	GO:0004197(cysteine-type endopeptidase activity);GO:0006508(proteolysis);GO:0006950(response to stress)	[O] Posttranslational modification, protein turnover, chaperones	K01376	-	43	174	504	597	0.84	2.76	8.71	10.15	108.5	550.5	1.8	9.43	-2.724	2.724	8.4513e-05	0.0119437	yes
TRINITY_DN16727_c0_g1	TRINITY_DN16727_c0_g1_i1,TRINITY_DN16727_c0_g1_i2	1740	1457.17	CYP81E1	-	GO:0016020(membrane);GO:0009055(electron carrier activity);GO:0020037(heme binding);GO:0033773(isoflavone 2'-hydroxylase activity)	[Q] Secondary metabolites biosynthesis, transport and catabolism	K00517	ko00361(gamma-Hexachlorocyclohexane degradation);ko00626(Naphthalene and anthracene degradation);ko00903(Limonene and pinene degradation);ko00945(Stilbenoid, diarylheptanoid and gingerol biosynthesis)	534	291	27	0	7.73	3.49	0.33	0	412.5	13.5	5.61	0.17	4.87322	4.87322	8.49454e-05	0.0119791	yes
TRINITY_DN32932_c1_g2	TRINITY_DN32932_c1_g2_i1	321	122	-	-	-	-	-	-	337.41	344.24	60.3	30.71	58.84	48.04	9.18	4.6	340.83	45.5	53.44	6.89	2.65816	2.65816	8.55921e-05	0.0120445	yes
TRINITY_DN27384_c0_g2	TRINITY_DN27384_c0_g2_i1	209	27.33	-	-	-	-	-	-	33.8	56.77	0	0.22	26.31	35.36	0	0.15	45.28	0.11	30.84	0.07	inf	inf	8.67684e-05	0.012184	yes
TRINITY_DN32819_c0_g4	TRINITY_DN32819_c0_g4_i1	426	227	exosc3	exosome complex component RRP40	GO:0005737(cytoplasm);GO:0000178(exosome (RNase complex));GO:0005730(nucleolus);GO:0003723(RNA binding);GO:0006364(rRNA processing)	[J] Translation, ribosomal structure and biogenesis	K03681	ko03018(RNA degradation)	0	0	32.52	33.51	0	0	2.66	2.7	0	33.02	0	2.68	-inf	inf	8.73818e-05	0.012244	yes
TRINITY_DN21668_c0_g2	TRINITY_DN21668_c0_g2_i1,TRINITY_DN21668_c0_g2_i2	760	455.76	FKBP18	peptidylprolyl isomerase	GO:0009543(chloroplast thylakoid lumen);GO:0003755(peptidyl-prolyl cis-trans isomerase activity);GO:0006457(protein folding)	[O] Posttranslational modification, protein turnover, chaperones	K01802	-	0	0	32	58	0	0	1.06	1.89	0	45	0	1.48	-inf	inf	8.78494e-05	0.0122686	yes
TRINITY_DN31152_c1_g6	TRINITY_DN31152_c1_g6_i1	878	679	-	-	-	-	-	-	0	0	39.68	27.81	0	0	1.08	0.75	0	33.74	0	0.92	-inf	inf	8.80997e-05	0.0122686	yes
TRINITY_DN20789_c0_g1	TRINITY_DN20789_c0_g1_i1	2056	1857	NRT1.7	proton-dependent oligopeptide transporter, POT family	GO:0016021(integral to membrane);GO:0005886(plasma membrane);GO:0080054(low affinity nitrate transmembrane transporter activity);GO:0015293(symporter activity);GO:0080055(low affinity nitrate transport);GO:0042128(nitrate assimilation);GO:0006857(oligopeptide transport)	[E] Amino acid transport and metabolism	K03305	-	17	24	209	88	0.19	0.22	2.09	0.87	20.5	148.5	0.21	1.48	-3.09503	3.09503	8.8116e-05	0.0122686	yes
TRINITY_DN31010_c0_g1	TRINITY_DN31010_c0_g1_i1,TRINITY_DN31010_c0_g1_i2,TRINITY_DN31010_c0_g1_i3,TRINITY_DN31010_c0_g1_i4	1603	1312.1	TL1	-	GO:0005576(extracellular region)	-	-	-	593.2	598.07	123.42	62.52	9.25	7.46	1.68	0.86	595.63	92.97	8.36	1.27	2.43459	2.43459	8.86943e-05	0.0123231	yes
TRINITY_DN12582_c0_g1	TRINITY_DN12582_c0_g1_i1	1069	870	GPX8	glutathione peroxidase	GO:0004602(glutathione peroxidase activity);GO:0006979(response to oxidative stress)	[O] Posttranslational modification, protein turnover, chaperones	K00432	ko00480(Glutathione metabolism);ko00590(Arachidonic acid metabolism)	196	332	1913	849	4.79	6.5	40.82	17.85	264	1381	5.64	29.34	-2.63734	2.63734	8.92153e-05	0.0123694	yes
TRINITY_DN16225_c0_g1	TRINITY_DN16225_c0_g1_i1	820	621	CNGC2	cyclic nucleotide gated channel, other eukaryote	GO:0016021(integral to membrane);GO:0005886(plasma membrane);GO:0005262(calcium channel activity);GO:0005516(calmodulin binding);GO:0030552(cAMP binding);GO:0030553(cGMP binding);GO:0005222(intracellular cAMP activated cation channel activity);GO:0007263(nitric oxide mediated signal transduction);GO:0009626(plant-type hypersensitive response)	[P] Inorganic ion transport and metabolism ;[T] Signal transduction mechanisms	K05391	ko04626(Plant-pathogen interaction)	458.56	786.33	141	55	15.71	21.56	4.22	1.62	622.45	98	18.63	2.92	2.42876	2.42876	9.22394e-05	0.0127618	yes
TRINITY_DN31359_c0_g2	TRINITY_DN31359_c0_g2_i1	368	169	-	-	-	[R] General function prediction only	-	-	0	0	36.22	31.32	0	0	3.98	3.39	0	33.77	0	3.69	-inf	inf	9.28676e-05	0.0128218	yes
TRINITY_DN22011_c2_g1	TRINITY_DN22011_c2_g1_i1	864	665	yjbQ	-	-	[S] Function unknown	-	-	2.09	0	51.32	37.76	0.07	0	1.43	1.04	1.04	44.54	0.04	1.23	-5.68176	5.68176	9.37527e-05	0.0129169	yes
TRINITY_DN16685_c0_g1	TRINITY_DN16685_c0_g1_i1	563	364	-	-	-	-	-	-	123.68	54	0	0	7.23	2.53	0	0	88.84	0	4.88	0	inf	inf	9.42719e-05	0.0129613	yes
TRINITY_DN32654_c5_g4	TRINITY_DN32654_c5_g4_i1	303	104	-	-	-	-	-	-	2.02	0	67.32	24.42	0.41	0	12.02	4.29	1.01	45.87	0.2	8.15	-5.6407	5.6407	9.61564e-05	0.0131929	yes
TRINITY_DN6468_c0_g1	TRINITY_DN6468_c0_g1_i1	602	403	-	-	-	-	-	-	0	2.15	81	27	0	0.09	3.73	1.23	1.07	54	0.04	2.48	-6.03964	6.03964	9.84974e-05	0.013486	yes
TRINITY_DN22016_c0_g2	TRINITY_DN22016_c0_g2_i1	484	285	-	-	-	[L] Replication, recombination and repair	-	-	1.18	0.65	49.26	38.9	0.09	0.04	3.21	2.5	0.92	44.08	0.07	2.85	-5.74945	5.74945	0.00010192	0.0139256	yes
TRINITY_DN2137_c0_g7	TRINITY_DN2137_c0_g7_i1	2037	1838	-	-	-	[Y] Nuclear structure ;[U] Intracellular trafficking, secretion, and vesicular transport	-	-	35.87	53.01	0	0	0.42	0.49	0	0	44.44	0	0.45	0	inf	inf	0.000102231	0.0139391	yes
TRINITY_DN32487_c1_g3	TRINITY_DN32487_c1_g3_i1	525	326	-	-	-	-	-	-	47.99	40.27	0	0	3.13	2.1	0	0	44.13	0	2.62	0	inf	inf	0.0001031	0.0140164	yes
TRINITY_DN33116_c0_g1	TRINITY_DN33116_c0_g1_i1	354	155	-	-	-	-	-	-	0	1.65	64.29	26	0	0.18	7.7	3.07	0.82	45.15	0.09	5.38	-5.79445	5.79445	0.000103356	0.0140164	yes
TRINITY_DN16639_c1_g1	TRINITY_DN16639_c1_g1_i1	1224	1025	CXE1	-	GO:0004091(carboxylesterase activity);GO:0080030(methyl indole-3-acetate esterase activity);GO:0080032(methyl jasmonate esterase activity);GO:0080031(methyl salicylate esterase activity)	[V] Defense mechanisms	-	-	0	44.63	196.07	100.21	0	0.74	3.55	1.79	22.32	148.14	0.37	2.67	-3.04234	3.04234	0.000103436	0.0140164	yes
TRINITY_DN17936_c0_g5	TRINITY_DN17936_c0_g5_i1	1092	893	-	-	-	-	-	-	30.26	59.41	0	0	0.72	1.13	0	0	44.84	0	0.92	0	inf	inf	0.00010646	0.0143966	yes
TRINITY_DN15498_c0_g2	TRINITY_DN15498_c0_g2_i1	468	269	-	-	-	-	-	-	56	30.98	0	0	4.43	1.96	0	0	43.49	0	3.19	0	inf	inf	0.000106851	0.0144117	yes
TRINITY_DN16188_c0_g1	TRINITY_DN16188_c0_g1_i1	913	714	-	-	-	-	-	-	7	17	135	73	0.21	0.41	3.51	1.87	12	104	0.31	2.69	-3.39814	3.39814	0.000107009	0.0144117	yes
TRINITY_DN28871_c0_g6	TRINITY_DN28871_c0_g6_i1	1176	977	HD1	-	GO:0005634(nucleus);GO:0043565(sequence-specific DNA binding);GO:0003700(sequence-specific DNA binding transcription factor activity)	[K] Transcription	-	-	0	0	29.52	35.43	0	0	0.56	0.66	0	32.48	0	0.61	-inf	inf	0.000107664	0.0144703	yes
TRINITY_DN25853_c0_g2	TRINITY_DN25853_c0_g2_i1	1960	1761	At5g54820	-	-	-	-	-	49.01	100.23	3	2	0.59	0.97	0.03	0.02	74.62	2.5	0.78	0.03	4.59882	4.59882	0.000113615	0.0152389	yes
TRINITY_DN19758_c0_g1	TRINITY_DN19758_c0_g1_i1	289	90.17	-	-	-	-	-	-	0	0	113.92	30.55	0	0	23.46	6.2	0	72.23	0	14.83	-inf	inf	0.00011404	0.015265	yes
TRINITY_DN33073_c0_g31	TRINITY_DN33073_c0_g31_i1,TRINITY_DN33073_c0_g31_i2	578	373.78	-	-	-	-	-	-	1195.1	2626.65	139.85	50.66	67.42	118.52	6.87	2.46	1910.88	95.25	92.97	4.67	4.08144	4.08144	0.000115248	0.0153954	yes
TRINITY_DN32156_c0_g9	TRINITY_DN32156_c0_g9_i1,TRINITY_DN32156_c0_g9_i2	505	285.3	-	-	-	-	-	-	194.95	106.91	10.32	0	13.77	6.02	0.63	0	150.93	5.16	9.89	0.32	4.85609	4.85609	0.000115775	0.0154344	yes
TRINITY_DN31008_c0_g3	TRINITY_DN31008_c0_g3_i1	845	646	-	-	-	-	-	-	0	0	47.14	19.81	0	0	1.35	0.56	0	33.48	0	0.96	-inf	inf	0.000116774	0.0155361	yes
TRINITY_DN21412_c0_g1	TRINITY_DN21412_c0_g1_i1	385	186	TIC32	-	GO:0005488(binding);GO:0016491(oxidoreductase activity)	[Q] Secondary metabolites biosynthesis, transport and catabolism	-	-	28.22	59.54	0	0	3.23	5.45	0	0	43.88	0	4.34	0	inf	inf	0.000117992	0.0156665	yes
TRINITY_DN31551_c0_g5	TRINITY_DN31551_c0_g5_i1	349	150	-	-	-	-	-	-	45.12	72.26	2.34	0	6.4	8.2	0.29	0	58.69	1.17	7.3	0.14	5.76879	5.76879	0.000118952	0.0157623	yes
TRINITY_DN32998_c1_g17	TRINITY_DN32998_c1_g17_i1,TRINITY_DN32998_c1_g17_i2	376	164.2	all2124	transcription initiation factor TFIID subunit D4	GO:0004197(cysteine-type endopeptidase activity);GO:0006508(proteolysis)	[R] General function prediction only	K03130	ko03022(Basal transcription factors)	208.5	259.07	1043.64	715.55	26.04	25.12	112.16	80.25	233.78	879.6	25.58	96.2	-2.19686	2.19686	0.000119914	0.0158578	yes
TRINITY_DN32416_c0_g1	TRINITY_DN32416_c0_g1_i1,TRINITY_DN32416_c0_g1_i2	1256	889.26	-	-	-	-	-	-	1	6	62	95	0.02	0.18	1.46	1.64	3.5	78.5	0.1	1.55	-4.90357	4.90357	0.00012031	0.0158783	yes
TRINITY_DN32517_c4_g9	TRINITY_DN32517_c4_g9_i1	527	328	-	-	-	-	-	-	0	0	50.5	16.63	0	0	2.86	0.93	0	33.56	0	1.9	-inf	inf	0.000124506	0.0163992	yes
TRINITY_DN11176_c0_g1	TRINITY_DN11176_c0_g1_i1	381	182	-	-	-	-	-	-	0	0	51	16	0	0	5.2	1.61	0	33.5	0	3.41	-inf	inf	0.000127216	0.0167227	yes
TRINITY_DN4953_c0_g1	TRINITY_DN4953_c0_g1_i1	996	797	-	-	-	-	-	-	0	0	45	21.45	0	0	1.05	0.49	0	33.23	0	0.77	-inf	inf	0.000128281	0.016829	yes
TRINITY_DN3069_c81_g2	TRINITY_DN3069_c81_g2_i1	208	26.77	-	-	-	-	-	-	0	0	39.33	75.95	0	0	27.27	51.88	0	57.64	0	39.58	-inf	inf	0.000128803	0.0168627	yes
TRINITY_DN15262_c0_g1	TRINITY_DN15262_c0_g1_i1	1003	804	-	elongation factor EF-2	GO:0005737(cytoplasm);GO:0005525(GTP binding);GO:0003924(GTPase activity);GO:0003746(translation elongation factor activity)	[J] Translation, ribosomal structure and biogenesis	K03234	-	77	48	2	1	2.04	1.02	0.05	0.02	62.5	1.5	1.53	0.04	5.15758	5.15758	0.000129049	0.0168627	yes
TRINITY_DN28142_c2_g4	TRINITY_DN28142_c2_g4_i1	648	449	UROS	uroporphyrinogen-III synthase	GO:0009507(chloroplast);GO:0004852(uroporphyrinogen-III synthase activity);GO:0015995(chlorophyll biosynthetic process);GO:0006780(uroporphyrinogen III biosynthetic process)	-	K01719	ko00860(Porphyrin and chlorophyll metabolism)	0	0	44.18	88.18	0	0	1.83	3.59	0	66.18	0	2.71	-inf	inf	0.000130891	0.0170528	yes
TRINITY_DN28297_c1_g2	TRINITY_DN28297_c1_g2_i1	606	407	-	-	-	-	-	-	380.13	120.76	1551.99	728.58	19.87	5.05	70.79	32.74	250.44	1140.29	12.46	51.77	-2.38177	2.38177	0.000131022	0.0170528	yes
TRINITY_DN5874_c0_g1	TRINITY_DN5874_c0_g1_i1	275	76.97	-	-	-	-	-	-	0	0	51.97	16.04	0	0	12.53	3.81	0	34	0	8.17	-inf	inf	0.000131304	0.0170558	yes
TRINITY_DN33101_c7_g12	TRINITY_DN33101_c7_g12_i1	469	270	-	-	-	-	-	-	0	0	40.42	25.27	0	0	2.78	1.71	0	32.84	0	2.25	-inf	inf	0.000132314	0.0171532	yes
TRINITY_DN27440_c1_g4	TRINITY_DN27440_c1_g4_i1	270	72.44	-	-	-	-	-	-	0	0	308.09	69.88	0	0	78.95	17.64	0	188.98	0	48.3	-inf	inf	0.00013577	0.0175667	yes
TRINITY_DN19031_c0_g1	TRINITY_DN19031_c0_g1_i1	654	455	-	-	-	-	-	-	20	29	193.99	106.86	0.94	1.09	7.92	4.3	24.5	150.43	1.02	6.11	-2.88488	2.88488	0.000143366	0.018513	yes
TRINITY_DN24837_c1_g3	TRINITY_DN24837_c1_g3_i1	234	43.32	-	-	-	-	-	-	0	0	32.45	31.32	0	0	13.9	13.22	0	31.89	0	13.56	-inf	inf	0.000147183	0.0189687	yes
TRINITY_DN28991_c0_g1	TRINITY_DN28991_c0_g1_i1,TRINITY_DN28991_c0_g1_i2,TRINITY_DN28991_c0_g1_i3,TRINITY_DN28991_c0_g1_i4	2469	2131.99	-	-	-	-	-	-	348	387.82	90	18	3.39	3.08	0.78	0.15	367.91	54	3.24	0.47	2.59986	2.59986	0.000148013	0.0190384	yes
TRINITY_DN6399_c0_g1	TRINITY_DN6399_c0_g1_i1	1349	1150	LHCB4.2	light-harvesting complex II chlorophyll a/b binding protein 4	GO:0009941(chloroplast envelope);GO:0009535(chloroplast thylakoid membrane);GO:0016021(integral to membrane);GO:0009522(photosystem I);GO:0009523(photosystem II);GO:0016168(chlorophyll binding);GO:0046872(metal ion binding);GO:0009765(photosynthesis, light harvesting);GO:0018298(protein-chromophore linkage);GO:0009637(response to blue light);GO:0010218(response to far red light);GO:0010114(respon…	-	K08915	ko00196(Photosynthesis - antenna proteins)	99.91	138.88	516.16	442.95	1.85	2.06	8.33	7.04	119.39	479.55	1.96	7.69	-2.31562	2.31562	0.000148624	0.0190798	yes
TRINITY_DN42243_c0_g9	TRINITY_DN42243_c0_g9_i1	289	90.17	-	-	-	-	-	-	0	0	46.14	19.24	0	0	9.5	3.9	0	32.69	0	6.7	-inf	inf	0.000150302	0.0192576	yes
TRINITY_DN32517_c4_g13	TRINITY_DN32517_c4_g13_i1,TRINITY_DN32517_c4_g13_i2,TRINITY_DN32517_c4_g13_i3	1318	811.27	LAC11	-	GO:0048046(apoplast);GO:0005507(copper ion binding);GO:0052716(hydroquinone:oxygen oxidoreductase activity);GO:0008471(laccase activity);GO:0046274(lignin catabolic process)	[Q] Secondary metabolites biosynthesis, transport and catabolism	-	-	0	0	495.05	103.16	0	0	8.99	1.85	0	299.11	0	5.42	-inf	inf	0.000150916	0.0192987	yes
TRINITY_DN3396_c0_g1	TRINITY_DN3396_c0_g1_i1	216	31.43	-	-	-	-	-	-	0	0	60.54	18	0	0	35.76	10.48	0	39.27	0	23.12	-inf	inf	0.000158913	0.020282	yes
TRINITY_DN19150_c1_g9	TRINITY_DN19150_c1_g9_i1	273	75.15	PU1	small subunit ribosomal protein S27Ae	GO:0005737(cytoplasm);GO:0005634(nucleus)	[O] Posttranslational modification, protein turnover, chaperones ;[R] General function prediction only	K02977	ko03010(Ribosome)	0	0	48.54	16.2	0	0	11.99	3.94	0	32.37	0	7.96	-inf	inf	0.000160369	0.0204283	yes
TRINITY_DN10616_c0_g1	TRINITY_DN10616_c0_g1_i1,TRINITY_DN10616_c0_g1_i2	1159	925.86	-	-	-	[G] Carbohydrate transport and metabolism	-	-	58	35	250	204	1.29	0.62	4.86	3.89	46.5	227	0.96	4.38	-2.56067	2.56067	0.000161556	0.0205398	yes
TRINITY_DN18597_c0_g2	TRINITY_DN18597_c0_g2_i1	1367	1168	-	-	-	-	-	-	0	0	331.32	73.02	0	0	5.27	1.14	0	202.17	0	3.21	-inf	inf	0.00016331	0.0207227	yes
TRINITY_DN5352_c0_g1	TRINITY_DN5352_c0_g1_i1	812	613	At1g79260	-	GO:0005829(cytosol);GO:0006810(transport)	[S] Function unknown	-	-	0	0	42.1	84.96	0	0	1.28	2.54	0	63.53	0	1.91	-inf	inf	0.000163911	0.0207577	yes
TRINITY_DN32504_c0_g15	TRINITY_DN32504_c0_g15_i1	312	113	-	-	-	-	-	-	0	0	23.98	37.31	0	0	3.94	6.04	0	30.65	0	4.99	-inf	inf	0.000164216	0.0207577	yes
TRINITY_DN31212_c1_g3	TRINITY_DN31212_c1_g3_i1	362	163	-	glutaryl-CoA dehydrogenase	-	-	K00252	ko00071(Fatty acid metabolism);ko00310(Lysine degradation);ko00380(Tryptophan metabolism);ko00632(Benzoate degradation via CoA ligation)	403.92	499.25	77.13	65.78	52.72	52.15	8.78	7.38	451.59	71.45	52.44	8.08	2.3524	2.3524	0.000165234	0.0208463	yes
TRINITY_DN17726_c0_g8	TRINITY_DN17726_c0_g8_i1	1099	900	-	-	-	[R] General function prediction only	-	-	30.06	53.74	0	0	0.71	1.02	0	0	41.9	0	0.86	0	inf	inf	0.000166779	0.021001	yes
TRINITY_DN30217_c1_g1	TRINITY_DN30217_c1_g1_i1,TRINITY_DN30217_c1_g1_i2,TRINITY_DN30217_c1_g1_i3	1520	1226.59	UGT89C1	-	GO:0016758(transferase activity, transferring hexosyl groups);GO:0008194(UDP-glycosyltransferase activity);GO:0051555(flavonol biosynthetic process)	[G] Carbohydrate transport and metabolism ;[C] Energy production and conversion	-	-	486.54	49.81	1247.05	1441.8	7.95	0.81	17.99	20.11	268.18	1344.42	4.38	19.05	-2.59109	2.59109	0.000170232	0.021395	yes
TRINITY_DN9092_c0_g1	TRINITY_DN9092_c0_g1_i1	747	548	-	-	-	-	-	-	23.86	63	0	0	0.93	1.96	0	0	43.43	0	1.45	0	inf	inf	0.000172334	0.0215889	yes
TRINITY_DN33094_c1_g21	TRINITY_DN33094_c1_g21_i1	351	152	RFS2	stachyose synthetase	GO:0009506(plasmodesma);GO:0047274(galactinol-sucrose galactosyltransferase activity);GO:0034484(raffinose catabolic process);GO:0080167(response to karrikin);GO:0006979(response to oxidative stress)	-	K06611	ko00052(Galactose metabolism)	0	0	21.59	38.96	0	0	2.64	4.69	0	30.27	0	3.67	-inf	inf	0.00017243	0.0215889	yes
TRINITY_DN18789_c0_g12	TRINITY_DN18789_c0_g12_i1	792	593	RABA6A	Rab family, other	GO:0005886(plasma membrane);GO:0005525(GTP binding);GO:0015031(protein transport);GO:0007264(small GTPase mediated signal transduction)	[U] Intracellular trafficking, secretion, and vesicular transport	K07976	-	47.95	34.28	0	0	1.72	0.98	0	0	41.12	0	1.35	0	inf	inf	0.000176721	0.0220841	yes
TRINITY_DN26176_c0_g1	TRINITY_DN26176_c0_g1_i1,TRINITY_DN26176_c0_g1_i2	685	485.07	-	-	-	-	-	-	0	0	41	22	0	0	1.57	0.83	0	31.5	0	1.2	-inf	inf	0.000177845	0.0221824	yes
TRINITY_DN10285_c0_g2	TRINITY_DN10285_c0_g2_i1	973	774	SQD1	UDP-sulfoquinovose synthase	GO:0009507(chloroplast);GO:0050662(coenzyme binding);GO:0008146(sulfotransferase activity);GO:0046507(UDPsulfoquinovose synthase activity);GO:0008270(zinc ion binding);GO:0016036(cellular response to phosphate starvation);GO:0009247(glycolipid biosynthetic process)	[M] Cell wall/membrane/envelope biogenesis	K06118	ko00520(Amino sugar and nucleotide sugar metabolism);ko00561(Glycerolipid metabolism)	0	0	28.52	31.59	0	0	0.68	0.75	0	30.05	0	0.72	-inf	inf	0.000181957	0.0226525	yes
TRINITY_DN43160_c0_g1	TRINITY_DN43160_c0_g1_i1	432	233	-	small subunit ribosomal protein S14e	-	-	K02955	ko03010(Ribosome)	43	39	0	0	3.93	2.85	0	0	41	0	3.39	0	inf	inf	0.000182852	0.0227209	yes
TRINITY_DN16852_c0_g1	TRINITY_DN16852_c0_g1_i1	1227	1028	AtMg00810	-	GO:0005739(mitochondrion)	[R] General function prediction only	-	-	42	40	0	0	0.87	0.66	0	0	41	0	0.77	0	inf	inf	0.000184107	0.0228338	yes
TRINITY_DN10904_c1_g1	TRINITY_DN10904_c1_g1_i1	673	474	CYP19-4	peptidyl-prolyl cis-trans isomerase A (cyclophilin A)	GO:0005829(cytosol);GO:0005783(endoplasmic reticulum);GO:0005795(Golgi stack);GO:0016020(membrane);GO:0005624(membrane fraction);GO:0005771(multivesicular body);GO:0042277(peptide binding);GO:0003755(peptidyl-prolyl cis-trans isomerase activity);GO:0006457(protein folding)	[O] Posttranslational modification, protein turnover, chaperones	K03767	-	39.5	42.32	0	0	1.77	1.52	0	0	40.91	0	1.65	0	inf	inf	0.000186648	0.0231053	yes
TRINITY_DN9039_c0_g4	TRINITY_DN9039_c0_g4_i1	474	275	UBI11	ubiquitin C	GO:0005737(cytoplasm);GO:0005634(nucleus)	[O] Posttranslational modification, protein turnover, chaperones ;[R] General function prediction only	K08770	ko03320(PPAR signaling pathway)	3993.79	4433.06	860	827.06	308.96	274.47	58.06	55.01	4213.43	843.53	291.72	56.53	2.00612	2.00612	0.00018704	0.0231095	yes
TRINITY_DN13277_c1_g31	TRINITY_DN13277_c1_g31_i1	210	27.9	-	-	-	-	-	-	31.99	237.8	1608.92	2451.88	24.39	145.12	1070.6	1607.34	134.9	2030.4	84.75	1338.97	-4.33058	4.33058	0.000187383	0.0231095	yes
TRINITY_DN26123_c1_g1	TRINITY_DN26123_c1_g1_i1,TRINITY_DN26123_c1_g1_i2	1799	1600	BGLU44	beta-glucosidase	GO:0022626(cytosolic ribosome);GO:0005576(extracellular region);GO:0009505(plant-type cell wall);GO:0080081(4-methylumbelliferyl-beta-D-glucopyranoside beta-glucosidase activity);GO:0047668(amygdalin beta-glucosidase activity);GO:0080083(beta-gentiobiose beta-glucosidase activity);GO:0004567(beta-mannosidase activity);GO:0080079(cellobiose glucosidase activity);GO:0080082(esculin beta-glucosidase…	[G] Carbohydrate transport and metabolism	K05350	ko00460(Cyanoamino acid metabolism);ko00500(Starch and sucrose metabolism);ko00940(Phenylpropanoid biosynthesis)	41	109	475	215	0.55	1.16	5.51	2.46	75	345	0.85	3.98	-2.46955	2.46955	0.000191386	0.023559	yes
TRINITY_DN18175_c0_g2	TRINITY_DN18175_c0_g2_i1	946	747	-	-	-	-	-	-	4	5.81	99.13	37	0.11	0.13	2.46	0.91	4.91	68.06	0.12	1.69	-3.99507	3.99507	0.000192752	0.0236829	yes
TRINITY_DN9939_c0_g3	TRINITY_DN9939_c0_g3_i1	501	302	RBOHD	-	GO:0016021(integral to membrane);GO:0005886(plasma membrane);GO:0005509(calcium ion binding);GO:0009055(electron carrier activity);GO:0050660(flavin adenine dinucleotide binding);GO:0005506(iron ion binding);GO:0016174(NAD(P)H oxidase activity);GO:0004601(peroxidase activity);GO:0050832(defense response to fungus);GO:0043069(negative regulation of programmed cell death);GO:0072593(reactive oxygen…	[P] Inorganic ion transport and metabolism ;[Q] Secondary metabolites biosynthesis, transport and catabolism	-	-	52.92	66.91	0	3.4	3.73	3.77	0	0.21	59.91	1.7	3.75	0.1	4.7989	4.7989	0.000196237	0.0240662	yes
TRINITY_DN20957_c0_g4	TRINITY_DN20957_c0_g4_i1	457	258	-	-	-	-	-	-	329.22	587.12	109.96	11.5	27.15	38.75	7.91	0.81	458.17	60.73	32.95	4.36	2.75429	2.75429	0.000200559	0.0245505	yes
TRINITY_DN32871_c0_g1	TRINITY_DN32871_c0_g1_i1	205	25.13	-	-	-	-	-	-	27.34	55.49	0	0	23.14	37.59	0	0	41.41	0	30.37	0	inf	inf	0.000204177	0.0249471	yes
TRINITY_DN27563_c0_g1	TRINITY_DN27563_c0_g1_i1,TRINITY_DN27563_c0_g1_i2	1907	1476.66	-	-	-	[R] General function prediction only	-	-	1199	1297	291	183	17.49	14.05	3.23	2.38	1248	237	15.77	2.8	2.12858	2.12858	0.000205629	0.0250652	yes
TRINITY_DN32932_c1_g11	TRINITY_DN32932_c1_g11_i1	329	130	-	-	-	-	-	-	492.98	542.97	103.97	70	80.67	71.11	14.85	9.85	517.98	86.98	75.89	12.35	2.29791	2.29791	0.000205905	0.0250652	yes
TRINITY_DN19653_c0_g3	TRINITY_DN19653_c0_g3_i1	340	141	-	-	-	-	-	-	0	0	35	25.65	0	0	4.61	3.33	0	30.32	0	3.97	-inf	inf	0.000206338	0.0250716	yes
TRINITY_DN20266_c0_g3	TRINITY_DN20266_c0_g3_i1	404	205	NAD-ME2	malate dehydrogenase (decarboxylating)	-	[C] Energy production and conversion	K00028	ko00620(Pyruvate metabolism);ko00710(Carbon fixation in photosynthetic organisms)	1.85	1.72	64.53	31.71	0.19	0.14	5.84	2.83	1.79	48.12	0.17	4.33	-4.83982	4.83982	0.000209559	0.0254161	yes
TRINITY_DN32932_c1_g14	TRINITY_DN32932_c1_g14_i1	312	113	-	-	-	-	-	-	346.96	287.37	43.2	50.68	65.32	43.3	7.1	8.2	317.16	46.94	54.31	7.65	2.42863	2.42863	0.000210876	0.0255288	yes
TRINITY_DN10403_c0_g1	TRINITY_DN10403_c0_g1_i1	601	402	UGT85A1	limonoid glucosyltransferase	GO:0050502(cis-zeatin O-beta-D-glucosyltransferase activity);GO:0050403(trans-zeatin O-beta-D-glucosyltransferase activity)	[G] Carbohydrate transport and metabolism ;[C] Energy production and conversion	K08236	-	0	0	67	19	0	0	3.09	0.86	0	43	0	1.97	-inf	inf	0.000213212	0.0257643	yes
TRINITY_DN2884_c0_g1	TRINITY_DN2884_c0_g1_i1	1657	1458	ZIP2	-	GO:0016021(integral to membrane);GO:0005886(plasma membrane);GO:0046873(metal ion transmembrane transporter activity);GO:0006829(zinc ion transport)	[P] Inorganic ion transport and metabolism	-	-	64	212	0	0	0.93	2.48	0	0	138	0	1.71	0	inf	inf	0.000217418	0.0262244	yes
TRINITY_DN32871_c0_g15	TRINITY_DN32871_c0_g15_i1	218	32.65	Os07g0281000	-	GO:0003677(DNA binding);GO:0000166(nucleotide binding);GO:0003723(RNA binding);GO:0008270(zinc ion binding)	-	-	-	29.96	51.34	0	0	19.52	26.77	0	0	40.65	0	23.14	0	inf	inf	0.000219058	0.0263626	yes
TRINITY_DN19758_c0_g2	TRINITY_DN19758_c0_g2_i1	289	90.17	-	-	-	-	-	-	43	36.86	0	0	10.15	6.96	0	0	39.93	0	8.55	0	inf	inf	0.000219365	0.0263626	yes
TRINITY_DN30936_c0_g1	TRINITY_DN30936_c0_g1_i1,TRINITY_DN30936_c0_g1_i2	2366	2160.56	-	-	-	-	-	-	43	44.97	211.28	211	0.42	0.36	1.81	1.78	43.98	211.14	0.39	1.79	-2.57797	2.57797	0.000221907	0.0266196	yes
TRINITY_DN32259_c1_g1	TRINITY_DN32259_c1_g1_i1,TRINITY_DN32259_c1_g1_i2,TRINITY_DN32259_c1_g1_i3,TRINITY_DN32259_c1_g1_i4,TRINITY_DN32259_c1_g1_i5	1904	1383.52	-	-	-	-	-	-	353	600	118	40	5.24	7.05	1.78	0.52	476.5	79	6.14	1.15	2.36697	2.36697	0.000226709	0.0271461	yes
TRINITY_DN16893_c0_g2	TRINITY_DN16893_c0_g2_i1	978	779	Os05g0277500	-	GO:0048046(apoplast);GO:0030145(manganese ion binding);GO:0045735(nutrient reservoir activity)	-	-	-	40.66	125	0	0	1.11	2.73	0	0	82.83	0	1.92	0	inf	inf	0.000242948	0.0290378	yes
TRINITY_DN3167_c0_g2	TRINITY_DN3167_c0_g2_i1	580	381	-	-	-	-	-	-	0	0	29.87	29.44	0	0	1.46	1.41	0	29.66	0	1.44	-inf	inf	0.000244975	0.0291701	yes
TRINITY_DN16071_c1_g2	TRINITY_DN16071_c1_g2_i1	888	689	MGP	ribonuclease P subunit RPR2	GO:0005634(nucleus);GO:0003677(DNA binding);GO:0005515(protein binding);GO:0008270(zinc ion binding);GO:0006355(regulation of transcription, DNA-dependent);GO:0006351(transcription, DNA-dependent)	[R] General function prediction only	K03540	-	0	0	43.37	17.7	0	0	1.17	0.47	0	30.53	0	0.82	-inf	inf	0.000245145	0.0291701	yes
TRINITY_DN25615_c0_g9	TRINITY_DN25615_c0_g9_i1	1661	1462	UPF2	-	-	[A] RNA processing and modification	-	-	40.37	39.46	0	0	0.59	0.46	0	0	39.91	0	0.53	0	inf	inf	0.00024541	0.0291701	yes
TRINITY_DN40552_c2_g1	TRINITY_DN40552_c2_g1_i1	381	182	-	-	-	-	-	-	4	5	2669	566	0.47	0.47	272.26	56.88	4.5	1617.5	0.47	164.57	-8.66687	8.66687	0.000245827	0.0291701	yes
TRINITY_DN18446_c0_g1	TRINITY_DN18446_c0_g1_i1	711	512	-	-	GO:0008289(lipid binding);GO:0006869(lipid transport)	-	-	-	753	847	2893	2339	31.29	28.17	104.9	83.56	800	2616	29.73	94.23	-2.00564	2.00564	0.00024717	0.0292768	yes
TRINITY_DN14917_c0_g1	TRINITY_DN14917_c0_g1_i1	613	414	-	-	-	-	-	-	65.74	76.99	468.98	203.87	3.38	3.17	21.03	9.01	71.36	336.43	3.27	15.02	-2.46849	2.46849	0.000251343	0.029668	yes
TRINITY_DN11009_c0_g1	TRINITY_DN11009_c0_g1_i1	961	762	-	-	-	-	-	-	340.89	291.45	82.81	12.08	9.52	6.51	2.02	0.29	316.17	47.45	8.02	1.16	2.59491	2.59491	0.000251374	0.029668	yes
TRINITY_DN33073_c0_g4	TRINITY_DN33073_c0_g4_i1	306	107	-	-	-	-	-	-	6.42	14.49	119.49	55.33	1.28	2.31	20.73	9.46	10.46	87.41	1.79	15.1	-3.38666	3.38666	0.000254047	0.0299298	yes
TRINITY_DN15208_c0_g2	TRINITY_DN15208_c0_g2_i1	462	263	TUBB1	tubulin beta	GO:0005737(cytoplasm);GO:0005874(microtubule);GO:0005525(GTP binding);GO:0003924(GTPase activity);GO:0005198(structural molecule activity);GO:0007018(microtubule-based movement);GO:0051258(protein polymerization)	[Z] Cytoskeleton	K07375	ko04145(Phagosome);ko04540(Gap junction);ko05130(Pathogenic Escherichia coli infection)	32.62	46.32	0	0	2.64	3	0	0	39.47	0	2.82	0	inf	inf	0.000257642	0.0302991	yes
TRINITY_DN12288_c0_g1	TRINITY_DN12288_c0_g1_i1	1001	802	-	-	-	[V] Defense mechanisms	-	-	456.51	27.55	1048.87	664	12.11	0.58	24.28	15.14	242.03	856.43	6.34	19.71	-2.01788	2.01788	0.000259063	0.0304119	yes
TRINITY_DN32497_c1_g7	TRINITY_DN32497_c1_g7_i1,TRINITY_DN32497_c1_g7_i2,TRINITY_DN32497_c1_g7_i3,TRINITY_DN32497_c1_g7_i4,TRINITY_DN32497_c1_g7_i5,TRINITY_DN32497_c1_g7_i6,TRINITY_DN32497_c1_g7_i7	2176	930.28	-	-	-	[L] Replication, recombination and repair	-	-	12	1	103	40	0.94	0.02	1.57	1.7	6.5	71.5	0.48	1.63	-3.61123	3.61123	0.000262146	0.0307191	yes
TRINITY_DN23127_c1_g4	TRINITY_DN23127_c1_g4_i1	365	166	RAC3	Ras-related C3 botulinum toxin substrate 1	GO:0005737(cytoplasm);GO:0005525(GTP binding);GO:0005515(protein binding);GO:0007264(small GTPase mediated signal transduction)	[R] General function prediction only	K04392	ko04010(MAPK signaling pathway);ko04062(Chemokine signaling pathway);ko04145(Phagosome);ko04310(Wnt signaling pathway);ko04360(Axon guidance);ko04370(VEGF signaling pathway);ko04510(Focal adhesion);ko04520(Adherens junction);ko04620(Toll-like receptor signaling pathway);ko04650(Natural killer cell mediated cytotoxicity);ko04662(B cell receptor signaling pathway);ko04664(Fc epsilon RI signaling pa…	0	0	159.59	38.26	0	0	17.85	4.22	0	98.92	0	11.04	-inf	inf	0.000270958	0.0316953	yes
TRINITY_DN33094_c1_g15	TRINITY_DN33094_c1_g15_i1	272	74.24	-	-	-	-	-	-	134.57	281.51	18.81	14.63	38.56	64.56	4.7	3.61	208.04	16.72	51.56	4.16	3.29917	3.29917	0.000274314	0.032031	yes
TRINITY_DN29838_c1_g2	TRINITY_DN29838_c1_g2_i1	520	321	-	-	-	-	-	-	0	0	26	50	0	0	1.5	2.85	0	38	0	2.17	-inf	inf	0.000278642	0.0324601	yes
TRINITY_DN10245_c0_g3	TRINITY_DN10245_c0_g3_i1	1142	943	-	-	-	-	-	-	112.43	265.17	0	13.56	2.54	4.79	0	0.26	188.8	6.78	3.67	0.13	4.20486	4.20486	0.000278974	0.0324601	yes
TRINITY_DN23122_c0_g1	TRINITY_DN23122_c0_g1_i1	441	242	-	large subunit ribosomal protein L24e	-	-	K02896	ko03010(Ribosome)	1.55	0	60.53	19.76	0.14	0	4.64	1.49	0.78	40.15	0.07	3.06	-5.465	5.465	0.000279572	0.0324722	yes
TRINITY_DN25555_c0_g1	TRINITY_DN25555_c0_g1_i1,TRINITY_DN25555_c0_g1_i2	2522	2320.6	BGAL13	beta-galactosidase	GO:0048046(apoplast);GO:0004565(beta-galactosidase activity);GO:0043169(cation binding);GO:0005529(sugar binding);GO:0005975(carbohydrate metabolic process)	[G] Carbohydrate transport and metabolism	K01190	ko00052(Galactose metabolism);ko00511(Other glycan degradation);ko00600(Sphingolipid metabolism)	159	249	889	540	1.46	1.83	7.11	4.26	204	714.5	1.65	5.69	-2.08725	2.08725	0.000284531	0.0329643	yes
TRINITY_DN20171_c1_g4	TRINITY_DN20171_c1_g4_i1	275	76.97	-	DNA-directed RNA polymerase II subunit D	-	[K] Transcription	K03012	ko00230(Purine metabolism);ko00240(Pyrimidine metabolism);ko03020(RNA polymerase);ko05016(Huntington's disease)	0	1.49	43.04	26.99	0	0.33	10.38	6.41	0.74	35.02	0.17	8.39	-6.47536	6.47536	0.00028481	0.0329643	yes
TRINITY_DN26058_c1_g3	TRINITY_DN26058_c1_g3_i1	387	188	-	-	-	-	-	-	43.46	34.39	0	0	4.92	3.11	0	0	38.92	0	4.01	0	inf	inf	0.000288866	0.0333751	yes
TRINITY_DN32998_c1_g13	TRINITY_DN32998_c1_g13_i1	314	115	THOC3	-	GO:0005634(nucleus);GO:0003723(RNA binding);GO:0006397(mRNA processing);GO:0051028(mRNA transport);GO:0008380(RNA splicing)	[R] General function prediction only	-	-	54.09	59.82	0	3	10.01	8.86	0	0.48	56.95	1.5	9.43	0.24	4.72998	4.72998	0.000295032	0.0340279	yes
TRINITY_DN15575_c0_g1	TRINITY_DN15575_c0_g1_i1,TRINITY_DN15575_c0_g1_i2	1410	1174.18	At3g02910	-	GO:0016746(transferase activity, transferring acyl groups);GO:0080167(response to karrikin)	[S] Function unknown	-	-	15.16	7.8	806.56	234.34	0.27	0.12	12.46	3.54	11.48	520.45	0.2	8	-5.66816	5.66816	0.000303149	0.034903	yes
TRINITY_DN5532_c0_g1	TRINITY_DN5532_c0_g1_i1	782	583	-	-	-	-	-	-	49	27	0	0	1.79	0.79	0	0	38	0	1.29	0	inf	inf	0.000303877	0.0349257	yes
TRINITY_DN31858_c1_g6	TRINITY_DN31858_c1_g6_i1	327	128	-	-	-	-	-	-	34.47	42.71	0	0	5.73	5.68	0	0	38.59	0	5.71	0	inf	inf	0.000307587	0.0352905	yes
TRINITY_DN13277_c1_g12	TRINITY_DN13277_c1_g12_i1	207	26.22	-	-	-	-	-	-	58.33	270.6	3282.34	5739.35	47.32	175.71	2324	4003.41	164.47	4510.85	111.52	3163.7	-5.20077	5.20077	0.000311029	0.0356233	yes
TRINITY_DN25178_c2_g8	TRINITY_DN25178_c2_g8_i1	857	658	EIN3	-	GO:0005634(nucleus);GO:0003677(DNA binding);GO:0005515(protein binding);GO:0003700(sequence-specific DNA binding transcription factor activity);GO:0071281(cellular response to iron ion);GO:0042742(defense response to bacterium);GO:0009873(ethylene mediated signaling pathway);GO:0010182(sugar mediated signaling pathway)	-	-	-	267.77	718.86	4.64	15.08	8.66	18.6	0.13	0.42	493.31	9.86	13.63	0.28	5.17084	5.17084	0.000320857	0.0366852	yes
TRINITY_DN33094_c1_g25	TRINITY_DN33094_c1_g25_i1	208	26.77	RFS2	-	GO:0009506(plasmodesma);GO:0047274(galactinol-sucrose galactosyltransferase activity);GO:0034484(raffinose catabolic process);GO:0080167(response to karrikin);GO:0006979(response to oxidative stress)	-	-	-	90.26	233.16	0	6.84	71.72	148.27	0	4.67	161.71	3.42	110	2.33	4.97885	4.97885	0.000329331	0.0375888	yes
TRINITY_DN37837_c0_g1	TRINITY_DN37837_c0_g1_i1	424	225	T6ODM	-	GO:0005506(iron ion binding);GO:0008168(methyltransferase activity);GO:0016706(oxidoreductase activity, acting on paired donors, with incorporation or reduction of molecular oxygen, 2-oxoglutarate as one donor, and incorporation of one atom each of oxygen into both donors);GO:0016702(oxidoreductase activity, acting on single donors with incorporation of molecular oxygen, incorporation of two atom…	[Q] Secondary metabolites biosynthesis, transport and catabolism ;[R] General function prediction only	-	-	47.86	113.87	5.14	0	4.53	8.62	0.42	0	80.87	2.57	6.57	0.21	4.90214	4.90214	0.000339689	0.038704	yes
TRINITY_DN20437_c0_g1	TRINITY_DN20437_c0_g1_i1,TRINITY_DN20437_c0_g1_i2	1079	644.61	PIF3	phytochrome-interacting factor 3	-	-	K12126	ko04712(Circadian rhythm - plant)	0	6	234	68	0	0.3	5.69	1.65	3	151	0.15	3.67	-5.92669	5.92669	0.000352755	0.0401233	yes
TRINITY_DN8316_c0_g1	TRINITY_DN8316_c0_g1_i1	1029	830	-	-	-	-	-	-	0	0	40.67	16.84	0	0	0.91	0.37	0	28.76	0	0.64	-inf	inf	0.000357582	0.0406022	yes
TRINITY_DN27255_c5_g1	TRINITY_DN27255_c5_g1_i1	705	506	-	-	-	-	-	-	0	20.21	95.68	70.45	0	0.68	3.51	2.55	10.11	83.06	0.34	3.03	-3.41501	3.41501	0.000358533	0.0406401	yes
TRINITY_DN33094_c1_g41	TRINITY_DN33094_c1_g41_i1	201	23.03	RFS2	stachyose synthetase	GO:0009506(plasmodesma);GO:0047274(galactinol-sucrose galactosyltransferase activity);GO:0034484(raffinose catabolic process);GO:0080167(response to karrikin);GO:0006979(response to oxidative stress)	-	K06611	ko00052(Galactose metabolism)	32.57	100.45	0	0	30.08	74.26	0	0	66.51	0	52.17	0	inf	inf	0.00036016	0.0407023	yes
TRINITY_DN29362_c0_g2	TRINITY_DN29362_c0_g2_i1,TRINITY_DN29362_c0_g2_i2,TRINITY_DN29362_c0_g2_i3	1897	1201.95	RBOHD	-	GO:0016021(integral to membrane);GO:0005886(plasma membrane);GO:0005509(calcium ion binding);GO:0009055(electron carrier activity);GO:0050660(flavin adenine dinucleotide binding);GO:0005506(iron ion binding);GO:0016174(NAD(P)H oxidase activity);GO:0004601(peroxidase activity);GO:0050832(defense response to fungus);GO:0043069(negative regulation of programmed cell death);GO:0072593(reactive oxygen…	[P] Inorganic ion transport and metabolism ;[Q] Secondary metabolites biosynthesis, transport and catabolism	-	-	63	33	627	1017	0.83	0.45	6.86	10.95	48	822	0.64	8.9	-4.43788	4.43788	0.000360318	0.0407023	yes
TRINITY_DN11623_c0_g3	TRINITY_DN11623_c0_g3_i1	322	123	ARF1	Arf/Sar family, other	GO:0005794(Golgi apparatus);GO:0005525(GTP binding);GO:0015031(protein transport);GO:0007264(small GTPase mediated signal transduction);GO:0016192(vesicle-mediated transport)	[U] Intracellular trafficking, secretion, and vesicular transport	K07977	-	1.25	0	207.13	568.38	0.22	0	31.26	84.52	0.62	387.75	0.11	57.89	-9.93189	9.93189	0.00036859	0.0415655	yes
TRINITY_DN32047_c3_g1	TRINITY_DN32047_c3_g1_i1	1130	931	CYP84A1	ferulate-5-hydroxylase	GO:0005783(endoplasmic reticulum);GO:0016021(integral to membrane);GO:0009055(electron carrier activity);GO:0020037(heme binding);GO:0004497(monooxygenase activity);GO:0016705(oxidoreductase activity, acting on paired donors, with incorporation or reduction of molecular oxygen);GO:0009809(lignin biosynthetic process);GO:0010224(response to UV-B)	[Q] Secondary metabolites biosynthesis, transport and catabolism	K09755	ko00940(Phenylpropanoid biosynthesis)	0	0	27	54	0	0	0.54	1.06	0	40.5	0	0.8	-inf	inf	0.000373313	0.0420261	yes
TRINITY_DN4349_c0_g1	TRINITY_DN4349_c0_g1_i1	1116	917	HSP26.5	-	GO:0005739(mitochondrion);GO:0009408(response to heat);GO:0009644(response to high light intensity);GO:0042542(response to hydrogen peroxide)	[O] Posttranslational modification, protein turnover, chaperones	-	-	555	302.71	40.82	3.71	12.88	5.62	0.83	0.07	428.86	22.27	9.25	0.45	4.14885	4.14885	0.000376209	0.0422799	yes
TRINITY_DN1706_c0_g1	TRINITY_DN1706_c0_g1_i1	1183	984	Os03g0255100	-	GO:0048046(apoplast);GO:0004565(beta-galactosidase activity);GO:0043169(cation binding);GO:0005529(sugar binding);GO:0005975(carbohydrate metabolic process)	[G] Carbohydrate transport and metabolism	-	-	0	0	37	20	0	0	0.7	0.37	0	28.5	0	0.53	-inf	inf	0.00037703	0.0422999	yes
TRINITY_DN16685_c0_g2	TRINITY_DN16685_c0_g2_i1	556	357	-	-	-	-	-	-	3.32	0	59	25	0.2	0	3.07	1.28	1.66	42	0.1	2.17	-4.95574	4.95574	0.000383323	0.0429328	yes
TRINITY_DN31402_c1_g12	TRINITY_DN31402_c1_g12_i1	408	209	-	-	-	-	-	-	0	0	48.79	13.75	0	0	4.33	1.2	0	31.27	0	2.77	-inf	inf	0.000385623	0.0431171	yes
TRINITY_DN51471_c0_g1	TRINITY_DN51471_c0_g1_i1	473	274	-	-	-	-	-	-	0	0	32	24	0	0	2.17	1.6	0	28	0	1.89	-inf	inf	0.000389296	0.0434139	yes
TRINITY_DN25912_c2_g2	TRINITY_DN25912_c2_g2_i1	658	459	-	-	-	-	-	-	623.05	1389.92	102.42	23.76	28.88	51.56	4.14	0.95	1006.49	63.09	40.22	2.54	3.79167	3.79167	0.000389595	0.0434139	yes
TRINITY_DN39123_c0_g1	TRINITY_DN39123_c0_g1_i1	309	110	-	-	-	-	-	-	0	0	201	44	0	0	33.92	7.32	0	122.5	0	20.62	-inf	inf	0.000393899	0.0438193	yes
TRINITY_DN32998_c1_g14	TRINITY_DN32998_c1_g14_i1	206	25.67	alr3466	transcription initiation factor TFIID subunit D4	-	[R] General function prediction only	K03130	ko03022(Basal transcription factors)	0	0	20.64	39.91	0	0	14.92	28.43	0	30.27	0	21.68	-inf	inf	0.000408981	0.0454204	yes
TRINITY_DN16983_c0_g1	TRINITY_DN16983_c0_g1_i1	694	495	-	-	-	-	-	-	0	0	43	14	0	0	1.61	0.52	0	28.5	0	1.06	-inf	inf	0.000430991	0.0477842	yes
TRINITY_DN32932_c1_g9	TRINITY_DN32932_c1_g9_i1	291	92.11	-	-	-	-	-	-	132.07	89.58	12	8.1	30.5	16.56	2.42	1.61	110.82	10.05	23.53	2.01	3.21624	3.21624	0.000434721	0.0481166	yes
TRINITY_DN12068_c0_g3	TRINITY_DN12068_c0_g3_i1	1523	1324	-	-	-	[L] Replication, recombination and repair	-	-	0	0	25	50.14	0	0	0.35	0.69	0	37.57	0	0.52	-inf	inf	0.000438912	0.0484991	yes
TRINITY_DN32707_c3_g54	TRINITY_DN32707_c3_g54_i1	301	102	At4g27745	-	-	[R] General function prediction only	-	-	0	0	112.19	27.16	0	0	20.42	4.87	0	69.67	0	12.65	-inf	inf	0.000441764	0.0487324	yes
TRINITY_DN19348_c0_g1	TRINITY_DN19348_c0_g1_i1	3661	3462	-	-	-	-	-	-	3076	4170	1247	331	18.9	20.51	6.69	1.75	3623	789	19.7	4.22	2.00231	2.00231	0.000452229	0.0498034	yes
TRINITY_DN2927_c0_g1	TRINITY_DN2927_c0_g1_i1	1407	1208	-	-	GO:0004190(aspartic-type endopeptidase activity);GO:0003677(DNA binding);GO:0004519(endonuclease activity);GO:0003964(RNA-directed DNA polymerase activity);GO:0008270(zinc ion binding);GO:0015074(DNA integration)	[R] General function prediction only	-	-	0	0	344	67	0	0	5.29	1.01	0	205.5	0	3.15	-inf	inf	0.000453673	0.0498791	yes
