# Supplementary material for: Comparative RNA-Seq Analysis of High- and Low-Oil Yellow Horn During Embryonic Development
Source: Int J Mol Sci. 2018 Oct 8;19(10):3071. doi: 10.3390/ijms19103071 (PMC6212864; doi:10.3390/ijms19103071)
Supplement: Supplementary file 1 [file ijms-19-03071-s001.zip › ijms-355635 Supplementary for final check/Supplementary File8_Table S6 The enriched GO items based on identified DEGs between HO68 and LO68.xlsx]

## Sheet: Table S6
Table S6 The enriched GO items based on identified DEGs between HO68 and LO68
GO_ID	GO_Term	GO_function	DEG_item	DEG_list	Gene_item	Gene_list	p-value
GO:0005624	membrane fraction	cellular_component	5	256	25	18936	1.84934e-05
GO:0019538	protein metabolic process	biological_process	4	256	16	18936	5.22544e-05
GO:0005853	eukaryotic translation elongation factor 1 complex	cellular_component	5	256	33	18936	7.56305e-05
GO:0022625	cytosolic large ribosomal subunit	cellular_component	10	256	181	18936	0.000182953
GO:0007264	small GTPase mediated signal transduction	biological_process	10	256	186	18936	0.000228135
GO:0006412	translation	biological_process	22	256	702	18936	0.000232441
GO:0008113	peptide-methionine-(S)-S-oxide reductase activity	molecular_function	3	256	12	18936	0.000490875
GO:0046685	response to arsenic-containing substance	biological_process	3	256	12	18936	0.000490875
GO:0016706	oxidoreductase activity, acting on paired donors, with incorporation or reduction of molecular oxygen, 2-oxoglutarate as one donor, and incorporation of one atom each of oxygen into both donors	molecular_function	6	256	75	18936	0.000531668
GO:0004075	biotin carboxylase activity	molecular_function	4	256	31	18936	0.000770355
GO:0003735	structural constituent of ribosome	molecular_function	21	256	718	18936	0.000789713
GO:0009765	photosynthesis, light harvesting	biological_process	4	256	32	18936	0.000871137
GO:0007369	gastrulation	biological_process	2	256	4	18936	0.00107295
GO:0007263	nitric oxide mediated signal transduction	biological_process	2	256	4	18936	0.00107295
GO:0005222	intracellular cAMP activated cation channel activity	molecular_function	2	256	4	18936	0.00107295
GO:0003989	acetyl-CoA carboxylase activity	molecular_function	4	256	37	18936	0.00151759
GO:0003746	translation elongation factor activity	molecular_function	6	256	92	18936	0.00155649
GO:0034484	raffinose catabolic process	biological_process	3	256	18	18936	0.00171469
GO:0032940	secretion by cell	biological_process	2	256	5	18936	0.00177229
GO:0047274	galactinol-sucrose galactosyltransferase activity	molecular_function	4	256	39	18936	0.0018505
GO:0019430	removal of superoxide radicals	biological_process	3	256	20	18936	0.00234822
GO:0046873	metal ion transmembrane transporter activity	molecular_function	2	256	6	18936	0.00263474
GO:0045595	regulation of cell differentiation	biological_process	2	256	6	18936	0.00263474
GO:0045116	protein neddylation	biological_process	2	256	6	18936	0.00263474
GO:0042128	nitrate assimilation	biological_process	3	256	22	18936	0.0031096
GO:0005525	GTP binding	molecular_function	14	256	450	18936	0.00338722
GO:0005759	mitochondrial matrix	cellular_component	6	256	108	18936	0.00349452
GO:0006829	zinc ion transport	biological_process	2	256	7	18936	0.00365579
GO:0009522	photosystem I	cellular_component	4	256	47	18936	0.00368872
GO:0004784	superoxide dismutase activity	molecular_function	3	256	24	18936	0.00400643
GO:0031625	ubiquitin protein ligase binding	molecular_function	4	256	49	18936	0.00429066
GO:0009820	alkaloid metabolic process	biological_process	4	256	51	18936	0.00495556
GO:0016168	chlorophyll binding	molecular_function	4	256	52	18936	0.00531251
GO:0009506	plasmodesma	cellular_component	17	256	635	18936	0.00595896
GO:0010017	red or far-red light signaling pathway	biological_process	2	256	9	18936	0.00615614
GO:0015031	protein transport	biological_process	12	256	387	18936	0.00663358
GO:0050474	(S)-norcoclaurine synthase activity	molecular_function	2	256	10	18936	0.00762688
GO:0071281	cellular response to iron ion	biological_process	3	256	32	18936	0.00906972
GO:0009523	photosystem II	cellular_component	4	256	61	18936	0.00932022
GO:0072593	reactive oxygen species metabolic process	biological_process	3	256	33	18936	0.00987861
GO:0009611	response to wounding	biological_process	6	256	137	18936	0.0108833
GO:0071472	cellular response to salt stress	biological_process	2	256	12	18936	0.0109888
GO:0005794	Golgi apparatus	cellular_component	7	256	179	18936	0.0110807
GO:0033613	activating transcription factor binding	molecular_function	2	256	13	18936	0.0128718
GO:0031372	UBC13-MMS2 complex	cellular_component	2	256	13	18936	0.0128718
GO:0048102	autophagic cell death	biological_process	1	256	1	18936	0.0135192
GO:0070265	necrotic cell death	biological_process	1	256	1	18936	0.0135192
GO:0080082	esculin beta-glucosidase activity	molecular_function	1	256	1	18936	0.0135192
GO:0047668	amygdalin beta-glucosidase activity	molecular_function	1	256	1	18936	0.0135192
GO:0046956	positive phototaxis	biological_process	1	256	1	18936	0.0135192
GO:0080079	cellobiose glucosidase activity	molecular_function	1	256	1	18936	0.0135192
GO:0010601	positive regulation of auxin biosynthetic process	biological_process	1	256	1	18936	0.0135192
GO:0004679	AMP-activated protein kinase activity	molecular_function	1	256	1	18936	0.0135192
GO:0080055	low affinity nitrate transport	biological_process	1	256	1	18936	0.0135192
GO:0010344	seed oilbody biogenesis	biological_process	1	256	1	18936	0.0135192
GO:0080081	4-methylumbelliferyl-beta-D-glucopyranoside beta-glucosidase activity	molecular_function	1	256	1	18936	0.0135192
GO:0080054	low affinity nitrate transmembrane transporter activity	molecular_function	1	256	1	18936	0.0135192
GO:0080083	beta-gentiobiose beta-glucosidase activity	molecular_function	1	256	1	18936	0.0135192
GO:0006995	cellular response to nitrogen starvation	biological_process	1	256	1	18936	0.0135192
GO:0004567	beta-mannosidase activity	molecular_function	1	256	1	18936	0.0135192
GO:0006511	ubiquitin-dependent protein catabolic process	biological_process	8	256	231	18936	0.0135461
GO:0006301	postreplication repair	biological_process	2	256	14	18936	0.0148845
GO:0080087	callose binding	molecular_function	2	256	14	18936	0.0148845
GO:0046872	metal ion binding	molecular_function	27	256	1286	18936	0.0153306
GO:0005886	plasma membrane	cellular_component	43	256	2306	18936	0.0176909
GO:0018298	protein-chromophore linkage	biological_process	4	256	74	18936	0.0179496
GO:0046658	anchored to plasma membrane	cellular_component	5	256	112	18936	0.0180953
GO:0005262	calcium channel activity	molecular_function	2	256	16	18936	0.0192831
GO:0012511	monolayer-surrounded lipid storage body	cellular_component	2	256	16	18936	0.0192831
GO:0019773	proteasome core complex, alpha-subunit complex	cellular_component	2	256	17	18936	0.0216618
GO:0016174	NAD(P)H oxidase activity	molecular_function	2	256	17	18936	0.0216618
GO:0043069	negative regulation of programmed cell death	biological_process	2	256	17	18936	0.0216618
GO:0022627	cytosolic small ribosomal subunit	cellular_component	4	256	79	18936	0.0222556
GO:0010008	endosome membrane	cellular_component	4	256	80	18936	0.0231858
GO:0004725	protein tyrosine phosphatase activity	molecular_function	2	256	18	18936	0.0241552
GO:0043130	ubiquitin binding	molecular_function	2	256	18	18936	0.0241552
GO:0010182	sugar mediated signaling pathway	biological_process	3	256	46	18936	0.0241872
GO:0009873	ethylene mediated signaling pathway	biological_process	6	256	166	18936	0.0255377
GO:0043498	cell surface binding	molecular_function	1	256	2	18936	0.0268564
GO:0001937	negative regulation of endothelial cell proliferation	biological_process	1	256	2	18936	0.0268564
GO:0043405	regulation of MAP kinase activity	biological_process	1	256	2	18936	0.0268564
GO:0008777	acetylornithine deacetylase activity	molecular_function	1	256	2	18936	0.0268564
GO:0030611	arsenate reductase activity	molecular_function	1	256	2	18936	0.0268564
GO:0046898	response to cycloheximide	biological_process	1	256	2	18936	0.0268564
GO:0070816	phosphorylation of RNA polymerase II C-terminal domain	biological_process	1	256	2	18936	0.0268564
GO:0030133	transport vesicle	cellular_component	1	256	2	18936	0.0268564
GO:0052691	UDP-arabinopyranose mutase activity	molecular_function	1	256	2	18936	0.0268564
GO:0017101	aminoacyl-tRNA synthetase multienzyme complex	cellular_component	1	256	2	18936	0.0268564
GO:0009973	adenylyl-sulfate reductase activity	molecular_function	1	256	2	18936	0.0268564
GO:0004866	endopeptidase inhibitor activity	molecular_function	1	256	2	18936	0.0268564
GO:0033741	adenylyl-sulfate reductase (glutathione) activity	molecular_function	1	256	2	18936	0.0268564
GO:0047800	cysteamine dioxygenase activity	molecular_function	1	256	2	18936	0.0268564
GO:0019908	nuclear cyclin-dependent protein kinase holoenzyme complex	cellular_component	1	256	2	18936	0.0268564
GO:0019419	sulfate reduction	biological_process	1	256	2	18936	0.0268564
GO:0009736	cytokinin mediated signaling pathway	biological_process	3	256	53	18936	0.034861
GO:0004029	aldehyde dehydrogenase (NAD) activity	molecular_function	2	256	23	18936	0.0382228
GO:0042973	glucan endo-1,3-beta-D-glucosidase activity	molecular_function	3	256	55	18936	0.0382889
GO:0007005	mitochondrion organization	biological_process	1	256	3	18936	0.0400139
GO:0016236	macroautophagy	biological_process	1	256	3	18936	0.0400139
GO:0005746	mitochondrial respiratory chain	cellular_component	1	256	3	18936	0.0400139
GO:0031288	sorocarp morphogenesis	biological_process	1	256	3	18936	0.0400139
GO:0009247	glycolipid biosynthetic process	biological_process	1	256	3	18936	0.0400139
GO:0046507	UDPsulfoquinovose synthase activity	molecular_function	1	256	3	18936	0.0400139
GO:0005975	carbohydrate metabolic process	biological_process	7	256	238	18936	0.0434578
GO:0016881	acid-amino acid ligase activity	molecular_function	2	256	25	18936	0.0445356
GO:0006807	nitrogen compound metabolic process	biological_process	2	256	25	18936	0.0445356
GO:0016192	vesicle-mediated transport	biological_process	6	256	192	18936	0.046636
GO:0016491	oxidoreductase activity	molecular_function	7	256	242	18936	0.0467935
GO:0009055	electron carrier activity	molecular_function	11	256	459	18936	0.0483197
