# Supplementary material for: Comparative RNA-Seq Analysis of High- and Low-Oil Yellow Horn During Embryonic Development
Source: Int J Mol Sci. 2018 Oct 8;19(10):3071. doi: 10.3390/ijms19103071 (PMC6212864; doi:10.3390/ijms19103071)
Supplement: Supplementary file 1 [file ijms-19-03071-s001.zip › ijms-355635 Supplementary for final check/Supplementary File9_Table S7 DEGs between HO81 and LO81.xlsx]

## Sheet: Sheet1
Table S7 DEGs between HO81 and LO81
gene_ID	transcript_id(s)	length	effective_length	Name	Annotation	GO_Term	KOG_des	KEGG_KO	KEGG_Pathway	HO81_1_HO81_count	HO81_2_HO81_count	LO81_1_LO81_count	LO81_2_LO81_count	HO81_1_HO81_rpkm	HO81_2_HO81_rpkm	LO81_1_LO81_rpkm	LO81_2_LO81_rpkm	mean_count_HO81	mean_count_LO81	mean_rpkm_HO81	mean_rpkm_LO81	log2fold_change	ABS(log2fold_change)	pvalue	FDR	significant
TRINITY_DN5510_c0_g1	TRINITY_DN5510_c0_g1_i1	923	724	-	-	-	-	-	-	6899.93	7690.94	0	1	180.41	223.59	0	0.03	7295.43	0.5	202	0.01	13.5784	13.5784	4.04656e-21	2.43813e-16	yes
TRINITY_DN32047_c3_g5	TRINITY_DN32047_c3_g5_i1,TRINITY_DN32047_c3_g5_i2,TRINITY_DN32047_c3_g5_i3	2231	1384.22	CYP71A1	-	GO:0005789(endoplasmic reticulum membrane);GO:0016021(integral to membrane);GO:0005792(microsome);GO:0009055(electron carrier activity);GO:0020037(heme binding);GO:0004497(monooxygenase activity);GO:0016705(oxidoreductase activity, acting on paired donors, with incorporation or reduction of molecular oxygen);GO:0009835(ripening)	[Q] Secondary metabolites biosynthesis, transport and catabolism	K00517	ko00361(gamma-Hexachlorocyclohexane degradation);ko00626(Naphthalene and anthracene degradation);ko00903(Limonene and pinene degradation);ko00945(Stilbenoid, diarylheptanoid and gingerol biosynthesis)	10	0	10399	9230.23	0.09	0	95.34	135.3	5	9814.64	0.04	115.32	-11.1825	11.1825	2.35122e-19	7.08329e-15	yes
TRINITY_DN13345_c0_g1	TRINITY_DN13345_c0_g1_i1	1090	891	HSP17.9-D	-	GO:0005737(cytoplasm);GO:0006950(response to stress)	[O] Posttranslational modification, protein turnover, chaperones	-	-	8590.92	8349.61	0	8.95	182.53	197.25	0	0.23	8470.26	4.47	189.89	0.12	10.6094	10.6094	1.06697e-18	2.1429e-14	yes
TRINITY_DN21458_c0_g3	TRINITY_DN21458_c0_g3_i1	231	41.21	-	-	-	-	-	-	19224	26387.9	2.02	7.29	8831.84	13479.4	0.85	3.97	22805.9	4.66	11155.6	2.41	12.1749	12.1749	1.33034e-17	2.00389e-13	yes
TRINITY_DN9599_c0_g2	TRINITY_DN9599_c0_g2_i1	5877	5678	CHC1	clathrin, heavy polypeptide	-	[U] Intracellular trafficking, secretion, and vesicular transport	K04646	ko04142(Lysosome);ko04144(Endocytosis);ko05016(Huntington's disease);ko05100(Bacterial invasion of epithelial cells)	14.92	0	7460	3838.51	0.05	0	22.76	15.17	7.46	5649.26	0.03	18.96	-9.73115	9.73115	8.29177e-16	9.99191e-12	yes
TRINITY_DN33081_c0_g1	TRINITY_DN33081_c0_g1_i1,TRINITY_DN33081_c0_g1_i2	507	284.32	-	-	-	-	-	-	0	0	1927.62	2053.87	0	0	108.4	149.64	0	1990.74	0	129.02	-inf	inf	3.76718e-15	3.783e-11	yes
TRINITY_DN32590_c1_g3	TRINITY_DN32590_c1_g3_i1,TRINITY_DN32590_c1_g3_i2,TRINITY_DN32590_c1_g3_i3,TRINITY_DN32590_c1_g3_i4,TRINITY_DN32590_c1_g3_i5,TRINITY_DN32590_c1_g3_i6,TRINITY_DN32590_c1_g3_i7,TRINITY_DN32590_c1_g3_i8	1494	682.44	SCPL51	-	GO:0005576(extracellular region);GO:0004185(serine-type carboxypeptidase activity);GO:0006508(proteolysis)	-	-	-	7775.32	3716.54	19	1	175.95	146.29	0.53	0.02	5745.93	10	161.12	0.28	9.31316	9.31316	5.21994e-15	4.49302e-11	yes
TRINITY_DN17063_c0_g2	TRINITY_DN17063_c0_g2_i1	1521	1322	-	-	-	[C] Energy production and conversion	-	-	0	0	2658.79	1324.93	0	0	34.84	22.49	0	1991.86	0	28.66	-inf	inf	6.59777e-15	4.96911e-11	yes
TRINITY_DN2464_c0_g2	TRINITY_DN2464_c0_g2_i1	1000	801	At5g16450	regulator of ribonuclease activity A	GO:0008428(ribonuclease inhibitor activity);GO:0051252(regulation of RNA metabolic process)	-	K02553	-	0	0	1634.23	2029	0	0	35.34	56.84	0	1831.62	0	46.09	-inf	inf	1.05572e-14	7.06769e-11	yes
TRINITY_DN23146_c1_g1	TRINITY_DN23146_c1_g1_i1	372	173	MSBP1	-	GO:0005783(endoplasmic reticulum);GO:0010008(endosome membrane);GO:0016021(integral to membrane);GO:0005886(plasma membrane);GO:0020037(heme binding);GO:0005496(steroid binding);GO:0030308(negative regulation of cell growth)	[R] General function prediction only	-	-	0	0	2234.13	1492.94	0	0	223.69	193.65	0	1863.54	0	208.67	-inf	inf	1.33173e-14	8.02392e-11	yes
TRINITY_DN19540_c0_g2	TRINITY_DN19540_c0_g2_i1	1225	1026	znf593	-	GO:0005622(intracellular);GO:0008270(zinc ion binding)	[A] RNA processing and modification	-	-	2211.11	1463.38	0	0	40.8	30.02	0	0	1837.25	0	35.41	0	inf	inf	2.56964e-14	1.40751e-10	yes
TRINITY_DN611_c0_g2	TRINITY_DN611_c0_g2_i1	1311	1112	UEV1D	ubiquitin-conjugating enzyme E2 variant	GO:0005829(cytosol);GO:0031372(UBC13-MMS2 complex);GO:0016881(acid-amino acid ligase activity);GO:0005515(protein binding);GO:0006301(postreplication repair)	[O] Posttranslational modification, protein turnover, chaperones	K10704	-	4719.92	7237.26	0	0	80.35	136.99	0	0	5978.59	0	108.67	0	inf	inf	7.36127e-14	3.69609e-10	yes
TRINITY_DN17063_c0_g1	TRINITY_DN17063_c0_g1_i1	1521	1322	-	-	-	[C] Energy production and conversion	-	-	2048.33	1269.97	0	0	29.33	20.22	0	0	1659.15	0	24.77	0	inf	inf	1.08193e-13	5.01448e-10	yes
TRINITY_DN10369_c0_g2	TRINITY_DN10369_c0_g2_i1	967	768	Hrb87F	-	GO:0000785(chromatin);GO:0005737(cytoplasm);GO:0035062(omega speckle);GO:0005703(polytene chromosome puff);GO:0030529(ribonucleoprotein complex);GO:0000166(nucleotide binding);GO:0003723(RNA binding);GO:0043565(sequence-specific DNA binding);GO:0007067(mitosis);GO:0000381(regulation of alternative nuclear mRNA splicing, via spliceosome)	[R] General function prediction only	-	-	1967.5	1239.96	0	0	48.5	33.98	0	0	1603.73	0	41.24	0	inf	inf	1.69988e-13	7.3158e-10	yes
TRINITY_DN3103_c0_g1	TRINITY_DN3103_c0_g1_i1	800	601	-	-	GO:0004869(cysteine-type endopeptidase inhibitor activity)	-	-	-	53.3	0	6973.36	3679.85	1.68	0	200.98	137.39	26.65	5326.6	0.84	169.19	-7.82828	7.82828	2.16149e-12	8.68228e-09	yes
TRINITY_DN27126_c2_g16	TRINITY_DN27126_c2_g16_i1	365	166	-	-	GO:0005576(extracellular region);GO:0050832(defense response to fungus);GO:0031640(killing of cells of other organism)	-	-	-	24.14	58.34	6438.12	6368.18	2.75	7.4	671.78	860.83	41.24	6403.15	5.08	766.31	-7.22876	7.22876	4.46796e-12	1.68252e-08	yes
TRINITY_DN27126_c2_g15	TRINITY_DN27126_c2_g15_i1	203	24.07	-	-	GO:0005576(extracellular region);GO:0050832(defense response to fungus);GO:0031640(killing of cells of other organism)	-	-	-	143.71	519.71	35564.6	33658.3	113.02	454.47	25592.7	31377.9	331.71	34611.4	283.75	28485.3	-6.6099	6.6099	4.89571e-12	1.73515e-08	yes
TRINITY_DN17170_c0_g1	TRINITY_DN17170_c0_g1_i1	1596	1397	-	-	-	[O] Posttranslational modification, protein turnover, chaperones	-	-	1819.58	728.13	0	0	24.66	10.97	0	0	1273.86	0	17.82	0	inf	inf	5.21391e-12	1.74527e-08	yes
TRINITY_DN28790_c1_g4	TRINITY_DN28790_c1_g4_i1	258	62.02	-	-	-	[S] Function unknown	-	-	0	0	888.62	1129.81	0	0	248.17	408.77	0	1009.21	0	328.47	-inf	inf	3.42181e-11	1.08511e-07	yes
TRINITY_DN25088_c0_g2	TRINITY_DN25088_c0_g2_i1	591	392	-	-	-	-	-	-	0	0	1345.51	670.97	0	0	59.45	38.41	0	1008.24	0	48.93	-inf	inf	7.37651e-11	2.22225e-07	yes
TRINITY_DN22131_c1_g8	TRINITY_DN22131_c1_g8_i1	269	71.55	-	-	-	-	-	-	2478.36	920.88	1.35	3.28	655.7	270.9	0.33	1.03	1699.62	2.32	463.3	0.68	9.47769	9.47769	1.41082e-10	3.87079e-07	yes
TRINITY_DN28973_c1_g1	TRINITY_DN28973_c1_g1_i1	630	431	-	-	-	-	-	-	0	0	1166.09	728.48	0	0	46.86	37.93	0	947.28	0	42.39	-inf	inf	1.41335e-10	3.87079e-07	yes
TRINITY_DN30948_c1_g6	TRINITY_DN30948_c1_g6_i1	785	586	Os02g0220600	elongation factor EF-1 gamma subunit	GO:0005853(eukaryotic translation elongation factor 1 complex);GO:0003746(translation elongation factor activity)	[J] Translation, ribosomal structure and biogenesis	K03233	-	0	49.49	3471.4	2865.6	0	1.78	102.61	109.73	24.75	3168.5	0.89	106.17	-6.82037	6.82037	2.34587e-10	6.14391e-07	yes
TRINITY_DN20328_c2_g1	TRINITY_DN20328_c2_g1_i1	1321	1122	-	-	-	[R] General function prediction only	-	-	0	0	1360.62	509.6	0	0	21	10.19	0	935.11	0	15.59	-inf	inf	2.44729e-10	6.14391e-07	yes
TRINITY_DN32836_c3_g41	TRINITY_DN32836_c3_g41_i1	266	68.9	-	maleylacetoacetate isomerase	GO:0005737(cytoplasm);GO:0004364(glutathione transferase activity);GO:0009072(aromatic amino acid family metabolic process)	[O] Posttranslational modification, protein turnover, chaperones	K01800	ko00350(Tyrosine metabolism);ko00643(Styrene degradation)	0	0	1351	489.67	0	0	339.64	159.48	0	920.34	0	249.56	-inf	inf	3.08995e-10	7.44703e-07	yes
TRINITY_DN23495_c1_g2	TRINITY_DN23495_c1_g2_i1	656	457	-	thioredoxin 1	GO:0005737(cytoplasm);GO:0009055(electron carrier activity);GO:0015035(protein disulfide oxidoreductase activity);GO:0045454(cell redox homeostasis);GO:0022900(electron transport chain);GO:0006662(glycerol ether metabolic process);GO:0006810(transport)	[O] Posttranslational modification, protein turnover, chaperones	K03671	-	0	0	765.13	748.46	0	0	29	36.75	0	756.8	0	32.88	-inf	inf	1.74404e-09	4.04162e-06	yes
TRINITY_DN5502_c0_g1	TRINITY_DN5502_c0_g1_i1	783	584	-	-	-	-	-	-	670.96	862.63	0	0	21.75	31.09	0	0	766.8	0	26.42	0	inf	inf	1.82388e-09	4.0701e-06	yes
TRINITY_DN34621_c0_g1	TRINITY_DN34621_c0_g1_i1	2113	1914	CNGC1	cyclic nucleotide gated channel, other eukaryote	GO:0016021(integral to membrane);GO:0005886(plasma membrane);GO:0005516(calmodulin binding);GO:0030552(cAMP binding);GO:0030553(cGMP binding);GO:0005221(intracellular cyclic nucleotide activated cation channel activity);GO:0006816(calcium ion transport);GO:0006813(potassium ion transport)	[P] Inorganic ion transport and metabolism ;[T] Signal transduction mechanisms	K05391	ko04626(Plant-pathogen interaction)	901	650	0	0	8.91	7.15	0	0	775.5	0	8.03	0	inf	inf	2.31346e-09	4.97824e-06	yes
TRINITY_DN25088_c0_g6	TRINITY_DN25088_c0_g6_i1	254	58.7	-	-	-	-	-	-	0	0	1070.47	468.97	0	0	315.89	179.28	0	769.72	0	247.58	-inf	inf	2.63656e-09	5.47786e-06	yes
TRINITY_DN9587_c0_g1	TRINITY_DN9587_c0_g1_i1	894	695	-	-	-	[Y] Nuclear structure ;[U] Intracellular trafficking, secretion, and vesicular transport	-	-	0	0	698.9	737.02	0	0	17.42	23.8	0	717.96	0	20.61	-inf	inf	3.14106e-09	6.30851e-06	yes
TRINITY_DN18597_c0_g6	TRINITY_DN18597_c0_g6_i1	1367	1168	-	-	-	-	-	-	0	0	3734.71	1047.73	0	0	55.38	20.13	0	2391.22	0	37.76	-inf	inf	6.52183e-09	1.19415e-05	yes
TRINITY_DN29130_c2_g7	TRINITY_DN29130_c2_g7_i1	736	537	-	-	-	-	-	-	566.35	807.5	0	0	19.97	31.65	0	0	686.92	0	25.81	0	inf	inf	6.57434e-09	1.19415e-05	yes
TRINITY_DN32359_c1_g7	TRINITY_DN32359_c1_g7_i1	247	53.07	-	-	GO:0005618(cell wall);GO:0005737(cytoplasm);GO:0005576(extracellular region)	-	-	-	1874.13	3471.36	0	0	668.49	1376.74	0	0	2672.74	0	1022.62	0	inf	inf	6.72437e-09	1.19415e-05	yes
TRINITY_DN32890_c0_g5	TRINITY_DN32890_c0_g5_i1,TRINITY_DN32890_c0_g5_i2	881	541.46	GSG2	-	-	[D] Cell cycle control, cell division, chromosome partitioning	-	-	683.87	1154.96	0	0	30.02	53.54	0	0	919.41	0	41.78	0	inf	inf	6.73856e-09	1.19415e-05	yes
TRINITY_DN20557_c1_g2	TRINITY_DN20557_c1_g2_i1	744	545	pfd-1	prefoldin subunit 1	GO:0016272(prefoldin complex);GO:0051082(unfolded protein binding);GO:0008406(gonad development);GO:0006457(protein folding)	-	K09548	-	858.77	499.32	0	0	29.83	19.28	0	0	679.04	0	24.55	0	inf	inf	1.33093e-08	2.29118e-05	yes
TRINITY_DN31927_c3_g24	TRINITY_DN31927_c3_g24_i1	204	24.6	RPL21E	large subunit ribosomal protein L21e	GO:0022625(cytosolic large ribosomal subunit);GO:0003735(structural constituent of ribosome);GO:0006412(translation)	[J] Translation, ribosomal structure and biogenesis	K02889	ko03010(Ribosome)	567.4	725.25	0	0	436.66	620.58	0	0	646.33	0	528.62	0	inf	inf	1.46347e-08	2.44936e-05	yes
TRINITY_DN11489_c0_g7	TRINITY_DN11489_c0_g7_i1	282	83.48	UBC10	ubiquitin-conjugating enzyme E2 D/E	GO:0005524(ATP binding);GO:0031625(ubiquitin protein ligase binding);GO:0004842(ubiquitin-protein ligase activity);GO:0006511(ubiquitin-dependent protein catabolic process)	[O] Posttranslational modification, protein turnover, chaperones	K06689	ko04120(Ubiquitin mediated proteolysis)	0	0	693.99	538.59	0	0	144	144.77	0	616.29	0	144.38	-inf	inf	2.48689e-08	4.04974e-05	yes
TRINITY_DN33081_c1_g13	TRINITY_DN33081_c1_g13_i1	209	27.33	-	-	-	-	-	-	0	0	862.09	328.13	0	0	546.28	269.36	0	595.11	0	407.82	-inf	inf	6.26951e-08	9.94081e-05	yes
TRINITY_DN27668_c0_g1	TRINITY_DN27668_c0_g1_i1	659	460	-	small subunit ribosomal protein S26e	-	-	K02976	ko03010(Ribosome)	451.63	654	0	0	18.59	29.93	0	0	552.82	0	24.26	0	inf	inf	8.13635e-08	0.0001257	yes
TRINITY_DN22053_c1_g8	TRINITY_DN22053_c1_g8_i1	816	617	SOD	superoxide dismutase, Fe-Mn family	GO:0005759(mitochondrial matrix);GO:0046872(metal ion binding);GO:0004784(superoxide dismutase activity);GO:0019430(removal of superoxide radicals)	[P] Inorganic ion transport and metabolism	K04564	ko04146(Peroxisome);ko05016(Huntington's disease)	50.71	51.44	3522.8	1763.76	1.56	1.75	98.9	64.15	51.08	2643.28	1.66	81.53	-5.63629	5.63629	8.9416e-08	0.000134687	yes
TRINITY_DN32986_c0_g1	TRINITY_DN32986_c0_g1_i1	207	26.22	OEP64	-	-	[J] Translation, ribosomal structure and biogenesis	-	-	788.37	505.57	0	1	569.16	405.83	0	0.85	646.97	0.5	487.5	0.42	10.0246	10.0246	9.1799e-08	0.000134904	yes
TRINITY_DN6202_c0_g1	TRINITY_DN6202_c0_g1_i1	456	257	HSP18.2	-	GO:0005737(cytoplasm);GO:0006950(response to stress)	[O] Posttranslational modification, protein turnover, chaperones	-	-	564.04	454.09	0	0	41.55	37.19	0	0	509.06	0	39.37	0	inf	inf	2.85017e-07	0.000408878	yes
TRINITY_DN32277_c2_g5	TRINITY_DN32277_c2_g5_i1	328	129	At1g54870	2,4-dienoyl-CoA reductase (NADPH2)	GO:0009507(chloroplast);GO:0008106(alcohol dehydrogenase (NADP+) activity);GO:0005488(binding)	[R] General function prediction only	K00219	-	42103.2	104116	7.29	0	6178.55	16988.2	0.98	0	73109.4	3.65	11583.4	0.49	14.693	14.693	3.27412e-07	0.000458772	yes
TRINITY_DN29156_c1_g3	TRINITY_DN29156_c1_g3_i1	581	382	TTL	-	GO:0005829(cytosol);GO:0031234(extrinsic to internal side of plasma membrane);GO:0005777(peroxisome);GO:0051997(2-oxo-4-hydroxy-4-carboxy-5-ureidoimidazoline decarboxylase activity);GO:0033971(hydroxyisourate hydrolase activity);GO:0005515(protein binding);GO:0019428(allantoin biosynthetic process);GO:0009742(brassinosteroid mediated signaling pathway);GO:0051289(protein homotetramerization);GO:0…	[I] Lipid transport and metabolism	-	-	412.52	554.43	0	0	20.44	30.55	0	0	483.47	0	25.5	0	inf	inf	3.6722e-07	0.00049643	yes
TRINITY_DN12619_c0_g2	TRINITY_DN12619_c0_g2_i1,TRINITY_DN12619_c0_g2_i2	614	381.94	-	-	-	-	-	-	6.82	31.23	1702.53	1052.08	0.36	1.58	75.81	65.76	19.02	1377.3	0.97	70.78	-6.01802	6.01802	3.70765e-07	0.00049643	yes
TRINITY_DN48578_c0_g1	TRINITY_DN48578_c0_g1_i1	2026	1827	-	-	-	-	-	-	715	301	0	0	7.41	3.47	0	0	508	0	5.44	0	inf	inf	4.18698e-07	0.000548422	yes
TRINITY_DN14346_c0_g2	TRINITY_DN14346_c0_g2_i1	1786	1587	-	-	-	-	-	-	0	0	733.46	257.09	0	0	8.01	3.64	0	495.27	0	5.83	-inf	inf	4.98443e-07	0.000638983	yes
TRINITY_DN29962_c1_g4	TRINITY_DN29962_c1_g4_i1	691	492	-	-	-	-	-	-	660.47	289.46	0	0	25.41	12.38	0	0	474.97	0	18.89	0	inf	inf	8.36376e-07	0.00104986	yes
TRINITY_DN20578_c0_g1	TRINITY_DN20578_c0_g1_i1,TRINITY_DN20578_c0_g1_i2,TRINITY_DN20578_c0_g1_i3	1293	953.09	At4g30420	-	-	-	-	-	0	0	638	280	0	0	12.27	7.07	0	459	0	9.67	-inf	inf	9.5372e-07	0.00115804	yes
TRINITY_DN13792_c1_g4	TRINITY_DN13792_c1_g4_i1	522	323	-	-	-	-	-	-	6.61	145.11	2446.93	3213.32	0.39	9.46	131.22	223.24	75.86	2830.12	4.93	177.23	-5.1006	5.1006	9.60994e-07	0.00115804	yes
TRINITY_DN31150_c1_g22	TRINITY_DN31150_c1_g22_i1	410	211	P2	2-alkenal reductase	GO:0005829(cytosol);GO:0005886(plasma membrane);GO:0032440(2-alkenal reductase [NAD(P)] activity);GO:0008270(zinc ion binding);GO:0006979(response to oxidative stress)	[R] General function prediction only	K08070	-	0	0	630.09	269.63	0	0	51.72	28.67	0	449.86	0	40.2	-inf	inf	1.18462e-06	0.00139952	yes
TRINITY_DN18262_c1_g3	TRINITY_DN18262_c1_g3_i1	268	70.66	-	-	-	-	-	-	0	0	356.76	470.4	0	0	87.45	149.38	0	413.58	0	118.41	-inf	inf	1.32536e-06	0.00153569	yes
TRINITY_DN28161_c0_g1	TRINITY_DN28161_c0_g1_i1,TRINITY_DN28161_c0_g1_i10,TRINITY_DN28161_c0_g1_i11,TRINITY_DN28161_c0_g1_i12,TRINITY_DN28161_c0_g1_i13,TRINITY_DN28161_c0_g1_i14,TRINITY_DN28161_c0_g1_i2,TRINITY_DN28161_c0_g1_i3,TRINITY_DN28161_c0_g1_i4,TRINITY_DN28161_c0_g1_i5,TRINITY_DN28161_c0_g1_i6,TRINITY_DN28161_c0_g1_i7,TRINITY_DN28161_c0_g1_i8,TRINITY_DN28161_c0_g1_i9	1783	1243.17	-	-	-	-	-	-	1321	681	22	0	20.75	10.64	0.29	0	1001	11	15.7	0.14	6.69306	6.69306	1.44155e-06	0.00162627	yes
TRINITY_DN17498_c1_g1	TRINITY_DN17498_c1_g1_i1	811	612	At1g32410	-	GO:0010008(endosome membrane);GO:0016021(integral to membrane);GO:0005773(vacuole);GO:0015031(protein transport)	[T] Signal transduction mechanisms	-	-	335.3	648.38	0	0	10.37	22.3	0	0	491.84	0	16.34	0	inf	inf	1.45752e-06	0.00162627	yes
TRINITY_DN14646_c0_g3	TRINITY_DN14646_c0_g3_i1	1285	1086	At1g09580	-	-	[U] Intracellular trafficking, secretion, and vesicular transport	-	-	0	0	372.21	442.72	0	0	5.94	9.15	0	407.47	0	7.54	-inf	inf	1.63667e-06	0.00179295	yes
TRINITY_DN16797_c0_g4	TRINITY_DN16797_c0_g4_i1	868	669	GMPM1	-	GO:0009790(embryo development)	-	-	-	0	0	467.57	360.76	0	0	12.11	12.1	0	414.16	0	12.11	-inf	inf	1.84355e-06	0.00198353	yes
TRINITY_DN28871_c0_g13	TRINITY_DN28871_c0_g13_i1	1139	940	HD1	-	GO:0005634(nucleus);GO:0043565(sequence-specific DNA binding);GO:0003700(sequence-specific DNA binding transcription factor activity)	[K] Transcription	-	-	0	0	415	396.42	0	0	7.65	9.46	0	405.71	0	8.55	-inf	inf	1.98784e-06	0.00210125	yes
TRINITY_DN25178_c2_g11	TRINITY_DN25178_c2_g11_i1	849	650	EIN3	-	GO:0005634(nucleus);GO:0003677(DNA binding);GO:0005515(protein binding);GO:0003700(sequence-specific DNA binding transcription factor activity);GO:0071281(cellular response to iron ion);GO:0042742(defense response to bacterium);GO:0009873(ethylene mediated signaling pathway);GO:0010182(sugar mediated signaling pathway)	-	-	-	5.65	1.79	684.76	643.23	0.16	0.06	18.25	22.21	3.72	664	0.11	20.23	-7.50628	7.50628	2.10218e-06	0.00215516	yes
TRINITY_DN51182_c0_g1	TRINITY_DN51182_c0_g1_i1	284	85.37	-	fructokinase	GO:0005524(ATP binding);GO:0008865(fructokinase activity);GO:0004747(ribokinase activity);GO:0006014(D-ribose metabolic process)	[G] Carbohydrate transport and metabolism	K00847	ko00051(Fructose and mannose metabolism);ko00500(Starch and sucrose metabolism);ko00520(Amino sugar and nucleotide sugar metabolism)	0	0	981	249	0	0	199.04	65.45	0	615	0	132.25	-inf	inf	2.11038e-06	0.00215516	yes
TRINITY_DN19864_c0_g2	TRINITY_DN19864_c0_g2_i1	513	314	-	-	-	-	-	-	405.75	412.64	0	0	24.46	27.66	0	0	409.19	0	26.06	0	inf	inf	2.32331e-06	0.00233307	yes
TRINITY_DN2535_c0_g2	TRINITY_DN2535_c0_g2_i1	615	416	-	-	-	-	-	-	62.28	7139.54	79505.8	36885.2	2.83	361.24	3310.42	1989.62	3600.91	58195.5	182.03	2650.02	-3.75036	3.75036	2.36854e-06	0.0023395	yes
TRINITY_DN30737_c1_g6	TRINITY_DN30737_c1_g6_i1	576	377	RPL24	large subunit ribosomal protein L24e	GO:0005840(ribosome);GO:0003735(structural constituent of ribosome);GO:0006412(translation)	[J] Translation, ribosomal structure and biogenesis	K02896	ko03010(Ribosome)	462.34	899.4	0.81	0	23.22	50.21	0.04	0	680.87	0.41	36.72	0.02	10.7322	10.7322	2.56349e-06	0.00248126	yes
TRINITY_DN6839_c0_g1	TRINITY_DN6839_c0_g1_i1	796	597	PERK9	DNA (cytosine-5-)-methyltransferase	GO:0016021(integral to membrane);GO:0005886(plasma membrane);GO:0005524(ATP binding);GO:0004674(protein serine/threonine kinase activity)	-	K00558	ko00270(Cysteine and methionine metabolism)	0	0	2604.71	584.7	0	0	75.57	21.98	0	1594.7	0	48.77	-inf	inf	2.61618e-06	0.00248126	yes
TRINITY_DN21538_c1_g15	TRINITY_DN21538_c1_g15_i1	2242	2043	AVP1	inorganic pyrophosphatase	GO:0009941(chloroplast envelope);GO:0010008(endosome membrane);GO:0016021(integral to membrane);GO:0005739(mitochondrion);GO:0009705(plant-type vacuole membrane);GO:0005886(plasma membrane);GO:0009678(hydrogen-translocating pyrophosphatase activity);GO:0004427(inorganic diphosphatase activity);GO:0009926(auxin polar transport);GO:0010248(establishment or maintenance of transmembrane electrochemic…	-	K01507	ko00190(Oxidative phosphorylation)	536.09	0	5927.58	4904.06	4.97	0	50.26	53.86	268.05	5415.82	2.48	52.06	-4.57151	4.57151	2.63561e-06	0.00248126	yes
TRINITY_DN28325_c2_g2	TRINITY_DN28325_c2_g2_i1	1220	1021	-	-	-	-	-	-	1192.41	2799.56	0	0	22.11	57.71	0	0	1995.99	0	39.91	0	inf	inf	2.7143e-06	0.00251603	yes
TRINITY_DN33081_c1_g6	TRINITY_DN33081_c1_g6_i1	329	130	-	-	-	-	-	-	0	0	2863.71	634.48	0	0	381.56	109.52	0	1749.1	0	245.54	-inf	inf	2.78436e-06	0.00254187	yes
TRINITY_DN6906_c0_g2	TRINITY_DN6906_c0_g2_i1	1486	1287	PEX22	-	GO:0016021(integral to membrane);GO:0005778(peroxisomal membrane);GO:0005515(protein binding);GO:0007031(peroxisome organization);GO:0015031(protein transport)	-	-	-	370.98	755	0	0	5.46	12.35	0	0	562.99	0	8.9	0	inf	inf	2.85372e-06	0.00256631	yes
TRINITY_DN32236_c2_g4	TRINITY_DN32236_c2_g4_i1	207	26.22	-	-	GO:0000166(nucleotide binding);GO:0003723(RNA binding)	[R] General function prediction only	-	-	0	0	2545.08	6286.07	0	0	1681.22	5379.43	0	4415.57	0	3530.33	-inf	inf	3.42785e-06	0.00303728	yes
TRINITY_DN11453_c0_g8	TRINITY_DN11453_c0_g8_i1	568	369	-	E3 ubiquitin-protein ligase RNF115/126	-	[O] Posttranslational modification, protein turnover, chaperones	K11982	-	0	1123.86	9537.77	9521.83	0	64.11	447.71	579.04	561.93	9529.8	32.05	513.38	-3.91392	3.91392	3.76259e-06	0.00328556	yes
TRINITY_DN26701_c1_g1	TRINITY_DN26701_c1_g1_i1,TRINITY_DN26701_c1_g1_i2,TRINITY_DN26701_c1_g1_i3,TRINITY_DN26701_c1_g1_i4,TRINITY_DN26701_c1_g1_i5,TRINITY_DN26701_c1_g1_i6	1861	1103.04	-	-	-	-	-	-	0	0	729	184	0	0	12.4	4.73	0	456.5	0	8.57	-inf	inf	4.4935e-06	0.00386775	yes
TRINITY_DN14822_c0_g1	TRINITY_DN14822_c0_g1_i1	528	329	At5g02560	histone H2A	GO:0000786(nucleosome);GO:0005634(nucleus);GO:0003677(DNA binding);GO:0006334(nucleosome assembly)	[B] Chromatin structure and dynamics	K11251	ko05322(Systemic lupus erythematosus)	1194.46	1466.08	52.67	10.84	68.73	93.8	2.77	0.74	1330.27	31.76	81.27	1.75	5.5498	5.5498	4.71427e-06	0.00400063	yes
TRINITY_DN32328_c1_g37	TRINITY_DN32328_c1_g37_i1	227	38.47	-	large subunit ribosomal protein L13e	GO:0005840(ribosome);GO:0003735(structural constituent of ribosome);GO:0006412(translation)	[J] Translation, ribosomal structure and biogenesis	K02873	ko03010(Ribosome)	0	0	435.35	313.26	0	0	196.04	182.74	0	374.31	0	189.39	-inf	inf	5.207e-06	0.00435739	yes
TRINITY_DN17405_c1_g5	TRINITY_DN17405_c1_g5_i1	817	618	GRXC1	glutaredoxin 3	GO:0005737(cytoplasm);GO:0009055(electron carrier activity);GO:0015035(protein disulfide oxidoreductase activity);GO:0045454(cell redox homeostasis);GO:0022900(electron transport chain);GO:0006810(transport)	[O] Posttranslational modification, protein turnover, chaperones	K03676	-	48.83	0	1464.11	846.34	1.5	0	41.04	30.73	24.41	1155.22	0.75	35.88	-5.74749	5.74749	5.64953e-06	0.00466295	yes
TRINITY_DN28325_c2_g1	TRINITY_DN28325_c2_g1_i1,TRINITY_DN28325_c2_g1_i2	1819	1577.36	-	-	-	-	-	-	1233.95	546.97	26.65	0	14.56	7.11	0.3	0	890.46	13.32	10.84	0.15	6.21401	6.21401	9.07828e-06	0.00739168	yes
TRINITY_DN1407_c0_g1	TRINITY_DN1407_c0_g1_i1	1712	1513	GTE6	-	GO:0005634(nucleus);GO:0004402(histone acetyltransferase activity);GO:0006338(chromatin remodeling);GO:0007275(multicellular organismal development);GO:0006355(regulation of transcription, DNA-dependent);GO:0006351(transcription, DNA-dependent)	[K] Transcription	-	-	0	0	380.32	316.49	0	0	4.35	4.69	0	348.4	0	4.52	-inf	inf	9.25357e-06	0.00743395	yes
TRINITY_DN22918_c2_g1	TRINITY_DN22918_c2_g1_i1	505	306	-	-	-	-	-	-	0	0	434.64	923.88	0	0	24.6	67.75	0	679.26	0	46.17	-inf	inf	9.76858e-06	0.00774443	yes
TRINITY_DN32628_c2_g5	TRINITY_DN32628_c2_g5_i1	390	191	-	-	-	-	-	-	368.38	337.18	0	0	36.51	37.16	0	0	352.78	0	36.83	0	inf	inf	1.00394e-05	0.00785577	yes
TRINITY_DN11453_c0_g10	TRINITY_DN11453_c0_g10_i1	566	367	-	E3 ubiquitin-protein ligase RNF115/126	-	[O] Posttranslational modification, protein turnover, chaperones	K11982	-	0	80.54	1156.54	1457.7	0	4.62	54.58	89.13	40.27	1307.12	2.31	71.85	-4.8724	4.8724	1.0905e-05	0.00842367	yes
TRINITY_DN15003_c0_g8	TRINITY_DN15003_c0_g8_i1	592	393	VPS32.2	charged multivesicular body protein 4	GO:0005768(endosome);GO:0015031(protein transport)	[U] Intracellular trafficking, secretion, and vesicular transport	K12194	ko04144(Endocytosis)	0	0	370.89	310.26	0	0	16.35	17.72	0	340.57	0	17.04	-inf	inf	1.12329e-05	0.00856715	yes
TRINITY_DN30264_c0_g2	TRINITY_DN30264_c0_g2_i1	345	146	-	-	-	-	-	-	1.1	0	395.99	362.85	0.14	0	46.98	55.77	0.55	379.42	0.07	51.38	-9.81587	9.81587	1.29332e-05	0.00974066	yes
TRINITY_DN27076_c0_g1	TRINITY_DN27076_c0_g1_i1	1094	895	ERF6	EREBP-like factor	GO:0005634(nucleus);GO:0003677(DNA binding);GO:0003700(sequence-specific DNA binding transcription factor activity);GO:0006952(defense response);GO:0009873(ethylene mediated signaling pathway);GO:0010200(response to chitin)	-	K09286	-	304.78	356.74	0	0	6.45	8.39	0	0	330.76	0	7.42	0	inf	inf	1.55633e-05	0.0115005	yes
TRINITY_DN32277_c2_g4	TRINITY_DN32277_c2_g4_i1	472	273	At1g54870	-	GO:0009507(chloroplast);GO:0008106(alcohol dehydrogenase (NADP+) activity);GO:0005488(binding)	[R] General function prediction only	-	-	24351	73782.4	7.96	1	1688.55	5688.66	0.5	0.08	49066.7	4.48	3688.61	0.29	13.7028	13.7028	1.56517e-05	0.0115005	yes
TRINITY_DN25178_c2_g3	TRINITY_DN25178_c2_g3_i1	851	652	EIN3	-	GO:0005634(nucleus);GO:0003677(DNA binding);GO:0005515(protein binding);GO:0003700(sequence-specific DNA binding transcription factor activity);GO:0071281(cellular response to iron ion);GO:0042742(defense response to bacterium);GO:0009873(ethylene mediated signaling pathway);GO:0010182(sugar mediated signaling pathway)	-	-	-	128.05	2.74	2147.47	1195.68	3.72	0.09	57.05	41.15	65.4	1671.57	1.9	49.1	-4.84605	4.84605	1.6096e-05	0.0116845	yes
TRINITY_DN13868_c0_g2	TRINITY_DN13868_c0_g2_i1	2062	1863	-	-	-	-	-	-	386.15	283	0	0	3.92	3.2	0	0	334.57	0	3.56	0	inf	inf	1.7849e-05	0.0127987	yes
TRINITY_DN18719_c0_g2	TRINITY_DN18719_c0_g2_i1	340	141	-	-	-	-	-	-	0	0	308	327	0	0	37.84	52.04	0	317.5	0	44.94	-inf	inf	1.80556e-05	0.0127987	yes
TRINITY_DN16591_c0_g1	TRINITY_DN16591_c0_g1_i1	2542	2343	PGM1	phosphoglucomutase	GO:0005737(cytoplasm);GO:0000287(magnesium ion binding);GO:0004614(phosphoglucomutase activity);GO:0006006(glucose metabolic process)	[G] Carbohydrate transport and metabolism	K01835	ko00010(Glycolysis / Gluconeogenesis);ko00030(Pentose phosphate pathway);ko00052(Galactose metabolism);ko00500(Starch and sucrose metabolism);ko00520(Amino sugar and nucleotide sugar metabolism);ko00521(Streptomycin biosynthesis)	3016.96	617.34	0	0	24.38	5.55	0	0	1817.15	0	14.96	0	inf	inf	2.05911e-05	0.0144262	yes
TRINITY_DN29156_c1_g10	TRINITY_DN29156_c1_g10_i1	584	385	TTL	-	GO:0005829(cytosol);GO:0031234(extrinsic to internal side of plasma membrane);GO:0005777(peroxisome);GO:0051997(2-oxo-4-hydroxy-4-carboxy-5-ureidoimidazoline decarboxylase activity);GO:0033971(hydroxyisourate hydrolase activity);GO:0005515(protein binding);GO:0019428(allantoin biosynthetic process);GO:0009742(brassinosteroid mediated signaling pathway);GO:0051289(protein homotetramerization);GO:0…	[I] Lipid transport and metabolism	-	-	229.79	501.54	0	0	11.3	27.42	0	0	365.67	0	19.36	0	inf	inf	2.14693e-05	0.0148686	yes
TRINITY_DN4349_c0_g1	TRINITY_DN4349_c0_g1_i1	1116	917	HSP26.5	-	GO:0005739(mitochondrion);GO:0009408(response to heat);GO:0009644(response to high light intensity);GO:0042542(response to hydrogen peroxide)	[O] Posttranslational modification, protein turnover, chaperones	-	-	5968	4709	4.84	748	123.2	108.09	0.09	18.3	5338.5	376.42	115.65	9.2	3.53739	3.53739	2.58564e-05	0.0177034	yes
TRINITY_DN32836_c3_g2	TRINITY_DN32836_c3_g2_i1	471	272	-	maleylacetoacetate isomerase	GO:0005737(cytoplasm);GO:0004364(glutathione transferase activity);GO:0009072(aromatic amino acid family metabolic process)	[O] Posttranslational modification, protein turnover, chaperones	K01800	ko00350(Tyrosine metabolism);ko00643(Styrene degradation)	324.18	302.55	0	0	22.56	23.41	0	0	313.37	0	22.98	0	inf	inf	2.76779e-05	0.0186784	yes
TRINITY_DN9885_c0_g2	TRINITY_DN9885_c0_g2_i1	3082	2883	B'ETA	protein phosphatase 2 (formerly 2A), regulatory subunit B'	GO:0005829(cytosol);GO:0005634(nucleus);GO:0000159(protein phosphatase type 2A complex);GO:0005488(binding);GO:0008601(protein phosphatase type 2A regulator activity);GO:0007165(signal transduction)	[T] Signal transduction mechanisms	K11584	ko04113(Meiosis - yeast);ko04114(Oocyte meiosis);ko04310(Wnt signaling pathway)	38.37	0	1103.27	623.16	0.25	0	6.63	4.85	19.18	863.21	0.12	5.74	-5.69095	5.69095	2.79004e-05	0.0186784	yes
TRINITY_DN30384_c0_g1	TRINITY_DN30384_c0_g1_i1,TRINITY_DN30384_c0_g1_i2,TRINITY_DN30384_c0_g1_i3,TRINITY_DN30384_c0_g1_i4,TRINITY_DN30384_c0_g1_i5,TRINITY_DN30384_c0_g1_i6,TRINITY_DN30384_c0_g1_i7,TRINITY_DN30384_c0_g1_i8	1431	684.14	At5g62930	-	GO:0005829(cytosol);GO:0016788(hydrolase activity, acting on ester bonds);GO:0016042(lipid catabolic process)	[I] Lipid transport and metabolism	-	-	487	172	0	0	19.09	8.99	0	0	329.5	0	14.04	0	inf	inf	2.82113e-05	0.018679	yes
TRINITY_DN30021_c2_g2	TRINITY_DN30021_c2_g2_i1,TRINITY_DN30021_c2_g2_i2,TRINITY_DN30021_c2_g2_i3	600	296.63	-	-	-	-	-	-	961.85	1292.51	0	73	55.38	158.9	0	15.31	1127.18	36.5	107.14	7.66	4.71409	4.71409	3.00174e-05	0.0196588	yes
TRINITY_DN31551_c0_g6	TRINITY_DN31551_c0_g6_i1,TRINITY_DN31551_c0_g6_i2,TRINITY_DN31551_c0_g6_i3	1433	581.69	-	-	-	-	-	-	0	0	287.44	309.03	0	0	7.5	14.39	0	298.24	0	10.95	-inf	inf	3.08021e-05	0.0198117	yes
TRINITY_DN17612_c0_g2	TRINITY_DN17612_c0_g2_i1	800	601	RPP2B	large subunit ribosomal protein LP2	GO:0005840(ribosome);GO:0003735(structural constituent of ribosome);GO:0006414(translational elongation)	[J] Translation, ribosomal structure and biogenesis	K02943	ko03010(Ribosome)	5346.73	5204.26	43	724.95	168.41	182.27	1.24	27.07	5275.49	383.98	175.34	14.15	3.53602	3.53602	3.09085e-05	0.0198117	yes
TRINITY_DN16893_c0_g3	TRINITY_DN16893_c0_g3_i1	978	779	Os05g0277500	-	GO:0048046(apoplast);GO:0030145(manganese ion binding);GO:0045735(nutrient reservoir activity)	-	-	-	0	0	403.72	219	0	0	8.98	6.31	0	311.36	0	7.64	-inf	inf	3.13932e-05	0.0199106	yes
TRINITY_DN29156_c1_g7	TRINITY_DN29156_c1_g7_i1	536	337	TTL	-	GO:0005829(cytosol);GO:0031234(extrinsic to internal side of plasma membrane);GO:0005777(peroxisome);GO:0051997(2-oxo-4-hydroxy-4-carboxy-5-ureidoimidazoline decarboxylase activity);GO:0033971(hydroxyisourate hydrolase activity);GO:0005515(protein binding);GO:0019428(allantoin biosynthetic process);GO:0009742(brassinosteroid mediated signaling pathway);GO:0051289(protein homotetramerization);GO:0…	[I] Lipid transport and metabolism	-	-	252.61	349.66	0	0	14.19	21.84	0	0	301.13	0	18.02	0	inf	inf	3.20394e-05	0.0201087	yes
TRINITY_DN16526_c0_g1	TRINITY_DN16526_c0_g1_i1,TRINITY_DN16526_c0_g1_i2	577	328.5	-	-	-	-	-	-	0	0	519	125	0	0	29.14	9.57	0	322	0	19.36	-inf	inf	3.52233e-05	0.0218791	yes
TRINITY_DN32328_c1_g1	TRINITY_DN32328_c1_g1_i1	245	51.51	RPL13B	large subunit ribosomal protein L13e	GO:0005618(cell wall);GO:0022625(cytosolic large ribosomal subunit);GO:0005730(nucleolus);GO:0005886(plasma membrane);GO:0009506(plasmodesma);GO:0005774(vacuolar membrane);GO:0003735(structural constituent of ribosome);GO:0006412(translation)	[J] Translation, ribosomal structure and biogenesis	K02873	ko03010(Ribosome)	0	0	208.31	357.94	0	0	70.05	155.92	0	283.12	0	112.98	-inf	inf	3.68455e-05	0.0226532	yes
TRINITY_DN32708_c1_g3	TRINITY_DN32708_c1_g3_i1	356	157	-	-	-	-	-	-	347.12	263.09	0	0	41.85	35.27	0	0	305.11	0	38.56	0	inf	inf	3.84627e-05	0.0234086	yes
TRINITY_DN28499_c0_g14	TRINITY_DN28499_c0_g14_i1	289	90.17	MATP7	-	GO:0016021(integral to membrane);GO:0012511(monolayer-surrounded lipid storage body)	-	-	-	7227.82	8165.27	0	1256.55	1517.49	1906.1	0	312.71	7696.55	628.27	1711.8	156.35	3.36121	3.36121	4.01021e-05	0.0241623	yes
TRINITY_DN28973_c1_g9	TRINITY_DN28973_c1_g9_i1	1512	1313	-	-	-	-	-	-	0	0	217.22	345.04	0	0	2.87	5.9	0	281.13	0	4.38	-inf	inf	4.06616e-05	0.0242569	yes
TRINITY_DN12774_c0_g2	TRINITY_DN12774_c0_g2_i1	829	630	HSP18.5	-	GO:0005737(cytoplasm);GO:0009408(response to heat);GO:0009644(response to high light intensity);GO:0042542(response to hydrogen peroxide)	[O] Posttranslational modification, protein turnover, chaperones	-	-	1568.16	2301.85	8.03	162.61	47.12	76.91	0.22	5.79	1935.01	85.32	62.02	3	4.29477	4.29477	4.12861e-05	0.024388	yes
TRINITY_DN6846_c0_g1	TRINITY_DN6846_c0_g1_i1	2229	2030	-	-	-	[R] General function prediction only	-	-	233	346	0	0	2.17	3.59	0	0	289.5	0	2.88	0	inf	inf	4.34574e-05	0.0254213	yes
TRINITY_DN28973_c1_g7	TRINITY_DN28973_c1_g7_i1	628	429	-	-	-	-	-	-	0	73.28	1242.34	894.47	0	3.6	50.16	46.79	36.64	1068.4	1.8	48.47	-4.65857	4.65857	4.4917e-05	0.0260225	yes
TRINITY_DN8936_c0_g1	TRINITY_DN8936_c0_g1_i1	346	147	-	-	-	-	-	-	242	331.18	0	0	31.16	47.42	0	0	286.59	0	39.29	0	inf	inf	4.90179e-05	0.0281279	yes
TRINITY_DN24342_c0_g4	TRINITY_DN24342_c0_g4_i1	1512	1313	SDH	L-iditol 2-dehydrogenase	-	[Q] Secondary metabolites biosynthesis, transport and catabolism	K00008	ko00051(Fructose and mannose metabolism)	166.91	0	13920.8	3830.27	2.41	0	183.64	65.46	83.45	8875.54	1.21	124.55	-6.83662	6.83662	5.51356e-05	0.0313399	yes
TRINITY_DN28790_c1_g2	TRINITY_DN28790_c1_g2_i1	232	41.9	-	-	-	[S] Function unknown	-	-	357.18	230.34	0	0	161.36	115.7	0	0	293.76	0	138.53	0	inf	inf	5.66711e-05	0.0319117	yes
TRINITY_DN14124_c0_g2	TRINITY_DN14124_c0_g2_i1	631	432	-	-	-	[R] General function prediction only	-	-	194.73	451.36	0	0	8.53	21.99	0	0	323.05	0	15.26	0	inf	inf	5.73107e-05	0.031973	yes
TRINITY_DN32686_c2_g1	TRINITY_DN32686_c2_g1_i1	424	225	-	-	-	-	-	-	0	0	202.91	333.02	0	0	15.62	33.21	0	267.96	0	24.41	-inf	inf	5.87963e-05	0.0325009	yes
TRINITY_DN43051_c0_g1	TRINITY_DN43051_c0_g1_i1	255	59.52	-	-	-	-	-	-	0	0	303.22	714.04	0	0	88.24	269.19	0	508.63	0	178.72	-inf	inf	6.03011e-05	0.0330297	yes
TRINITY_DN21518_c0_g2	TRINITY_DN21518_c0_g2_i1	810	611	-	-	-	-	-	-	2.4	72.28	1115.76	919.05	0.07	2.49	31.63	33.75	37.34	1017.4	1.28	32.69	-4.59656	4.59656	6.59393e-05	0.0357926	yes
TRINITY_DN40942_c0_g1	TRINITY_DN40942_c0_g1_i1	327	128	-	-	-	-	-	-	0	0	262.08	277.26	0	0	35.47	48.61	0	269.67	0	42.04	-inf	inf	7.0603e-05	0.0379819	yes
TRINITY_DN21426_c2_g4	TRINITY_DN21426_c2_g4_i1	580	381	-	-	-	-	-	-	5.16	0	416.07	385.08	0.26	0	18.92	22.68	2.58	400.57	0.13	20.8	-7.57288	7.57288	7.37252e-05	0.039001	yes
TRINITY_DN10949_c0_g2	TRINITY_DN10949_c0_g2_i1	286	87.28	-	-	-	-	-	-	228.43	315.9	0	0	49.55	76.18	0	0	272.16	0	62.87	0	inf	inf	7.37921e-05	0.039001	yes
TRINITY_DN16549_c0_g1	TRINITY_DN16549_c0_g1_i1	1229	1030	EMB2001	GTP-binding protein	GO:0005622(intracellular);GO:0005525(GTP binding);GO:0000917(barrier septum formation)	[R] General function prediction only	K03978	-	363.82	201.55	0	0	6.69	4.12	0	0	282.69	0	5.4	0	inf	inf	8.07432e-05	0.0423038	yes
TRINITY_DN16651_c0_g1	TRINITY_DN16651_c0_g1_i1	275	76.97	-	-	-	-	-	-	0	0	298	241	0	0	67.06	70.26	0	269.5	0	68.66	-inf	inf	8.1588e-05	0.0423779	yes
TRINITY_DN13666_c0_g2	TRINITY_DN13666_c0_g2_i1	1716	1517	-	-	-	[J] Translation, ribosomal structure and biogenesis	-	-	9013.01	15425.6	315.36	177.19	112.47	214.03	3.6	2.62	12219.3	246.28	163.25	3.11	5.73447	5.73447	8.32253e-05	0.0428589	yes
TRINITY_DN11453_c0_g1	TRINITY_DN11453_c0_g1_i1	564	365	-	E3 ubiquitin-protein ligase RNF115/126	-	[O] Posttranslational modification, protein turnover, chaperones	K11982	-	0	0	189.73	321.26	0	0	9	19.75	0	255.5	0	14.38	-inf	inf	8.45121e-05	0.0431528	yes
TRINITY_DN23146_c1_g2	TRINITY_DN23146_c1_g2_i1	370	171	MSBP1	-	GO:0005783(endoplasmic reticulum);GO:0010008(endosome membrane);GO:0016021(integral to membrane);GO:0005886(plasma membrane);GO:0020037(heme binding);GO:0005496(steroid binding);GO:0030308(negative regulation of cell growth)	[R] General function prediction only	-	-	10.92	0	408	533.4	1.21	0	41.33	70	5.46	470.7	0.6	55.66	-6.7116	6.7116	8.54036e-05	0.0432415	yes
TRINITY_DN32708_c1_g5	TRINITY_DN32708_c1_g5_i1	356	157	-	-	-	-	-	-	0	0.82	287.23	631.19	0	0.11	31.69	90.21	0.41	459.21	0.06	60.95	-9.76611	9.76611	8.8595e-05	0.0444835	yes
TRINITY_DN25808_c0_g1	TRINITY_DN25808_c0_g1_i1	3357	3158	FH3	-	GO:0016021(integral to membrane);GO:0003779(actin binding);GO:0051017(actin filament bundle assembly);GO:0045010(actin nucleation);GO:0016482(cytoplasmic transport);GO:0009860(pollen tube growth)	[T] Signal transduction mechanisms ;[Z] Cytoskeleton	-	-	451.66	125	0	0	2.71	0.83	0	0	288.33	0	1.77	0	inf	inf	9.05629e-05	0.0450958	yes
TRINITY_DN26537_c2_g1	TRINITY_DN26537_c2_g1_i1,TRINITY_DN26537_c2_g1_i2	455	254.13	At3g01520	-	GO:0005886(plasma membrane);GO:0006950(response to stress)	-	-	-	18675.7	31370.4	666.04	550.48	1384.37	2596.19	45.66	48.75	25023.1	608.26	1990.28	47.2	5.41198	5.41198	9.82411e-05	0.0485182	yes
TRINITY_DN23944_c0_g4	TRINITY_DN23944_c0_g4_i1	354	155	-	2-alkenal reductase	-	[R] General function prediction only	K08070	-	0	0	447.84	115.64	0	0	50.05	16.74	0	281.74	0	33.39	-inf	inf	9.94051e-05	0.048694	yes
TRINITY_DN31150_c1_g27	TRINITY_DN31150_c1_g27_i1	410	211	P2	2-alkenal reductase	GO:0005829(cytosol);GO:0005886(plasma membrane);GO:0032440(2-alkenal reductase [NAD(P)] activity);GO:0008270(zinc ion binding);GO:0006979(response to oxidative stress)	[R] General function prediction only	K08070	-	379.82	174.53	0	0	34.08	17.41	0	0	277.18	0	25.74	0	inf	inf	0.000101522	0.0493298	yes
